# Supplementary material for: Comparative genomic analysis of 1047 completely sequenced cDNAs from an Arabidopsis-related model halophyte, Thellungiella halophila
Source: BMC Plant Biol. 2010 Nov 24;10:261. doi: 10.1186/1471-2229-10-261 (PMC3017837; doi:10.1186/1471-2229-10-261)
Supplement: Additional file 1 — Table S1, Title. Predicted protein coding features, annotation for RIKEN T. halophila full-length cDNA (RTFL) collection. Abbreviations: AA, amino acid, CDS, coding sequence, NA, nucleic acid. [file 1471-2229-10-261-S1.XLS]

## Sheet: Result
Table S1. Predicted protein coding features, annotation for RIKEN T. halophila full-length cDNA (RTFL) collection. Abbreviations: AA, amino acid, CDS, coding sequence, NA, nucleic acid
Accession No.	AGI code (putative orthologous gene)	T. halophila CDS length (bp)	A. thaliana CDS length (bp)	identity NA (%)	Alignment Score NA	identity AA (%)	Alignment Score AA	BLASTN Score (bits)	BLASTN E-value		Annotation
AK352512	AT1G16720.1	1815	1797	91	11292	93	3404	2030	0		HCF173 | HCF173 (HIGH CHLOROPHYLL FLUORESCENCE PHENOTYPE 173); binding / catalytic/ oxidoreductase/ transcription repressor
AK352513	AT1G51500.1	2085	2064	92	13005	95	4051	2894	0		D3, ABCG12, WBC12, CER5 | CER5 (ECERIFERUM 5); ATPase, coupled to transmembrane movement of substances
AK352514	AT5G06980.2	861	825	84	4413	64	1071	194	8e-49		similar to unknown protein [Arabidopsis thaliana] (TAIR:AT3G12320.1)
AK352515	AT4G03190.1	1758	1758	87	10544	87	3249	1740	0		ATGRH1, ATGER1, AFB1, GRH1 | GRH1 (GRR1-LIKE PROTEIN 1); ubiquitin-protein ligase
AK352516	AT4G18880.1	1182	1206	89	7120	88	2163	1296	0		HSFA4A, AT-HSFA4A | AT-HSFA4A (Arabidopsis thaliana heat shock transcription factor A4A); DNA binding / transcription factor
AK352517	AT4G22240.1	954	933	88	5860	88	1582	954	0		plastid-lipid associated protein PAP, putative
AK352518	AT4G37270.1	1494	2460	91	9339	92	2813	2060	0		HMA1 | HMA1 (Heavy metal ATPase 1); copper-exporting ATPase
AK352519	AT4G36800.1	555	342	94	2118	70	468	513	e-145		RCE1 | RCE1 (RUB1 CONJUGATING ENZYME 1); small protein conjugating enzyme
AK352520	AT3G14230.3	1134	1125	87	6662	84	1933	583	e-165		RAP2.2 | RAP2.2; DNA binding / transcription factor
AK352521	AT1G74740.1	1641	1626	90	9884	93	3170	1925	0		CDPK1A, CPK30 | CPK30 (calcium-dependent protein kinase 30); calmodulin-dependent protein kinase/ kinase/ protein kinase
AK352522	AT5G12850.1	2124	2121	90	13431	92	4045	2510	0		zinc finger (CCCH-type) family protein
AK352523	AT5G23660.1	567	858	86	3375	89	1012	686	0		MTN3 | MTN3 (ARABIDOPSIS HOMOLOG OF MEDICAGO TRUNCATULA MTN3)
AK352524	AT3G23600.1	720	720	90	4475	88	1347	880	0		dienelactone hydrolase family protein
AK352525	AT4G18710.1	1143	1143	94	7424	99	2408	1750	0		DWF12, UCU1, BIN2 | BIN2 (BRASSINOSTEROID-INSENSITIVE 2); kinase
AK352526	AT2G20570.1	867	1263	82	5244	81	1570	521	e-147		GLK1, GPRI1 | GPRI1 (GOLDEN2-LIKE 1); transcription factor
AK352527	AT4G18810.1	1011	1791	89	5911	86	1731	1164	0		binding / catalytic/ transcription repressor
AK352528	AT1G78920.2	1254	2409	93	8080	98	2455	1836	0		AVPL1, AVP2 | AVP2 (ARABIDOPSIS VACUOLAR H+-PYROPHOSPHATASE 2)
AK352529	AT1G27050.1	609	1488	84	3557	77	926	440	e-123		ATHB54 | ATHB54 (ARABIDOPSIS THALIANA HOMEOBOX PROTEIN 54); nucleic acid binding / transcription factor
AK352530	AT1G62180.1	1377	1365	88	8050	92	2602	1362	0		APSR, PRH43, PRH, ATAPR2, APR2 | APR2 (5'ADENYLYLPHOSPHOSULFATE REDUCTASE 2)
AK352531	AT4G30845.1	366	345	86	1936	71	477	315	1e-85		similar to unnamed protein product [Vitis vinifera] (GB:CAO66610.1)
AK352532	AT3G50660.1	1533	1542	91	9260	92	2973	1007	0		CYP90B1, CLM, SNP2, DWF4 | DWF4 (DWARF 4)
AK352533	AT5G48150.2	1509	1473	87	8677	90	2726	1249	0		PAT1 | PAT1 (PHYTOCHROME A SIGNAL TRANSDUCTION 1); transcription factor
AK352534	AT2G10940.2	801	876	83	5013	88	1512	361	5e-99		protease inhibitor/seed storage/lipid transfer protein (LTP) family protein
AK352535	AT4G27410.2	918	894	89	5431	90	1684	844	0		ANAC072, RD26 | RD26 (RESPONSIVE TO DESSICATION 26); transcription factor
AK352536	AT4G15900.1	1446	1461	92	9254	93	2876	1649	0		PRL1 | PRL1 (PLEIOTROPIC REGULATORY LOCUS 1); nucleotide binding
AK352537	AT1G21400.1	1416	1419	89	8590	91	2708	1578	0		2-oxoisovalerate dehydrogenase, putative / 3-methyl-2-oxobutanoate dehydrogenase, putative / branched-chain alpha-keto acid dehydrogenase E1 alpha subunit, putative
AK352538	AT2G19900.1	1746	1746	92	10896	95	3380	2452	0		ATNADP-ME1 | ATNADP-ME1 (NADP-MALIC ENZYME 1); malate dehydrogenase (oxaloacetate-decarboxylating) (NADP+)/ malic enzyme/ oxidoreductase, acting on NADH or NADPH, NAD or NADP as acceptor
AK352539	AT1G25280.1	1347	1338	90	8436	92	2592	1411	0		AtTLP10 | AtTLP10 (TUBBY LIKE PROTEIN 10); phosphoric diester hydrolase/ transcription factor
AK352540	AT4G11600.1	705	699	86	4062	87	1231	640	0		PHGPX, LSC803, ATGPX6 | ATGPX6 (GLUTATHIONE PEROXIDASE 6); glutathione peroxidase
AK352541	AT2G26080.1	2469	3135	88	14899	91	4652	2769	0		ATGLDP2 | ATGLDP2 (ARABIDOPSIS THALIANA GLYCINE DECARBOXYLASE P-PROTEIN 2); glycine dehydrogenase (decarboxylating)
AK352542	AT3G20820.1	1098	1098	87	7043	93	2151	1090	0		leucine-rich repeat family protein
AK352543	AT3G57240.1	1026	1026	83	5940	81	1679	615	e-175		BG3 | BG3 (BETA-1,3-GLUCANASE 3); hydrolase, hydrolyzing O-glycosyl compounds
AK352544	AT2G02760.1	459	459	95	3061	100	974	759	0		UBC2, ATUBC2 | ATUBC2 (UBIQUITING-CONJUGATING ENZYME 2); ubiquitin-protein ligase
AK352545	AT3G26580.1	1065	1053	89	6279	88	1911	876	0		binding
AK352546	AT1G15820.1	777	777	90	5147	94	1567	961	0		CP24, LHCB6 | LHCB6 (LIGHT HARVESTING COMPLEX PSII); chlorophyll binding
AK352547	AT2G23810.1	819	822	86	4726	87	1575	442	e-123		TET8 | TET8 (TETRASPANIN8)
AK352548	AT3G14650.1	1539	1539	87	9163	84	2779	1505	0		CYP72A11 | CYP72A11 (cytochrome P450, family 72, subfamily A, polypeptide 11); oxygen binding
AK352549	AT4G02280.1	2430	2430	90	15027	93	4793	3053	0		SUS3 | SUS3; UDP-glycosyltransferase/ sucrose synthase/ transferase, transferring glycosyl groups
AK352550	AT1G76680.1	1125	1119	89	6851	91	2199	1251	0		OPR1 | OPR1 (12-oxophytodienoate reductase 1); 12-oxophytodienoate reductase
AK352551	AT4G33680.1	1386	1386	94	8988	96	2775	2089	0		AGD2 | AGD2 (ABERRANT GROWTH AND DEATH 2); transaminase
AK352552	AT1G08380.1	429	423	91	2782	95	861	563	e-160		PSAO | PSAO (photosystem I subunit O)
AK352553	AT1G23820.1	531	1137	86	3039	63	717	402	e-111		SPDS1 | SPDS1 (SPERMIDINE SYNTHASE 1)
AK352554	AT4G33300.2	2013	2451	84	11423	77	3223	1082	0		ADR1-L1 | ADR1-L1 (ADR1-LIKE 1); ATP binding / protein binding
AK352555	AT2G41900.1	2172	2151	89	13549	94	4154	1754	0		zinc finger (CCCH-type) family protein
AK352556	AT3G06810.1	2475	2475	92	15682	94	4980	3408	0		IBR3 | IBR3 (IBA-RESPONSE 3); acyl-CoA dehydrogenase/ oxidoreductase
AK352557	AT3G44310.3	1059	1041	85	6030	81	1816	872	0		NIT1, ATNIT1, NITI | ATNIT1/NIT1/NITI (NITRILASE 1)
AK352558	AT1G07920.1	1350	1350	92	8940	98	2731	1899	0		elongation factor 1-alpha / EF-1-alpha
AK352559	AT1G60690.1	1038	1038	86	6182	85	1876	944	0		aldo/keto reductase family protein
AK352560	AT3G08550.1	1602	1602	91	10220	94	3143	2056	0		ELD1, ABI8, KOB1 | ABI8/ELD1/KOB1 (KOBITO)
AK352561	AT2G24200.2	1563	1563	91	9827	93	2857	1735	0		cytosol aminopeptidase
AK352562	AT3G14920.1	1836	1830	87	10873	84	3260	1197	0		similar to unknown protein [Arabidopsis thaliana] (TAIR:AT5G05480.1); similar to Peptide-N4-(N-acetyl-beta-glucosaminyl)asparagine amidase A (PNGase A) (Glycopeptide N-glycosidase) (N-glycanase) [Contains: Peptide-N4-(N-acetyl-beta-glucosaminyl)asparagine amidase A light chain (PNGase A small chain) (PNGase A subunit B); Peptide-N4-(N-acetyl-beta-glucosaminyl)asparagine amidase A heavy chain (PNG…
AK352563	AT3G17090.1	861	1155	88	5198	91	1647	1047	0		protein phosphatase 2C family protein / PP2C family protein
AK352564	AT2G01570.1	1851	1764	87	10512	88	3194	1322	0		RGA, RGA1 | RGA1 (REPRESSOR OF GA1-3 1); transcription factor
AK352565	AT3G47470.1	756	756	91	4887	94	1509	1013	0		CAB4, LHCA4 | LHCA4 (Photosystem I light harvesting complex gene 4); chlorophyll binding
AK352566	AT5G53450.1	2022	2013	89	12219	89	3743	2381	0		ORG1 | ORG1 (OBP3-RESPONSIVE GENE 1); kinase
AK352567	AT1G14660.1	879	2271	88	5192	87	1581	928	0		NHX8, ATNHX8 | ATNHX8 (Arabidopsis thaliana Na+/H+ exchanger 8); lithium:hydrogen antiporter/ sodium ion transmembrane transporter/ sodium:hydrogen antiporter
AK352568	AT5G57800.1	1896	1899	89	11538	89	3756	2103	0		FLP1, YRE, CER3, WAX2 | CER3/FLP1/WAX2/YRE (ECERIFERUM 3); catalytic
AK352569	AT2G44270.1	762	1068	80	4083	84	1331	775	0		similar to unknown protein [Arabidopsis thaliana] (TAIR:AT1G76170.1); similar to unnamed protein product [Vitis vinifera] (GB:CAO62002.1); contains InterPro domain PP-loop (InterPro:IPR011063); contains InterPro domain Protein of unknown function UPF0021 (InterPro:IPR000541); contains InterPro domain Rossmann-like alpha/beta/alpha sandwich fold (InterPro:IPR014729); contains InterPro domain PP-lo…
AK352570	AT3G58710.2	474	816	85	2827	87	843	339	1e-92		ATWRKY69, WRKY69 | WRKY69 (WRKY DNA-binding protein 69); transcription factor
AK352571	AT1G21450.1	1788	1782	89	10897	91	3353	2064	0		SCL1 | SCL1 (SCARECROW-LIKE 1); transcription factor
AK352572	AT5G05170.1	3198	3198	95	20848	97	6682	5126	0		CESA3, IXR1, ATCESA3, ATH-B, CEV1 | CESA3 (CELLULOSE SYNTHASE 3); cellulose synthase/ transferase, transferring glycosyl groups
AK352573	AT1G05850.1	912	966	91	5893	90	1842	1191	0		ERH2, ELP1, CTL1, ELP, HOT2, POM1 | POM1 (POM-POM1); chitinase
AK352574	AT1G17100.1	765	699	84	4129	84	1213	622	e-178		SOUL heme-binding family protein
AK352575	AT4G31720.1	405	405	91	2546	97	805	541	e-153		TAF10, STG1, TAFII15 | TAFII15 (SALT TOLERANCE DURING GERMINATION 1); transcription factor
AK352576	AT2G31570.1	513	510	91	3171	95	997	682	0		ATGPX2 | ATGPX2 (GLUTATHIONE PEROXIDASE 2); glutathione peroxidase
AK352577	AT1G59870.1	4410	4410	86	26388	93	8528	3858	0		PEN3, PDR8 | PDR8/PEN3 (PLEIOTROPIC DRUG RESISTANCE8); ATPase, coupled to transmembrane movement of substances / cadmium ion transmembrane transporter
AK352578	AT1G19600.1	1068	1068	92	6785	92	2031	1507	0		pfkB-type carbohydrate kinase family protein
AK352579	AT5G01530.1	867	873	90	5766	93	1699	1066	0		chlorophyll A-B binding protein CP29 (LHCB4)
AK352580	AT4G32040.1	1158	1152	91	7395	91	2193	1449	0		KNAT5 | KNAT5 (KNOTTED1-LIKE HOMEOBOX GENE 5); transcription factor
AK352581	AT3G13000.1	1773	1662	90	10435	89	3056	2151	0		transcription factor
AK352582	AT4G21560.3	630	630	90	3922	97	1214	773	0		vacuolar protein sorting-associated protein 28 family protein / VPS28 family protein
AK352583	AT1G68570.1	1797	1791	90	11465	93	3518	2165	0		proton-dependent oligopeptide transport (POT) family protein
AK352584	AT3G25940.1	360	360	90	2181	89	672	444	e-124		transcription factor S-II (TFIIS) domain-containing protein
AK352585	AT5G62700.1	1350	1353	91	8760	99	2832	1772	0		ATGCP3, TUB3 | TUB3 (TUBULIN BETA-3); structural molecule
AK352586	AT2G47710.1	489	489	91	3124	89	925	624	e-178		universal stress protein (USP) family protein
AK352587	AT2G40860.1	1965	1977	90	12055	87	3557	1241	0		protein kinase family protein / protein phosphatase 2C ( PP2C) family protein
AK352588	AT5G58330.1	1329	1332	93	8615	95	2606	1939	0		malate dehydrogenase (NADP), chloroplast, putative
AK352589	AT2G45680.1	1041	1071	84	6345	77	1635	595	e-169		TCP family transcription factor, putative
AK352590	AT4G39770.1	681	1050	88	3897	86	1229	565	e-160		trehalose-6-phosphate phosphatase, putative
AK352591	AT1G10470.1	180	780	86	1030	89	297	159	8e-39		MEE7, ATRR1, IBC7, ARR4 | ARR4 (RESPONSE REGULATOR 4); transcription regulator/ two-component response regulator
AK352592	AT3G01500.2	1029	1044	94	6905	96	2007	1370	0		CA1 | CA1 (CARBONIC ANHYDRASE 1); carbonate dehydratase/ zinc ion binding
AK352593	AT5G22300.1	1071	1068	87	6523	87	1989	1082	0		NIT4 | NIT4 (NITRILASE 4)
AK352594	AT1G22070.1	1137	1155	91	7091	91	2089	1350	0		TGA3 | TGA3 (TGA1a-related gene 3); DNA binding / calmodulin binding / transcription factor
AK352595	AT3G18490.1	1509	1503	86	9512	85	2588	876	0		aspartyl protease family protein
AK352596	AT1G37130.1	2730	2754	87	16610	93	5502	2633	0		B29, NIA2-1, CHL3, NR, NR2, NIA2 | NIA2 (NITRATE REDUCTASE 2)
AK352597	AT4G29080.1	915	918	88	5469	87	1571	607	e-173		IAA27, PAP2 | PAP2 (PHYTOCHROME-ASSOCIATED PROTEIN 2); transcription factor
AK352598	AT3G15850.1	1128	1116	88	6651	88	2233	1191	0		FADB, JB67, ADS3, FAD5 | FAD5 (FATTY ACID DESATURASE 5); oxidoreductase
AK352599	AT4G36920.1	1320	1299	90	8091	90	2476	1039	0		FLO2, FL1, AP2 | AP2 (APETALA 2); transcription factor
AK352600	AT1G19700.1	1665	1617	89	9693	86	2841	1219	0		BEL10, BLH10A | BEL10/BLH10A (BEL1-LIKE HOMEODOMAIN 10); DNA binding / transcription factor
AK352601	AT3G19820.2	1686	1686	91	10661	95	3459	2177	0		DIM, EVE1, DW1, DIM1, CBB1, DWF1 | DWF1 (DIMINUTO 1); catalytic
AK352602	AT4G38660.1	1059	1038	84	6396	85	1872	749	0		thaumatin, putative
AK352603	AT3G30390.2	972	1383	91	6162	96	1937	1257	0		amino acid transporter family protein
AK352604	AT3G52880.1	1305	1305	93	8322	96	2534	1917	0		ATMDAR1 | ATMDAR1 (MONODEHYDROASCORBATE REDUCTASE 1); monodehydroascorbate reductase (NADH)
AK352605	AT5G35220.1	1713	1647	87	9568	87	2933	1659	0		EGY1 | EGY1 (ETHYLENE-DEPENDENT GRAVITROPISM-DEFICIENT AND YELLOW-GREEN 1); sterol regulatory element-binding protein site 2 protease
AK352606	AT1G54030.1	1182	1254	86	7028	81	2058	1027	0		GDSL-motif lipase, putative
AK352607	AT3G28730.1	1941	1941	88	11382	86	3514	1703	0		SSRP1, NFD, ATHMG | ATHMG (HIGH MOBILITY GROUP); transcription factor
AK352608	AT1G44575.1	804	798	91	5079	94	1505	1003	0		PSBS, NPQ4 | NPQ4 (NONPHOTOCHEMICAL QUENCHING)
AK352609	AT1G80300.1	1875	1875	91	12032	94	3650	2518	0		ATNTT1 | ATNTT1; ATP:ADP antiporter
AK352610	AT3G54960.1	1719	1740	91	10820	91	3188	2095	0		ATPDIL1-3 | ATPDIL1-3 (PDI-LIKE 1-3); thiol-disulfide exchange intermediate
AK352611	AT2G18280.2	1179	1185	89	7379	90	2225	1328	0		AtTLP2 | AtTLP2 (TUBBY LIKE PROTEIN 2); phosphoric diester hydrolase/ transcription factor
AK352612	AT5G66770.1	1806	1755	85	10671	83	3027	1015	0		scarecrow transcription factor family protein
AK352613	AT4G13250.1	1515	1491	89	8870	91	2800	1683	0		short-chain dehydrogenase/reductase (SDR) family protein
AK352614	AT4G05160.1	1632	1635	87	9839	90	3022	1291	0		4-coumarate--CoA ligase, putative / 4-coumaroyl-CoA synthase, putative
AK352615	AT5G23060.1	1173	1164	90	7369	91	2042	1350	0		CAS | similar to unknown protein [Arabidopsis thaliana] (TAIR:AT3G59780.1); similar to extracellular Ca2+ sensing receptor [Glycine max] (GB:ABY57763.1); contains InterPro domain Rhodanese-like (InterPro:IPR001763)
AK352616	AT4G18040.1	708	708	89	4241	91	1399	809	0		EIF4E, LSP1, CUM1, AT.EIF4E1 | EIF4E (EUKARYOTIC TRANSLATION INITATION FACTOR 4E, LOSS-OF-SUSCEPTIBILITY TO POTYVIRUSES); RNA binding / translation initiation factor
AK352617	AT3G02750.3	789	1584	90	4751	90	1446	888	0		protein phosphatase 2C family protein / PP2C family protein
AK352618	AT5G48300.1	1572	1563	90	9636	92	2927	1836	0		APS1, ADG1 | ADG1 (ADP GLUCOSE PYROPHOSPHORYLASE SMALL SUBUNIT 1); glucose-1-phosphate adenylyltransferase
AK352619	AT1G71695.1	1158	1077	89	6830	89	1964	1122	0		peroxidase 12 (PER12) (P12) (PRXR6)
AK352620	AT1G20693.1	435	435	94	2785	94	806	664	0		HMG BETA 1, NFD2, NFD02, HMGB2 | HMGB2 (HIGH MOBILITY GROUP B 2); transcription factor
AK352621	AT5G03280.1	3894	3885	91	24241	92	7310	2793	0		EIN2, PIR2, CKR1, ERA3, ORE3, ORE2 | EIN2 (ETHYLENE INSENSITIVE 2); transporter
AK352622	AT3G04720.1	645	639	90	4079	91	1295	765	0		HEL, PR-4, PR4 | PR4 (PATHOGENESIS-RELATED 4)
AK352623	AT2G40100.1	831	831	91	5461	96	1704	1074	0		LHCB4.3 | LHCB4.3 (LIGHT HARVESTING COMPLEX PSII); chlorophyll binding
AK352624	AT5G02840.2	903	882	89	5316	87	1532	955	0		LCL1 | LCL1 (LHY/CCA1-LIKE 1); DNA binding / transcription factor
AK352625	AT3G16920.1	645	1047	90	4071	95	1344	783	0		chitinase
AK352626	AT1G05560.1	1371	1410	87	8188	82	2361	712	0		UGT75B1, UGT1 | UGT1 (UDP-glucosyl transferase 75B1); UDP-glycosyltransferase/ transferase, transferring glycosyl groups
AK352627	AT5G20250.3	2247	2250	87	13439	87	4206	1524	0		DIN10 | DIN10 (DARK INDUCIBLE 10); hydrolase, hydrolyzing O-glycosyl compounds
AK352628	AT5G45890.1	1044	1041	88	6182	88	1931	1122	0		SAG12 | SAG12 (SENESCENCE-ASSOCIATED GENE 12); cysteine-type peptidase
AK352629	AT4G29100.1	1215	1224	92	7891	93	2371	1273	0		ethylene-responsive family protein
AK352630	AT2G30490.1	1518	1518	89	9347	96	3080	1723	0		ATC4H, C4H, CYP73A5 | ATC4H/C4H/CYP73A5 (CINNAMATE 4-HYDROXYLASE, CINNAMATE-4-HYDROXYLASE); trans-cinnamate 4-monooxygenase
AK352631	AT3G57270.1	1026	1023	86	6188	81	1739	908	0		BG1 | BG1 (BETA-1,3-GLUCANASE 1); hydrolase, hydrolyzing O-glycosyl compounds
AK352632	AT2G39730.3	1314	1326	92	8632	94	2564	1885	0		RCA | RCA (RUBISCO ACTIVASE)
AK352633	AT5G44190.1	1179	1161	86	6975	83	2104	726	0		ATGLK2, GPRI2, GLK2 | GLK2 (GOLDEN2-LIKE 2); DNA binding / transcription factor
AK352634	AT1G78600.1	885	900	89	5477	89	1679	504	e-142		zinc finger (B-box type) family protein
AK352635	AT4G38130.1	1503	1506	93	9752	95	3125	2177	0		HDA19, ATHD1, HDA1, RPD3A | HD1 (HISTONE DEACETYLASE19); histone deacetylase
AK352636	AT1G76670.1	1047	1044	89	6338	91	1972	1203	0		transporter-related
AK352637	AT5G65990.1	1254	1284	86	8112	93	2383	1249	0		amino acid transporter family protein
AK352638	AT1G20840.1	2202	2205	88	13702	90	4167	2369	0		TMT1 | TMT1 (TONOPLAST MONOSACCHARIDE TRANSPORTER1); carbohydrate transmembrane transporter/ nucleoside transmembrane transporter/ sugar:hydrogen ion symporter
AK352639	AT4G09010.1	1047	1050	88	6220	87	1827	1068	0		APX4 | APX4 (ASCORBATE PEROXIDASE 4); peroxidase
AK352640	AT5G12860.1	1668	1674	91	11148	96	3291	1988	0		DIT1 | DIT1 (DICARBOXYLATE TRANSPORTER 1); oxoglutarate:malate antiporter
AK352641	AT3G16190.1	591	591	89	3541	91	1094	680	0		isochorismatase hydrolase family protein
AK352642	AT1G60950.1	447	447	89	2918	94	840	525	e-149		ATFD2, FED A | FED A (FERREDOXIN 2); 2 iron, 2 sulfur cluster binding / electron carrier/ iron-sulfur cluster binding
AK352643	AT1G09020.1	1464	1464	93	9599	96	2949	2204	0		ATSNF4, SNF4 | SNF4 (Sucrose NonFermenting 4)
AK352644	AT5G19140.1	705	705	91	4546	92	1337	922	0		auxin/aluminum-responsive protein, putative
AK352645	AT2G26900.1	1239	1230	89	7637	92	2267	1396	0		bile acid:sodium symporter family protein
AK352646	AT2G30860.1	648	648	90	4111	95	1302	793	0		GLUTTR, ATGSTF7, ATGSTF9 | ATGSTF9 (Arabidopsis thaliana Glutathione S-transferase (class phi) 9); glutathione transferase
AK352647	AT2G26140.1	2154	2154	90	13284	92	3997	2639	0		FTSH4 | FTSH4 (FtsH protease 4); ATP-dependent peptidase/ ATPase/ metallopeptidase
AK352648	AT2G38020.1	2502	2577	92	15554	93	4876	3509	0		MAN, VCL1 | VCL1 (VACUOLELESS 1)
AK352649	AT3G16920.1	645	1047	90	4071	95	1344	783	0		chitinase
AK352650	AT4G23190.1	1212	2004	84	6881	70	1784	642	0		AT-RLK3, CRK11 | CRK11 (CYSTEINE-RICH RLK11); kinase
AK352651	AT3G56860.2	1440	1437	85	8229	80	2507	426	e-118		UBA2A | UBA2A; AU-rich element binding / RNA binding
AK352652	AT4G37000.1	969	960	88	5760	86	1699	781	0		ATRCCR, ACD2 | ACD2 (ACCELERATED CELL DEATH 2)
AK352653	AT2G39810.1	2826	2784	90	16742	86	5062	2718	0		HOS1 | HOS1 (High expression of osmotically responsive genes 1)
AK352654	AT5G25900.1	1521	1530	90	9251	91	2900	1733	0		CYP701A3, GA3 | GA3 (GA REQUIRING 3); oxygen binding
AK352655	AT4G30270.1	846	810	91	5063	92	1607	904	0		MERI-5, SEN4, MERI5B | MERI5B (MERISTEM-5); hydrolase, acting on glycosyl bonds / xyloglucan:xyloglucosyl transferase
AK352656	AT5G54270.1	798	798	93	5295	97	1653	1158	0		LHCB3*1, LHCB3 | LHCB3 (LIGHT-HARVESTING CHLOROPHYLL BINDING PROTEIN 3)
AK352657	AT1G25490.1	1767	1767	92	11129	95	3461	2440	0		REGA, PR65, ATB BETA BETA, EER1, RCN1 | RCN1 (ROOTS CURL IN NPA); protein phosphatase type 2A regulator
AK352658	AT2G27030.1	450	450	90	2648	100	892	543	e-154		CAM5 | CAM5 (CALMODULIN 5); calcium ion binding
AK352659	AT1G51660.1	1104	1101	85	6668	93	2167	801	0		MKK4, ATMKK4 | ATMKK4 (MITOGEN-ACTIVATED PROTEIN KINASE KINASE 4); MAP kinase kinase/ kinase
AK352660	AT3G55730.1	1188	1200	86	6880	80	2065	549	e-155		AtMYB109, MYB109 | MYB109 (myb domain protein 109); DNA binding / transcription factor
AK352661	AT5G24930.1	192	1221	92	1131	98	370	262	8e-70		zinc finger (B-box type) family protein
AK352662	AT1G34000.1	534	519	88	3147	85	933	341	3e-93		OHP2 | OHP2 (ONE-HELIX PROTEIN 2)
AK352663	AT3G16770.1	723	747	85	4308	82	1221	248	5e-65		RAP2.3, ATEBP, ERF72 | ATEBP/ERF72/RAP2.3 (RELATED TO AP2 3); DNA binding / protein binding / transcription activator/ transcription factor
AK352664	AT3G53260.1	2178	2154	87	13069	94	4132	2109	0		PAL2 | PAL2 (phenylalanine ammonia-lyase 2); phenylalanine ammonia-lyase
AK352665	AT5G09850.1	1047	1062	91	6476	93	2028	1082	0		transcription elongation factor-related
AK352666	AT3G63260.1	1182	1176	89	7432	87	2249	1362	0		ATMRK1 | ATMRK1 (Arabidopsis thaliana MLK/Raf-related protein kinase 1); kinase/ protein serine/threonine/tyrosine kinase
AK352667	AT5G27930.2	1131	1122	89	6802	89	2097	1193	0		protein phosphatase 2C, putative / PP2C, putative
AK352668	AT5G48380.1	1869	1863	86	10794	82	3157	1463	0		leucine-rich repeat family protein / protein kinase family protein
AK352669	AT5G63980.1	1092	1224	88	6567	92	1964	934	0		ATSAL1, HOS2, FRY1, SAL1 | SAL1 (FIERY1); 3'(2'),5'-bisphosphate nucleotidase/ inositol or phosphatidylinositol phosphatase
AK352670	AT1G17550.1	822	1536	88	4914	88	1505	1021	0		HAB2 | HAB2 (Homology to ABI2); protein serine/threonine phosphatase
AK352671	AT4G19200.1	540	540	84	3126	87	1067	167	1e-40		proline-rich family protein
AK352672	AT2G26990.1	1320	1320	91	8001	95	2575	1713	0		ATCSN2, COP12, FUS12 | FUS12 (FUSCA 12)
AK352673	AT2G43000.1	837	828	87	4932	80	1459	650	0		ANAC042 | ANAC042 (Arabidopsis NAC domain containing protein 42); transcription factor
AK352674	AT2G43430.1	993	996	93	6422	92	1942	1421	0		GLY1, GLX2-1 | GLX2-1 (GLYOXALASE 2-1); hydroxyacylglutathione hydrolase
AK352675	AT4G17050.1	897	897	93	5832	92	1733	1292	0		transcription factor
AK352676	AT2G38120.1	1479	1458	91	9317	93	2958	1836	0		WAV5, PIR1, MAP1, AUX1 | AUX1 (AUXIN RESISTANT 1); amino acid transmembrane transporter/ transporter
AK352677	AT4G14110.1	594	594	91	3665	90	1118	783	0		CSN8, FUS7, EMB143, COP9 | COP9 (CONSTITUTIVE PHOTOMORPHOGENIC 9)
AK352678	AT1G61520.1	822	822	90	5334	93	1631	1043	0		LHCA3 | LHCA3 (Photosystem I light harvesting complex gene 3); chlorophyll binding
AK352679	AT5G57660.1	666	1068	82	3757	84	1114	256	2e-67		zinc finger (B-box type) family protein
AK352680	AT1G56070.1	2532	2532	89	15682	98	5166	2974	0		AT1G56075.1, LOS1 | LOS1 (Low expression of osmotically responsive genes 1); translation elongation factor/ translation factor, nucleic acid binding
AK352681	AT1G69040.2	1356	1368	92	8488	96	2662	1903	0		ACR4 | ACR4 (ACT REPEAT 4); amino acid binding
AK352682	AT3G44880.1	1623	1614	89	10058	91	3256	1824	0		LLS1, PAO, ACD1 | ACD1 (ACCELERATED CELL DEATH 1)
AK352683	AT2G38470.1	1521	1560	90	9401	89	2767	1259	0		ATWRKY33, WRKY33 | WRKY33 (WRKY DNA-binding protein 33); transcription factor
AK352684	AT5G57630.1	1251	1251	92	7647	94	2373	1780	0		SnRK3.4, CIPK21 | CIPK21 (CBL-INTERACTING PROTEIN KINASE 21); kinase
AK352685	AT4G35450.1	1029	1029	91	6454	91	1890	1358	0		AFT, AKR2A, AKR2 | AKR2 (ANKYRIN REPEAT-CONTAINING PROTEIN 2); protein binding
AK352686	AT3G27690.1	801	801	90	5291	96	1658	1001	0		LHCB2.3, LHCB2, LHCB2:4 | LHCB2:4 (Photosystem II light harvesting complex gene 2.3); chlorophyll binding
AK352687	AT2G36530.1	1335	1335	87	8072	94	2560	1362	0		LOS2 | LOS2 (Low expression of osmotically responsive genes 1); phosphopyruvate hydratase
AK352688	AT1G79020.1	1275	1362	89	7830	83	2200	1257	0		transcription factor-related
AK352689	AT1G69010.1	954	936	88	5515	85	1599	848	0		BIM2 | BIM2 (BES1-INTERACTING MYC-LIKE PROTEIN 2); DNA binding / transcription factor
AK352690	AT5G55130.1	1401	1395	86	8378	89	2540	1378	0		SIR1, CNX5 | CNX5 (SIRTINOL RESISTANT 1); Mo-molybdopterin cofactor sulfurase
AK352691	AT3G02020.1	1659	1680	91	10329	90	3001	2109	0		aspartate kinase, lysine-sensitive, putative
AK352692	AT2G38290.1	1473	1428	89	8911	91	2773	1229	0		ATAMT2 | ATAMT2 (AMMONIUM TRANSPORTER 2); ammonium transmembrane transporter
AK352693	AT5G61820.1	1431	1428	84	7951	78	2451	993	0		similar to MtN19-like protein [Pisum sativum] (GB:AAU14999.2); contains InterPro domain Stress up-regulated Nod 19 (InterPro:IPR011692)
AK352694	AT2G21330.1	1200	1200	92	8172	95	2302	1657	0		fructose-bisphosphate aldolase, putative
AK352695	AT1G33240.1	234	2010	93	1398	87	418	289	5e-78		AT-GTL2 | AT-GTL1 (Arabidopsis thaliana GT2-like 1); transcription factor
AK352696	AT2G21410.1	1854	2466	94	12072	97	3745	2906	0		VHA-A2 | VHA-A2 (VACUOLAR PROTON ATPASE A2); ATPase
AK352697	AT5G65670.1	1020	1017	91	6369	95	1934	1287	0		IAA9 | IAA9 (indoleacetic acid-induced protein 9); transcription factor
AK352698	AT2G29650.1	1533	1539	89	9485	90	2977	1687	0		inorganic phosphate transporter, putative
AK352699	AT4G39090.1	1122	1107	90	7136	92	2141	1346	0		RD19A, RD19 | RD19 (RESPONSIVE TO DEHYDRATION 19); cysteine-type peptidase
AK352700	AT3G63520.1	927	1617	87	5769	85	1728	1221	0		ATCCD1, ATNCED1, NCED1, CCD1 | CCD1 (CAROTENOID CLEAVAGE DIOXYGENASE 1)
AK352701	AT3G16370.1	1077	1062	91	6801	93	2004	1364	0		GDSL-motif lipase/hydrolase family protein
AK352702	AT4G37930.1	1557	1554	94	10118	98	3089	2416	0		STM, SHMT1, SHM1 | SHM1 (SERINE HYDROXYMETHYLTRANSFERASE 1); glycine hydroxymethyltransferase/ poly(U) binding
AK352703	AT3G08590.2	1683	1683	90	10346	94	3324	2056	0		2,3-biphosphoglycerate-independent phosphoglycerate mutase, putative / phosphoglyceromutase, putative
AK352704	AT3G51880.3	558	537	89	3089	87	930	630	e-180		NFD1, HMGB1 | HMGB1 (HIGH MOBILITY GROUP B 1)
AK352705	AT4G16780.1	870	855	90	5419	94	1649	872	0		HAT4, ATHB2, ATHB-2 | ATHB-2 (ARABIDOPSIS THALIANA HOMEOBOX PROTEIN 2); DNA binding / transcription factor
AK352706	AT2G26690.1	1737	1734	89	10601	92	3286	2008	0		nitrate transporter (NTP2)
AK352707	AT5G46760.1	1821	1779	84	9633	82	2879	509	e-143		basic helix-loop-helix (bHLH) family protein
AK352708	AT1G02750.1	663	666	85	3641	77	1078	543	e-154		zinc ion binding
AK352709	AT4G32940.1	1437	1485	89	8787	89	2719	1739	0		GAMMAVPE, GAMMA-VPE | GAMMA-VPE (Vacuolar processing enzyme gamma); cysteine-type endopeptidase
AK352710	AT5G63470.2	741	753	88	4705	88	1384	450	e-126		CCAAT-box binding transcription factor Hap5a, putative
AK352711	AT3G46600.3	1779	1656	87	9832	79	2745	1453	0		scarecrow transcription factor family protein
AK352712	AT4G34350.1	1401	1401	92	8624	95	2762	1905	0		ISPH, CLB6 | CLB6 (CHLOROPLAST BIOGENESIS 6); 4-hydroxy-3-methylbut-2-en-1-yl diphosphate reductase
AK352713	AT4G38520.2	1194	1203	89	7602	92	2330	1366	0		protein phosphatase 2C family protein / PP2C family protein
AK352714	AT1G73680.1	1896	1896	91	11658	91	3798	2434	0		pathogen-responsive alpha-dioxygenase, putative
AK352715	AT3G02470.3	1101	1101	92	7322	95	2167	1532	0		SAMDC | SAMDC (S-ADENOSYLMETHIONINE DECARBOXYLASE)
AK352716	AT2G27230.2	1968	1953	89	11598	91	3638	1126	0		LHW | LHW (LONESOME HIGHWAY)
AK352717	AT4G21490.1	1737	1707	88	10011	89	3123	2111	0		NDB3 | NDB3; NADH dehydrogenase
AK352718	AT4G10360.2	609	801	85	3384	84	1042	644	0		similar to unknown protein [Arabidopsis thaliana] (TAIR:AT1G31300.2); similar to unknown protein [Arabidopsis thaliana] (TAIR:AT1G31300.1); similar to unnamed protein product [Vitis vinifera] (GB:CAO21274.1); contains InterPro domain TRAM, LAG1 and CLN8 homology; (InterPro:IPR006634); contains InterPro domain Protein of unknown function DUF887, TLC-like (InterPro:IPR010283)
AK352719	AT4G02600.2	1551	1581	90	9332	90	2992	1445	0		MLO1, ATMLO1 | ATMLO1/MLO1 (MILDEW RESISTANCE LOCUS O 1); calmodulin binding
AK352720	AT2G29650.1	1533	1539	89	9485	90	2977	1687	0		inorganic phosphate transporter, putative
AK352721	AT5G15830.1	573	561	87	3311	80	873	478	e-134		ATBZIP3 | ATBZIP3 (ARABIDOPSIS THALIANA BASIC LEUCINE-ZIPPER 3); DNA binding / transcription factor
AK352722	AT3G43230.1	1440	1458	86	8306	88	2673	1195	0		zinc finger (FYVE type) family protein
AK352723	AT4G36540.1	915	915	90	5565	86	1596	722	0		BEE2 | BEE2 (BR ENHANCED EXPRESSION 2); DNA binding / transcription factor
AK352724	AT1G50600.1	1602	1794	89	9635	92	3044	1562	0		SCL5 | SCL5; transcription factor
AK352725	AT3G03190.1	642	645	89	3766	85	1145	720	0		ATGSTF6, ATGSTF11 | ATGSTF11 (GLUTATHIONE S-TRANSFERASE F11); glutathione transferase
AK352726	AT5G54680.1	705	705	93	4696	97	1396	1041	0		ILR3 | ILR3 (IAA-LEUCINE RESISTANT3); DNA binding / transcription factor
AK352727	AT5G47070.1	1239	1233	88	7166	84	2160	1269	0		protein kinase, putative
AK352728	AT3G57800.2	1128	1140	91	7257	90	2040	1378	0		basic helix-loop-helix (bHLH) family protein
AK352729	AT1G02750.1	663	666	85	3641	77	1078	543	e-154		zinc ion binding
AK352730	AT1G18840.2	1716	1719	87	10065	82	2747	1675	0		IQD30 | IQD30; calmodulin binding
AK352731	AT5G20270.1	996	999	89	6257	91	2003	1114	0		HHP1 | HHP1 (HEPTAHELICAL TRANSMEMBRANE PROTEIN1)
AK352732	AT4G40060.1	909	885	86	5268	86	1573	567	e-161		ATHB16, ATHB-16 | ATHB-16/ATHB16 (ARABIDOPSIS THALIANA HOMEOBOX PROTEIN 16); transcription activator/ transcription factor
AK352733	AT3G03640.1	1587	1596	90	9502	90	3051	1899	0		GLUC | GLUC (Beta-glucosidase homolog); hydrolase, hydrolyzing O-glycosyl compounds
AK352734	AT5G61270.1	1092	1101	90	6856	92	2066	938	0		PIF7 | PIF7 (PHYTOCHROME-INTERACTING FACTOR7); DNA binding / transcription factor
AK352735	AT4G24380.1	702	705	90	4207	88	1338	825	0		hydrolase, acting on ester bonds
AK352736	AT3G60630.1	567	1872	89	3540	89	1043	634	0		scarecrow transcription factor family protein
AK352737	AT1G24625.1	630	630	89	3919	83	1139	634	0		ZFP7 | ZFP7 (ZINC FINGER PROTEIN 7); nucleic acid binding / transcription factor/ zinc ion binding
AK352738	AT4G11260.1	1077	1077	90	6675	92	2038	1350	0		ATSGT1B, ETA3, RPR1, EDM1, SGT1B | SGT1B (enhanced downy mildew 1b); protein binding
AK352739	AT3G53920.1	1689	1716	87	9836	84	2837	1253	0		SIG3, SIGC | SIGC (RNA polymerase sigma subunit C); DNA binding / DNA-directed RNA polymerase/ transcription factor
AK352740	AT2G22670.3	1005	966	88	5695	91	1737	743	0		IAA8 | IAA8 (indoleacetic acid-induced protein 8)
AK352741	AT3G18780.2	1134	1134	94	7512	100	2332	1740	0		DER1, LSR2, ENL2, ACT2 | ACT2 (ACTIN 2); structural constituent of cytoskeleton
AK352742	AT5G40890.1	1092	2328	91	6655	95	2158	1394	0		CLC-A, CLCA, ATCLC-A | ATCLC-A (CHLORIDE CHANNEL A); anion channel/ voltage-gated chloride channel
AK352743	AT1G75780.1	1344	1344	90	8599	98	2788	1641	0		TUB1 | TUB1 (tubulin beta-1 chain); structural molecule
AK352744	AT5G16990.1	1056	1032	90	6274	89	1906	1241	0		NADP-dependent oxidoreductase, putative
AK352745	AT1G11840.4	870	852	92	5318	93	1676	1235	0		ATGLX1 | ATGLX1 (GLYOXALASE I HOMOLOG); lactoylglutathione lyase
AK352746	AT1G20340.1	504	504	88	3228	88	878	555	e-157		DRT112 | DRT112 (DNA-damage-repair/toleration protein 112); copper ion binding / electron carrier
AK352747	AT2G47730.1	648	792	87	4124	85	1131	656	0		GST6, ATGSTF5, GSTF8, ATGSTF8 | ATGSTF8 (GLUTATHIONE S-TRANSFERASE 8); glutathione transferase
AK352748	AT4G26570.1	681	681	94	4332	97	1350	1065	0		CBL3 | ATCBL3 (CALCINEURIN B-LIKE 3)
AK352749	AT5G63380.1	1065	1689	85	6649	85	1783	952	0		4-coumarate--CoA ligase family protein / 4-coumaroyl-CoA synthase family protein
AK352750	AT3G15350.2	1275	1275	90	7965	93	2533	1584	0		glycosyltransferase family 14 protein / core-2/I-branching enzyme family protein
AK352751	AT1G19350.6	990	1008	88	6248	91	1851	482	e-135		BZR2, BES1 | BES1 (BRI1-EMS-SUPPRESSOR 1)
AK352752	AT4G34240.1	1644	1653	89	9785	87	2880	1935	0		ALDH3, ALDH3I1 | ALDH3I1 (Aldehyde dehydrogenase 3I1); 3-chloroallyl aldehyde dehydrogenase/ aldehyde dehydrogenase (NAD)
AK352753	AT2G37770.2	948	948	88	5752	89	1810	1015	0		aldo/keto reductase family protein
AK352754	AT3G06780.1	600	606	85	3421	89	1131	264	7e-70		glycine-rich protein
AK352755	AT4G01370.1	1128	1131	92	7034	97	2325	1568	0		MPK4, ATMPK4 | ATMPK4 (MAP KINASE 4); MAP kinase/ kinase
AK352756	AT3G15190.1	630	609	89	3832	89	1035	607	e-173		chloroplast 30S ribosomal protein S20, putative
AK352757	AT4G37980.1	1077	1074	87	6497	86	1964	1084	0		ELI3-1 | ELI3-1 (ELICITOR-ACTIVATED GENE 3); binding / catalytic/ oxidoreductase/ zinc ion binding
AK352758	AT5G26240.1	1515	2379	94	9618	98	3048	2276	0		ATCLC-D, CLC-D | CLC-D (chloride channel D); anion channel/ voltage-gated chloride channel
AK352759	AT5G49450.1	426	438	87	2480	90	723	303	6e-82		ATBZIP1 | ATBZIP1 (ARABIDOPSIS THALIANA BASIC LEUCINE-ZIPPER 1); DNA binding / protein heterodimerization/ transcription factor
AK352760	AT5G37020.2	2406	2322	82	12700	80	3894	1362	0		ARF8 | ARF8 (AUXIN RESPONSE FACTOR 8)
AK352761	AT2G47750.1	1179	1758	88	7290	90	2261	1051	0		GH3.9 | GH3.9 (PUTATIVE INDOLE-3-ACETIC ACID-AMIDO SYNTHETASE GH3.9)
AK352762	AT3G25070.1	435	636	85	2468	86	739	333	6e-91		RIN4 | RIN4 (RPM1 INTERACTING PROTEIN 4); protein binding
AK352763	AT2G22240.1	1533	1533	91	9564	97	3040	2064	0		inositol-3-phosphate synthase isozyme 2 / myo-inositol-1-phosphate synthase 2 / MI-1-P synthase 2 / IPS 2
AK352764	AT1G01060.4	1944	1935	85	11196	77	3042	551	e-156		LHY1, LHY | LHY (LATE ELONGATED HYPOCOTYL)
AK352765	AT4G02590.2	933	933	92	6033	96	1873	1279	0		UNE12 | UNE12 (unfertilized embryo sac 12); DNA binding
AK352766	AT1G19400.2	909	912	90	5487	88	1636	1098	0		similar to unknown protein [Arabidopsis thaliana] (TAIR:AT1G75180.3); similar to unknown protein [Arabidopsis thaliana] (TAIR:AT1G75180.1); similar to unnamed protein product [Vitis vinifera] (GB:CAO47631.1); contains domain PTHR10996:SF1 (PTHR10996:SF1); contains domain PTHR10996 (PTHR10996)
AK352767	AT2G39460.1	465	465	88	2820	96	857	494	e-139		RPL23A, ATRPL23A | ATRPL23A (RIBOSOMAL PROTEIN L23A); RNA binding / structural constituent of ribosome
AK352768	AT3G60900.1	81	1269	86	490	7	-10	101	7e-22		FLA10 | FLA10 (fasciclin-like arabinogalactan-protein 10)
AK352769	AT1G32900.1	1077	1833	90	6635	94	2124	1388	0		starch synthase, putative
AK352770	AT3G53020.1	489	492	91	3016	93	910	599	e-171		RPL24B, RPL24, STV1 | STV1 (SHORT VALVE1); structural constituent of ribosome
AK352771	AT4G34680.2	810	810	89	4814	87	1441	735	0		GATA transcription factor 3, putative (GATA-3)
AK352772	AT2G13360.2	1317	1206	92	7777	96	2412	1645	0		AGT1, AGT | AGT (ALANINE:GLYOXYLATE AMINOTRANSFERASE)
AK352773	AT3G52400.1	1032	1026	85	6124	83	1748	835	0		ATSYP122, SYP122 | SYP122 (syntaxin 122); SNAP receptor
AK352774	AT5G13080.1	444	438	89	2501	86	781	434	e-121		ATWRKY75, WRKY75 | WRKY75 (WRKY DNA-BINDING PROTEIN 75); transcription factor
AK352775	AT3G57020.1	1113	1113	84	6251	81	2016	698	0		strictosidine synthase family protein
AK352776	AT1G52400.2	1593	1386	86	7844	83	2535	1003	0		BGL1 | BGL1 (BETA-GLUCOSIDASE HOMOLOG 1); hydrolase, hydrolyzing O-glycosyl compounds
AK352777	AT5G65060.1	591	591	85	3378	76	870	482	e-135		AGL70, FCL3, MAF3 | MAF3 (MADS AFFECTING FLOWERING 3); transcription factor
AK352778	AT5G64040.1	513	516	91	3170	91	927	654	0		PSAN | PSAN (photosystem I reaction center subunit PSI-N); calmodulin binding
AK352779	AT3G02070.1	294	660	93	1800	90	582	432	e-121		OTU-like cysteine protease family protein
AK352780	AT1G07890.8	753	753	92	4939	94	1545	1033	0		MEE6, CS1, APX1 | APX1 (ASCORBATE PEROXIDASE 1)
AK352781	AT5G51890.1	969	969	90	6106	91	1824	1164	0		peroxidase
AK352782	AT5G15410.1	2169	2181	91	14106	95	4449	2781	0		ATCNGC2, CNGC2, DND1 | DND1 (DEFENSE NO DEATH 1); calcium channel/ calmodulin binding / cation channel/ cyclic nucleotide binding / inward rectifier potassium channel
AK352783	AT3G54220.1	1383	1962	84	8417	85	2373	595	e-169		SGR1, SCR | SCR (SCARECROW); transcription factor
AK352784	AT2G25080.1	708	711	88	4291	88	1240	858	0		ATGPX1 | ATGPX1 (GLUTATHIONE PEROXIDASE 1); glutathione peroxidase
AK352785	AT5G62640.2	1602	1545	89	10090	88	2846	870	0		ELF5 | ELF5 (EARLY FLOWERING 5)
AK352786	AT1G79700.2	987	942	88	5604	81	1598	787	0		ovule development protein, putative
AK352787	AT1G70160.1	1566	1572	89	9417	92	3187	1877	0		similar to unknown protein [Arabidopsis thaliana] (TAIR:AT5G54870.1); similar to unknown protein [Arabidopsis thaliana] (TAIR:AT4G27020.1); similar to unknown [Picea sitchensis] (GB:ABK24649.1); similar to hypothetical protein OsI_030218 [Oryza sativa (indica cultivar-group)] (GB:EAZ08986.1); similar to unnamed protein product [Vitis vinifera] (GB:CAO40967.1)
AK352788	AT5G27150.1	1638	1617	91	10046	94	3136	2087	0		ATNHX, AT-NHX1, ATNHX1, NHX1 | NHX1 (NA+/H+ EXCHANGER); sodium ion transmembrane transporter/ sodium:hydrogen antiporter
AK352789	AT1G75800.1	987	993	85	6127	88	1918	739	0		pathogenesis-related thaumatin family protein
AK352790	AT4G13770.1	1506	1509	86	8903	85	2748	1298	0		REF2, CYP83A1 | CYP83A1 (CYTOCHROME P450 83A1); oxygen binding
AK352791	AT5G20350.1	1860	1863	92	11760	94	3750	1717	0		TIP1 | TIP1 (TIP GROWTH DEFECTIVE 1)
AK352792	AT4G30210.2	2136	2136	90	13100	92	4125	2605	0		AR2, ATR2 | ATR2 (ARABIDOPSIS P450 REDUCTASE 2)
AK352793	AT5G64260.1	915	918	89	6020	93	1785	1035	0		phosphate-responsive protein, putative
AK352794	AT5G29000.3	1068	1113	88	6423	82	1779	1090	0		myb family transcription factor
AK352795	AT1G20696.1	426	426	88	2518	87	743	448	e-125		NFD3, NFD03, HMGB3 | HMGB3 (HIGH MOBILITY GROUP B 3); transcription factor
AK352796	AT4G31550.2	1026	975	86	6015	82	1646	472	e-132		ATWRKY11, WRKY11 | WRKY11 (WRKY DNA-binding protein 11); transcription factor
AK352797	AT4G18390.2	1140	1098	87	6582	89	1888	460	e-128		TCP family transcription factor, putative
AK352798	AT1G69230.2	354	333	89	2096	79	498	248	2e-65		SP1L2 | SP1L2
AK352799	AT5G08650.1	924	2046	92	5745	97	1795	1312	0		GTP-binding protein LepA, putative
AK352800	AT1G09340.1	1140	1137	93	7403	97	2290	1635	0		CRB | CRB; binding / catalytic/ coenzyme binding
AK352801	AT5G65110.1	2067	2079	89	12553	91	3988	2321	0		ATACX2, ACX2 | ACX2 (ACYL-COA OXIDASE 2); acyl-CoA oxidase
AK352802	AT4G20260.3	738	678	89	4092	84	1099	567	e-161		DREPP plasma membrane polypeptide family protein
AK352803	AT3G17650.1	2151	2145	91	13494	94	4247	2670	0		PDE321, YSL5 | YSL5 (YELLOW STRIPE LIKE 5); oligopeptide transporter
AK352804	AT5G51890.1	969	969	90	6106	91	1824	1164	0		peroxidase
AK352805	AT1G06430.1	2082	2058	92	12884	95	3897	2730	0		FTSH8 | FTSH8 (FtsH protease 8); ATP-dependent peptidase/ ATPase/ metallopeptidase/ zinc ion binding
AK352806	AT1G06390.2	969	1224	92	6135	93	1873	1348	0		ATGSK1, GSK1 | GSK1 (GSK3/SHAGGY-LIKE PROTEIN KINASE 1); kinase
AK352807	AT4G02060.1	2151	2151	92	13510	94	4171	2960	0		MCM7, PRL | PRL (PROLIFERA); ATP binding / DNA binding / DNA-dependent ATPase
AK352808	AT5G54250.2	1881	2085	90	11699	93	3772	1719	0		CNGC4, HLM1, DND2, ATCNGC4 | ATCNGC4 (DEFENSE, NO DEATH 2); calmodulin binding / cation channel/ cyclic nucleotide binding
AK352809	AT4G11310.1	1140	1095	89	6634	89	2058	1156	0		cysteine proteinase, putative
AK352810	AT1G72110.1	1404	1440	87	8075	83	2454	880	0		similar to unknown protein [Arabidopsis thaliana] (TAIR:AT2G38995.1); similar to unnamed protein product [Vitis vinifera] (GB:CAO48523.1); contains InterPro domain Protein of unknown function UPF0089 (InterPro:IPR004255); contains InterPro domain Protein of unknown function DUF1298 (InterPro:IPR009721)
AK352811	AT2G23760.3	1956	1884	88	11440	84	3323	896	0		SAW2, BLH4 | BLH4 (SAWTOOTH 2); DNA binding
AK352812	AT3G03780.3	2298	2298	94	15498	95	4498	3509	0		AtMS2 | AtMS2 (Arabidopsis thaliana methionine synthase 2)
AK352813	AT1G32050.1	807	795	87	4647	87	1507	726	0		secretory carrier membrane protein (SCAMP) family protein
AK352814	AT5G66760.1	1881	1905	93	11959	96	3817	2613	0		SDH1-1 | SDH1-1 (Succinate dehydrogenase 1-1)
AK352815	AT1G02390.1	1590	1593	88	9564	83	2793	1580	0		ATGPAT2, GPAT2 | ATGPAT2/GPAT2 (GLYCEROL-3-PHOSPHATE ACYLTRANSFERASE 2); acyltransferase
AK352816	AT4G29190.1	1098	1071	86	6548	87	2089	688	0		zinc finger (CCCH-type) family protein
AK352817	AT5G13180.1	753	759	89	4581	94	1470	670	0		ANAC083 | ANAC083 (Arabidopsis NAC domain containing protein 83); transcription factor
AK352818	AT4G17230.1	1599	864	89	5359	91	1653	993	0		SCL13 | SCL13 (SCARECROW-LIKE 13); transcription factor
AK352819	AT4G23630.1	828	828	89	5025	90	1530	807	0		BTI1 | BTI1 (VIRB2-INTERACTING PROTEIN 1)
AK352820	AT5G11520.1	1362	1350	92	8635	93	2621	1764	0		YLS4, ASP3 | ASP3 (ASPARTATE AMINOTRANSFERASE 3)
AK352821	AT5G60790.1	1788	1788	90	11047	95	3556	2244	0		ATGCN1 | ATGCN1 (Arabidopsis thaliana general control non-repressible 1)
AK352822	AT3G45260.1	1350	1341	86	8026	83	2334	846	0		zinc finger (C2H2 type) family protein
AK352823	AT1G44446.1	1605	1611	89	9666	91	3182	1233	0		ATCAO, CAO, CH1 | CH1 (CHLOROPHYLL B BIOSYNTHESIS); chlorophyllide a oxygenase
AK352824	AT4G02920.1	1266	1257	90	7639	86	2165	1453	0		similar to unknown protein [Arabidopsis thaliana] (TAIR:AT1G03340.1); similar to hypothetical protein MtrDRAFT_AC161864g5v2 [Medicago truncatula] (GB:ABE86673.1)
AK352825	AT5G54630.1	1464	1419	87	8176	91	2644	854	0		zinc finger protein-related
AK352826	AT1G58290.1	1620	1632	89	9772	92	2981	1844	0		HEMA1 | HEMA1; glutamyl-tRNA reductase
AK352827	AT2G20630.1	849	840	90	4985	89	1533	981	0		protein phosphatase 2C, putative / PP2C, putative
AK352828	AT3G57520.1	2319	2322	91	14660	94	4656	2995	0		ATSIP2 | ATSIP2 (ARABIDOPSIS THALIANA SEED IMBIBITION 2); hydrolase, hydrolyzing O-glycosyl compounds
AK352829	AT2G18960.1	2850	2850	94	18613	98	5710	4437	0		PMA, OST2, AHA1 | AHA1 (ARABIDOPSIS H+ ATPASE 1); ATPase
AK352830	AT1G32230.2	1737	1767	87	9985	86	3103	1051	0		CEO, ATP8, CEO1, RCD1 | RCD1 (RADICAL-INDUCED CELL DEATH1)
AK352831	AT1G07470.1	1128	1128	90	7095	91	2159	1372	0		transcription factor IIA large subunit, putative / TFIIA large subunit, putative
AK352832	AT3G18773.1	678	663	87	3988	81	1178	515	e-145		zinc finger (C3HC4-type RING finger) family protein
AK352833	AT1G74950.1	756	750	84	4197	79	1160	392	e-108		JAZ2, TIFY10B | JAZ2/TIFY10B (JASMONATE-ZIM-DOMAIN PROTEIN 2)
AK352834	AT5G01590.1	1116	1275	91	7139	91	2278	1423	0		similar to unnamed protein product [Vitis vinifera] (GB:CAO63840.1)
AK352835	AT1G56010.2	966	975	88	6031	84	1763	1017	0		ANAC021, ANAC022, NAC1 | NAC1 (Arabidopsis NAC domain containing protein 21, Arabidopsis NAC domain containing protein 22); transcription factor
AK352836	AT1G04250.1	681	690	92	4312	94	1316	569	e-161		IAA17, AXR3 | AXR3 (AUXIN RESISTANT 3); transcription factor
AK352837	AT3G52640.1	2031	2031	91	12713	91	3752	2654	0		nicastrin-related
AK352838	AT2G30520.1	1794	1782	89	11131	93	3326	1853	0		RPT2 | RPT2 (ROOT PHOTOTROPISM 2); protein binding
AK352839	AT4G19990.1	2259	2064	85	11183	80	3428	1229	0		FRS1 | FRS1 (FAR1-related sequence 1); zinc ion binding
AK352840	AT3G04120.1	1017	1017	92	6596	95	1970	1390	0		GAPC-1, GAPC | GAPC (GLYCERALDEHYDE-3-PHOSPHATE DEHYDROGENASE C SUBUNIT); glyceraldehyde-3-phosphate dehydrogenase
AK352841	AT1G33590.1	1449	1434	83	8581	88	2627	1031	0		disease resistance protein-related / LRR protein-related
AK352842	AT5G48800.1	1854	1845	91	11386	95	3539	1417	0		phototropic-responsive NPH3 family protein
AK352843	AT5G02760.1	1113	1113	91	6964	90	2155	1413	0		protein phosphatase 2C family protein / PP2C family protein
AK352844	AT3G04790.1	837	831	87	4998	95	1558	795	0		ribose 5-phosphate isomerase-related
AK352845	AT5G22000.3	1137	1128	92	7372	90	2124	1515	0		RHF2A, CIC7E11 | CIC7E11; protein binding / zinc ion binding
AK352846	AT4G39800.1	1530	1536	92	9666	95	2961	2038	0		MI-1-P SYNTHASE | MI-1-P SYNTHASE (Myo-inositol-1-phosphate synthase); inositol-3-phosphate synthase
AK352847	AT1G10370.1	687	513	88	3101	82	877	537	e-152		GST30, ATGSTU17, GST30B, ERD9 | ATGSTU17/ERD9/GST30/GST30B (EARLY-RESPONSIVE TO DEHYDRATION 9); glutathione transferase
AK352848	AT3G10520.1	477	477	93	3066	93	907	716	0		GLB2, ARATH GLB2, NSHB2, AHB2 | AHB2 (NON-SYMBIOTIC HAEMOGLOBIN 2)
AK352849	AT3G22370.1	1074	1065	86	6135	89	2033	910	0		ATAOX1A, AOX1A | AOX1A (alternative oxidase 1A); alternative oxidase
AK352850	AT1G02360.1	816	819	85	4855	84	1515	644	0		chitinase, putative
AK352851	AT2G35760.1	600	606	86	3454	82	988	529	e-150		integral membrane family protein
AK352852	AT3G08730.1	1023	1398	89	6087	87	1838	1148	0		ATPK6, ATPK1, ATS6K1, PK6, PK1, S6K1 | ATPK1 (P70 RIBOSOMAL S6 KINASE); kinase/ protein binding
AK352853	AT1G09480.1	1011	1110	84	5705	78	1626	874	0		cinnamyl-alcohol dehydrogenase family / CAD family
AK352854	AT3G01470.1	825	819	87	5107	84	1406	581	e-165		ATHB1, HD-ZIP-1, HAT5, ATHB-1 | ATHB-1 (Homeobox-leucine zipper protein HAT5); transcription factor
AK352855	AT5G22400.1	1386	1401	86	8123	85	2384	1296	0		rac GTPase activating protein, putative
AK352856	AT3G06850.2	789	1452	85	4537	77	1200	628	e-179		LTA1, DIN3, BCE2 | DIN3/LTA1 (DARK INDUCIBLE 3); alpha-ketoacid dehydrogenase
AK352857	AT1G19570.1	642	642	86	3937	87	1173	607	e-173		DHAR1 | DHAR1 (DEHYDROASCORBATE REDUCTASE); glutathione dehydrogenase (ascorbate)
AK352858	AT3G51870.1	1149	1146	91	7263	92	2090	1447	0		mitochondrial substrate carrier family protein
AK352859	AT2G46590.2	1074	1110	92	6695	89	1941	577	e-164		DAG2 | DAG2 (DOF AFFECTING GERMINATION 2); DNA binding
AK352860	AT2G42790.1	1401	1530	90	8646	88	2568	1739	0		CSY3 | CSY3 (CITRATE SYNTHASE 3); citrate (SI)-synthase
AK352861	AT5G13010.1	3768	3681	92	22918	89	6712	2668	0		EMB3011 | EMB3011 (EMBRYO DEFECTIVE 3011); RNA helicase
AK352862	AT3G20770.1	1890	1887	88	11075	92	3676	1786	0		EIN3 | EIN3 (ETHYLENE-INSENSITIVE3); transcription factor
AK352863	AT5G53140.1	1239	1263	90	7429	86	2184	1378	0		protein phosphatase 2C, putative / PP2C, putative
AK352864	AT4G39100.1	687	687	87	4171	86	1294	680	0		SHL1 | SHL1 (SHORT LIFE)
AK352865	AT2G27050.1	1746	1755	86	9711	84	3052	1320	0		EIL1 | EIL1 (ETHYLENE-INSENSITIVE3-LIKE 1); transcription factor
AK352866	AT5G41410.1	1794	1836	90	10746	87	3219	1035	0		BEL1 | BEL1 (BELL 1); DNA binding / transcription factor
AK352867	AT5G66880.1	1086	1086	92	6904	96	2224	1511	0		SNRK2-3, SNRK2.3, SRK2I | SNRK2-3/SNRK2.3/SRK2I (SNF1-RELATED PROTEIN KINASE 2.3); kinase/ protein kinase
AK352868	AT4G04890.1	2250	2232	90	13818	95	4357	2591	0		PDF2 | PDF2 (PROTODERMAL FACTOR2); DNA binding / transcription factor
AK352869	AT1G77000.1	1104	1083	88	6502	90	2055	989	0		ATSKP2;2, SKP2B | ATSKP2;2/SKP2B (ARABIDOPSIS HOMOLOG OF HOMOLOG OF HUMAN SKP2 2); ubiquitin-protein ligase
AK352870	AT5G57170.1	348	348	89	2217	97	664	408	e-113		macrophage migration inhibitory factor family protein / MIF family protein
AK352871	AT2G46680.1	747	777	90	4368	84	1293	626	e-179		ATHB7, ATHB-7 | ATHB-7 (ARABIDOPSIS THALIANA HOMEOBOX 7); transcription factor
AK352872	AT5G63610.1	1419	1413	90	8941	95	2842	1524	0		CDKE;1, HEN3 | HEN3 (HUA ENHANCER 3); kinase
AK352873	AT2G45290.1	2211	2226	91	14156	92	4243	2759	0		transketolase, putative
AK352874	AT1G06460.1	879	858	86	5075	76	1267	452	e-126		ACD31.2, ACD32.1 | ACD32.1 (ALPHA-CRYSTALLIN DOMAIN 31.2)
AK352875	AT5G20570.1	354	357	91	2259	95	739	450	e-126		HRT1, ROC1, RBX1 | RBX1 (RING-BOX 1)
AK352876	AT3G54890.1	726	726	91	4804	98	1528	969	0		LHCA1 | LHCA1; chlorophyll binding
AK352877	AT1G64060.1	2832	2835	90	17209	93	5467	3249	0		ATRBOHF, RBOHAP108, RBOHF, ATRBOH F | ATRBOH F (RESPIRATORY BURST OXIDASE PROTEIN F); NAD(P)H oxidase
AK352878	AT2G40750.1	1017	1041	85	5763	74	1517	761	0		ATWRKY54, WRKY54 | WRKY54 (WRKY DNA-binding protein 54); transcription factor
AK352879	AT2G30950.1	2094	2088	91	12855	92	3896	2607	0		FTSH2, VAR2 | VAR2 (VARIEGATED 2); ATP-dependent peptidase/ ATPase/ metallopeptidase/ zinc ion binding
AK352880	AT1G01710.1	1296	1284	88	7707	89	2434	1411	0		acyl-CoA thioesterase family protein
AK352881	AT2G22830.1	1593	1758	85	9443	86	2834	1707	0		SQE2 | SQE2 (SQUALENE EPOXIDASE 2); oxidoreductase
AK352882	AT3G51730.1	642	642	89	3912	86	1166	757	0		saposin B domain-containing protein
AK352883	AT3G22104.1	1281	1521	89	7490	86	2224	1070	0		phototropic-responsive NPH3 protein-related
AK352884	AT2G24280.1	1485	1485	90	9225	91	2910	1820	0		serine carboxypeptidase S28 family protein
AK352885	AT5G53760.2	1707	1722	88	10152	88	3193	1673	0		ATMLO11, MLO11 | MLO11 (MILDEW RESISTANCE LOCUS O 11); calmodulin binding
AK352886	AT4G25640.1	1467	1467	87	8758	88	2754	1417	0		MATE efflux family protein
AK352887	AT5G67560.1	555	555	92	3480	93	1061	775	0		ATARLA1D | ATARLA1D (ADP-ribosylation factor-like A1D); GTP binding
AK352888	AT1G69870.1	1869	1863	87	11263	86	3365	1752	0		proton-dependent oligopeptide transport (POT) family protein
AK352889	AT1G48270.1	987	981	93	6367	97	2056	1362	0		GCR1 | GCR1 (G-PROTEIN-COUPLED RECEPTOR 1)
AK352890	AT4G38960.2	453	453	91	2775	92	911	597	e-170		zinc finger (B-box type) family protein
AK352891	AT2G41250.1	900	873	87	5313	90	1689	1088	0		haloacid dehalogenase-like hydrolase family protein
AK352892	AT2G42600.1	2223	2382	92	14166	97	4492	3069	0		ATPPC2 | ATPPC2 (PHOSPHOENOLPYRUVATE CARBOXYLASE 2); phosphoenolpyruvate carboxylase
AK352893	AT3G15540.1	423	594	92	2581	92	757	561	e-159		MSG2, IAA19 | IAA19 (indoleacetic acid-induced protein 19); transcription factor
AK352894	AT5G22510.1	1869	1854	90	11274	92	3630	2198	0		beta-fructofuranosidase, putative / invertase, putative / saccharase, putative / beta-fructosidase, putative
AK352895	AT2G21050.1	996	1452	88	6332	95	2060	1051	0		amino acid permease, putative
AK352896	AT5G63860.1	1323	1323	92	8288	95	2712	1814	0		UVR8 | UVR8 (UVB-RESISTANCE 8)
AK352897	AT1G51680.1	1653	1686	88	10358	91	3100	1253	0		4CL.1, AT4CL1, 4CL1 | 4CL1 (4-COUMARATE:COA LIGASE 1); 4-coumarate-CoA ligase
AK352898	AT5G56010.1	2100	2100	91	13075	97	4102	1737	0		HSP81-3 | HSP81-3 (Heat shock protein 81-3); ATP binding
AK352899	AT2G38400.1	1437	1434	88	8674	93	2775	1552	0		AGT3 | AGT3 (ALANINE:GLYOXYLATE AMINOTRANSFERASE 3); alanine-glyoxylate transaminase
AK352900	AT4G31860.1	741	1074	86	4295	88	1391	912	0		protein phosphatase 2C, putative / PP2C, putative
AK352901	AT1G51340.2	1548	1548	92	9769	93	2908	2133	0		MATE efflux family protein
AK352902	AT5G22010.1	2802	2871	91	17085	90	5024	2656	0		ATRFC1 | ATRFC1 (REPLICATION FACTOR C 1); ATP binding
AK352903	AT4G00860.1	243	243	88	1502	93	468	268	2e-71		AT0ZI1, ATOZI1 | ATOZI1 (ARABIDOPSIS THALIANA OZONE-INDUCED PROTEIN 1)
AK352904	AT5G20990.1	1596	2013	89	9759	89	2892	2032	0		SIR4, CNX, CHL6, CNX1, B73 | B73 (CHLORATE RESISTANT 6); molybdenum ion binding
AK352905	AT4G24990.1	357	357	91	2221	98	703	470	e-132		ATGP4 | ATGP4 (Arabidopsis thaliana geranylgeranylated protein)
AK352906	AT2G42620.1	2106	2082	85	12439	87	3866	793	0		ORE9, MAX2 | MAX2 (MORE AXILLARY BRANCHES 2); ubiquitin-protein ligase
AK352907	AT1G08970.2	705	696	88	4389	94	1367	557	e-158		HAP5C | HAP5C (HEME ACTIVATED PROTEIN 5C); DNA binding / transcription factor
AK352908	AT1G74710.1	1704	1710	88	10344	90	3156	1481	0		ICS1, EDS16, SID2 | ICS1 (ISOCHORISMATE SYNTHASEI); isochorismate synthase
AK352909	AT4G35090.1	1479	1479	93	9961	98	3194	2115	0		CAT2 | CAT2 (CATALASE 2); catalase
AK352910	AT1G73180.1	1542	1542	90	9554	89	2918	1881	0		eukaryotic translation initiation factor-related
AK352911	AT3G23050.1	720	732	92	4612	94	1352	906	0		AXR2, IAA7 | IAA7 (AUXIN RESISTANT 2); transcription factor
AK352912	AT3G16640.1	507	507	94	3282	94	991	783	0		TCTP | TCTP (TRANSLATIONALLY CONTROLLED TUMOR PROTEIN)
AK352913	AT1G07040.1	1122	1116	86	6557	80	1856	1120	0		similar to unknown protein [Arabidopsis thaliana] (TAIR:AT1G27030.1); similar to unnamed protein product [Vitis vinifera] (GB:CAO41035.1)
AK352914	AT1G08570.2	825	735	80	4536	86	1333	777	0		thioredoxin family protein
AK352915	AT2G02930.1	642	639	92	4243	91	1211	894	0		GST16, ATGSTF3 | ATGSTF3 (GLUTATHIONE S-TRANSFERASE 16); glutathione transferase
AK352916	AT3G06380.1	1152	1143	88	7042	88	2089	1128	0		ATTLP9 | ATTLP9 (TUBBY-LIKE PROTEIN 9); phosphoric diester hydrolase/ protein binding / transcription factor
AK352917	AT4G26640.2	1683	1674	89	10533	86	3055	1857	0		ATWRKY20, WRKY20 | WRKY20 (WRKY DNA-binding protein 20); transcription factor
AK352918	AT4G02150.1	987	1596	87	5858	85	1750	973	0		MOS6, ATIMPALPHA3 | ATIMPALPHA3/MOS6 (IMPORTIN ALPHA 3); protein transporter
AK352919	AT4G37650.1	1017	1596	92	6500	94	2030	1417	0		SGR7, SHR | SHR (SHORT ROOT); transcription factor
AK352920	AT3G56090.1	792	780	87	4615	90	1379	676	0		ATFER3 | ATFER3 (FERRITIN 3); ferric iron binding
AK352921	AT1G54060.1	1116	1152	84	6105	78	1797	347	1e-94		transcription factor
AK352922	AT1G78200.2	852	852	88	4891	86	1496	936	0		protein phosphatase 2C, putative / PP2C, putative
AK352923	AT5G61590.1	597	606	92	3720	89	1117	765	0		AP2 domain-containing transcription factor family protein
AK352924	AT2G47770.1	588	591	89	3730	88	1051	620	e-177		benzodiazepine receptor-related
AK352925	AT4G03210.1	867	873	91	5249	90	1728	1076	0		XTH9 | XTH9 (XYLOGLUCAN ENDOTRANSGLUCOSYLASE/HYDROLASE 9); hydrolase, acting on glycosyl bonds
AK352926	AT3G17100.2	684	693	85	4146	86	1153	482	e-135		transcription factor
AK352927	AT3G19860.2	543	1014	90	3510	91	1011	678	0		basic helix-loop-helix (bHLH) family protein
AK352928	AT5G47390.1	1104	1098	90	7085	93	2101	1330	0		myb family transcription factor
AK352929	AT1G58110.2	1119	1125	87	6653	83	1813	991	0		bZIP family transcription factor
AK352930	AT5G04720.1	1569	2436	87	9219	83	2733	1542	0		ADR1-L2 | ADR1-L2 (ADR1-LIKE 2); ATP binding / nucleoside-triphosphatase/ nucleotide binding / protein binding
AK352931	AT3G27000.1	1170	1170	93	7302	98	2421	1713	0		ATARP2, WURM, WRM | ARP2 (ACTIN RELATED PROTEIN 2); structural constituent of cytoskeleton
AK352932	AT2G32410.1	1494	1572	84	8396	80	2458	983	0		AXL | AXL (AXR1-LIKE); catalytic
AK352933	AT1G67920.1	201	204	89	1196	83	318	202	7e-52		similar to unknown protein [Arabidopsis thaliana] (TAIR:AT1G24600.1)
AK352934	AT2G30250.1	1182	1182	86	6790	83	1998	603	e-171		ATWRKY25, WRKY25 | WRKY25 (WRKY DNA-binding protein 25); transcription factor
AK352935	AT3G16470.2	564	1356	88	3315	83	963	583	e-166		JR1 | JR1 (Jacalin lectin family protein)
AK352936	AT2G30020.1	1188	1191	84	6827	86	2091	743	0		protein phosphatase 2C, putative / PP2C, putative
AK352937	AT5G35620.1	600	597	87	3348	83	1035	533	e-151		EIF(ISO)4E, LSP, LSP1 | LSP1 (LOSS OF SUSCEPTIBILITY TO POTYVIRUSES); RNA binding / translation initiation factor
AK352938	AT3G10760.1	978	1008	84	5976	94	1884	406	e-112		myb family transcription factor
AK352939	AT5G39660.2	1386	1374	86	8018	78	2371	1078	0		CDF2 | CDF2 (CYCLING DOF FACTOR 2); DNA binding / transcription factor
AK352940	AT3G54010.1	1908	1908	92	11673	92	3665	2508	0		DEI1, PAS1 | PAS1 (PASTICCINO 1); FK506 binding / peptidyl-prolyl cis-trans isomerase
AK352941	AT3G45780.2	2994	2991	90	18502	93	5731	3503	0		NPH1, JK224, RPT1, PHOT1 | PHOT1 (phototropin 1); kinase
AK352942	AT3G50820.1	996	996	92	6692	96	1920	1364	0		PSBO2, PSBO-2 | PSBO-2/PSBO2 (PHOTOSYSTEM II SUBUNIT O-2); oxygen evolving/ poly(U) binding
AK352943	AT5G43450.1	1083	1089	84	6298	77	1773	944	0		2-oxoglutarate-dependent dioxygenase, putative
AK352944	AT4G27800.1	1173	1167	89	7118	89	2154	1287	0		protein phosphatase 2C PPH1 / PP2C PPH1 (PPH1)
AK352945	AT1G78080.1	1071	1005	88	6197	85	1688	601	e-171		RAP2.4 | RAP2.4 (related to AP2 4); DNA binding / transcription factor
AK352946	AT5G60120.1	1479	1458	89	9068	85	2543	1378	0		TOE2 | TOE2 (TARGET OF EAT1 2); DNA binding / transcription factor
AK352947	AT3G18440.1	1794	1797	88	10869	91	3403	1911	0		ATALMT9 | ATALMT9 (ALUMINUM-ACTIVATED MALATE TRANSPORTER 9); anion channel/
AK352948	AT5G05660.1	2517	2643	90	16006	91	5578	3164	0		transcription factor
AK352949	AT4G27820.1	1521	1521	85	8642	78	2556	975	0		glycosyl hydrolase family 1 protein
AK352950	AT5G13740.1	924	1461	90	5697	92	1786	1201	0		ZIF1 | ZIF1 (ZINC INDUCED FACILITATOR 1); carbohydrate transmembrane transporter/ sugar:hydrogen ion symporter
AK352951	AT3G44290.1	1026	1008	84	5714	85	1791	500	e-140		ANAC060 | ANAC060 (Arabidopsis NAC domain containing protein 60); transcription factor
AK352952	AT3G21770.1	987	990	85	5847	90	1813	991	0		peroxidase 30 (PER30) (P30) (PRXR9)
AK352953	AT5G62670.1	2871	2871	92	18326	98	5774	4018	0		AHA11 | AHA11 (ARABIDOPSIS H(+)-ATPASE 11); ATPase
AK352954	AT5G03730.1	2448	2466	91	15425	94	4885	1776	0		SIS1, CTR1 | CTR1 (CONSTITUTIVE TRIPLE RESPONSE 1); kinase/ protein serine/threonine/tyrosine kinase
AK352955	AT1G50020.1	639	630	90	3801	88	1152	620	e-177		similar to unnamed protein product [Vitis vinifera] (GB:CAO49863.1)
AK352956	AT3G28910.1	1014	972	91	6056	93	1831	664	0		ATMYB30, MYB30 | MYB30 (myb domain protein 30); DNA binding / transcription factor
AK352957	AT5G01930.1	1404	1347	92	8908	93	2677	1923	0		(1-4)-beta-mannan endohydrolase, putative
AK352958	AT1G07530.1	2319	2310	86	13140	84	3973	1612	0		scarecrow-like transcription factor 14 (SCL14)
AK352959	AT3G61820.1	1455	1452	88	9246	89	2631	1503	0		aspartyl protease family protein
AK352960	AT5G67590.1	249	465	89	1571	86	421	281	1e-75		FRO1 | FRO1 (FROSTBITE1)
AK352961	AT2G31380.1	726	717	88	4500	89	1361	490	e-138		STH | STH (salt tolerance homologue); transcription factor/ zinc ion binding
AK352962	AT1G20030.1	774	900	82	4603	80	1302	444	e-124		pathogenesis-related thaumatin family protein
AK352963	AT1G20030.1	774	900	82	4603	80	1302	444	e-124		pathogenesis-related thaumatin family protein
AK352964	AT2G17520.1	1557	2526	85	8710	85	2794	1328	0		IRE1A | IRE1A (Yeast endoribonuclease/protein kinase IRE1-like gene); kinase
AK352965	AT5G20700.1	756	747	94	4876	93	1443	1084	0		senescence-associated protein-related
AK352966	AT5G25220.1	1305	1296	88	8055	88	2420	1130	0		KNAT3 | KNAT3 (KNOTTED1-LIKE HOMEOBOX GENE 3); transcription factor
AK352967	AT2G15970.1	594	594	84	3435	82	1036	488	e-137		WCOR413, WCOR413-LIKE, ATCOR413-PM1, FL3-5A3, COR413-PM1 | COR413-PM1 (cold regulated 413 plasma membrane 1)
AK352968	AT3G09440.1	1953	1950	91	12351	96	3800	2527	0		heat shock cognate 70 kDa protein 3 (HSC70-3) (HSP70-3)
AK352969	AT3G06420.1	201	360	93	1211	90	351	283	2e-76		ATG8H | ATG8H (AUTOPHAGY 8H); microtubule binding
AK352970	AT4G28610.1	1248	1230	86	7255	84	2051	948	0		ATPHR1, PHR1 | PHR1 (PHOSPHATE STARVATION RESPONSE 1); transcription factor
AK352971	AT5G49810.1	3210	3216	92	19981	93	6151	4355	0		MMT | MMT (methionine S-methyltransferase); S-adenosylmethionine-dependent methyltransferase
AK352972	AT1G25440.1	1302	1254	86	7016	82	2124	456	e-127		zinc finger (B-box type) family protein
AK352973	AT3G26210.1	750	1506	88	4490	83	1291	773	0		CYP71B23 | CYP71B23 (cytochrome P450, family 71, subfamily B, polypeptide 23); oxygen binding
AK352974	AT3G16500.1	813	810	90	4835	88	1468	743	0		IAA26, PAP1 | PAP1 (PHYTOCHROME-ASSOCIATED PROTEIN 1); transcription factor
AK352975	AT1G75710.1	1380	1389	90	8864	88	2538	1166	0		zinc finger (C2H2 type) family protein
AK352976	AT2G43710.1	1203	1206	94	7984	96	2427	1848	0		FAB2, SSI2 | SSI2 (fatty acid biosynthesis 2); acyl-[acyl-carrier-protein] desaturase
AK352977	AT3G01980.4	804	801	84	4709	83	1345	498	e-140		short-chain dehydrogenase/reductase (SDR) family protein
AK352978	AT4G13980.1	1431	1401	86	8172	87	2483	997	0		HSFA5, AT-HSFA5 | AT-HSFA5 (Arabidopsis thaliana heat shock transcription factor A5); DNA binding / transcription factor
AK352979	AT4G31820.1	1740	1716	90	10388	91	3195	1713	0		NPY1, ENP, MAB4 | ENP (ENHANCER OF PINOID); signal transducer
AK352980	AT2G26250.1	1644	1653	90	10276	96	3262	1978	0		FDH | FDH (FIDDLEHEAD); acyltransferase
AK352981	AT5G08520.1	918	897	92	5773	92	1731	856	0		myb family transcription factor
AK352982	AT4G23100.1	1575	1569	92	9789	95	3103	2123	0		GSH1, CAD2, PAD2, RML1 | RML1 (ROOT MERISTEMLESS 1); glutamate-cysteine ligase
AK352983	AT5G14250.1	1290	1290	87	7580	82	2155	1253	0		CSN3, FUS11, COP13 | COP13 (CONSTITUTIVE PHOTOMORPHOGENIC 13)
AK352984	AT1G76900.2	1338	1368	87	8075	91	2495	977	0		AtTLP1 | AtTLP1 (TUBBY LIKE PROTEIN 1); phosphoric diester hydrolase/ transcription factor
AK352985	AT2G31280.1	2100	2163	87	12161	82	3529	1273	0		CPuORF7 | CPuORF7 (Conserved peptide upstream open reading frame 7); transcription factor
AK352986	AT4G24960.1	546	408	87	2530	82	752	333	8e-91		HVA22D, ATHVA22D | ATHVA22D (Arabidopsis thaliana HVA22 homologue D)
AK352987	AT3G10250.2	897	975	84	5363	84	1540	1084	0		similar to unknown protein [Arabidopsis thaliana] (TAIR:AT5G04090.2); similar to unnamed protein product [Vitis vinifera] (GB:CAO63062.1); contains InterPro domain Conserved hypothetical protein CHP01589, plant (InterPro:IPR006476)
AK352988	AT4G01070.1	1443	1443	87	8841	86	2665	1465	0		GT72B1 | GT72B1; UDP-glucosyltransferase/ UDP-glycosyltransferase/ transferase, transferring glycosyl groups
AK352989	AT3G10850.1	777	777	90	4814	88	1481	948	0		GLY2, GLX2-2 | GLX2-2 (GLYOXALASE 2-2); hydroxyacylglutathione hydrolase
AK352990	AT2G24570.1	987	966	87	5976	86	1767	694	0		ATWRKY17, WRKY17 | WRKY17 (WRKY DNA-binding protein 17); transcription factor
AK352991	AT3G05690.1	885	888	89	5471	85	1548	987	0		UNE8, ATHAP2B, HAP2B | ATHAP2B/HAP2B/UNE8 (HEME ACTIVATOR PROTEIN (YEAST) HOMOLOG 2B); transcription factor
AK352992	AT3G45010.1	1533	1533	90	9524	91	3014	1838	0		SCPL48 | SCPL48 (serine carboxypeptidase-like 48); serine carboxypeptidase
AK352993	AT5G67190.1	555	555	90	3429	91	1048	507	e-143		AP2 domain-containing transcription factor, putative
AK352994	AT1G55110.1	1428	1368	89	8207	84	2427	791	0		ATIDD7 | ATIDD7 (ARABIDOPSIS THALIANA INDETERMINATE(ID)-DOMAIN 7); nucleic acid binding / transcription factor/ zinc ion binding
AK352995	AT1G78370.1	663	654	88	3903	88	1237	712	0		ATGSTU20 | ATGSTU20 (Arabidopsis thaliana Glutathione S-transferase (class tau) 20); glutathione transferase
AK352996	AT4G19230.1	1158	1404	93	7492	95	2289	1663	0		CYP707A1 | CYP707A1 (cytochrome P450, family 707, subfamily A, polypeptide 1); oxygen binding
AK352997	AT5G14120.1	1740	1740	90	11179	92	3382	2157	0		nodulin family protein
AK352998	AT4G27430.2	2571	3177	85	14599	80	4055	1659	0		CIP7 | CIP7 (COP1-INTERACTING PROTEIN 7)
AK352999	AT5G05690.3	1440	1062	93	6950	96	2092	1162	0		CYP90A, CYP90, CBB3, DWF3, CYP90A1, CPD | CPD (CABBAGE 3)
AK353000	AT4G17260.1	1161	1062	85	6479	90	1921	938	0		L-lactate dehydrogenase, putative
AK353001	AT5G51070.1	2853	2838	90	17727	93	5288	2914	0		CLPD, ERD1 | ERD1 (EARLY RESPONSIVE TO DEHYDRATION 1); ATP binding / ATPase
AK353002	AT4G15660.1	309	309	88	1890	89	568	323	4e-88		glutaredoxin family protein
AK353003	AT2G18790.1	3519	3519	88	21171	93	6714	2020	0		HY3, OOP1, PHYB | PHYB (PHYTOCHROME B); G-protein coupled photoreceptor/ signal transducer
AK353004	AT1G14980.1	297	297	90	1927	98	579	379	e-105		CPN10 | CPN10 (CHAPERONIN 10)
AK353005	AT5G01650.1	348	348	91	2307	91	630	480	e-135		macrophage migration inhibitory factor family protein / MIF family protein
AK353006	AT1G49130.1	1020	981	86	5330	76	1556	391	e-108		zinc finger (B-box type) family protein
AK353007	AT5G57655.2	1449	1434	92	8894	95	2925	2010	0		xylose isomerase family protein
AK353008	AT4G33490.1	1275	1206	86	7157	90	2317	1431	0		aspartic-type endopeptidase/ pepsin A
AK353009	AT2G41560.1	3090	3093	92	19166	93	5838	4157	0		ACA4 | ACA4 (AUTO-INHIBITED CA(2+)-ATPASE, ISOFORM 4); calcium-transporting ATPase/ calmodulin binding
AK353010	AT1G18450.1	1332	1326	93	8459	96	2616	1927	0		ARP4, ATARP4 | ATARP4 (ACTIN-RELATED PROTEIN 4); structural constituent of cytoskeleton
AK353011	AT3G23400.1	849	855	84	4945	84	1421	694	0		plastid-lipid associated protein PAP / fibrillin family protein
AK353012	AT5G06320.1	708	696	84	4163	82	1251	549	e-155		NHL3 | NHL3 (NDR1/HIN1-like 3)
AK353013	AT5G64340.1	990	1047	87	5842	80	1526	484	e-136		SAC51 | SAC51 (SUPPRESSOR OF ACAULIS 51); transcription factor/ transcription regulator
AK353014	AT1G06570.1	1338	1422	89	8536	93	2559	1558	0		HPD, PDS1 | PDS1 (PHYTOENE DESATURATION 1)
AK353015	AT4G11650.1	669	735	84	4026	85	1293	547	e-155		ATOSM34 | ATOSM34 (OSMOTIN 34)
AK353016	AT5G20900.1	645	564	86	3316	72	825	385	e-106		JAZ12, TIFY3B | JAZ12/TIFY3B (JASMONATE-ZIM-DOMAIN PROTEIN 12)
AK353017	AT1G17830.1	597	1014	87	3412	83	1038	603	e-172		similar to unknown protein [Arabidopsis thaliana] (TAIR:AT1G73210.1); similar to unnamed protein product [Vitis vinifera] (GB:CAO45300.1); contains InterPro domain Protein of unknown function DUF789 (InterPro:IPR008507)
AK353018	AT1G48040.1	1152	1152	90	7097	91	2180	1388	0		protein serine/threonine phosphatase
AK353019	AT2G47210.1	1320	1326	91	8403	94	2531	1005	0		myb family transcription factor
AK353020	AT3G09180.1	1236	1209	89	7599	90	2233	1324	0		similar to unnamed protein product [Vitis vinifera] (GB:CAO45433.1); contains domain Positive stranded ssRNA viruses (SSF88633)
AK353021	AT1G76080.1	921	909	88	5588	90	1639	894	0		ATCDSP32, CDSP32 | ATCDSP32/CDSP32 (CHLOROPLASTIC DROUGHT-INDUCED STRESS PROTEIN OF 32 KD); thiol-disulfide exchange intermediate
AK353022	AT5G66960.1	1062	2379	88	6254	88	1980	1160	0		prolyl oligopeptidase family protein
AK353023	AT4G01950.1	1566	1563	89	9599	89	2857	1766	0		ATGPAT3, GPAT3 | ATGPAT3/GPAT3 (GLYCEROL-3-PHOSPHATE ACYLTRANSFERASE 3); acyltransferase
AK353024	AT1G54370.1	762	1566	90	4865	91	1427	1158	0		NHX5, ATNHX5 | ATNHX5/NHX5 (NA+/H+ ANTIPORTER 5); sodium ion transmembrane transporter/ sodium:hydrogen antiporter
AK353025	AT2G31070.1	1050	1086	86	6200	80	1680	327	1e-88		TCP10 | TCP10 (TCP DOMAIN PROTEIN 10); transcription factor
AK353026	AT4G22750.1	915	909	90	5469	87	1680	726	0		zinc finger (DHHC type) family protein
AK353027	AT1G48410.2	3255	3153	88	19228	92	6130	3180	0		AGO1 | AGO1 (ARGONAUTE 1)
AK353028	AT1G22920.2	1068	1056	84	6363	86	1848	1104	0		CSN5A, JAB1, AJH1 | AJH1/CSN5A/JAB1 (COP9 SIGNALOSOME 5A)
AK353029	AT5G60600.1	2229	2226	92	13999	96	4430	3051	0		ISPG, CSB3, CLB4, GcpE | GcpE (CHLOROPLAST BIOGENESIS 4); 4-hydroxy-3-methylbut-2-en-1-yl diphosphate synthase
AK353030	AT5G40150.1	972	987	83	5998	82	1667	545	e-154		peroxidase, putative
AK353031	AT3G50910.1	1344	1344	88	8143	88	2401	1447	0		similar to unknown protein [Arabidopsis thaliana] (TAIR:AT5G66480.1); similar to hypothetical protein [Thellungiella halophila] (GB:ABB45854.1)
AK353032	AT4G37680.1	1161	1158	90	7214	94	2390	1431	0		HHP4 | HHP4 (heptahelical protein 4); receptor
AK353033	AT4G24620.1	1842	1842	90	11473	91	3528	2280	0		PGI, PGI1 | PGI1 (CHLOROPLASTIC PHOSPHOGLUCOSE ISOMERASE)
AK353034	AT4G19170.1	1809	1788	86	11034	89	3363	1544	0		NCED4 | NCED4 (NINE-CIS-EPOXYCAROTENOID DIOXYGENASE 4)
AK353035	AT5G13330.1	696	639	89	4039	86	1110	391	e-108		RAP2.6L | RAP2.6L (related to AP2 6L); DNA binding / transcription factor
AK353036	AT2G33310.3	750	741	92	4500	94	1411	531	e-150		IAA13 | IAA13 (indoleacetic acid-induced protein 13)
AK353037	AT1G34760.2	759	759	87	4420	92	1388	789	0		GF14 OMICRON, GRF11 | GRF11 (General regulatory factor 11)
AK353038	AT4G30190.1	2847	2847	94	18513	98	5724	4343	0		PMA2, AHA2 | AHA2 (Arabidopsis H(+)-ATPase 2); ATPase
AK353039	AT2G30590.1	1032	1143	88	6002	87	1830	720	0		WRKY21 | WRKY21 (WRKY DNA-binding protein 21); transcription factor
AK353040	AT5G05580.1	468	1308	89	2988	83	850	420	e-117		SH1, FAD8 | FAD8 (FATTY ACID DESATURASE 8); omega-3 fatty acid desaturase
AK353041	AT5G04340.1	714	717	85	4233	80	1188	400	e-111		CZF2, ZAT6, C2H2 | C2H2 (ZINC FINGER OF ARABIDOPSIS THALIANA 6); nucleic acid binding / transcription factor/ zinc ion binding
AK353042	AT3G47500.1	1257	1347	85	7287	83	2134	361	8e-99		CDF3 | CDF3 (CYCLING DOF FACTOR 3); DNA binding / protein binding / transcription factor
AK353043	AT4G23600.1	1272	1269	85	7595	84	2269	1110	0		JR2, CORI3 | CORI3 (CORONATINE INDUCED 1, JASMONIC ACID RESPONSIVE 2); transaminase
AK353044	AT5G61210.1	909	903	90	5522	91	1658	1015	0		ATSNAP33, SNP33, ATSNAP33B, SNAP33 | SNAP33 (synaptosomal-associated protein 33); SNAP receptor
AK353045	AT3G05800.1	615	636	88	3883	87	1030	353	1e-96		transcription factor
AK353046	AT4G23570.3	1059	1056	90	6340	89	1891	880	0		SGT1A | SGT1A (Suppressor of G2 (Two) 1A)
AK353047	AT3G12610.1	1221	1119	88	7014	90	2058	1150	0		DRT100 | DRT100 (DNA-DAMAGE REPAIR/TOLERATION 100); protein binding
AK353048	AT2G37678.1	576	609	88	3151	76	867	396	e-110		PAT3, FRY1, FHY1 | FHY1 (FAR-RED ELONGATED HYPOCOTYL 1)
AK353049	AT4G34460.1	1134	1134	90	7097	94	2309	1417	0		ELK4, AGB1 | AGB1 (GTP BINDING PROTEIN BETA 1); nucleotide binding
AK353050	AT5G04150.1	819	723	87	4102	80	1122	287	7e-77		BHLH101 | BHLH101; DNA binding / transcription factor
AK353051	AT2G39770.1	1086	1086	91	6795	96	2167	1431	0		VTC1, SOZ1, EMB101, GMP1, CYT1 | CYT1 (CYTOKINESIS DEFECTIVE 1); nucleotidyltransferase
AK353052	AT3G04730.1	705	711	90	4321	91	1291	848	0		IAA16 | IAA16 (indoleacetic acid-induced protein 16); transcription factor
AK353053	AT1G03850.2	477	453	87	2573	80	718	198	3e-50		glutaredoxin family protein
AK353054	AT1G05710.3	450	450	91	2885	91	797	599	e-171		ethylene-responsive protein, putative
AK353055	AT3G19850.1	1686	1665	87	9430	83	2787	946	0		phototropic-responsive NPH3 family protein
AK353056	AT1G19730.1	360	360	90	2223	94	685	452	e-127		ATH4, ATTRX4 | ATTRX4 (thioredoxin H-type 4); thiol-disulfide exchange intermediate
AK353057	AT2G04880.2	1407	1392	84	7574	77	2172	791	0		ATWRKY1, WRKY1, ZAP1 | ZAP1 (WRKY FAMILY TRANSCRIPTION FACTOR 1); transcription activator/ transcription factor
AK353058	AT2G28350.1	2109	2082	88	12652	89	3901	841	0		ARF10 | ARF10 (AUXIN RESPONSE FACTOR 10); miRNA binding / transcription factor
AK353059	AT3G10980.2	1665	861	87	4852	88	1604	868	0		similar to unknown protein [Arabidopsis thaliana] (TAIR:AT5G05350.1); similar to unnamed protein product [Vitis vinifera] (GB:CAO41459.1)
AK353060	AT3G11540.1	2289	2745	95	14852	98	4714	3663	0		SPY | SPY (SPINDLY); transferase, transferring glycosyl groups
AK353061	AT3G54620.1	1209	1212	86	7063	81	1946	844	0		ATBZIP25, BZO2H4 | ATBZIP25/BZO2H4 (ARABIDOPSIS THALIANA BASIC LEUCINE ZIPPER 25); protein heterodimerization/ transcription factor
AK353062	AT3G62410.1	396	396	87	2432	86	705	389	e-107		CP12, CP12-2 | CP12-2
AK353063	AT3G26650.1	1203	1191	93	7694	95	2295	1655	0		GAPA-1, GAPA | GAPA (GLYCERALDEHYDE 3-PHOSPHATE DEHYDROGENASE A SUBUNIT); glyceraldehyde-3-phosphate dehydrogenase
AK353064	AT4G21960.1	996	993	92	6607	97	2021	1368	0		PRXR1 | PRXR1 (peroxidase 42); peroxidase
AK353065	AT1G28310.2	924	978	90	5854	91	1665	1047	0		Dof-type zinc finger domain-containing protein
AK353066	AT4G28640.1	741	741	88	4311	86	1238	771	0		IAA11 | IAA11 (indoleacetic acid-induced protein 11); transcription factor
AK353067	AT3G12480.1	885	882	88	5295	86	1543	706	0		transcription factor, putative
AK353068	AT5G55850.1	240	345	90	1359	15	36	208	1e-53		NOI | NOI
AK353069	AT5G08100.1	948	948	89	6016	92	1811	1057	0		L-asparaginase / L-asparagine amidohydrolase
AK353070	AT3G28930.1	507	513	82	2711	80	888	373	e-103		AIG2 | AIG2 (AVRRPT2-INDUCED GENE 2)
AK353071	AT1G72430.1	357	360	93	2325	97	703	496	e-140		auxin-responsive protein-related
AK353072	AT1G05200.2	2865	2880	90	17828	88	5365	3487	0		GLR3.4, GLUR3, ATGLR3.4 | ATGLR3.4 (Arabidopsis thaliana glutamate receptor 3.4)
AK353073	AT4G26850.1	1335	1329	91	8446	92	2583	1689	0		VTC2 | VTC2 (VITAMIN C DEFECTIVE 2)
AK353074	AT5G66900.1	2436	2430	85	13360	78	3868	977	0		disease resistance protein (CC-NBS-LRR class), putative
AK353075	AT1G13260.1	1023	1035	87	6004	91	1892	973	0		RAV1 | RAV1 (Related to ABI3/VP1 1); DNA binding / transcription factor
AK353076	AT1G19000.2	885	858	86	4942	78	1262	381	e-105		myb family transcription factor
AK353077	AT5G18240.2	1182	1191	89	7146	87	2072	821	0		MYR1 | MYR1 (MYB-RELATED PROTEIN 1); transcription factor
AK353078	AT4G04770.1	1701	1674	89	10029	94	3233	1865	0		LAF6, ATNAP1, ATABC1 | ATABC1 (ARABIDOPSIS THALIANA NUCLEOSOME ASSEMBLY PROTEIN 1)
AK353079	AT5G04410.1	1506	1704	87	8768	84	2620	1491	0		ANAC078, NAC2 | NAC2 (Arabidopsis NAC domain containing protein 78); transcription factor
AK353080	AT1G74050.1	702	702	92	4418	94	1330	654	0		60S ribosomal protein L6 (RPL6C)
AK353081	AT1G09970.2	2928	2934	87	17473	88	5213	1883	0		leucine-rich repeat transmembrane protein kinase, putative
AK353082	AT1G43900.1	831	1116	90	4858	92	1550	989	0		protein phosphatase 2C, putative / PP2C, putative
AK353083	AT2G37060.3	540	522	91	3201	93	998	589	e-168		CCAAT-box binding transcription factor, putative
AK353084	AT3G17800.1	1260	1266	88	7603	86	2205	890	0		mRNA level of the MEB5.2 gene (At3g17800) remains unchanged after cutting the inflorescence stem
AK353085	AT5G10030.1	1098	1095	93	6912	94	2142	1586	0		OBF4, TGA4 | TGA4 (TGACG MOTIF-BINDING FACTOR 4); DNA binding / calmodulin binding / transcription factor
AK353086	AT5G06600.3	3348	2958	94	18732	96	6015	2524	0		UBP12 | UBP12 (UBIQUITIN-SPECIFIC PROTEASE 12)
AK353087	AT2G25140.1	2913	2895	85	16407	85	4884	2539	0		HSP98.7, CLPB-M, CLPB4 | CLPB-M/CLPB4/HSP98.7 (HEAT SHOCK PROTEIN 98.7); ATP binding / ATPase
AK353088	AT1G66760.2	1365	1449	88	8092	89	2550	1421	0		MATE efflux family protein
AK353089	AT4G05320.4	1374	1395	86	8345	90	2382	1265	0		UBQ10 | UBQ10 (POLYUBIQUITIN 10); protein binding
AK353090	AT4G38500.1	1503	1500	92	9464	94	3031	2024	0		similar to unknown protein [Arabidopsis thaliana] (TAIR:AT1G28240.1); similar to Os06g0724300 [Oryza sativa (japonica cultivar-group)] (GB:NP_001058611.1); similar to unnamed protein product [Vitis vinifera] (GB:CAO47423.1); similar to hypothetical protein [Vitis vinifera] (GB:CAN61976.1); contains InterPro domain Protein of unknown function DUF616 (InterPro:IPR006852)
AK353091	AT5G62100.2	882	858	85	4770	78	1338	708	0		ATBAG2 | ATBAG2 (ARABIDOPSIS THALIANA BCL-2-ASSOCIATED ATHANOGENE 2); protein binding
AK353092	AT1G06680.1	792	792	92	5289	94	1496	1070	0		OEE2, PSII-P, PSBP-1 | PSBP-1 (OXYGEN-EVOLVING ENHANCER PROTEIN 2); poly(U) binding
AK353093	AT3G02060.2	2472	2469	93	15842	95	4716	3626	0		DEAD/DEAH box helicase, putative
AK353094	AT5G13490.2	1152	1158	90	7279	90	2133	1376	0		AAC2 | AAC2 (ADP/ATP CARRIER 2); binding
AK353095	AT3G58750.1	1527	1545	92	9652	95	2970	1931	0		CSY2 | CSY2 (CITRATE SYNTHASE 2); citrate (SI)-synthase
AK353096	AT5G43960.1	1356	1353	89	8129	88	2502	1451	0		nuclear transport factor 2 (NTF2) family protein / RNA recognition motif (RRM)-containing protein
AK353097	AT5G62000.3	2565	2580	89	15927	91	4954	2127	0		ARF1-BP, HSS, ARF2 | ARF2 (AUXIN RESPONSE FACTOR 2)
AK353098	AT4G09760.1	1047	1041	89	6152	91	2054	1243	0		choline kinase, putative
AK353099	AT2G35680.1	1005	1014	89	6017	88	1848	942	0		dual specificity protein phosphatase family protein
AK353100	AT4G01680.1	1041	1011	91	6119	91	1958	819	0		AtMYB55, MYB55 | MYB55 (myb domain protein 55); DNA binding / transcription factor
AK353101	AT4G01460.1	951	948	87	5654	85	1585	692	0		basic helix-loop-helix (bHLH) family protein
AK353102	AT5G64290.1	1686	1692	89	10996	94	3247	1786	0		DCT, DIT2.1 | DCT/DIT2.1 (DICARBOXYLATE TRANSPORT); oxoglutarate:malate antiporter
AK353103	AT1G18890.1	1638	1638	91	10032	95	3255	2093	0		CPK10, ATCDPK1 | ATCDPK1; calmodulin-dependent protein kinase/ kinase/ protein kinase
AK353104	AT3G11670.1	2421	2427	91	14824	92	4718	3118	0		DGD1 | DGD1 (DIGALACTOSYL DIACYLGLYCEROL DEFICIENT 1); galactolipid galactosyltransferase/ transferase, transferring glycosyl groups
AK353105	AT4G39140.5	1281	1290	90	8042	89	2323	842	0		protein binding / zinc ion binding
AK353106	AT1G01250.1	594	579	89	3634	88	1114	692	0		AP2 domain-containing transcription factor, putative
AK353107	AT4G33010.2	2271	2931	90	14196	91	4308	2698	0		ATGLDP1 | ATGLDP1 (ARABIDOPSIS THALIANA GLYCINE DECARBOXYLASE P-PROTEIN 1)
AK353108	AT2G24270.1	1491	1491	93	9532	96	2952	2147	0		ALDH11A3 | ALDH11A3 (Aldehyde dehydrogenase 11A3); 3-chloroallyl aldehyde dehydrogenase/ glyceraldehyde-3-phosphate dehydrogenase (NADP+)
AK353109	AT5G17300.1	1143	1164	89	6987	85	1967	1045	0		myb family transcription factor
AK353110	AT5G52300.1	1020	1860	84	5750	74	1582	398	e-110		RD29B, LTI65 | LTI65/RD29B (RESPONSIVE TO DESSICATION 29B)
AK353111	AT3G19580.2	831	822	85	4975	82	1361	424	e-118		AZF2 | AZF2 (ARABIDOPSIS ZINC-FINGER PROTEIN 2)
AK353112	AT3G51770.2	2877	2877	89	17396	91	5523	2793	0		ETO1 | ETO1 (ETHYLENE OVERPRODUCER 1)
AK353113	AT4G32930.1	504	504	93	3237	96	1053	757	0		similar to unnamed protein product [Vitis vinifera] (GB:CAO43772.1); contains InterPro domain Protein of unknown function DUF866, eukaryotic (InterPro:IPR008584)
AK353114	AT4G37370.1	1503	1494	88	9286	89	2787	1540	0		CYP81D8 | CYP81D8 (cytochrome P450, family 81, subfamily D, polypeptide 8); oxygen binding
AK353115	AT2G36990.1	1644	1644	91	10355	91	3059	2083	0		SIG6, SIGF | SIGF (RNA POLYMERASE SIGMA-70 FACTOR); DNA binding / DNA-directed RNA polymerase/ transcription factor
AK353116	AT1G30970.1	1080	1104	89	6740	88	2026	597	e-170		SUF4 | SUF4 (SUPPRESSOR OF FRIGIDA4); DNA binding / protein heterodimerization/ protein homodimerization/ transcription factor
AK353117	AT3G10800.1	2034	2028	85	11689	81	3301	910	0		BZIP28 | BZIP28; DNA binding / transcription factor
AK353118	AT1G48030.2	1524	1524	89	9319	95	2942	1800	0		MTLPD1 | dihydrolipoamide dehydrogenase 1, mitochondrial / lipoamide dehydrogenase 1 (MTLPD1)
AK353119	AT5G24120.1	1536	1554	90	9126	89	2758	1715	0		SIG5, SIGE | SIGE (RNA polymerase sigma subunit E); DNA binding / DNA-directed RNA polymerase/ sigma factor/ transcription factor
AK353120	AT5G50850.1	1101	1092	93	7017	98	2145	1588	0		MAB1 | MAB1 (MACCI-BOU); pyruvate dehydrogenase (acetyl-transferring)
AK353121	AT4G39260.3	501	279	88	1684	88	502	325	2e-88		GR-RBP8, ATGRP8, CCR1 | ATGRP8/GR-RBP8 (COLD, CIRCADIAN RHYTHM, AND RNA BINDING 1, GLYCINE-RICH PROTEIN 8); RNA binding
AK353122	AT3G02170.1	2688	2718	87	15958	81	4350	1104	0		LNG2 | LNG2 (LONGIFOLIA2)
AK353123	AT3G10740.1	2034	2037	91	12664	92	3962	2752	0		ARAF, ASD1 | ASD1 (ALPHA-L-ARABINOFURANOSIDASE); hydrolase, acting on glycosyl bonds
AK353124	AT1G59870.1	2244	4410	84	13050	92	4282	1639	0		PEN3, PDR8 | PDR8/PEN3 (PLEIOTROPIC DRUG RESISTANCE8); ATPase, coupled to transmembrane movement of substances / cadmium ion transmembrane transporter
AK353125	AT5G06950.4	993	993	94	6469	96	1893	1501	0		TGA2, AHBP-1B | AHBP-1B (bZIP transcription factor HBP-1b homolog)
AK353126	AT5G57110.2	3222	3225	91	19973	92	6054	4098	0		AT-ACA8 | ACA8 (AUTOINHIBITED CA2+ -ATPASE, ISOFORM 8); calmodulin binding
AK353127	AT5G43330.1	999	999	92	6477	96	1962	1415	0		malate dehydrogenase, cytosolic, putative
AK353128	AT5G23570.1	1917	1878	84	10491	77	3107	1082	0		SGS3 | SGS3 (SUPPRESSOR OF GENE SILENCING 3)
AK353129	AT5G67385.1	1812	1815	92	11439	94	3400	2085	0		signal transducer
AK353130	AT4G12000.1	930	921	85	5214	81	1584	737	0		similar to unknown protein [Arabidopsis thaliana] (TAIR:AT4G22850.1); similar to unnamed protein product [Vitis vinifera] (GB:CAO63604.1); contains InterPro domain SNARE associated Golgi protein (InterPro:IPR015414)
AK353131	AT1G11910.1	1521	1521	90	9501	93	2976	1885	0		aspartyl protease family protein
AK353132	AT4G17810.1	597	615	89	3701	85	1029	371	e-102		nucleic acid binding / transcription factor/ zinc ion binding
AK353133	AT2G29660.1	1140	1122	85	6491	84	1952	648	0		zinc finger (C2H2 type) family protein
AK353134	AT3G21670.1	840	1773	91	5331	85	1460	1051	0		nitrate transporter (NTP3)
AK353135	AT5G53550.1	2019	2028	90	12257	91	3878	2438	0		YSL3 | YSL3 (YELLOW STRIPE LIKE 3); oligopeptide transporter
AK353136	AT4G34710.2	2178	2136	88	12921	89	3977	1128	0		SPE2, ADC2 | ADC2 (ARGININE DECARBOXYLASE 2)
AK353137	AT1G71230.1	789	1077	90	4868	93	1545	892	0		CSN5B, CSN5, AJH2 | AJH2/CSN5/CSN5B (COP9-SIGNALOSOME 5B); protein binding
AK353138	AT5G60850.1	903	924	84	5160	77	1533	289	2e-77		OBP4 | OBP4 (OBF BINDING PROTEIN 4); DNA binding / transcription factor
AK353139	AT5G57360.1	1830	1830	91	11674	97	3861	2428	0		LKP1, ADO1, FKL2, ZTL | ZTL (ZEITLUPE); ubiquitin-protein ligase
AK353140	AT2G29630.1	1935	1935	92	12322	96	3935	2660	0		thiamine biosynthesis family protein / thiC family protein
AK353141	AT2G43400.1	1212	1902	89	7107	87	2118	1352	0		ETFQO | ETFQO (ELECTRON-TRANSFER FLAVOPROTEIN:UBIQUINONE OXIDOREDUCTASE); catalytic/ electron acceptor
AK353142	AT5G03760.1	1599	1602	92	9900	95	3244	2272	0		CSLA09, ATCSLA9, CSLA9, RAT4, ATCSLA09 | ATCSLA09 (RESISTANT TO AGROBACTERIUM TRANSFORMATION 4); transferase, transferring glycosyl groups
AK353143	AT2G19810.1	1080	1080	86	6483	83	1994	922	0		zinc finger (CCCH-type) family protein
AK353144	AT4G34610.2	1368	1599	88	8266	89	2468	1469	0		BLH6 | BLH6 (BELL1-LIKE HOMEODOMAIN 5)
AK353145	AT5G13730.1	810	1260	86	4585	81	1359	603	e-172		SIGD, SIG4 | SIG4 (SIGMA FACTOR 4); DNA binding / DNA-directed RNA polymerase/ transcription factor
AK353146	AT1G76590.1	723	738	90	4527	89	1360	823	0		zinc-binding family protein
AK353147	AT4G36040.1	489	486	88	3224	93	929	365	e-100		DNAJ heat shock N-terminal domain-containing protein (J11)
AK353148	AT2G17480.1	1782	1782	86	10243	81	3051	1507	0		ATMLO8, MLO8 | MLO8 (MILDEW RESISTANCE LOCUS O 8); calmodulin binding
AK353149	AT1G75980.1	693	678	89	3976	84	1181	759	0		similar to unnamed protein product [Vitis vinifera] (GB:CAO60935.1); contains InterPro domain Single hybrid motif (InterPro:IPR011053)
AK353150	AT4G17090.1	1647	1647	91	10345	95	3320	2097	0		BMY8, BAM3, CT-BMY | CT-BMY (BETA-AMYLASE 3, BETA-AMYLASE 8); beta-amylase
AK353151	AT3G46590.2	1632	1662	84	9211	81	2610	886	0		ATTRP2, TRFL1 | TRFL1 (TRF-LIKE 1); DNA binding
AK353152	AT1G23200.1	1659	1665	87	10222	83	2830	1055	0		pectinesterase family protein
AK353153	AT1G03040.1	927	909	91	5821	90	1729	870	0		basic helix-loop-helix (bHLH) family protein
AK353154	AT2G41110.1	450	450	93	2857	100	892	654	0		ACAM-2, ATCAL5, CAM2 | CAM2 (CALMODULIN-2); calcium ion binding
AK353155	AT2G33050.1	2403	2403	86	14111	81	3987	2256	0		leucine-rich repeat family protein
AK353156	AT1G30210.2	1020	975	84	5285	78	1545	260	2e-68		TCP24 | TCP24; transcription factor
AK353157	AT3G04120.1	885	1017	91	5608	96	1718	1128	0		GAPC-1, GAPC | GAPC (GLYCERALDEHYDE-3-PHOSPHATE DEHYDROGENASE C SUBUNIT); glyceraldehyde-3-phosphate dehydrogenase
AK353158	AT1G67360.1	705	723	84	4012	78	1099	557	e-158		rubber elongation factor (REF) family protein
AK353159	AT2G13540.1	2547	2547	91	15735	91	4853	3281	0		CBP80, ABH1 | ABH1 (ABA HYPERSENSITIVE 1)
AK353160	AT2G28890.1	2064	1965	86	11168	87	3551	1049	0		PLL4 | PLL4 (POLTERGEIST LIKE 4); protein serine/threonine phosphatase
AK353161	AT1G29960.1	507	510	85	2941	80	905	452	e-126		AGL64 | AGL64; peptidase
AK353162	AT2G17760.1	1548	1542	90	9447	90	2917	1744	0		aspartyl protease family protein
AK353163	AT2G42280.2	1092	903	86	5395	85	1538	561	e-159		basic helix-loop-helix (bHLH) family protein
AK353164	AT2G35530.1	1218	1230	92	7871	92	2348	1602	0		bZIP transcription factor family protein
AK353165	AT5G07360.1	1992	1980	90	12313	90	3755	2311	0		amidase family protein
AK353166	AT2G37280.1	4284	4242	88	25317	87	7760	2635	0		PDR5, ATPDR5 | ATPDR5/PDR5 (PLEIOTROPIC DRUG RESISTANCE 5); ATPase, coupled to transmembrane movement of substances
AK353167	AT5G62470.2	1068	1059	90	6477	89	1923	890	0		mybcov1, AtMYB96, MYB96 | MYB96 (myb domain protein 96); DNA binding / transcription factor
AK353168	AT3G06760.1	672	675	89	4024	90	1251	728	0		Identical to Protein DEHYDRATION-INDUCED 19 homolog 4 (DI19-4) [Arabidopsis Thaliana] (GB:Q8VXU6;GB:Q9M7Y2); similar to HRB1 (HYPERSENSITIVE TO RED AND BLUE) [Arabidopsis thaliana] (TAIR:AT5G49230.1); similar to fiber protein Fb2 [Gossypium barbadense] (GB:AAN77145.1); contains InterPro domain Drought induced 19 (InterPro:IPR008598)
AK353169	AT5G60690.1	1779	2529	91	11250	96	3553	2422	0		IFL, IFL1, REV | REV (REVOLUTA); DNA binding / lipid binding / transcription factor
AK353170	AT5G01600.1	762	768	88	4728	87	1322	854	0		ATFER1 | ATFER1 (FERRETIN 1); ferric iron binding
AK353171	AT1G27650.1	927	891	91	5658	95	1837	973	0		ATU2AF35A | ATU2AF35A; RNA binding
AK353172	AT4G21410.1	1458	2040	87	8354	79	2432	626	e-178		protein kinase family protein
AK353173	AT1G05805.1	1062	1089	87	6574	84	1791	844	0		basic helix-loop-helix (bHLH) family protein
AK353174	AT3G59290.1	2916	3075	86	17131	82	4863	743	0		(EPSIN3); binding
AK353175	AT4G39210.1	1566	1566	92	9755	92	2986	2129	0		APL3 | APL3 (large subunit of AGP 3)
AK353176	AT5G57150.1	498	744	92	3013	90	845	702	0		basic helix-loop-helix (bHLH) family protein
AK353177	AT5G17860.1	1734	1713	88	10662	88	3129	967	0		CAX7 | CAX7 (CALCIUM EXCHANGER 7); calcium:sodium antiporter/ cation:cation antiporter
AK353178	AT3G21220.1	1068	1047	85	6354	93	2087	789	0		ATMAP2K_ALPHA, MAP2K_A, MKK5, ATMKK5 | ATMKK5 (MITOGEN-ACTIVATED PROTEIN KINASE KINASE 5); kinase
AK353179	AT5G48180.1	975	981	83	5359	85	1843	672	0		kelch repeat-containing protein
AK353180	AT5G56600.1	396	507	89	2479	87	716	452	e-127		PFN3, PRF3 | PFN3/PRF3 (PROFILIN 3); actin binding
AK353181	AT5G43270.1	1269	1260	89	7692	87	2301	995	0		SPL2 | SPL2 (SQUAMOSA PROMOTER BINDING PROTEIN-LIKE 2); DNA binding / transcription factor
AK353182	AT1G01720.1	873	870	91	5612	91	1712	749	0		ANAC002, ATAF1 | ATAF1 (Arabidopsis NAC domain containing protein 2); transcription factor
AK353183	AT1G14580.1	1419	1404	87	8652	86	2505	948	0		zinc finger (C2H2 type) family protein
AK353184	AT5G52180.1	1380	1377	84	7498	87	2493	494	e-138		similar to hypothetical protein [Vitis vinifera] (GB:CAN83669.1)
AK353185	AT1G75590.1	459	465	90	2914	94	907	513	e-145		auxin-responsive family protein
AK353186	AT2G32120.2	1692	1692	86	10009	91	3181	1576	0		HSP70T-2 | HSP70T-2; ATP binding
AK353187	AT1G35720.1	594	954	92	3719	96	1133	587	e-167		OXY5, ATOXY5, ANNAT1 | ANNAT1 (ANNEXIN ARABIDOPSIS 1); calcium ion binding / calcium-dependent phospholipid binding
AK353188	AT4G32320.1	993	990	87	5863	85	1677	993	0		APX6 | APX6 (ASCORBATE PEROXIDASE 6); L-ascorbate peroxidase
AK353189	AT3G06050.1	606	606	92	3920	95	1154	860	0		PRXIIF, ATPRXIIF | ATPRXIIF/PRXIIF (PEROXIREDOXIN IIF); antioxidant/ peroxidase
AK353190	AT2G39840.1	957	966	93	6052	98	2002	1390	0		TOPP4 | TOPP4 (Type one serine/threonine protein phosphatase 4); protein serine/threonine phosphatase
AK353191	AT1G75080.2	1002	1011	89	6287	92	1943	924	0		BZR1 | BZR1 (BRASSINAZOLE-RESISTANT 1)
AK353192	AT1G14040.1	1779	2442	89	10697	85	3252	1990	0		ATP binding / ATPase, coupled to transmembrane movement of substances
AK353193	AT5G06750.3	1185	1182	89	7072	91	2258	1291	0		protein phosphatase 2C family protein / PP2C family protein
AK353194	AT3G56240.1	354	366	92	2201	94	636	442	e-124		CCH | CCH (COPPER CHAPERONE)
AK353195	AT4G19660.1	1767	1725	87	9948	85	2965	1417	0		NPR4 | NPR4 (NPR1-LIKE PROTEIN 4); protein binding
AK353196	AT3G60530.1	744	723	86	4717	89	1347	274	9e-73		zinc finger (GATA type) family protein
AK353197	AT3G48160.2	1188	1212	89	7079	88	2131	916	0		E2L3, E2FE, DEL1 | DEL1 (DP-E2F-like 1); transcription factor
AK353198	AT4G28250.1	801	795	87	4958	90	1582	743	0		EXPB3, ATHEXP BETA 1.6, ATEXPB3 | ATEXPB3 (ARABIDOPSIS THALIANA EXPANSIN B3)
AK353199	AT5G01520.1	729	729	91	4518	92	1446	938	0		zinc finger (C3HC4-type RING finger) family protein
AK353200	AT5G60360.1	1077	1077	92	6847	94	2132	1461	0		AALP | AALP (ARABIDOPSIS ALEURAIN-LIKE PROTEASE); cysteine-type peptidase
AK353201	AT4G29140.1	1623	1599	89	10393	92	3036	1657	0		MATE efflux protein-related
AK353202	AT4G00430.1	861	864	91	5734	98	1779	1146	0		PIP1;4, PIP1E, TMP-C | TMP-C (PLASMA MEMBRANE INTRINSIC PROTEIN 1;4); water channel
AK353203	AT5G16570.1	1071	1071	93	7099	95	2214	1562	0		GLN1;4 | GLN1;4 (Glutamine synthetase 1;4); glutamate-ammonia ligase
AK353204	AT3G52470.1	627	627	90	4141	88	1179	775	0		harpin-induced family protein / HIN1 family protein / harpin-responsive family protein
AK353205	AT3G26744.4	1419	1485	86	8127	86	2495	1138	0		ICE1 | ICE1 (INDUCER OF CBF EXPRESSION 1); DNA binding
AK353206	AT3G51860.1	1386	1380	91	8685	91	2485	1798	0		ATHCX1, CAX1-LIKE, ATCAX3, CAX3 | CAX3 (cation exchanger 3); cation:cation antiporter
AK353207	AT5G44370.1	1368	1299	91	8136	98	2613	1729	0		transporter-related
AK353208	AT1G18020.1	1104	810	87	4823	84	1475	797	0		12-oxophytodienoate reductase, putative
AK353209	AT5G53210.1	1107	1095	92	7167	95	2082	1134	0		SPCH | SPCH (SPEECHLESS); DNA binding / transcription factor
AK353210	AT3G50700.1	1395	1359	86	7964	87	2385	670	0		ATIDD2 | ATIDD2 (ARABIDOPSIS THALIANA INDETERMINATE(ID)-DOMAIN 2); nucleic acid binding / transcription factor/ zinc ion binding
AK353211	AT1G53910.2	1080	1077	87	6355	84	1877	626	e-179		RAP2.12 | RAP2.12; DNA binding / transcription factor
AK353212	AT1G12640.1	1020	1389	86	6104	92	2000	1154	0		membrane bound O-acyl transferase (MBOAT) family protein
AK353213	AT1G77490.1	678	1281	87	4020	89	1226	565	e-160		TAPX | TAPX; L-ascorbate peroxidase
AK353214	AT4G01026.1	579	636	89	3545	87	1065	700	0		similar to unknown protein [Arabidopsis thaliana] (TAIR:AT1G01360.1); similar to hypothetical protein [Arabidopsis suecica] (GB:BAF63139.1); contains domain SSF55961 (SSF55961)
AK353215	AT1G16510.1	603	444	85	2850	87	794	295	2e-79		auxin-responsive family protein
AK353216	AT5G17220.1	645	645	89	3908	84	1170	696	0		GST26, TT19, ATGSTF12 | ATGSTF12 (GLUTATHIONE S-TRANSFERASE 26); glutathione transferase
AK353217	AT1G63650.2	1848	1791	89	10824	91	3332	1407	0		EGL1, ATMYC-2, EGL3 | EGL3 (ENHANCER OF GLABRA3); DNA binding
AK353218	AT5G54110.1	816	801	88	4816	86	1424	751	0		ATMAMI | ATMAMI (ARABIDOPSIS THALIANA MEMBRANE-ASSOCIATED MANNITOL-INDUCED); structural molecule
AK353219	AT5G17520.1	1248	1248	88	7584	83	2168	1263	0		MEX1, RCP1 | RCP1 (ROOT CAP 1)
AK353220	AT5G07070.1	1251	1371	84	6868	85	2229	700	0		SnRK3.2, CIPK2 | CIPK2 (CBL-INTERACTING PROTEIN KINASE 2); kinase
AK353221	AT2G34680.1	2121	5034	94	13238	93	4131	1727	0		AIR9 | AIR9 (Auxin-Induced in Root cultures 9); protein binding
AK353222	AT2G01760.1	1143	1149	84	6118	75	1630	450	e-125		ARR14 | ARR14 (ARABIDOPSIS RESPONSE REGULATOR 14); transcription factor/ two-component response regulator
AK353223	AT5G55120.1	696	1296	89	4107	85	1166	708	0		VTC5 | VTC5; galactose-1-phosphate guanylyltransferase (GDP)
AK353224	AT1G32400.3	843	843	91	5262	93	1702	1076	0		TOM2A | TOM2A (TOBAMOVIRUS MULTIPLICATION 2A)
AK353225	AT5G18070.1	1665	1671	87	9604	88	2897	1168	0		DRT101 (DNA-DAMAGE-REPAIR/TOLERATION 101); intramolecular transferase, phosphotransferases
AK353226	AT3G15510.1	1095	1095	86	6590	89	2087	817	0		ANAC056, ATNAC2 | ATNAC2 (Arabidopsis thaliana NAC domain containing protein 2); transcription factor
AK353227	AT3G12750.1	1041	1068	87	6264	89	1895	1033	0		ZIP1 | ZIP1 (ZINC TRANSPORTER 1 PRECURSOR); zinc ion transmembrane transporter
AK353228	AT1G42970.1	1344	1344	89	8454	94	2590	1594	0		GAPB | GAPB (GLYCERALDEHYDE-3-PHOSPHATE DEHYDROGENASE B SUBUNIT); glyceraldehyde-3-phosphate dehydrogenase
AK353229	AT5G42020.1	2010	2007	92	12668	97	3905	2710	0		BIP2, BIP | BIP (LUMINAL BINDING PROTEIN); ATP binding
AK353230	AT4G31420.1	1209	1215	91	7365	87	2227	1118	0		zinc finger (C2H2 type) family protein
AK353231	AT1G61890.1	1506	1506	86	8981	95	2982	1084	0		MATE efflux family protein
AK353232	AT2G34930.1	2736	2718	88	16655	87	4776	2831	0		disease resistance family protein
AK353233	AT1G69850.1	1764	1758	89	10925	92	3330	1937	0		NTL1, ATNRT1:2 | ATNRT1:2 (NITRATE TRANSPORTER 1:2); calcium ion binding / transporter
AK353234	AT4G16420.1	1464	1464	92	9087	94	2891	1453	0		PRZ1, ADA2B | ADA2B (PROPORZ1); DNA binding / transcription factor
AK353235	AT4G13640.1	876	879	90	5499	94	1643	1025	0		UNE16 | UNE16 (unfertilized embryo sac 16); transcription factor
AK353236	AT1G49480.1	681	681	89	4137	89	1256	767	0		RTV1 | RTV1 (RELATED TO VERNALIZATION1 1); DNA binding / transcription factor
AK353237	AT3G44990.1	888	882	89	5498	90	1766	975	0		ATXTR8, XTR8 | XTR8 (xyloglucan:xyloglucosyl transferase 8); hydrolase, acting on glycosyl bonds
AK353238	AT2G41430.2	480	492	87	2816	84	885	398	e-110		LSR1, CID1, ERD15 | ERD15 (EARLY RESPONSIVE TO DEHYDRATION 15)
AK353239	AT1G72010.1	1194	1128	81	6360	81	1860	404	e-112		TCP family transcription factor, putative
AK353240	AT4G17570.1	1551	1533	90	9305	85	2624	1154	0		zinc finger (GATA type) family protein
AK353241	AT5G54940.2	339	339	90	2086	92	633	418	e-116		eukaryotic translation initiation factor SUI1, putative
AK353242	AT3G63080.1	528	522	85	3059	84	919	519	e-147		MEE42, ATGPX5 | ATGPX5 (GLUTATHIONE PEROXIDASE 5); glutathione peroxidase
AK353243	AT4G02440.1	1014	1011	87	6165	89	1963	908	0		EID1 | EID1 (EMPFINDLICHER IM DUNKELROTEN LICHT 1)
AK353244	AT3G58630.1	954	966	90	6287	91	1785	1092	0		transcription factor
AK353245	AT1G73730.1	1758	1704	89	10129	90	3230	1885	0		SLIM1, EIL3 | EIL3 (ETHYLENE-INSENSITIVE3-LIKE3); transcription factor
AK353246	AT5G12250.1	1353	1350	94	8889	98	2828	2036	0		TUB6 | TUB6 (BETA-6 TUBULIN)
AK353247	AT5G65310.1	495	939	87	3042	86	864	577	e-164		ATHB-5, ATHB5 | ATHB5 (ARABIDOPSIS THALIANA HOMEOBOX PROTEIN 5); transcription factor
AK353248	AT2G38880.5	426	426	91	2622	96	832	571	e-162		ATNF-YB1, HAP3, ATHAP3, HAP3A | ATHAP3/ATNF-YB1/HAP3/HAP3A (NUCLEAR FACTOR Y SUBUNIT B1)
AK353249	AT4G19970.1	1125	2148	87	6480	87	2084	1005	0		similar to unknown protein [Arabidopsis thaliana] (TAIR:AT5G44820.1); similar to unnamed protein product [Vitis vinifera] (GB:CAO46707.1); contains domain PTHR10483:SF6 (PTHR10483:SF6); contains domain PTHR10483 (PTHR10483)
AK353250	AT2G33770.1	2691	2724	90	16621	87	4871	2416	0		UBC24, ATUBC24, PHO2 | ATUBC24/PHO2/UBC24 (PHOSPHATE 2); ubiquitin-protein ligase
AK353251	AT1G34750.1	846	849	92	5279	95	1632	1164	0		protein phosphatase 2C, putative / PP2C, putative
AK353252	AT1G29950.2	672	756	86	3703	63	865	285	2e-76		similar to hypothetical protein [Vitis vinifera] (GB:CAN76054.1); similar to unnamed protein product [Vitis vinifera] (GB:CAO66920.1); contains InterPro domain Basic helix-loop-helix dimerisation region bHLH; (InterPro:IPR001092); contains InterPro domain Helix-loop-helix DNA-binding; (InterPro:IPR011598)
AK353253	AT4G00730.1	2388	2409	88	14945	92	4523	1917	0		AHDP, ANL2 | ANL2 (ANTHOCYANINLESS 2); transcription factor
AK353254	AT3G12490.2	705	705	90	4389	90	1318	793	0		cysteine protease inhibitor, putative / cystatin, putative
AK353255	AT4G39980.1	1569	1578	90	9939	96	3067	1844	0		DHS1 | DHS1 (3-DEOXY-D-ARABINO-HEPTULOSONATE 7-PHOSPHATE SYNTHASE 1); 3-deoxy-7-phosphoheptulonate synthase
AK353256	AT1G53580.1	861	885	88	5177	85	1518	918	0		GLX2-3, ETHE1, GLY3 | ETHE1/GLX2-3/GLY3 (GLYOXALASE 2-3); hydroxyacylglutathione hydrolase
AK353257	AT1G19850.1	2706	2709	90	16930	93	5204	3279	0		ARF5, IAA24, MP | MP (MONOPTEROS); transcription factor
AK353258	AT1G30490.1	2535	2526	92	16439	96	5082	3582	0		ATHB9 | PHV (PHAVOLUTA); DNA binding / transcription factor
AK353259	AT3G30775.1	1497	1500	89	9547	94	2911	1713	0		AT-POX, ATPOX, ATPDH, PRO1, PRODH, ERD5 | ERD5 (EARLY RESPONSIVE TO DEHYDRATION 5); proline dehydrogenase
AK353260	AT4G35770.1	558	549	88	3357	87	977	474	e-133		SEN1, ATSEN1, DIN1 | SEN1 (DARK INDUCIBLE 1)
AK353261	AT4G24660.1	684	663	89	4128	90	1276	345	3e-94		ATHB22, MEE68 | ATHB22/MEE68 (ARABIDOPSIS THALIANA HOMEOBOX PROTEIN 22); DNA binding / transcription factor
AK353262	AT2G15960.1	231	234	89	1275	77	350	220	3e-57		unknown protein
AK353263	AT1G10500.1	534	543	87	3125	86	949	480	e-135		ATCPISCA | ATCPISCA (CHLOROPLAST-LOCALIZED ISCA-LIKE PROTEIN); structural molecule
AK353264	AT5G41210.1	735	738	89	4417	88	1348	831	0		GST10, ATGSTT1 | ATGSTT1 (Arabidopsis thaliana Glutathione S-transferase (class theta) 1); glutathione transferase
AK353265	AT5G28770.2	960	945	88	5605	86	1508	735	0		ATBZIP63, BZO2H3 | BZO2H3 (ARABIDOPSIS THALIANA BASIC LEUCINE ZIPPER 63); DNA binding / transcription factor
AK353266	AT3G09710.1	1350	1365	86	8056	78	2093	1066	0		IQD1 | IQD1 (IQ-DOMAIN 1); calmodulin binding
AK353267	AT3G27380.2	840	840	87	5002	93	1696	837	0		SDH2-1 | SDH2-1 (succinate dehydrogenase 2-1)
AK353268	AT1G33520.1	1362	1389	86	7498	86	2341	521	e-147		MOS2 | MOS2 (MODIFIER OF SNC1, 2); RNA binding / nucleic acid binding / protein binding
AK353269	AT3G18990.1	1026	1026	93	6709	97	2114	1487	0		REM39, VRN1 | VRN1 (REDUCED VERNALIZATION RESPONSE 1)
AK353270	AT1G58280.1	834	957	88	4945	87	1537	920	0		similar to unknown protein [Arabidopsis thaliana] (TAIR:AT5G64460.6); similar to unknown protein [Arabidopsis thaliana] (TAIR:AT5G64460.4); similar to unknown protein [Arabidopsis thaliana] (TAIR:AT5G64460.3); similar to hypothetical protein [Vitis vinifera] (GB:CAN70041.1); contains InterPro domain Phosphoglycerate mutase (InterPro:IPR013078)
AK353271	AT2G24150.1	1062	1035	85	6185	80	1840	299	2e-80		HHP3 | HHP3 (heptahelical protein 3); receptor
AK353272	AT1G53280.1	1176	1317	91	7447	93	2216	1578	0		DJ-1 family protein
AK353273	AT4G25000.1	747	1272	83	4098	82	1308	654	0		ATAMY1, AMY1 | AMY1/ATAMY1 (ALPHA-AMYLASE-LIKE); alpha-amylase
AK353274	AT1G75240.1	957	930	86	5389	87	1703	301	5e-81		ATHB33 | ATHB33 (ARABIDOPSIS THALIANA HOMEOBOX PROTEIN 33); DNA binding / transcription factor
AK353275	AT4G25100.2	648	639	92	4227	93	1277	894	0		FSD1 | FSD1 (FE SUPEROXIDE DISMUTASE 1); iron superoxide dismutase
AK353276	AT3G12500.1	969	969	87	6080	86	1937	930	0		PR3, PR-3, CHI-B, B-CHI, ATHCHIB | ATHCHIB (BASIC CHITINASE); chitinase
AK353277	AT2G34810.1	1632	1623	88	9935	91	3167	1764	0		FAD-binding domain-containing protein
AK353278	AT1G09160.1	1287	1287	91	7963	93	2429	1729	0		protein phosphatase 2C-related / PP2C-related
AK353279	AT2G18040.1	360	360	90	2255	97	690	444	e-124		PIN1AT | PIN1AT (parvulin 1At)
AK353280	AT1G74020.1	987	1008	88	6124	90	1832	1043	0		SS2 | SS2 (STRICTOSIDINE SYNTHASE 2); strictosidine synthase
AK353281	AT1G47380.1	1287	1287	92	8009	98	2632	1822	0		protein phosphatase 2C-related / PP2C-related
AK353282	AT5G52640.1	2118	2118	91	12934	97	4120	2052	0		ATHSP90.1, ATHS83, HSP81.1, HSP83, HSP81-1 | HSP81-1 (HEAT SHOCK PROTEIN 81-1); ATP binding / unfolded protein binding
AK353283	AT2G31370.5	1155	1134	87	6793	84	1859	1122	0		bZIP transcription factor (POSF21)
AK353284	AT4G03280.1	690	690	90	4338	92	1375	862	0		PGR1, PETC | PETC (PHOTOSYNTHETIC ELECTRON TRANSFER C)
AK353285	AT3G17650.1	1278	2145	91	8041	93	2524	1673	0		PDE321, YSL5 | YSL5 (YELLOW STRIPE LIKE 5); oligopeptide transporter
AK353286	AT5G17310.2	1410	1413	93	9046	97	2747	2087	0		UTP--glucose-1-phosphate uridylyltransferase, putative / UDP-glucose pyrophosphorylase, putative / UGPase, putative
AK353287	AT2G46790.1	1461	1407	87	7881	83	2266	698	0		PRR9, TL1, APRR9 | APRR9 (PSEUDO-RESPONSE REGULATOR 9); transcription regulator
AK353288	AT1G03190.2	1131	2277	93	7040	98	2293	1671	0		ATXPD, UVH6 | ATXPD/UVH6 (ULTRAVIOLET HYPERSENSITIVE 6); ATP binding / ATP-dependent DNA helicase/ ATP-dependent helicase/ DNA binding / hydrolase, acting on acid anhydrides, in phosphorus-containing anhydrides / nucleic acid binding
AK353289	AT1G22640.1	822	774	84	4256	81	1332	539	e-152		ATMYB3, MYB3 | MYB3 (myb domain protein 3); DNA binding / transcription factor
AK353290	AT1G25540.1	2559	2511	91	16272	90	4592	2646	0		PFT1 | PFT1 (PHYTOCHROME AND FLOWERING TIME 1)
AK353291	AT2G26580.2	495	495	91	3242	92	964	656	0		YAB5 | YAB5 (YABBY5); transcription factor
AK353292	AT4G30470.1	912	912	92	5619	94	1800	1237	0		cinnamoyl-CoA reductase-related
AK353293	AT4G35790.2	2583	2574	90	15804	91	5093	2466	0		PLDDELTA, ATPLDDELTA | ATPLDDELTA (Arabidopsis thaliana phospholipase D delta); phospholipase D
AK353294	AT3G07740.3	1182	1584	87	6826	84	1964	803	0		ATADA2A, HAC10, HXA02, HXA2, ADA2A | ADA2A (Arabidopsis adaptor 2A homolog)
AK353295	AT1G67900.2	1902	1896	90	11592	94	3563	2208	0		phototropic-responsive NPH3 family protein
AK353296	AT4G14410.2	855	834	83	4579	80	1369	688	0		basic helix-loop-helix (bHLH) family protein
AK353297	AT3G61470.1	771	774	91	5133	94	1589	1041	0		LHCA2 | LHCA2 (Photosystem I light harvesting complex gene 2); chlorophyll binding
AK353298	AT3G49360.1	780	780	90	4921	93	1548	928	0		glucosamine/galactosamine-6-phosphate isomerase family protein
AK353299	AT1G31340.1	471	471	93	3010	100	914	688	0		NEDD8, ATRUB1, RUB1 | RUB1 (RELATED TO UBIQUITIN 1)
AK353300	AT1G11000.1	1725	1722	93	10767	95	3427	2448	0		ATMLO4, MLO4 | MLO4 (MILDEW RESISTANCE LOCUS O 4); calmodulin binding
AK353301	AT3G47620.1	1425	1470	86	8403	81	2406	389	e-107		ATTCP14 | TCP family transcription factor, putative
AK353302	AT5G23400.1	1764	1770	88	10801	85	2978	1491	0		disease resistance family protein / LRR family protein
AK353303	AT5G44050.1	1095	1476	86	6418	77	1847	940	0		MATE efflux family protein
AK353304	AT1G75990.1	1467	1464	88	9017	95	2789	1516	0		26S proteasome regulatory subunit S3, putative (RPN3)
AK353305	AT3G16560.1	1515	1482	89	8877	91	2740	1009	0		protein phosphatase 2C-related / PP2C-related
AK353306	AT2G38390.1	1053	1050	85	6195	85	1867	866	0		peroxidase, putative
AK353307	AT2G17040.1	858	831	86	4768	89	1535	642	0		ANAC036 | ANAC036 (Arabidopsis NAC domain containing protein 36); transcription factor
AK353308	AT5G40020.1	771	771	86	4510	88	1522	720	0		pathogenesis-related thaumatin family protein
AK353309	AT1G28330.2	399	399	86	2517	89	744	254	4e-67		DRM1 | DRM1 (DORMANCY-ASSOCIATED PROTEIN 1)
AK353310	AT1G70560.1	1131	1176	89	7021	88	2150	1263	0		alliinase C-terminal domain-containing protein
AK353311	AT1G69780.1	888	885	92	5575	96	1785	1181	0		ATHB13 | ATHB13; DNA binding / transcription factor
AK353312	AT5G09590.1	2052	2049	92	13007	95	3877	2819	0		HSC70-5, mtHSC70-2 | mtHSC70-2 (HEAT SHOCK PROTEIN 70); ATP binding / unfolded protein binding
AK353313	AT5G08130.2	1287	1590	85	7415	81	2039	995	0		BIM1 | BIM1 (BES1-interacting Myc-like protein 1)
AK353314	AT3G04670.2	993	873	86	5067	86	1542	696	0		ATWRKY39, WRKY39 | WRKY39 (WRKY DNA-binding protein 39); transcription factor
AK353315	AT1G47330.1	1554	1584	90	9557	92	2866	1865	0		similar to CBS domain-containing protein [Arabidopsis thaliana] (TAIR:AT2G14520.1); similar to unnamed protein product [Vitis vinifera] (GB:CAO61159.1); contains InterPro domain Cystathionine beta-synthase, core (InterPro:IPR000644); contains InterPro domain Protein of unknown function DUF21 (InterPro:IPR002550)
AK353316	AT5G09460.1	960	981	85	5412	76	1425	295	3e-79		transcription factor/ transcription regulator
AK353317	AT2G26300.1	1143	1152	93	7025	97	2292	1641	0		ATGPA1, GP ALPHA 1, GPA1 | GPA1 (G PROTEIN ALPHA SUBUNIT 1); signal transducer
AK353318	AT4G32690.1	522	528	89	3195	87	967	573	e-163		GLB3 | GLB3 (2-on-2 hemoglobin like gene 3)
AK353319	AT3G25890.2	1026	999	87	5893	82	1623	535	e-151		AP2 domain-containing transcription factor, putative
AK353320	AT2G27110.3	2565	2121	91	13082	89	4034	2755	0		FRS3 | FRS3 (FAR1-RELATED SEQUENCE 3); zinc ion binding
AK353321	AT2G23320.1	894	954	89	5577	87	1550	502	e-141		WRKY15 | WRKY15 (WRKY DNA-binding protein 15); transcription factor
AK353322	AT1G63900.1	1035	1032	91	6467	94	2005	1358	0		zinc finger (C3HC4-type RING finger) family protein
AK353323	AT5G15210.1	801	816	89	5123	90	1519	535	e-151		ATHB30, ZFHD3 | ATHB30/ZFHD3 (ZINC FINGER HOMEODOMAIN 3); DNA binding / transcription factor
AK353324	AT3G09260.1	1575	1575	89	9437	90	3149	1790	0		PSR3.1, PYK10 | PYK10 (phosphate starvation-response 3.1); hydrolase, hydrolyzing O-glycosyl compounds
AK353325	AT3G27210.1	171	705	91	1136	12	-20	228	1e-59		Identical to Uncharacterized protein At3g27210 (Y-2) [Arabidopsis Thaliana] (GB:Q9LK32); similar to unknown protein [Arabidopsis thaliana] (TAIR:AT5G40860.1); similar to unnamed protein product [Vitis vinifera] (GB:CAO14583.1)
AK353326	AT1G08465.1	570	555	91	3564	89	1055	404	e-112		YAB2 | YAB2 (YABBY 2); transcription factor
AK353327	AT1G61100.1	2430	2427	87	13984	85	4095	557	e-157		disease resistance protein (TIR class), putative
AK353328	AT3G52450.1	1308	1308	90	8057	93	2482	1578	0		U-box domain-containing protein
AK353329	AT2G02860.1	1572	1785	90	9557	88	2873	1869	0		ATSUC3, SUC3, SUT2 | SUT2 (sucrose transporter 3); carbohydrate transmembrane transporter/ sucrose transmembrane transporter/ sucrose:hydrogen symporter/ sugar:hydrogen ion symporter
AK353330	AT1G69690.1	1005	978	87	5990	87	1764	448	e-125		TCP family transcription factor, putative
AK353331	AT1G01260.2	1794	1773	88	10378	88	3186	870	0		basic helix-loop-helix (bHLH) family protein
AK353332	AT3G05560.3	375	375	93	2395	96	713	551	e-156		60S ribosomal protein L22-2 (RPL22B)
AK353333	AT2G39800.1	2151	2154	93	13600	95	4105	3075	0		ATP5CS, P5CS1 | P5CS1 (DELTA1-PYRROLINE-5-CARBOXYLATE SYNTHASE 1)
AK353334	AT4G32770.1	1485	1467	92	9354	91	2992	1859	0		ATSDX1, VTE1 | VTE1 (VITAMIN E DEFICIENT 1)
AK353335	AT5G07690.1	1068	1011	88	5996	86	1779	537	e-152		ATMYB29, PMG2, MYB29 | MYB29 (myb domain protein 29); DNA binding / transcription factor
AK353336	AT5G28030.1	972	972	90	5813	91	1790	1221	0		cysteine synthase, putative / O-acetylserine (thiol)-lyase, putative / O-acetylserine sulfhydrylase, putative
AK353337	AT5G43860.1	954	957	88	5798	88	1776	973	0		ATCLH2 | ATCLH2 (Chlorophyll-chlorophyllido hydrolase 2)
AK353338	AT5G11060.1	1167	1182	91	7596	94	2289	1443	0		KNAT4 | KNAT4 (KNOTTED1-LIKE HOMEOBOX GENE 4); transcription factor
AK353339	AT1G75280.1	936	933	88	5605	87	1633	963	0		isoflavone reductase, putative
AK353340	AT1G14920.1	1608	1602	84	9320	87	2891	1249	0		RGA2, GAI | GAI (GA INSENSITIVE); transcription factor
AK353341	AT4G10240.1	480	489	90	2873	88	865	515	e-146		zinc finger (B-box type) family protein
AK353342	AT5G37780.1	450	450	95	2944	100	890	718	0		TCH1, ACAM-1, CAM1 | CAM1 (CALMODULIN 1); calcium ion binding
AK353343	AT1G74840.1	816	798	85	4697	76	1248	529	e-149		myb family transcription factor
AK353344	AT4G33430.1	1785	1848	88	10769	89	3267	2331	0		RKS10, SERK3, ELG, BAK1 | BAK1 (BRI1-ASSOCIATED RECEPTOR KINASE); kinase
AK353345	AT3G50950.1	2010	2559	89	12131	92	3892	2274	0		disease resistance protein (CC-NBS-LRR class), putative
AK353346	AT5G15310.2	981	948	89	5696	90	1803	733	0		AtMYB16, AtMIXTA | AtMIXTA/AtMYB16 (myb domain protein 16)
AK353347	AT3G15260.2	867	870	92	5293	94	1638	1178	0		protein phosphatase 2C, putative / PP2C, putative
AK353348	AT4G01610.1	1089	1080	91	6499	90	2141	1384	0		cathepsin B-like cysteine protease, putative
AK353349	AT2G44490.1	1692	1683	90	10107	92	3373	2070	0		PEN2 | PEN2 (PENETRATION 2); hydrolase, hydrolyzing O-glycosyl compounds
AK353350	AT3G14940.1	2907	2907	94	19176	97	5918	4423	0		ATPPC3 | ATPPC3 (PHOSPHOENOLPYRUVATE CARBOXYLASE 3); phosphoenolpyruvate carboxylase
AK353351	AT1G08550.2	381	1389	83	2108	79	597	218	2e-56		AVDE1 | NPQ1 (NON-PHOTOCHEMICAL QUENCHING 1)
AK353352	AT5G25350.1	1293	1872	89	8016	91	2407	1532	0		EBF2 | EBF2 (EIN3-BINDING F BOX PROTEIN 2)
AK353353	AT2G46100.1	729	723	91	4564	90	1404	894	0		similar to unknown protein [Arabidopsis thaliana] (TAIR:AT3G04890.1); similar to unnamed protein product [Vitis vinifera] (GB:CAO39659.1); contains domain SSF54427 (SSF54427)
AK353354	AT5G62530.1	1674	1671	92	10573	94	3350	2337	0		ATP5CDH, P5CDH, ALDH12A1 | ALDH12A1 (Aldehyde dehydrogenase 12A1); 1-pyrroline-5-carboxylate dehydrogenase/ 3-chloroallyl aldehyde dehydrogenase
AK353355	AT5G57900.1	813	903	88	4998	88	1559	892	0		SKIP1 | SKIP1 (SKP1 INTERACTING PARTNER 1)
AK353356	AT5G41340.1	564	564	94	3507	97	1153	799	0		ATUBC4, UBC4 | UBC4 (UBIQUITIN CONJUGATING ENZYME 4); ubiquitin-protein ligase
AK353357	AT2G37640.1	792	789	89	5097	93	1652	870	0		EXP3, ATEXP3, ATHEXP ALPHA 1.9, ATEXPA3 | ATEXPA3 (ARABIDOPSIS THALIANA EXPANSIN A3)
AK353358	AT2G33150.1	1389	1389	93	8996	97	2727	2056	0		PED1, KAT2 | KAT2/PED1 (PEROXISOME DEFECTIVE 1); acetyl-CoA C-acyltransferase
AK353359	AT1G59700.1	690	705	86	3916	83	1205	634	0		ATGSTU16 | ATGSTU16 (Arabidopsis thaliana Glutathione S-transferase (class tau) 16); glutathione transferase
AK353360	AT3G14560.1	450	465	89	2495	83	739	327	4e-89		unknown protein
AK353361	AT1G72770.1	1497	1536	88	8725	88	2710	1380	0		HAB1 | HAB1 (HOMOLOGY TO ABI1); protein serine/threonine phosphatase
AK353362	AT4G21990.1	1395	1377	90	8233	93	2663	1540	0		PRH-26, PRH26, ATAPR3, APR3 | APR3 (APS REDUCTASE 3)
AK353363	AT2G46530.1	1680	1806	87	9782	83	2933	1400	0		ARF11 | ARF11 (AUXIN RESPONSE FACTOR 11); transcription factor
AK353364	AT2G25070.1	1071	1068	92	6555	93	2123	1469	0		protein phosphatase 2C, putative / PP2C, putative
AK353365	AT4G33950.1	1092	1089	93	6735	98	2236	1542	0		OST1, SNRK2-6, SRK2E, SNRK2.6, P44 | OST1/P44/SNRK2-6/SRK2E (OPEN STOMATA 1, SNF1-RELATED PROTEIN KINASE 2.6); calcium-dependent protein serine/threonine kinase/ kinase/ protein kinase
AK353366	AT3G11900.1	1308	1299	89	7870	91	2444	1174	0		ANT1 | ANT1 (AROMATIC AND NEUTRAL TRANSPORTER 1); amino acid transmembrane transporter
AK353367	AT3G63030.1	321	561	86	1890	85	576	274	4e-73		MBD4 | MBD4 (methyl-CpG-binding domain 4); DNA binding
AK353368	AT5G65380.1	813	1461	86	4690	86	1513	775	0		ripening-responsive protein, putative
AK353369	AT3G02790.1	318	318	88	1945	95	617	353	5e-97		zinc finger (C2H2 type) family protein
AK353370	AT5G10750.1	906	909	89	5984	94	1771	1045	0		similar to unknown protein [Arabidopsis thaliana] (TAIR:AT5G24990.1); similar to hypothetical protein [Vitis vinifera] (GB:CAN83078.1); contains InterPro domain Protein of unknown function DUF1336 (InterPro:IPR009769)
AK353371	AT1G54100.2	1527	1527	92	9576	95	2993	2153	0		ALDH7B4 | ALDH7B4 (ALDEHYDE DEHYDROGENASE 7B4); 3-chloroallyl aldehyde dehydrogenase
AK353372	AT5G44210.1	597	603	83	3251	77	934	270	1e-71		ERF9, ATERF9, ATERF-9 | ATERF-9/ATERF9/ERF9 (ERF domain protein 9); DNA binding / transcription factor/ transcription repressor
AK353373	AT5G47800.1	1689	1680	91	10700	88	3088	2151	0		phototropic-responsive NPH3 family protein
AK353374	AT3G51480.1	1503	2712	90	9255	86	2727	1810	0		GLR3.6, ATGLR3.6 | ATGLR3.6 (Arabidopsis thaliana glutamate receptor 3.6)
AK353375	AT2G28190.1	681	651	89	4061	87	1140	674	0		CZSOD2, CSD2 | CSD2 (COPPER/ZINC SUPEROXIDE DISMUTASE 2); copper, zinc superoxide dismutase
AK353376	AT2G38560.1	1146	1137	87	6644	84	1920	779	0		transcription factor S-II (TFIIS) domain-containing protein
AK353377	AT2G24500.1	1212	1188	88	6882	90	2228	833	0		FZF | FZF; transcription factor
AK353378	AT2G42010.1	3147	3252	88	18689	90	6075	3459	0		PLDBETA, PLDBETA1 | PLDBETA1 (PHOSPHOLIPASE D BETA 1); phospholipase D
AK353379	AT2G34720.1	597	597	91	3796	89	1124	743	0		CCAAT-binding transcription factor (CBF-B/NF-YA) family protein
AK353380	AT1G02010.1	2028	2022	91	12637	95	3940	2644	0		SEC1A | SEC1A; protein transporter
AK353381	AT1G06070.1	1299	1272	90	8023	91	2278	1374	0		bZIP transcription factor, putative (bZIP69)
AK353382	AT5G41920.1	1242	1218	85	7429	87	2172	690	0		scarecrow transcription factor family protein
AK353383	AT1G71710.1	1986	1995	87	11387	86	3577	1344	0		inositol polyphosphate 5-phosphatase, putative
AK353384	AT1G77920.1	1140	1107	90	6646	91	2015	807	0		bZIP family transcription factor
AK353385	AT3G47640.1	723	723	84	4226	84	1193	603	e-172		basic helix-loop-helix (bHLH) family protein
AK353386	AT2G04160.1	1266	2319	88	7748	88	2252	1316	0		AIR3 | AIR3 (Auxin-Induced in Root cultures 3); subtilase
AK353387	AT4G33150.2	1449	3195	92	8916	92	2680	1976	0		LKR/SDH, LKR, SDH | LKR (SACCHAROPINE DEHYDROGENASE)
AK353388	AT2G29450.1	678	675	88	3950	85	1258	729	0		ATGSTU1, AT103-1A, ATGSTU5 | ATGSTU5 (Arabidopsis thaliana Glutathione S-transferase (class tau) 5); glutathione transferase
AK353389	AT2G32400.1	2766	2766	89	16883	88	5077	3120	0		GLR3.7, ATGLR3.7, GLR5 | GLR5 (Glutamate receptor 5)
AK353390	AT3G60690.1	519	513	89	3171	88	975	539	e-153		auxin-responsive family protein
AK353391	AT2G18300.2	1029	1014	89	5964	85	1681	680	0		basic helix-loop-helix (bHLH) family protein
AK353392	AT1G27370.4	1167	1191	84	6901	78	1890	1172	0		squamosa promoter-binding protein-like 10 (SPL10)
AK353393	AT1G08760.1	2283	2247	88	13584	88	3888	1901	0		similar to unknown protein [Arabidopsis thaliana] (TAIR:AT4G13370.1); similar to hypothetical protein [Vitis vinifera] (GB:CAN75715.1); contains InterPro domain Protein of unknown function DUF936, plant (InterPro:IPR010341)
AK353394	AT1G53310.3	2904	2904	93	18753	97	5869	4207	0		ATPPC1 | ATPPC1 (PHOSPHOENOLPYRUVATE CARBOXYLASE 1); phosphoenolpyruvate carboxylase
AK353395	AT1G08830.2	459	459	92	3037	94	910	640	0		CSD1 | CSD1 (COPPER/ZINC SUPEROXIDE DISMUTASE 1)
AK353396	AT1G50280.1	1581	1578	86	8890	77	2475	624	e-178		phototropic-responsive NPH3 family protein
AK353397	AT5G39510.1	663	666	89	3975	90	1161	761	0		VTI11, ATVTI1A, ATVTI11, ZIG, SGR4, VTI1A | ATVTI11/ATVTI1A/SGR4/VTI11/VTI1A/ZIG (VESICLE TRANSPORT V-SNARE 11); receptor
AK353398	AT4G36760.1	1938	1905	91	11866	92	3722	2502	0		APP1, ATAPP1 | ATAPP1 (aminopeptidase P1)
AK353399	AT1G73990.1	2049	2034	91	12584	92	3784	2577	0		SPPA | SPPA (signal peptide peptidase); protease IV/ serine-type endopeptidase
AK353400	AT4G37520.1	987	990	88	6080	90	1828	1029	0		peroxidase 50 (PER50) (P50) (PRXR2)
AK353401	AT3G12620.2	1164	1158	91	7089	95	2286	1493	0		protein phosphatase 2C family protein / PP2C family protein
AK353402	AT5G58270.1	2178	2187	90	13493	90	3930	2644	0		ATATM3, ATM3, STA1 | STA1 (STARIK 1); ATPase, coupled to transmembrane movement of substances
AK353403	AT2G39010.1	873	870	91	5635	94	1718	1108	0		PIP2E, PIP2;6 | PIP2;6/PIP2E (plasma membrane intrinsic protein 2;6); water channel
AK353404	AT5G65510.1	1482	1323	85	7600	77	2091	823	0		AIL7 | AIL7 (AINTEGUMENTA-LIKE 7); DNA binding / transcription factor
AK353405	AT3G43800.1	684	684	90	4153	88	1318	841	0		ATGSTU27 | ATGSTU27 (Arabidopsis thaliana Glutathione S-transferase (class tau) 27); glutathione transferase
AK353406	AT1G51070.1	690	681	91	4239	91	1296	829	0		basic helix-loop-helix (bHLH) family protein
AK353407	AT5G63640.1	1347	1344	92	8485	92	2462	1818	0		VHS domain-containing protein / GAT domain-containing protein
AK353408	AT4G34000.2	1338	1365	89	7951	85	2325	755	0		ABF3, DPBF5 | ABF3/DPBF5 (ABSCISIC ACID RESPONSIVE ELEMENTS-BINDING FACTOR 3); DNA binding / protein binding / transcription activator/ transcription factor
AK353409	AT4G38400.1	810	798	82	4778	80	1387	565	e-160		EXPL2, ATEXPL2, ATHEXP BETA 2.2, ATEXLA2 | ATEXLA2 (ARABIDOPSIS THALIANA EXPANSIN-LIKE A2)
AK353410	AT5G66090.1	633	633	85	3782	75	947	567	e-161		similar to unnamed protein product [Vitis vinifera] (GB:CAO23263.1); contains domain Adenine nucleotide alpha hydrolases-like (SSF52402)
AK353411	AT4G30935.1	888	1401	89	5339	86	1567	981	0		ATWRKY32, WRKY32 | WRKY32 (WRKY DNA-binding protein 32); transcription factor
AK353412	AT5G09810.1	1134	1134	93	7558	99	2324	1677	0		ACT2/7, ACT7 | ACT7 (actin 7)
AK353413	AT4G11220.1	798	816	90	4813	92	1508	793	0		BTI2 | BTI2 (VIRB2-INTERACTING PROTEIN 2)
AK353414	AT1G69310.2	846	864	86	5046	79	1401	628	e-179		ATWRKY57, WRKY57 | WRKY57 (WRKY DNA-binding protein 57); transcription factor
AK353415	AT4G38840.1	297	300	90	1820	89	526	353	5e-97		auxin-responsive protein, putative
AK353416	AT1G15060.1	1677	1737	90	10542	87	3008	1348	0		similar to unknown protein [Arabidopsis thaliana] (TAIR:AT1G73750.1); similar to Os01g0692600 [Oryza sativa (japonica cultivar-group)] (GB:NP_001043943.1); similar to hypothetical protein OsI_003298 [Oryza sativa (indica cultivar-group)] (GB:EAY75451.1); contains InterPro domain Uncharacterised conserved protein UCP031088, alpha/beta hydrolase, At1g15070 (InterPro:IPR016969)
AK353417	AT1G15350.3	324	327	92	2065	89	604	422	e-118		similar to unknown protein [Arabidopsis thaliana] (TAIR:AT3G15770.2); similar to unknown protein [Arabidopsis thaliana] (TAIR:AT3G15770.1); similar to unknown [Populus trichocarpa] (GB:ABK94402.1)
AK353418	AT3G16857.2	2007	2073	87	11911	85	3517	1515	0		ARR1 | ARR1 (ARABIDOPSIS RESPONSE REGULATOR 1); transcription factor/ two-component response regulator
AK353419	AT5G37500.1	2049	2463	88	12170	88	3790	2250	0		GORK | GORK (GATED OUTWARDLY-RECTIFYING K+ CHANNEL); cyclic nucleotide binding / inward rectifier potassium channel/ outward rectifier potassium channel
AK353420	AT2G30870.1	648	648	86	3758	91	1235	617	e-176		ERD13, ATGSTF4, ATGSTF10 | ATGSTF10 (EARLY DEHYDRATION-INDUCED 13); glutathione transferase
AK353421	AT5G14800.1	831	831	90	5145	93	1505	1035	0		AT-P5R, AT-P5C1, EMB2772, P5CR | P5CR (PYRROLINE-5- CARBOXYLATE (P5C) REDUCTASE); pyrroline-5-carboxylate reductase
AK353422	AT4G21910.2	1509	1530	88	9381	88	2755	1580	0		MATE efflux family protein
AK353423	AT4G00950.1	855	876	87	4964	80	1337	488	e-137		MEE47 | MEE47 (maternal effect embryo arrest 47); transcription factor
AK353424	AT5G05090.1	813	801	84	4932	82	1333	280	2e-74		myb family transcription factor
AK353425	AT2G17800.2	594	594	92	3761	97	1183	805	0		ARAC1, ATGP2, ATRAC1, RAC1, ROP3, AtROP3 | ARAC1/ATGP2/ATRAC1/AtROP3/RAC1/ROP3 (Rho-related protein from plants 3)
AK353426	AT5G02120.1	333	333	86	2007	86	572	295	1e-79		OHP | OHP (ONE HELIX PROTEIN)
AK353427	AT1G26960.1	363	768	85	2010	87	630	278	3e-74		ATHB23 | ATHB23 (ARABIDOPSIS THALIANA HOMEOBOX PROTEIN 23); DNA binding / transcription factor
AK353428	AT3G59060.4	1347	1335	87	7999	84	2257	914	0		PIF5, PIL6 | PIL6 (PHYTOCHROME-INTERACTING FACTOR 5); DNA binding / transcription factor
AK353429	AT3G46990.1	1641	1644	83	8703	81	2620	375	e-103		similar to unknown protein [Arabidopsis thaliana] (TAIR:AT5G58930.1); similar to hypothetical protein [Vitis vinifera] (GB:CAN79178.1); contains InterPro domain Protein of unknown function DUF740 (InterPro:IPR008004)
AK353430	AT4G38620.1	879	849	92	5322	93	1643	878	0		ATMYB4, MYB4 | MYB4 (myb domain protein 4); transcription factor
AK353431	AT2G02390.1	672	666	89	4081	87	1248	735	0		GST18, ATGSTZ1 | ATGSTZ1 (GLUTATHIONE S-TRANSFERASE 18); glutathione transferase
AK353432	AT5G39760.1	963	1005	83	5844	79	1629	369	e-101		ATHB23 | ATHB23 (ARABIDOPSIS THALIANA HOMEOBOX PROTEIN 23); DNA binding / transcription factor
AK353433	AT1G23190.1	1749	1752	94	11272	96	3444	2629	0		phosphoglucomutase, cytoplasmic, putative / glucose phosphomutase, putative
AK353434	AT5G54160.1	1095	1092	90	6891	93	2115	1348	0		OMT1, ATOMT1 | ATOMT1 (O-METHYLTRANSFERASE 1)
AK353435	AT5G51100.1	921	918	89	5504	89	1703	898	0		FSD2 | FSD2 (FE SUPEROXIDE DISMUTASE 2); iron superoxide dismutase
AK353436	AT1G51400.1	321	321	89	2081	87	542	359	8e-99		photosystem II 5 kD protein
AK353437	AT2G38000.1	1248	1260	91	7794	89	2430	1483	0		chaperone protein dnaJ-related
AK353438	AT3G51895.1	1977	1977	90	12636	92	3735	2482	0		AST12, ATST1, SULTR3;1 | SULTR3;1 (SULFATE TRANSPORTER 1); sulfate transmembrane transporter
AK353439	AT1G53160.1	561	525	86	2896	80	845	337	5e-92		SPL4 | SPL4 (SQUAMOSA PROMOTER BINDING PROTEIN-LIKE 4); DNA binding / transcription factor
AK353440	AT2G40140.2	1803	1794	87	10482	88	3291	1128	0		CZF1, ZFAR1 | CZF1/ZFAR1
AK353441	AT3G44340.1	3225	3291	88	20016	87	6040	3182	0		CEF | CEF (CLONE EIGHTY-FOUR); transporter
AK353442	AT1G74670.1	306	306	89	1897	88	639	365	e-100		gibberellin-responsive protein, putative
AK353443	AT1G80680.1	3129	3141	90	19070	86	5673	3826	0		SAR3, MOS3, PRE | MOS3/PRE/SAR3 (SUPPRESSOR OF AUXIN RESISTANCE3); porin
AK353444	AT2G39050.1	981	954	83	5751	78	1655	630	e-180		hydroxyproline-rich glycoprotein family protein
AK353445	AT1G29450.1	441	426	89	2516	82	721	422	e-118		auxin-responsive protein, putative
AK353446	AT3G54400.1	1287	1278	89	8328	88	2302	1396	0		aspartyl protease family protein
AK353447	AT4G34190.1	456	441	90	2760	89	744	335	2e-91		SEP1 | SEP1 (STRESS ENHANCED PROTEIN 1)
AK353448	AT2G01430.1	606	828	89	3775	82	1025	650	0		homeobox-leucine zipper protein 17 (HB-17) / HD-ZIP transcription factor 17
AK353449	AT3G45680.1	1659	1677	84	9503	81	2860	1229	0		proton-dependent oligopeptide transport (POT) family protein
AK353450	AT3G61110.1	255	261	92	1682	97	522	365	e-100		ARS27A | ARS27A (ARABIDOPSIS RIBOSOMAL PROTEIN S27); structural constituent of ribosome
AK353451	AT1G73840.1	1152	1167	88	7546	85	2130	718	0		ESP1 | ESP1 (ENHANCED SILENCING PHENOTYPE 1)
AK353452	AT3G49500.1	2997	3591	89	18077	87	5671	3424	0		SGS2, SDE1, RDR6 | RDR6 (RNA-DEPENDENT RNA POLYMERASE 6); nucleic acid binding
AK353453	AT5G62430.1	924	897	88	5239	84	1560	460	e-129		CDF1 | CDF1 (CYCLING DOF FACTOR 1); DNA binding / protein binding / transcription factor
AK353454	AT3G21690.1	1518	1521	85	9098	91	2792	1302	0		MATE efflux family protein
AK353455	AT4G17695.1	909	969	89	5472	81	1509	547	e-155		KAN3 | KAN3 (KANADI 3); DNA binding / transcription factor
AK353456	AT1G78150.2	843	825	89	5056	88	1439	561	e-159		similar to unknown protein [Arabidopsis thaliana] (TAIR:AT1G35780.1); similar to unknown [Populus trichocarpa] (GB:ABK92695.1)
AK353457	AT2G30790.1	792	786	88	4901	86	1342	793	0		PSBP-2 | PSBP-2 (photosystem II subunit P-2); calcium ion binding
AK353458	AT4G36360.1	2571	2571	93	16380	95	5393	3747	0		BGAL3 | BGAL3 (beta-galactosidase 3); beta-galactosidase
AK353459	AT4G01690.1	1611	1614	91	10229	94	3132	2135	0		HEMG1, PPOX | PPOX (PROTOPORPHYRINOGEN OXIDASE); protoporphyrinogen oxidase
AK353460	AT3G23570.1	720	720	88	4324	84	1321	753	0		dienelactone hydrolase family protein
AK353461	AT3G54810.1	978	969	90	6127	91	1798	648	0		BME3-ZF, BME3 | BME3/BME3-ZF (BLUE MICROPYLAR END3); transcription factor
AK353462	AT5G58670.1	1686	1686	89	10309	89	3282	1994	0		ATPLC, PLC1, ATPLC1 | ATPLC1 (PHOSPHOLIPASE C 1); phospholipase C
AK353463	AT3G47670.1	690	831	85	4157	79	1052	315	2e-85		pectinesterase inhibitor
AK353464	AT5G54750.1	561	561	93	3535	98	1129	825	0		transport protein particle (TRAPP) component Bet3, putative
AK353465	AT5G20230.1	585	591	84	3327	74	931	436	e-122		BCB, ATBCB | ATBCB (ARABIDOPSIS BLUE-COPPER-BINDING PROTEIN); copper ion binding
AK353466	AT1G33080.2	741	1473	83	4349	85	1351	793	0		MATE efflux family protein
AK353467	AT1G43170.3	1170	1170	90	7207	94	2307	1407	0		EMB2207, RPL3A | ARP1 (ARABIDOPSIS RIBOSOMAL PROTEIN 1); structural constituent of ribosome
AK353468	AT5G02810.1	2187	2184	90	12965	88	3931	1992	0		APRR7, PRR7 | PRR7 (PSEUDO-RESPONSE REGULATOR 7); transcription regulator
AK353469	AT5G03900.2	1572	1572	89	9412	86	2879	1838	0		Identical to Uncharacterized protein At5g03900 precursor [Arabidopsis Thaliana] (GB:Q8GW20;GB:Q8L632;GB:Q8LG15;GB:Q9FFM9;GB:Q9LZB9); similar to unnamed protein product [Vitis vinifera] (GB:CAO15906.1); contains InterPro domain HesB/YadR/YfhF-like (InterPro:IPR000361)
AK353470	AT2G30360.1	1332	1308	81	7103	85	2314	601	e-171		SIP4, SNRK3.22, PKS5, CIPK11 | CIPK11 (SOS3-INTERACTING PROTEIN 4); kinase
AK353471	AT3G22120.1	1008	1005	81	6462	82	1902	351	7e-96		CWLP | CWLP (CELL WALL-PLASMA MEMBRANE LINKER PROTEIN); lipid binding
AK353472	AT2G37130.1	987	984	91	6323	93	1942	1316	0		peroxidase 21 (PER21) (P21) (PRXR5)
AK353473	AT1G31310.1	783	1152	86	4601	85	1364	466	e-130		hydroxyproline-rich glycoprotein family protein
AK353474	AT3G51920.1	456	456	90	2724	96	879	555	e-157		CAM9 | CAM9 (CALMODULIN 9); calcium ion binding
AK353475	AT5G62920.1	573	561	89	3311	88	972	605	e-172		ARR6 | ARR6 (RESPONSE REGULATOR 6); transcription regulator/ two-component response regulator
AK353476	AT5G65730.1	879	879	89	5486	90	1757	1045	0		xyloglucan:xyloglucosyl transferase, putative / xyloglucan endotransglycosylase, putative / endo-xyloglucan transferase, putative
AK353477	AT4G10310.1	1503	1521	84	8511	79	2440	654	0		ATHKT1, HKT1 | HKT1 (HIGH-AFFINITY K+ TRANSPORTER 1); sodium ion transmembrane transporter
AK353478	AT4G21930.1	522	552	86	3108	78	825	228	3e-59		similar to unknown protein [Arabidopsis thaliana] (TAIR:AT1G61930.1); similar to unnamed protein product [Vitis vinifera] (GB:CAO17934.1); contains InterPro domain Protein of unknown function DUF584 (InterPro:IPR007608)
AK353479	AT5G44080.1	972	948	84	5037	77	1427	180	1e-44		bZIP transcription factor family protein
AK353480	AT2G40460.1	1749	1752	91	10935	91	3344	2234	0		proton-dependent oligopeptide transport (POT) family protein
AK353481	AT4G15910.1	294	264	85	1520	78	380	165	2e-40		DI21, ATDI21 | ATDI21 (Arabidopsis thaliana drought-induced 21)
AK353482	AT1G69570.1	1182	1200	86	6746	79	1880	331	7e-90		Dof-type zinc finger domain-containing protein
AK353483	AT3G13040.2	1329	1350	89	8128	84	2199	688	0		myb family transcription factor
AK353484	AT3G47960.1	1872	1821	83	10403	86	3286	1628	0		proton-dependent oligopeptide transport (POT) family protein
AK353485	AT2G18160.1	519	516	87	3005	87	885	333	8e-91		ATBZIP2, GBF5 | ATBZIP2/GBF5 (G-BOX BINDING FACTOR 5); DNA binding / protein heterodimerization/ transcription factor
AK353486	AT4G25170.1	1044	1035	87	6148	85	1771	961	0		similar to unknown protein [Arabidopsis thaliana] (TAIR:AT5G61490.1); similar to unnamed protein product [Vitis vinifera] (GB:CAO60860.1); contains InterPro domain Uncharacterised conserved protein UCP012943 (InterPro:IPR016606)
AK353487	AT3G05840.1	1230	1230	93	7969	97	2549	1836	0		ATSK12 | ATSK12 (Arabidopsis thaliana SHAGGY-like kinase 12); protein kinase
AK353488	AT4G26080.1	1320	1305	87	7748	88	2381	1108	0		ABI1 | ABI1 (ABA INSENSITIVE 1); calcium ion binding / protein serine/threonine phosphatase
AK353489	AT1G55210.1	567	564	90	3536	95	1080	660	0		disease resistance response
AK353490	AT5G66730.1	1500	1503	88	9244	91	2789	844	0		zinc finger (C2H2 type) family protein
AK353491	AT3G59380.1	978	981	89	6140	88	1915	1160	0		PLP, ATFTA, PFT/PGGT-IALPHA, FTA | FTA (FARNESYLTRANSFERASE A); protein prenyltransferase
AK353492	AT3G12100.1	1182	1182	91	7374	90	2212	1546	0		cation efflux family protein / metal tolerance protein, putative
AK353493	AT1G17880.1	492	498	92	3044	89	854	577	e-164		nascent polypeptide-associated complex (NAC) domain-containing protein / BTF3b-like transcription factor, putative
AK353494	AT5G57560.1	849	855	91	5378	94	1700	1084	0		XTH22, TCH4 | TCH4 (TOUCH 4); hydrolase, acting on glycosyl bonds / xyloglucan:xyloglucosyl transferase
AK353495	AT5G65410.1	861	840	90	5298	84	1591	507	e-143		ATHB25, ZFHD2 | ATHB25/ZFHD2 (ZINC FINGER HOMEODOMAIN 2); transcription factor
AK353496	AT4G21570.1	885	885	91	5515	93	1745	1152	0		similar to unknown protein [Arabidopsis thaliana] (TAIR:AT1G11200.1); similar to hypothetical protein [Vitis vinifera] (GB:CAN61223.1); contains InterPro domain Protein of unknown function DUF300 (InterPro:IPR005178)
AK353497	AT1G67660.2	1059	918	81	4889	81	1575	642	0		DNA binding / magnesium ion binding / nuclease
AK353498	AT5G44070.1	1458	1458	91	9009	93	2911	1865	0		ARA8, ATPCS1, PCS1, CAD1 | CAD1 (CADMIUM SENSITIVE 1)
AK353499	AT3G26420.1	780	738	89	4373	91	1477	567	e-161		ATRZ-1A | ATRZ-1A; RNA binding / nucleotide binding
AK353500	AT1G29340.1	2175	2190	83	12194	92	4000	1396	0		PUB17 | PUB17 (PLANT U-BOX17); ubiquitin-protein ligase
AK353501	AT1G28380.1	1839	1839	86	10943	85	3317	1665	0		NSL1 | NSL1 (NECROTIC SPOTTED LESIONS 1)
AK353502	AT2G30470.1	2430	2373	86	13739	83	4153	815	0		HSI2 | HSI2 (HIGH-LEVEL EXPRESSION OF SUGAR-INDUCIBLE GENE 2); transcription factor/ transcription repressor
AK353503	AT5G46180.1	762	1428	88	4491	93	1518	912	0		delta-OAT | delta-OAT (ornithine- delta-aminotransferase); ornithine-oxo-acid transaminase
AK353504	AT4G29950.1	2529	2487	86	13957	84	4305	1988	0		microtubule-associated protein
AK353505	AT1G32150.1	1170	1170	89	7132	86	2062	1245	0		bZIP transcription factor family protein
AK353506	AT2G18700.1	2058	2589	86	12253	90	3965	2325	0		TPS11, ATTPSB, ATTPS11 | ATTPS11 (Arabidopsis thaliana trehalose phosphatase/synthase 11); transferase, transferring glycosyl groups
AK353507	AT5G64100.1	1002	996	86	6085	86	1780	892	0		peroxidase, putative
AK353508	AT4G05420.1	3267	3267	93	20596	97	6602	4811	0		DDB1A | DDB1A (UV-damaged DNA-binding protein 1A); DNA binding
AK353509	AT3G05030.2	1665	1266	91	7982	92	2371	1007	0		ATNHX2, NHX2 | NHX2 (sodium proton exchanger 2)
AK353510	AT3G15290.1	894	885	91	5700	92	1667	1174	0		3-hydroxybutyryl-CoA dehydrogenase, putative
AK353511	AT1G16030.1	1944	1941	89	11614	94	3676	2179	0		HSP70B | HSP70B (heat shock protein 70B); ATP binding
AK353512	AT2G37570.1	1515	1485	89	9032	94	2963	1697	0		SLT1 | SLT1 (SODIUM- AND LITHIUM-TOLERANT 1)
AK353513	AT4G33920.1	1143	1143	90	7002	93	2204	1384	0		protein phosphatase 2C family protein / PP2C family protein
AK353514	AT2G06050.3	1170	1176	87	7074	90	2195	1164	0		OPR3 | OPR3 (OPDA-REDUCTASE 3)
AK353515	AT1G30440.1	1995	1998	91	12381	96	3955	2617	0		phototropic-responsive NPH3 family protein
AK353516	AT3G47600.1	1008	1002	91	6186	89	1861	1164	0		AtMYBCP70, AtMYB94, MYB94 | MYB94 (myb domain protein 94); DNA binding / transcription factor
AK353517	AT4G13010.1	990	990	88	6055	92	1858	1066	0		oxidoreductase, zinc-binding dehydrogenase family protein
AK353518	AT1G70780.1	426	423	88	2501	93	778	420	e-117		similar to unknown protein [Arabidopsis thaliana] (TAIR:AT1G23150.1); similar to unnamed protein product [Vitis vinifera] (GB:CAO42314.1)
AK353519	AT5G58600.1	1197	1209	90	7644	89	2347	1451	0		PMR5 | PMR5 (POWDERY MILDEW RESISTANT 5)
AK353520	AT4G27260.1	1839	1839	92	12019	95	3662	2527	0		GH3.5, WES1 | GH3.5/WES1; indole-3-acetic acid amido synthetase
AK353521	AT3G19360.1	1176	1161	87	6588	85	2077	440	e-122		zinc finger (CCCH-type) family protein
AK353522	AT1G10200.1	570	573	94	3680	95	1205	846	0		WLIM1 | WLIM1; transcription factor
AK353523	AT2G36740.1	1101	1098	90	6421	88	1915	977	0		SWC2, ATSWC2 | ATSWC2/SWC2; DNA binding
AK353524	AT1G69490.1	819	807	87	4612	83	1437	781	0		ANAC029, ATNAP, NAP | NAP (NAC-LIKE, ACTIVATED BY AP3/PI); transcription factor
AK353525	AT3G60240.4	5217	5184	87	30654	81	8612	3217	0		CUM2, EIF4G | EIF4G (EUKARYOTIC TRANSLATION INITIATION FACTOR 4G)
AK353526	AT3G22060.1	768	759	84	4389	82	1305	577	e-164		receptor protein kinase-related
AK353527	AT3G58690.1	1203	1203	91	7330	94	2310	1540	0		protein kinase family protein
AK353528	AT3G12560.1	1914	1860	88	10938	84	3161	1705	0		ATTBP2, TRFL9 | TRFL9 (TRF-LIKE 9); DNA binding
AK353529	AT5G45710.1	1038	1038	85	5764	80	1709	795	0		HSFA4C, RHA1, AT-HSFA4C | AT-HSFA4C (Arabidopsis thaliana heat shock transcription factor A4C); DNA binding / transcription factor
AK353530	AT5G14920.1	744	828	84	4572	74	1269	270	1e-71		gibberellin-regulated family protein
AK353531	AT3G12130.1	735	747	90	4567	90	1415	716	0		KH domain-containing protein / zinc finger (CCCH type) family protein
AK353532	AT3G11820.1	1029	1041	89	6353	92	1891	1104	0		AT-SYR1, ATSYP121, SYR1, ATSYR1, PEN1, SYP121 | SYP121 (syntaxin 121); SNAP receptor
AK353533	AT4G31920.1	1620	1659	85	9206	75	2480	575	e-163		ARR10 | ARR10 (ARABIDOPSIS RESPONSE REGULATOR 10); transcription factor/ two-component response regulator
AK353534	AT2G41710.1	1110	1272	88	6676	89	2007	1348	0		ovule development protein, putative
AK353535	AT3G01470.1	825	819	87	5107	84	1406	581	e-165		ATHB1, HD-ZIP-1, HAT5, ATHB-1 | ATHB-1 (Homeobox-leucine zipper protein HAT5); transcription factor
AK353536	AT2G39200.1	1551	1731	91	9767	90	3084	2060	0		ATMLO12, MLO12 | MLO12 (MILDEW RESISTANCE LOCUS O 12); calmodulin binding
AK353537	AT3G01420.1	1530	1920	87	9050	86	2807	1511	0		DOX1, ALPHA-DOX1 | ALPHA-DOX1 (ALPHA-DIOXYGENASE 1)
AK353538	AT2G42200.1	1119	1128	90	7147	90	2163	993	0		squamosa promoter-binding protein-like 9 (SPL9)
AK353539	AT3G16800.1	771	1056	92	4939	93	1507	1098	0		protein phosphatase 2C, putative / PP2C, putative
AK353540	AT1G53320.1	1065	1140	88	6601	90	2012	821	0		AtTLP7 | AtTLP7 (TUBBY LIKE PROTEIN 7); phosphoric diester hydrolase/ transcription factor
AK353541	AT1G02920.1	630	630	86	3736	82	1077	583	e-166		GST11, ATGSTF8, GSTF7, ATGSTF7 | ATGSTF7 (GLUTATHIONE S-TRANSFERASE 11); glutathione transferase
AK353542	AT5G45420.1	945	930	85	5290	84	1560	486	e-136		myb family transcription factor
AK353543	AT3G46060.3	651	651	93	4188	98	1290	950	0		Ara-3, AtRABE1c, AtRab8A, ARA3 | ARA3
AK353544	AT2G18170.1	1107	1107	89	6680	97	2275	1314	0		MPK7, ATMPK7 | ATMPK7 (MAP KINASE 7); MAP kinase/ kinase
AK353545	AT4G39890.1	642	645	91	3864	94	1186	817	0		AtRABH1c | AtRABH1c (Arabidopsis Rab GTPase homolog H1c); GTP binding
AK353546	AT4G02640.2	1260	1254	88	7493	86	2132	955	0		ATBZIP10, BZO2H1 | BZO2H1 (ARABIDOPSIS THALIANA BASIC LEUCINE ZIPPER 10); DNA binding / transcription factor
AK353547	AT3G07370.1	825	837	88	4927	87	1524	997	0		ATCHIP, CHIP | ATCHIP/CHIP (CARBOXYL TERMINUS OF HSC70-INTERACTING PROTEIN); ubiquitin-protein ligase
AK353548	AT1G07470.1	993	1128	89	6204	90	1887	1172	0		transcription factor IIA large subunit, putative / TFIIA large subunit, putative
AK353549	AT2G34690.1	621	621	89	3834	88	1125	724	0		ACD11 | ACD11 (ACCELERATED CELL DEATH 11)
AK353550	AT3G51870.1	1149	1146	91	7269	92	2095	1455	0		mitochondrial substrate carrier family protein
AK353551	AT3G11100.1	753	750	86	4332	86	1366	363	1e-99		transcription factor
AK353552	AT5G18830.2	2412	2328	89	14193	86	4280	2309	0		SPL7 | SPL7 (SQUAMOSA PROMOTER BINDING PROTEIN-LIKE 7); DNA binding / transcription factor
AK353553	AT1G33970.4	1032	1029	84	5562	83	1709	557	e-158		avirulence-responsive protein, putative / avirulence induced gene protein, putative / AIG protein, putative
AK353554	AT1G20980.1	3108	3108	88	18620	87	5578	2424	0		FBR6, SPL1R2, ATSPL14, SPL14 | SPL14 (SQUAMOSA PROMOTER BINDING PROTEIN-LIKE 14); DNA binding / transcription factor
AK353555	AT5G46690.1	975	984	89	6146	87	1683	607	e-173		BHLH071 | BHLH071 (BETA HLH PROTEIN 71); DNA binding / transcription factor
AK353556	AT2G01980.1	2049	3441	85	11527	79	3254	1667	0		ATSOS1, SOS1 | SOS1 (SALT OVERLY SENSITIVE 1); sodium:hydrogen antiporter
AK353557	AT4G21670.1	1509	2904	90	9427	86	2706	1735	0		FRY2, ATCPL1, CPL1 | CPL1 (FIERY 2); double-stranded RNA binding
AK353558	AT3G48000.1	1617	1617	91	10072	91	3110	2030	0		ALDH2, ALDH2B4 | ALDH2B4 (ALDEHYDE DEHYDROGENASE 2); 3-chloroallyl aldehyde dehydrogenase/ aldehyde dehydrogenase (NAD)

## Sheet: Arabidopsis_cDNA
AT1G16720.1	AGTATAATTTTATCCAAAAAATTTATTTTCAAAATTGTGTCTTTGAGCTCTGTTTGTGTAGCAGAGTTCAAAAATGGTGGGTAGTATTGTTGGCAGTAACATGGCTGCGACTGATGCGAGGTTTCTAAGCTCGAATTTTGGCAACAGTTTCAGCATCAACACCAGAATTCACAGATTCCATGATCGCTCCCAAATCGTAATCCCTAGGGCTCAATCTTCTTCTTCTCCGTCTCCATCTCCACCCTCCGACAAGAAGAAGACCAAAACCCGACCCGGAACCATAACCACTAAGGAGAGCGAAGAGACGGTTGCGAAGAAGCTCGACGTTGCTCCGCCTTCGCCTCAATCACCACCGTCTCCGCCTACACTGAAGTTGGACGATGTGAATCCTGTGGGATT…
AT1G51500.1	AACCAATATAATAAAAATAACCTAGACGAAGAACAAACAAAACTCTCTCTTTCTCTCTCTCTCTCTAATAAGTAAGGTTTTGATCTTTTTCAAGATCAAACAAAAACAATGGAGTTAGAGAGTACGAGCAATGGCCGACGTCCGCCGCCACCGGCAGAGATTGGCCGTGGGGCGTACTTGGCGTGGGAAGATTTGACGGTGGTTATACCAAACTTTAGTGGTGGTCCGACTCGAAGATTGCTCGATGGATTAAACGGTCATGCTGAACCAGGTCGGATTATGGCCATTATGGGTCCTTCCGGATCCGGCAAGTCCACGCTTCTTGATTCTCTCGCAGGTAGACTCGCAAGAAACGTGATTATGACCGGTAATCTTCTATTGAACGGAAAGAAGGCAAGA…
AT5G06980.2	AAGCCACTAACTAAAGTTCAAACTCACGCGCTCTCCACTTCCTCTCTTCAACTTGCTTCTTTGTCTTCTCTCTCTTTCCTCCTTCGCACTCACAAATCTACAGAAGATAGAAGAAGATAGACTCATAATCTTTTGGATTTGGATTTAGATCTGATCATAAAGGTTAAAGTATCATTCATGGATCGTTATTCGAGGAGGAATTTAGAGGATCTTGTTGTGCCTAACTATCAAGAGACATCAGATTCGTACCCTTCTCCTGATATGTGGGGTACTGGATGGAGCATGAACTCTTCAGAAGCTGCTGAGAAATGTTTTGATTATGATGTGATTCACAATGGTTTCAGTGGAGGATTATACAGTCAGATGGAGATGGATATGGGAACTAGTGAACAAGTAGAA…
AT4G03190.1	TTAGATCACACTCATATCGAATCAAAATCTCAAACCTTTTTCTTCATTTCTTCCCCCCTCTCTCTCTCTCACTCTGTTTCTGATGGGTCTCCGATTCCCACCTAAGGTGTTGGAACATATCCTCTCCTTCATTGATTCCAACGAGGACCGGAACTCTGTTTCTCTGGTCTGCAAGTCATGGTTTGAGACAGAACGGAAGACTAGGAAGCGAGTCTTTGTCGGAAACTGTTACGCGGTCAGTCCTGCTGCGGTTACACGACGGTTCCCGGAGATGAGATCTTTGACTTTGAAGGGGAAGCCACACTTCGCTGACTATAATCTCGTTCCTGATGGTTGGGGTGGTTATGCTTGGCCGTGGATTGAAGCTATGGCGGCGAAAAGTTCGTCTCTTGAAGAGAT…
AT4G18880.1	GCTGCTTGAAATTCTCTTGTCTGATTAAAATATATATACCCAAGTCCAGAAGCTGTTTAGGTTCGAGAAGCAGAGAGGGTTCGAGAAGCTAATAAGGGTTTCTTCTTTTTGATTTTAATGCTAAAAGGGTTCTAGATTCGTTGAATTTTACAAGGGTTTTAGGGGTTCTTAGAAGCTTTTGCTTGATTGTCTTTTATTTAGAAACAGTGGTGAGTTTTTAGTCTTTCACTTTGTTCAAGTTCGAAGCTTTTTTTGGAGGGAATTTTGGGCTTCTGATTTTGATCGAAACTTACTGATAGTAAGTTCTTTGAGTCCTCCTTAACTGTAGTTTCTGTGTACTGAAGTTATTGAATTGAAAGTTTTTATCTTTTTTGGTTATTGAAACTTTCATAGTTTGAT…
AT4G22240.1	TAACAATGTCTATAAAATCAGTACAGGTCTATTCTTGTTCACTAGCTTCGAAATTTTAGTCGAAGAAACAAAAAAAAATGGCGACGGTACAATTGTCCACCCAATTTAGCTGCCAAACCAGAGTTTCAATCTCACCGAACTCTAAATCTATCTCCAAGCCTCCGTTTCTGGTACCGGTGACCTCAATTATTCACCGCCCGATGATCTCCACCGGAGGAATCGCTGTTTCCCCCCGTAGAGTTTTCAAAGTCCGAGCCACAGATACGGGAGAGATAGGATCAGCTCTATTGGCGGCGGAGGAAGCAATTGAAGACGTGGAAGAGACGGAGCGGCTAAAGAGATCGCTCGTGGATTCGTTGTACGGAACAGATCGAGGTTTAAGCGCATCGAGCGAAACCA…
AT4G37270.1	ACATTGGTTCTCCTTCTCTGTTATTATTCTTTCATCTTTTTCACCAAGACGAACGACTCTTACACGCAGAGTTCGCGAGATCAGAATCAATGGTGGCATGAAAAACGACGCTTGAGCTCAAATTCGTCGACCATGGAACCTGCAACTCTTACTCGTTCTTCCTCTCTTACTAGATTCCCTTATCGTCGTGGTTTATCCACTCTCCGACTCGCTCGAGTCAACTCGTTCTCAATTCTTCCACCTAAAACTCTTCTCCGTCAAAAACCGCTTCGTATCTCTGCTTCCCTTAATCTTCCACCACGGTCGATTCGTCTACGTGCTGTCGAAGATCACCATCACGATCATCATCACGATGACGAGCAAGATCATCACAACCACCATCATCATCACCATCAACAC…
AT4G36800.1	GCAACCATTTCTCTGCTGTTTCTTCGTCGTTTAGCTTCAGAGGACGACAATCCGGTAGGCGAGAGAGAGAGATTAATCAATCGGCGACCTTTTTAATTCGCTCGTAATTCGTTTTGATTTTCGTGTTTTTGCAACGAATTTAACAACTTCTGTGTGTGTGGGTGTGAGTTTCTTAAGAGAAGTCAGAAACAATGATTGGGTTGTTTAAAGTAAAGGAAAAGCAAAGAGAACAAGCTCAAAATGCTACTAGAGGAGGAGCTTCTGTTAAGAAGCAATCTGCTGGCGAACTTCGTCTTCACAAAGATATATCAGAGTTGAACCTTCCTAGCTCTTGTTCAATATCTTTTCCAAATGGCAAAGATGATTTGATGAACTTTGAAGTATCCATTAAACCTGATG…
AT3G14230.3	GGAGAGTAACATCGAGACAAAGAAGAAAAACTAAAAAAGAGAACCCCAAAGAATCGAATATTTATTATTTCGCCCCGAAGATTCTATTTCTGATCATTTACACCCCTAAAAAGAGTAGAGCTTTCGTGAAGCCACCATGTGTGGAGGAGCTATAATCTCCGATTTCATACCTCCGCCGAGGTCCCTCCGCGTCACTAACGAGTTTATCTGGCCGGATCTGAAAAACAAAGTGAAAGCTTCAAAGAAGAGATCGAATAAGCGATCCGATTTCTTCGATCTTGACGATGATTTCGAAGCTGATTTCCAAGGGTTTAAGGATGACTCGGCTTTTGACTGCGAAGACGATGATGATGTCTTCGTCAATGTTAAGCCTTTCGTCTTCACCGCAACTACTAAGCC…
AT1G74740.1	AATTTTACGAAAAGGTCGAAACTTTCTTCAGCTGAACCCGTGTTTCCTCTTCTCTGCAACTCACCGGTTCGCCGGAAAACTCTACGCCGTCGCCGGATTTTGCACCAACGAAAACTTCTTTAAACTACTTTCTTCATTATTCTTCTGCTGAGTTTCAAAAACTCAGCCATGGGTAATTGTATCGCCTGCGTCAAGTTTGACCCAGACAACTCAAAACCAAACCAGAAGAAGAAACCTCCACGGGGACGGCAACGAAACCCATACGACGATCCCGATGGTTTAAGAACTCACGCACCGTTACGTGTGATTCCTATGAGCCATCAATCTCAGATCAGCGACAAGTACATCTTAGGACGAGAACTCGGTCGCGGCGAATTCGGAATCACGTATCTTTGTACA…
AT5G12850.1	GGTCACACCAGTTACCCTCTCATCCGTTTTCGTTTTTTTTTTCTCTCTTTCAAAAATCTCTCAGCTGAGGTTGATCGATCTTCTTCTTCTTCTTCCTCACTCTTTAGATTTGTTCCTTTTGCATTTTACACTTTTGGATCTGAAAATGTGGTTCTCTGTTTCGCCCGTTACCGTTTAGATTCAGTTCTGTTTTTTTCTTACCCGATCGCTTGATTCGGACTGTGATCTTTGATCTTTTTTCTTCTCCAGTGCCGTGAAGGATGTGTGGTCTTGCTAAGAAGCTGGATATAGAGGATACTTTGACATCACTGTCAGACCAAGAGAATGAATCTTTGGCCAAACCCATGAATGATGCTGCTGAATGGGAACATTCGTTTTCTGCCTTGCTTGAGTTTGCTG…
AT5G23660.1	GTCGTGCCATTAGCCTTTGATTTCAGAAAAAACACTTACAAAGCTGATATCTTTCTTACTACTTCGAAGAAATCTTCTTCTCCCTTCCAAAAAAACAATCCCTAAACCCGGAACCAAAGATCGACATTCATGGCTCTCTTCGACACTCATAACACATGGGCCTTTGTTTTCGGCTTGCTCGGAAACCTCATTTCCTTTGCTGTTTTCCTCTCTCCCGTGCCAACGTTCTATAGGATTTGTAAGAAGAAAACCACAGAAGGATTTCAATCTATTCCCTATGTGGTGGCGCTCTTCAGCGCGATGCTTTGGCTCTACTACGCTACTCAGAAGAAAGATGTCTTCCTTCTCGTCACCATCAACAGCTTTGGTTGCTTCATTGAAACCATATACATCTCCATC…
AT3G23600.1	CGAATGATTGAGTTTGGTTTCTTTGTATCATCTCTCTGTTTTTCCGAAGAACTAACACATGTCGGGACCTCAGTGCTGTGAAAACCCGCCAACTCTTAACCCGGTTTCCGGGTCGGGTCATGTCGAGAAGCTGGGTGGGCTTGATGCCTACGTCTCCGGCTCTGCCGAGTCCAAGCTCTGCGTCCTCCTCATTTCTGATATTTTTGGTTTTGAAGCTCCAAACTTAAGGGCGCTTGCGGACAAGGTTGCAGCTTCTGGATTCTATGTTGTGGTTCCTGATTACTTTGGTGGAGATCCTTATAATCCCTCTAACCAGGACAGACCCATCCCTGTCTGGATCAAAGACCATGGCTGTGATAAGGGCTTTGAAAACACGAAACCAGTACTTGAAACCATAAA…
AT4G18710.1	AAAGAAAGAGAAAGAGAAGAGCTGGATTCACATGGTCTTGTTCTTTCTCTCTCCTTCTTTTCTCATCTTGCGGCTTCCCTTTCTCTCTCTATCGCCACAATGATCATTACCAACCAAACTGATTGAAACTCATTTGTTCTCTCTCTCTCAAATCCACTCTCTCTCTTTCTTTTCTCTTCTCCTCTCTGTGTCTCTATCGCCATGGCTGATGATAAGGAGATGCCTGCTGCTGTAGTTGATGGACATGATCAAGTCACTGGTCATATTATTTCCACCACAATCGGTGGCAAAAATGGTGAACCAAAACAGACAATTAGTTACATGGCGGAGCGAGTTGTTGGTACAGGCTCGTTCGGGATCGTTTTCCAAGCAAAATGTTTGGAGACTGGAGAAACCGTG…
AT2G20570.1	GAAGAAAGAGACTTACTTTGGATATCAAAACATGTCTTGCTCTCTATTCTAATTAAGTCTAGCCTATCTACAACATACATAAACCTCTATCTACGATTATATTTGGATCTACAAGTGAAGATTGATCGATGTTAGCTCTGTCTCCGGCGACAAGAGATGGTTGCGACGGAGCGTCAGAGTTTCTTGATACGTCGTGTGGATTCACGATTATAAACCCGGAGGAGGAGGAGGAGTTTCCGGATTTCGCTGACCACGGTGATCTTCTTGACATCATTGACTTCGACGATATATTCGGTGTGGCCGGAGATGTGCTTCCTGACTTGGAGATCGACCCTGAGATCTTATCCGGGGATTTCTCCAATCACATGAACGCTTCTTCAACGATTACTACGACGTCGG…
AT4G18810.1	AGAATTCAATCTTTCGAGTGTTGTTGAATTCAGAAATGGAGGTTTCGTCTTCACTCAAGCTCTCATCGTCGTTATCTCCTTCCATCATCAAACTTCAGGGTTCTTCATCAAGTATTGATATAAAATTCTCTAAGTACACTTCACTTCCTAAACCGTTTCTTCAACTTGATGATAAAAGCCGACGTCTTCGTGACCAACAAGTTTCACATTCTCTCGAGCTAAGGTCTTACAGAAAACGGGTCACTGCGAAATCAGGTTCTCAAGGTTGGGACTTTGGTAGATTCGTCAAAACATTGTACTTTTTCAATGGACCACCATCTCCTCTAAAGTTTGTTTCATCGGTGTTTGAGAAACTTACTAACGGAGCAACGGAGGAACCGGTTGCTGAAATGGGAACTT…
AT1G78920.2	GAAAATAAAATTAAAGGTAGAAAAATTAATTTAGGAAAAAAATATTCGGAAAGTTCTGTGAAAAGTCTTCGGATTTAGAACGGAGACAGCGAGAGGATAGAGCGCTTCTTCGGCTACAACAAGCTTTCGCTAATGGCGGTTTCCTTCTGATCACTCTCACCGGAGCCGTCATCTTCTCTGTTTTACCGATTTTTAGGAAATTTTGATTGTGGTGGAAACTTGTTGTGGCAACTCTACTGAGAAAGTTTGAAGAAGCTGGAATCAAAGATATAGCTAGAGTTAAGAGGGTTCATACTAACTTGTGCTCGTTTTGTGATGTGCTGTTGTTAACGTTTGGAGGAAAAAGTTGTAGTGTATTAAAATTCAGCGTCCGAGTTCTGGGGCGGAGTTGCCCCATAG…
AT1G27050.1	AAAATGGAAAACTCAGACACTGATTCAGAAGTTTTCTTTTGGTTTCAGAACCAAAACCAAAACCATAGCCATAAGTTTCCTTCTTCTTGTTTTCCTCCGAGCTCTCACTCTGCTTTTTATGGATCTAGCTCAATGATCAACACAGAGACTGCAACTATGGACGAAGAAGACGTATGTGAGAGCTACATGATGCGTGAGATAACCAAGAAACGGAAGCTAACACCGATCCAATTGCGTTTACTAGAGGAGAGTTTCGAAGAAGAGAAAAGACTCGAACCAGACAGGAAACTCTGGCTAGCCGAGAAGCTAGGGCTGCAGCCAAGCCAAGTCGCTGTCTGGTTCCAAAACAGAAGAGCTAGATACAAGACCAAACAGCTCGAACACGACTGTGACTCTCTT…
AT1G62180.1	ATTATTTAACGCTTTGAACCTAAATCTAGCCCAGCCAACGAAGAAGACGAAGCAAATCCAAACCAAAGTTCTCCATTTTCGTAGCTTCTTTAAGCTTTTTCAGTATCATAGAGACACTTTTTTTTTTTTGATTAGAAATGGCTTTAGCTGTTACTTCTTCTTCAACTGCAATCTCTGGATCGAGTTTCTCTCGTTCTGGAGCTTCTTCTGAATCTAAAGCTCTTCAAATATGTTCGATTAGGTTATCTGATCGAACCCATTTGTCTCAGAGACGTTACTCTATGAAACCTTTAAACGCTGAGTCACATTCACGAAGCGAATCTTGGGTTACTCGTGCTTCAACTCTAATTGCTCCTGAAGTTGAAGAGAAAGGAGGAGAAGTTGAAGACTTTGAGCAAC…
AT4G30845.1	ATTCCGGGAAAAGTGAAAATGCTGACCTTACAACACAGTAGCTTCGTCTCATTCTGTCCTAACGACAACAAACTCCGAAGCTTTGCTAATGGCGTCACGATAATGTCGAAAAGGAGAGACTTTTCAGAGAAATCAAACGAAGAACGACCCATCTTGCGAATCAAAGTCCCCAACACAATCGTCGCTCGATCTGCGATCGCTGTTCTGAGTTTGGGATTCATCGATGCTGGGTATAGTGGTGATTGGTCAAGAATAGGTGTGATCTCCAAAGAAACAGAGGAATTGTTGAAGATTGCTGCTTTTCTTGTTGTTCCTCTCTGTATCTTCCTCGCCCTTTCATTTTCCAATGATTCAACTGATTAGAGGTTCCTTGATTCCTTCTATATATAGCTCTGCTTT…
AT3G50660.1	GAAGTCCGATTCCCAATCTTAAAGACAAAGCCATTAGAAAGAGAAAGTGAGTGAGAGAGAGAGAGAAACTAGCTCCATGTTCGAAACAGAGCATCATACTCTCTTACCTCTTCTTCTTCTCCCATCGCTTTTGTCTCTTCTTCTCTTCTTGATTCTCTTGAAGAGAAGAAATAGAAAAACCAGATTCAATCTACCTCCGGGTAAATCCGGTTGGCCATTTCTTGGTGAAACCATCGGTTATCTTAAACCGTACACCGCCACAACACTCGGTGACTTCATGCAACAACATGTCTCCAAGTATGGTAAGATATATAGATCGAACTTGTTTGGAGAACCAACGATCGTATCAGCTGATGCTGGACTTAATAGATTCATATTACAAAACGAAGGAAGGCTCTT…
AT5G48150.2	TCACACGCCGGTTTAAGATTCTGTTTCTTTTTTTTTTTTCTCTGTGATAAGAGTGAGACTTCTGTTTTGTCTTTCGAGCCATTCCCATGTGCCTTGTCTCCGACAACTTTCTCTCTTCCCTTCTCTCTTCCTCTGGTTCACATGGAACTTCAATAACATTCACTACTTTAAGGTTTCTCATCTCCGAAAAAGTCAGGTCTTAAATCATCCTCTTCTTTTGATCCTGTTGGAAAATTCTTTGATTTGGTGGTTATGTTGCTTAGATAACCTAAAAAGTTATTGTGCAGATCATTGAAGTGACTAGAAATGTACAAGCAGCCTAGACAAGAGCTTGAGGCTTATTATTTTGAGCCTAACTCTGTTGAGAAGCTTAGGTACTTACCGGTTAACAACTCTCGT…
AT2G10940.2	TTCTTCTCATTTTCCCTCTATATATTCATATACTCTTTCGTATAGTTACACCATCCACTCTACTCAACATGGACTCCTCCAAACTCTCATCTCTCTCTCTTTGCCTCTTCCTCATTTGCATTATCTATCTCCCCCAACATTCTCTCGCATGCGGCTCTTGCAACCCACGGAAGGGCGGAAAGCACTCCCCTAAAGCCCCTAAGCTACCAGTTCCTCCGGTGACCGTCCCTAAGCTACCAGTTCCTCCGGTGACCGTCCCTAAGCTACCAGTCCCTCCGGTGACCGTCCCTAAGCTACCCGTTCCTCCTGTGACCATCCCTAAGCTACCCGTTCCACCAGTGACTGTACCTAAGCTACCCGTTCCTCCTGTGACCGTCCCCAAGCTACCCGTTCCTCCAG…
AT4G27410.2	ATAAACCAACTACTTACTATATTGTCCAAAAGATCGACGAACATAAAAACAAAAACATATAATTTGGGTTTTTAGAGTTCGAAACTTGAAATCTTTTTTTTTTTGGTTGCTGAGGAATCGAAGTAGAAGAGTATAAATGGGTGTTAGAGAGAAAGATCCGTTAGCCCAGTTGAGTTTGCCACCAGGTTTTAGATTTTATCCGACAGATGAAGAGCTTCTTGTTCAGTATCTATGTCGGAAAGTTGCAGGCTATCATTTCTCTCTCCAGGTCATCGGAGACATCGATCTCTACAAGTTCGATCCTTGGGATTTGCCAAGTAAGGCTTTGTTTGGAGAGAAGGAATGGTATTTCTTTAGCCCAAGAGATCGGAAATATCCGAACGGGTCAAGACCCAATAG…
AT4G15900.1	CTTTTTCACTTCACTTCTCTTTCTCTCTAAACCCTAAAAGAAGAACGATGCCGGCTCCGACGACGGAGATCGAACCCATCGAAGCACAGTCACTGAAAAAGCTCAGTCTCAAATCCCTCAAACGATCACTTGAACTCTTCTCTCCCGTCCATGGCCAATTCCCTCCTCCTGACCCGGAAGCCAAGCAGATTCGTCTCAGCCATAAGATGAAAGTTGCGTTTGGAGGTGTAGAACCTGTTGTGAGTCAACCTCCACGTCAACCTGACCGCATCAATGAGCAGCCAGGACCTTCAAATGCTCTTTCCCTCGCAGCTCCTGAAGGGTCTAAGAGTACGCAAAAGGGTGCGACAGAGAGTGCTATTGTTGTTGGTCCAACTTTACTGCGTCCAATACTGCCTA…
AT1G21400.1	CTTCTTCTTCTCTACTCTTCTCCATTTTCTTCTCTTCTTCTCTTCTTTGTCCATTTTTTGACAGATATGGCGATCTGGTTTGCTAGATCCAAAACCCTTGTTTCTAGCTTGAGACATAATCTAAATTTGTCGACAATTCTCATAAAACGTGATTACTCTCATCGTCCCATCTTCTATACAACTTCTCAGTTATCTTCAACGGCGTATTTGAGTCCCTTCGGTAGCCTCCGTCATGAGTCTACGGCCGTGGAGACACAGGCTGATCATTTGGTTCAGCAGATTGATGAAGTCGATGCCCAGGAACTGGATTTCCCAGGAGGCAAAGTCGGTTACACATCGGAGATGAAATTCATACCGGAATCATCTTCAAGGAGGATTCCATGTTACCGGGTTCTTGAC…
AT2G19900.1	TTCCTTTGTGATCCTAGAAAAATCTACTTCTTTTCGCTTTTTGTTTTTGGGATTGTTTTCATTGATCCTTTCAAGATGGAGAAAGTGACCAACTCAGACTTGAAATCCTCTGTTGATGGTGGCGTTGTTGATGTGTATGGAGAAGATTCAGCCACCATTGAGCACAACATAACTCCTTGGTCTCTCTCTGTTTCTAGTGGATATTCATTGCTGAGAGATCCTCGCTACAACAAAGGACTTGCTTTCACTGAGAAAGAGAGAGACACTCATTACTTGCGTGGTCTTCTCCCTCCAGTTGTTCTTGATCAAAAGCTTCAGGAGAAGAGGCTGTTGAACAATATCCGACAATATCAATTCCCATTACAAAAGTACATGGCTCTGACAGAACTTCAGGAAAGA…
AT1G25280.1	ATTTTCATTCTTTCTCTCTCTCTCTTTCTTCCAAAACACAAAAATTATTATATCAAAAAGCCAACAAGTAAGAGAAGAAAATAAGCATTTTTGTGAGAGTCCCTAGATTTATTTATATTTTCTTGCTGTCTCGTGAACTACTACTAAAGTAAAATCAAGAAAAAGCTCCTGAGTACTACTGGAAACAAAAAAGCAGAGAACAAGAGAAAAAAAAAAGAAGAAGACGACTTTATCTTTTTCTGGGTTTTGTTGTTCTTCTTTGACTTTATGGGTTCTTTTGTTTTAGATTTAGGCTCCTACAGATCTGCTTAAATCTCTGTGATCTTGTCTCTTAATTCTTCTGTTTACCCGTAATTTCCGGAGGATTCTCTTCTTGCTTTTCCCTGAGCTTCTGGATTT…
AT4G11600.1	CAAAATAAATATCTAATTTTGTGAGAAAAGAATCTTCTTTTGCAAATGCTTCGCTCCTCAATTCGACTTCTCTATATAAGAAGAACCAGTCCTCTGCTTCGAAGTTTATCATCATCATCATCATCATCATCATCAAAACGATTCGATTCTGCGAAACCACTTTTCAATTCTCATCGGATTATTTCTCTTCCAATTTCTACAACGGGAGCTAAACTATCTAGATCGGAGCATTCAATGGCTGCTTCTTCCGAACCCAAATCTCTTTACGATTTCACCGTCAAGGATGCTAAGGGAAACGATGTTGATCTAAGCATCTACAAAGGGAAGGTTCTTTTGATTGTGAACGTTGCTTCTCAATGTGGCTTGACTAATTCGAATTATACTGAGCTTGCGCAGCTG…
AT2G26080.1	TACTCTCTCTCAGATTTGCATTTGTTTTTTTTTGGTTTGGTTATGGAGCGTGCAAGGAGACTTGCTTACAGAGGGATCGTGAAACGTCTCGTCAACGAGACAAAACGCCACCGTAACGGCGAATCCTCTCTTCTTCCGACGACGACTGTTACTCCCTCAAGGTATGTCTCCTCCGTCTCCTCCTTTCTCCATCGCCGTCGTGATGTCTCTGGATCGGCTTTTACCACCTCCGGTAGAAATCAACACCAGACACGATCGATCTCCGTCGATGCGTTGAAGCCAAGCGACACTTTCCCGCGCCGGCACAACTCAGCAACACCGGATGAACAAGCTCAGATGGCGAATTACTGCGGATTCGATAATCTCAACACGTTGATTGATTCGACTGTTCCGAAATCG…
AT3G20820.1	ACCCATCAAGTCCCAATTCCCAACACTGTCACTCAAAAAGAATCTTCAAACAATGAATCTCAACGTCGTCGTTTTACTCCTACTCCTTCTAATCTCATCCGCCACGTGTTGTCCGCCGTCAGACCGCCGTGCACTTCTAGCTTTCCGATCAGCTCTTCACGAGCCTTACCTCGGCATTTTCAACTCATGGACAGGCCAAGACTGTTGCCACAACTGGTACGGTATTAGCTGCGACTCGCTCACTCACCGAGTCGCCGACATAAATCTCCGCGGCGAGTCAGAAGATCCAATCTTCGAACGAGCTCACCGAACCGGTTACATGACCGGACACATCTCCGCCTCGATATGTGAGCTCACTCGTCTCTCCGCCATTACAATCGCCGATTGGAAAGGTATCTC…
AT3G57240.1	GTATATAAAGTTGCAAGCTTAACATTAATCATGAAGATGTGTAATGGATCCAGTTTCTTAGCCTCATTACCACTGTTATTGCTTCTTCTCAGCTTCATATTGGCTTCCTTCTTCGACACGGCAGTTGGACAAATCGGAGTGTGCTACGGGAGAAATGGAAACAACCTGCGACCCGCGTCCGAAGTCGTGGCGCTTTACCAACAACGGAACATCCGGCGGATGCGGCTGTACGATCCCAACCAGGAGACTCTCAACGCTCTCCGCGGCTCCAATATCGAGCTCGTGCTCGATGTTCCAAACCCTGATCTCCAGCGTCTCGCCTCCAGCCAAGCGGAAGCCGACACATGGGTCCGCAACAACGTCCGCAACTATGCAAACGTCACATTTCGCTACATCTCT…
AT2G02760.1	CAGAGAGAGAGATAAATAGATATGTGTTGATTAGATCGAAGCTTCTAGAAGATCACACCACTGCGTGCGTTATACGAACTTCTACATCATTTCTCTTTTCTCTCATCGCTCGGTGAATTCGAGGATCCTCGAGCTTTTTGATCGGAGACTTTTTCTCTCATCGTCGTTGTTTGAATTCTCCGGCTGAGAGATGCTTGCTTGACGACGAATCTCCACCGATCTTTTACCTTTTCGCACAACAAGTAAGAGAAGGATGTCGACTCCAGCGAGGAAGAGATTGATGAGGGATTTCAAGAGGTTGCAGCAAGACCCACCTGCAGGAATTAGTGGTGCTCCACAAGACAACAATATCATGTTGTGGAATGCTGTTATATTCGGGCCTGATGATACCCCTTGGGA…
AT3G26580.1	CTCTGGTTCTACTTGTTCCTCTGTTTTGGATTGTGGTGGCTCTCTAATGGCGGCGGTTATTGGAAACGTGGCGTTGTTACTTGACGTTAACTCTCACCGTACGGTGGTAACTGATCGGAGAATTCGTTTAACGGTGGTCGACGTCGTTTTGAATTTACAAAAGAGAGATTCGCACAGTCACGTTTCTCATTACGCTGCTCTCTCTTCCAATAAGCCTCTTGAATCTGACGGCGAAGCTCGGGTTCGCCGGTTTTTAACTCGCGGAAAAGCGAATTCCAGAGCTAACGCCGTCGATTTCGACGACGCGGGATCCAGCGACGAAGAAAGTAGTGACGGAGGCGGTGGTGGTGGTGACGAGGAGGAGGAGGAGGAATATTTCGATGTGGAGAAGGAGAGGAA…
AT1G15820.1	AGAAATCTATCCACGACAGCCTCTGAGATTTCGTCTATAGATTCTCATTATCTCACATTGTCCCTCTAAATCTCCTCTCTTTGATTCTTTCTGCTCCGAAAAACAGAGAGAGAGAACAACAACCAAACACTCATTTCTCCACATCTTGAGAGAAAAAAACAGAGCAAGTATATTAGAGATCTCATGGCGATGGCGGTCTCCGGAGCTGTCCTCAGTGGGCTTGGTTCTTCGTTCCTCACCGGAGGCAAGAGAGGTGCCACCGCATTGGCAAGCGGCGTAGGCACTGGAGCTCAGAGAGTTGGCAGGAAAACTCTTATTGTCGCTGCTGCGGCTGCTCAGCCTAAGAAATCTTGGATCCCTGCCGTTAAAGGTGGTGGCAACTTCCTTGACCCTGAATGG…
AT2G23810.1	AGAACCAAAACAAACGAAACTTCTCTGCAATAGCCTTCTCCAAATTTCCTCACTTTCACGCGTTTCAGTCTTCTCTATATAAACTTGTTTCATCAACCCATCAAAATCCCACTCAAATTCTGTTTCAGTGTTCTTCAAATTCTCAATCTTTCTCTCAATTCATCTAAAGGGTTCCTCAAAGTTTCAATCTTTCTCTCTGAATCTAAACCATGGCTCGTTGTAGCAACAATCTCGTAGGGATACTCAATTTCCTAGTATTTCTTCTCTCGATCCCAATCTTAGCTGGTGGAATCTGGCTAAGCCAAAAAGGGTCAACAGAGTGTGAAAGATTCCTAGACAAACCAGTGATTGCTCTTGGTGTTTTCCTTATGGTTGTAGCAATAGCTGGTCTAATAGGTT…
AT3G14650.1	ATCTTCTCCGATATTCTAAACCCTGAGAATGGTCACAAATTCTCTAACTCTCTCTCTCTCTCTCTAGTAGAAAACATGGAGATATCAGTTGCATCGGTAACAGTTTCTGTAGCTGTAGTTGTTGTGTCGTGGTGGGTATGGAGAACTTTACAGTGGGTTTGGTTTAAACCAAAGATGCTTGAGAGTTACCTGAGAAGACAAGGTCTTGCTGGAACTCCTTACACGCCTCTTGTCGGTGATTTGAAGAAGAATTTTAGCATGCGGGCTGAGGCAAGATCCAAACCCATCAACCTAACGGATGATATCACACCACGTATCGTACCTTATCCGTTGCAAATGCTCAAGACTCATGGGAGGACTTTCTTTACATGGTTTGGAGCCATACCAACAATCACCATA…
AT4G02280.1	ACATGTACTCTCCTCTAACATAAACACGTCACTTGTAGCGAAAACAGTATCAAGAAAAAGAGAAGATCAAACACGTCTTCTTTTCTCTCTCTCTCTTTGTCGCCTAAAATTCCAGAATCACTCTGCTTTTTACCCTTTTAATCAATGATTTTTCCTTTTAGTAGCAATCGTTGGTGATTCGAAAAACCAAACTTTTCTCGGACTAGGATTCTAGGGTTTTAGTGATCATCTGAATATTCATGGCAAACCCTAAGCTCACTAGGGTTCTAAGCACAAGGGATCGCGTGCAAGACACGCTTTCCGCTCACCGCAACGAACTCGTTGCTCTTCTCTCCAGGTATGTGGATCAGGGGAAAGGGATTCTTCAACCACATAACTTAATTGACGAACTCGAATCTG…
AT1G76680.1	TTGCCTTCCTAAATTCTCTGATCAATCAATGTGTATAAATATGCGCAGATATATCCATTATCCTCCACAATTCAGGGAAAATCTTCAAAGTGTTTGCAGAGAAATCTAAATTCATCAACAGTTTTTTACAAAAGAAATGGAAAACGGAGAAGCAAAACAGAGTGTACCTCTTCTCACTCCCTATAAGATGGGAAGATTCAATCTTTCCCATAGGGTTGTTCTAGCACCATTGACGAGACAGAGATCGTACGGAAACGTTCCTCAGCCTCACGCTGCCATATATTACTCTCAGAGAACGACTCCAGGAGGTTTTCTCATCACTGAAGCCACTGGAGTTTCAGATACAGCTCAAGGATATCAAGATACTCCTGGGATATGGACTAAAGAGCATGTGGAGGC…
AT4G33680.1	ATGGTTCATTTGCTCTGCAAATTTGTCTGAAAAAATCTTTGTGCGAAGCAGGAAAAATGTCGTCGACCCATCAGTTAGTTTCTTCGATGATCTCTTCTTCCTCATCCACTTTCTTAGCCCCTTCAAATTTTAATCTCAGAACTCGAAATGCTTGCTTACCCATGGCAAAACGGGTCAATACTTGCAAATGTGTTGCTACGCCGCAAGAGAAGATCGAGTATAAGACCAAAGTGTCACGGAATTCAAACATGTCCAAACTTCAGGCTGGATACCTATTCCCGGAGATTGCAAGAAGAAGGTCTGCACACTTGTTGAAATATCCAGATGCACAAGTTATAAGTCTTGGAATAGGCGACACAACTGAGCCAATTCCTGAAGTGATCACTTCTGCTATGGCAA…
AT1G08380.1	CAGAATAAAAATCTATTTCTTGTGTTTGTGTTGTATTTACTTAAAAAAATAAAGGAGATCAGTTTGGGAGAAAGCAGCAAAGAAGAAAAATGGCAGCAACATTTGCAACACCATCGACGGTGATAGGCCTCGGAGGATCATCCATCACCACCAAACCCTTCTCTTCATCCTTTTTAAAACCAACATTAAGCGCCAAGAACCCTTTGAGACTCGCCGGTGCATCGGGAGGAAGAGTCACTTGCTTTGAGAGGAACTGGTTGAGGAGAGATTTGAACGTGGTAGGATTTGGGCTGATCGGATGGCTAGCTCCGTCGAGCATTCCAGCGATAAATGGGAAGAGCCTGACGGGTCTCTTCTTCGATAGCATCGGAACTGAGCTCGCTCACTTCCCGACTCCTC…
AT1G23820.1	ATAAAAAAATGAAATGATATTTTCAGTTGTACGCTCTTCTCTTCCTTATATCTTCCGCTTCACTTCACACCAAAATCACCACCTCTCACAAACCCTAGTTCCTCCTCTCTCTCATTTCTCGGAGATATTCACCAGAGCAATAACCATGGACGCTAAAGAAACCTCTGCCACCGATTTGAAAAGACCGAGAGAAGAGGATGATAACGGCGGCGCCGCTACCATGGAGACGGAGAACGGAGATCAGAAAAAGGAACCTGCTTGTTTCTCCACTGTTATTCCTGGGTGGTTCTCTGAAATGAGTCCTATGTGGCCAGGAGAGGCACACTCATTGAAGGTTGAGAAAGTTTTGTTTCAAGGGAAATCAGATTATCAGGATGTTATTGTTTTCCAGTCTGCAAC…
AT4G33300.2	TCGTCTTCTTCTCAAATTATTTTTTCTTTCACGTTGACTTCTCCTCCGCCATAGTCCGAAACAGAGGCATCACAGCAACCCAACTCGAACCCTCGATCTCCTCATCACTCTCACCACCACCACCACCGCCACTCTTTTTCGACTCCCTCTTCCACAGAATCTTCAAATCCTACCGCCGGAGCTCGCCGTAATCCATTTCGGAGATGTCGTATGGGTTGTAGATCACTAGATCTATCATGGGAAGCTGATGATGTTGTCAGTGTCACTGCGAATTGCTAGGAAATTTTCAAGTGGGGTCCTCCACTACTACTTGCTCCTCGTTGCTTATTTAGTCTTCTCTCTATCTCTCTCTCGAGCTCCATTGACTTGACTTGGTGGTATCCAATGGCCATCACCGAT…
AT2G41900.1	GAGCTTGGGAAATGGAGATTGTAGAAGAACAAGCTCCTCTCACCATTTCTTCTTCTTCTTCTCTCTAAAAGAAAAGAGACTTCACCGATTCTTTTTTATTATTCCTTCCCAGATTTTCTCGGGAAATTAATTCTTTTCCTCCTCTTTCTTCTCACTTGTTGTTGTTCCTTAACACTCTCTTCCTAGATCTACTATTAACTGATTTCATTTCACGACTAAACCATCGAAGTCTTCGGCAAGATATGGATTTGTTTCTGTTCTATTAAACTTGTTTCAATCGAGAAGTAAAAAAGAATCCGATTCCACAGATGGAACTATGTGCTGTGGATCAGACCGATTAAACCAGATCGTGTCATCAAGATCTTCGTTGCCAATTTCTTTCGAGGAAGATAACAATCT…
AT3G06810.1	AAAAATAAGAAAAGTAGATAAACATTTCTGAAATTGCTGTAAGGTCAAAAGTAAAAAGAAAATTATCCAAAAGAAAGGTTATGCGACTTTCCGTAAATGGAATTGTTGGTATGAATGCGTGTATTTGTGTTTTAGAGAGCTATTCTTGTTGATGAATCTCTGAGGAGCAGAGCGAGATAGAGGAGAGTGAAGGAACATCATGGGAAGCAGCACGGGCGATCTTGTGACACGTATCCAATCAGCTCACCGTTTCGATCACGATGCCTTGTTTCGTTTTGCCGCCGACAACGTCTCTGGCTTTCCGACCAACCCTTCCCAATTCAAAGTCTCACAGTTCGGACATGGGCAGTCGAATCCAACGTTTCTGATAGAGGTTGGCTCAGGGAGTTCCTTGAAACG…
AT3G44310.3	TCATGAACCAAAGTAAAAAACAAAGACTCGAGTTGATATGTCTAGTACTAAAGATATGTCAACTGTCCAAAACGCAACTCCTTTTAACGGCGTTGCCCCATCCACCACCGTGCGAGTTACAATCGTCCAATCCTCCACCGTCTATAACGATACTCCTGCCACTATAGACAAAGCGGAGAAGTATATTGTGGAGGCGGCAAGCAAGGGAGCAGAGCTAGTGTTGTTCCCGGAGGGGTTTATCGGTGGCTATCCTCGAGGTTTTAGGTTCGGTTTAGCGGTTGGCGTTCATAACGAAGAAGGGCGTGATGAGTTTCGGAAGTACCATGCTTCTGCTATTCATGTTCCTGGCCCTGAAGTAGCAAGATTGGCTGACGTGGCTAGGAAAAACCATGTGTACTT…
AT1G07920.1	CAACGCTATAAATAAAACCACTCTCGTTGCTGATTCCATTTATCGTTCTTATTGACCCTAGCCGCTACACACTTTTCTGCGATATCTCTGAGATTTGTTGACAGTCTCTAACCATGGGTAAAGAGAAGTTTCACATCAACATTGTGGTCATTGGCCACGTCGATTCTGGAAAGTCGACCACCACTGGGCACTTGATCTACAAGTTGGGTGGTATTGACAAGCGTGTCATTGAGAGGTTCGAGAAGGAGGCTGCTGAGATGAACAAGAGGTCCTTCAAGTACGCATGGGTTTTGGACAAACTTAAGGCTGAGCGTGAGCGTGGTATCACCATTGACATTGCTCTCTGGAAGTTCGAGACCACCAAGTACTACTGCACTGTCATTGATGCTCCTGGCCATC…
AT1G60690.1	ATGGCGGAATCTTGCAGAGTGAGGAGGATAAAGCTAGGAAGTCAAGGCCTAGAGGTATCGGCGCAAGGCCTTGGTTGCATGGGACTCACCGGTCATTACGGTGCTTCCAAGCCGGAAACTGAAGCCATCGCTCTCATCCACCACGCTATTCACTCCGGTGTTACTTTCCTTGACACTTCTGACATGTATGGTCCTGAAACCAATGAAATTCTCCTCGGAAAGGCTCTTAAGGATGGTGTGAGGGAGAAAGTGGAGCTTGCGACCAAATTTGGAATCAGTTATGCAGAGGGAAACAGAGAGATTAAGGGAGATCCTGCTTATGTTAGAGCTGCCTGTGAGGCTAGTTTAAAGAGACTAGATGTTACCTGCATTGATCTGTATTATCAGCATCGGATTGAT…
AT3G08550.1	CACGAAAATAAAATAAAAAGAAAGATCTCAGAATCGCGTCTTTCTTCTTCTTCTTCGTCTTCTTCCTCCGAAACTTTTTTTTGTTTTTCAAAGTGGTGGAGCTAACCATGAAATCGACTCACCATCACAGAGCTCCACTAATATCTGCTTCTTCCTCATCTTCATCTTCTTCCCAAAACCATTCATTCGTCTCTAGGCTCCTCCTTCTCCTTACTCTACTTCCAGTTTCCCTTGCTTGTCTCGCCTTTATCCTCCAATGGCGAGGCGGTGGTCTCGCCGATCCTGCCTCTGCTTCTGTTCGTTCCTCTACGTCGGTTCCTGGCGGCTCCGATCTCAATCACGAGGTCTTTCCCGGCATGGAGACTGTTTCATCTGTCTCCCCAAAGTCTCACCAATCCT…
AT2G24200.2	AAGCCTAATTGAGCTACTCACTAACACACATCACACATGTAGTTCAATCACACAACACCTCTCTTCAATAGCAATAACCATGGCTCACACTCTCGGTCTCACTCAACCCAACTCCACTGAGCCTCACAAGATCTCGTTCACTGCGAAGGAGATCGATGTAATTGAATGGAAAGGAGACATACTCGTAGTTGGTGTGACAGAGAAGGACTTAGCCAAAGACGGTAACTCAAAGTTTGAGAATCCGATCTTGAGCAAGGTCGATGCTCACTTAAGTGGACTTTTAGCTCAAGTCTCTTCCGAGGAAGATTTCACTGGGAAACCTGGTCAATCGACTGTTCTCAGGCTTCCGGGTTTAGGATCAAAGAGAATCGCTTTGATCGGTCTTGGACAGTCTGTTTC…
AT3G14920.1	ATGACTTCCTCTCTTCCTCCACTCATCTTCTTCTTCACCGTCTTCTTCGTCCACTCTCTCTCCGCCGTCTCCGATCTTCACGAAACCAGATCACGTTTCAAACCTCCTCAGTTCTCTCCTCTCTTCTTCTCCTCTCTTCCCCAAAACGTCACAAAATCCCCTACTCGCTACTTCGAGGTTCAAAAACCTCCCGTTCCAAATCTCCCGACAGCTCAACAACCGTGTTCGTATCAAATCCTCCACCATGACTTTGGCTACACCTACGCTAAACCACCGGTTCTCTCCAATTACACACTCCCCTCTCACTGCTCCTCTCGAGAATTCTCCAAAATCGTCCTCGAATTCAAATCCACCAGCCAAGGAAGACAATTCGATCGTATCTTCGGTGTTTGGCTTGAC…
AT3G17090.1	ATCATCCCTTCCATTAAGACCTAGGGTTTTCTCTCTCTCCCATCATTCTCTTCTCCCGATCTCATTTCCATTACCCAATCCCGCTCCTTTTCTCTGATTTTGAATCGAACCCTTAATACCCAGAAATCTCACGGTTCCGAGGAGTGGGTTTTTGGGGGTTAGGGTTTTCGAGAGATGTTGAATGTCAGGTTCATTGATGAATCTGTTTTCTCTCTGCTTCAAGCCATTCGGGCACGTCTGTGATAATTCCGAAGCTGGATCGGGTGGTGGTGGTGGCGTTTCTGGTGGAACCGGCGGTGAAGGCAAAGACGGATTGCTTTGGTTCCGTGATCTCGGTAAATATTGCGGCGGAGATTTCTCCATGGCTGTGATTCAAGCCAATCAGGTTCTTGAAGATCA…
AT2G01570.1	ATGAATGATGATTGAAGTGGTAGTAGCAGTGAAAAACAAAAGCAATCCAATCCCAAACCCATTTGCTCTTAAGATTCTTCACATAGAGAAGTCACATGTTCCTTCTTCTTCTTCCTTCATCATCCCCAAACACACACAAACTAAAAAAAAGGCAAAACCCTAGATCCAAGATCAGACCTAATCTAATCGAAACTCATAGCTGAAAAATGAAGAGAGATCATCACCAATTCCAAGGTCGATTGTCCAACCACGGGACTTCTTCTTCATCATCATCAATCTCTAAAGATAAGATGATGATGGTGAAAAAAGAAGAAGACGGTGGAGGTAACATGGACGACGAGCTTCTCGCTGTTTTAGGTTACAAAGTTAGGTCATCGGAGATGGCGGAGGTTGCTTTGA…
AT3G47470.1	AACCGATAAGCCTGTATCTCCTCTCAAACCAATCTCCTCCGTCAAATCAACCACGTCATCTAATCCAACGGTAGATACTCAGTCATCAAACCACAGCCACAAAACTCGTTTCAAGAAACGAATAAACTTACAAAATCCCCTCCAAGTCTTATTTCTTCACAACCATCTCTGAACTCATCTTTCAATCTCTCTTGATTCCAATCCATTCTTCTTCAAGTGCCGGGTTCTCGGGTCGGATCTTCTAAGTCTAGCTAGGGATAATGGCTACTGTCACTACTCATGCCTCGGCCTCGATTTTCCGACCTTGTACTTCAAAGCCAAGATTCCTCACCGGTTCTTCCGGTAGGTTGAACCGCGACTTGTCGTTTACATCGATCGGTTCATCGGCCAAAACGTCGT…
AT5G53450.1	TCGAGGCGCGATGCCTCAGGCGTACTTCATCACGCAACTATCACGAGCCTCTCTGTCGTTATATACGACTTTCAGTTTTTCTTCTGATTTGGGAAAGAATCAAACTTTTGAATGTGAAGTTGCTTCTTTCGTCTCAAGATCTCTCTTTATCTCTCTATCTGTTTGATTGAGGGTTTTTGTTGGATGGCACTTTGTGGTGTTTGTTCGACTCCAAATCTGCCGAATTTACAAGTGTTTCGTTCTGTTAGGAACTCGAGCATTGGTTATAAACGAAACCATAGTCTATGGCAGCTCAGAAGTTCATCATTTCGTGCTAAATCTGTGATATTTCATTGTTCATCGTCCTTAAGACAGTCACCATCTAATGTGGAGGAGATAGATGATAATCCTTCGGTATCA…
AT1G14660.1	CTACCGGAGATGACGAGTATAATCGGCGCGGCGTTGCCGTACAAATCACCGGAGAAAGCAATTGCATCTTCTTCGTATTCAGCTGAGAACGATTCGAGTCCTGTTGATGCTGTTATTTTCGCGGGAACTTCGCTGGTTCTCGGCACCGCTTGTAGATATTTGTTTAACGGCACTAGAGTTCCGTACACCGTCGTTCTTCTCGTCATCGGCATTTTTCTCGGATCCCTAGAATATGGAACTAAGCATAACCTTGGGAAGCTCGGCCATGGAATTCGTATCTGGAATGGTATCAACCCTGACCTACTTTTGGCTGTTTTTCTCCCTGTTCTTCTTTTCGAGAGCTCATTCTCCATGGATGTGCACCAGATCAAGAGATGTATGGGACAAATGGTTCTGCTT…
AT5G57800.1	TAATGCCACATAAAACACAACACCAAAGCCTTTATAACTCTTTCTGGGGTTTTTAATTCTCTCAACGAACAAAAAAAAAAACTCAACTAATATTCTCCATCCTCTTTCTTCAGATTTAAGAGAAACCTTATCGTTATATTCTCTCTTCTCTTTTCTTTTTGACTCCCACAAGAAGAAAGCAAATTTCTTTTTCTCAGGATTGCTTGAAAACTGTAGAAATCTTTAAGGTTTTTTTACACCAATAAGAGTCAGAGAGAGAGAGAGAGAGAGAAAGAGAGATCTATTCATAAAAAAGACAGGTAATCTCAACTCCGAGGAGATAACTGATATAACAATTTGAGAGAATAAGAAGAAGAAGAAGAAGAAGACCAAGCTAAAGAATGGTTGCTTTTTTATCAG…
AT2G44270.1	AGTAATCCCGGAAATCTTCTCCGCATGAGCTCCGGTGAAAAATGGAGGCCAAGAACAAGAAAGCAGTAGCCTCCCGTCTCTGCTGCTTATGCAACCTGAGACGTCCCGTCCTCAAAAGACCTAAAACCCTTCAACAGATATGCAGAGAGTGCTTTTATGAGGTTTTTGAGGAGGAGATTCATCAAGTCATTGTTCAGAATCGTTTATTCAAATCTGGTGAACGTGTTGCTATAGGTGCCTCTGGTGGAAAAGATTCTACTGTTCTGGCATATGTGTTATCAGAACTAAACAGACGCCACAATTATGGGCTAGACCTCTTTCTCTTGTCCATAGATGAAGGGATTACGGGTTATCGTGATGATTCTCTTGAGACTGTTAAACGGAACGAAGTCCAATATG…
AT3G58710.2	ATGCATCGTAGAGCAGCAATTCAAGAATCGGATGACGAAGAAGATGAGACTTACAACGACGTCGTTCCTGAATCTCCTTCTTCTTGTGAAGACTCAAAGATCTCAAAACCAACTCCAAAGAAAAGGAGGAACGTAGAGAAGAGAGTTGTCTCAGTTCCGATAGCTGACGTGGAAGGATCTAAGAGCAGAGGCGAAGTATATCCACCGTCCGATTCATGGGCCTGGAGAAAGTACGGACAAAAACCGATCAAAGGCTCGCCTTATCCCAGGGGATATTACAGATGTAGTAGCTCAAAAGGATGTCCGGCGAGGAAGCAGGTGGAGAGAAGCCGTGTGGACCCTTCTAAGCTTATGATTACTTACGCCTGCGACCACAATCACCCTTTCCCTTCCTCCTCC…
AT1G21450.1	AGAAAAATCAGAACCCAAAGCCAAAGCGTTTTTATCATTTCTGTCTTCTTCTGTGTAAACAGTAAGACCCCAAAGGTCAAACCTTTAGGCTTTGTTTCTTCCTTTAAGGCTTTTTTCCGACGTTTATATCAGATTTCTTCTTGTCAATTTCTTCATTTGGACAACCTCCATAATCCAAGACCGACCCTTTTCCTCTAATCTCTCCTGTTGCAGCTGAATGGTGGAACAAACTGTGGTTAGAGAACATATCAAAGCGAGAGTCATGTCATTAGTGAGGTCTGCAGAGCCATCCTCATATAGGAACCCGAAGCTTTACACGTTGAATGAGAATGGTAATAACAATGGTGTCAGTTCTGCTCAAATCTTTGATCCAGATAGGTCAAAGAATCCTTGTCTGAC…
AT5G05170.1	GACGAGTAGAGGAGACAAATAGCTTGCTCTTTGCATCTTCTTAGCCATCCCAAGATTCTCCTCTTCGTCTTCCTTATAAACTATCTCTCTGTAGAGAAGAAAGCTTGGATCCAGATTGAGAGAGATTCAGAGAGTCACATCACCACACTCCATCTTCAGATCTCATGATTTGAACTATTCCGACGTTTCGGTGTTGGAAGCAACTAAGTGACAAATGGAATCCGAAGGAGAAACCGCGGGAAAGCCGATGAAGAACATTGTTCCGCAGACTTGCCAGATCTGTAGTGACAATGTTGGCAAGACTGTTGATGGAGATCGTTTTGTGGCTTGTGATATTTGTTCATTCCCAGTTTGTCGGCCTTGCTACGAGTATGAGAGGAAAGATGGGAATCAATCTTG…
AT1G05850.1	GTTTAGTGTTTCTTCTTCCTCCTCTCTTTCCCAAGAATCTCTTCCTTATTTTCTCGGCAACGAAGCAAAAAGGGTAATTTTTGTCGGTTGAATTCACAAGCTAGTTTTCTCGATCTCTCTCTGGATCTATAGCTGATCTGCATTGCGGCTTGTAGCTGGTATTTGTTCCATAGTTGTAAGCTATGGTGACAATCAGGAGTGGTTCAATCGTGATTTTGGTTCTGCTGGCTGTATCATTTCTGGCCTTGGTTGCCAATGGAGAGGACAAAACGATTAAAGTGAAGAAAGTGAGGGGAAATAAGGTGTGCACGCAAGGATGGGAATGCAGCTGGTGGTCTAAATACTGCTGTAACCAGACGATATCAGATTACTTTCAGGTTTATCAGTTTGAGCAACTCT…
AT1G17100.1	ACCACACATTCACACGTAACAAATAATCTATATTACCGGTAAAAGGCCGCGTAAACAAAGAAAGAAGTAAGCTACCTAGATAAAACCGCCATGGCCACCGGTTTAGGCTTCTTTAAGCTCTCCTTCCTCCTTAGCCTCCTCTCCGGTGGATCAGACCTATTAGGTCCCGATGCCGAATCCGGAGTCGCCCAAATTGGGAAGTTCCCGCCGTCGTGTAACAGAATCGAATGCCCGAGCTACGAGCTGGTTCACTCCGGAAATGGATACGAAATTCGCCGGTACAACAACACCGTCTGGGTTTCCACTGAACCGATTCCAGATATCTCTCTCGTTGATGCTACCAGAACCGCTTTCTTCCAATTGTTTGCATACATTCAGGGGAAGAACGAGTATCATCAG…
AT4G31720.1	GAGTTGGACCAGTCGGAGGATTAGGGTTTCAACGGAGACTCACTAGTCGATCTCCGATCCTTTCTTCTACCCGCCCGAAATCCGTCGAAACTTCTCTTCTTTACCATTGATTTGCCTCGTCTCAGCTCAATTCTCTTCCGTTGCTGCTTCGTTTAGTTGTTGCTTCGCTTCAGTACTCTGGTGGTGGGAGAGATGAATCACGGCCAACAATCTGGTGAGGCAAAGCATGAAGATGATGCTGCTCTTACAGAGTTCCTTGCTTCTCTGATGGATTATACTCCTACTATTCCTGATGATTTAGTGGAGCACTACTTGGCTAAGAGTGGATTTCAGTGCCCCGACGTACGATTGATAAGGCTAGTTGCTGTGGCTACACAAAAGTTTGTTGCAGATGTTGCC…
AT2G31570.1	ATCAACCATATATATACACACAAAATATTTGTTAACAAAAAGATTTATATTTCTTCTCTTCTTTGTTCATAACTAAGAACTCAGAAAGAGACCAACGACACTGCAAATGGCGGATGAATCTCCAAAGTCTATCTACGACTTCACCGTCAAGGATATCGGAGGTAACGATGTGAGTTTGGACCAATACAAAGGCAAAACTCTTTTGGTTGTAAACGTTGCTTCCAAATGTGGTCTGACGGATGCGAACTACAAGGAACTGAATGTTCTGTACGAGAAATACAAGGAGCAAGGGTTGGAGATATTAGCATTCCCGTGTAATCAGTTCTTAGGACAAGAACCAGGAAACAATGAAGAGATTCAACAAACTGTCTGCACCAGGTTCAAAGCTGAATTCCCCAT…
AT1G59870.1	TTCATTCATCATCTTCCTCCTCTCTCTCTTCTCTGTATCACCCAACTAAATCCTCACGGGATTAGATCCAAAGTCTCAAACTTTGATCCAAAAACACAAACTTTGTTCAAAAGACATAAACTTTGAGCCAAAGTCACAAGCTTTCTTGGTGAACGATGGATTACAATCCAAATCTTCCTCCTTTAGGAGGAGGTGGTGTTAGTATGAGAAGAAGCATAAGTCGAAGTGTAAGCAGAGCAAGTAGGAACATTGAAGATATCTTCTCATCTGGTTCAAGAAGAACACAATCAGTCAACGACGATGAAGAAGCTCTTAAATGGGCTGCCATTGAGAAGCTACCAACTTACAGTCGTCTCCGAACCACTCTCATGAACGCTGTAGTCGAAGACGATGTTTACG…
AT1G19600.1	TATATATAAAACCTGAGACGAAGCTTGATGAGAACAATCGGGCAAGGCCTTATAGAGATTACACAACACAGATAGATTACACACTGAGAAACAGAGAATGGTAGCTGAGGCCTTGCCCAAATGCCCTGAAGCTCCACTCGTACTTGGACTCCAACCCGCAGCTCTTATCGATAACGTCGCTCCTGTTGATTGGTCTTTACTCGATCAAATTCCCGGTGATCGCGGTGGCTCCATTGCCGTGCAAAAGGATGAGTTAGAGCACATGCTAAAAGAGCTTGATGCACATATCAGTGTGGCTCCATTAAAGAAGATGGCTGGAGGAAGTGTGACCAATACAGTTCGAGGCTTGAGTGTTGGGTTCGGTGTAGCCACTGGGATTATTGGTGCTTATGGAGACGA…
AT5G01530.1	TGGATTTGTGAATCGATCCAACGGTCATAATCGTCTTTCCAAGATAGGCCAGCTCCGAAACTCACCTCCACGCATCTATAATCGTGTATCAAGAAACGGATCTTTCTTCTCTATCTTCTGAATATCACAAAACCCAATTAGCCGGAGATGGCCGCAACATCCGCCGCTGCTGCAGCTGCTTCTTCCATCATGGGTACTCGGGTGGCTCCCGGTATCCATCCCGGTTCAGGTCGGTTCACAGCCGTGTTCGGTTTCGGAAAGAAGAAGGCAGCTCCCAAAAAGAGTGCCAAAAAGACGGTGACTACGGACCGGCCTCTTTGGTACCCAGGCGCCATTTCTCCTGACTGGCTTGATGGTTCCTTGGTTGGAGATTACGGTTTTGATCCCTTCGGTTTAGGC…
AT4G32040.1	AAATAACTAGGGGAAAGAGAAAACAGTCTTCTCTTCTCCGATCCCAAAAACGCAGGAAAACAATGTCGTTTAACAGCTCCCACCTCCTTCCTCCACAAGAAGACCTTCCTCTCCGACACTTCACCGATCAATCACAGCAACCTCCGCCGCAGCGTCACTTCTCTGAAACACCTTCGCTTGTCACCGCCAGTTTCCTCAACCTCCCTACCACCCTTACCACTGCGGATTCCGATCTCGCTCCTCCGCACCGCAACGGAGACAATTCCGTTGCTGATACAAACCCACGCTGGCTCTCCTTTCATTCGGAGATGCAAAATACTGGAGAAGTACGTTCTGAAGTTATCGACGGAGTCAACGCCGATGGTGAAACGATACTCGGCGTTGTAGGAGGTGAAGATT…
AT3G13000.1	CTGACACATATTTGAGAAGTTTTTGAATTTCAAATTGAGAAACTTTTTCTAAGTTTGGAAAATAAATAAGAGGTTTTCTTCTCTTGTACTCTTATCTAGTAGTACTATCTAGTAAGGCAGAGAGATAGATATTTTTTCTGGGGGAGAATCTAGCAGAAGAAGCCTACTAGGGTTTGGTTTCTTGAGTCACATAGATCTTCTTCTCTATCTGTCTCTCTTGGATTCTTCAATGTTCACTTTCAGTCATTGGAAAAAAAGGGACTATGTAATCTAACTCTTTTTGTACTTGAGAGAAGAAGCTGAAGTACATTTGTTCATCATTTGGTTTTATAGTATTAATAACTGCCAAACTCCAGAGCTTTAAGATGTATGACTCTCAAGTTTTGAAATCTAAGTAAG…
AT4G21560.3	AAACACAAAAAGTCTCTGGATTGAATTGGTTTGGCTCTCTGCTCGAACGATTCTCTCTGATAACCCGATTGTCAACTCCACAGCCCACAGACAGAGACAGAGTTCGTTGCCTTGCCTCCGTGTTGTTTTGTTCATACCGCGTGAAAAGCTTTCATCATCAATTCATCATCATAAAGAGGTGTCGTGTGAGCACACGCAATCTCCCAATCTCTCTTCTCTCTCTCTCTCTCCAATCTCCATATCTTTGTCCTCTATAATCCGGAGAAGTAGCTCTACCATCGAAATCTCCCAACTTGCTTCCTTGTGAGTTTCTCTCTCACTTCATAAATTATGGTTTTTGCTTCAGTAGAACGTAGAAATTTGGTATTTTGATTGTTGGGTTTCAATGATTTAGGGTAA…
AT1G68570.1	CAACACTTACAAGTTTTACAACAAACGTAATATATAAAACATTACTAATTATTACAAGAAACAATCAGAAACATCATGGAGGAGCAAAGCAAGAACAAGATCAGTGAAGAAGAAAAACAACTCCATGGGAGACCAAATCGACCAAAGGGAGGATTAATTACCATGCCCTTCATCTTCGCGAACGAGATATGTGAAAAATTAGCGGTGGTGGGGTTTCACGCAAACATGATAAGTTACTTAACAACACAGCTTCACCTTCCCTTAACCAAAGCAGCCAACACTCTCACAAACTTCGCCGGGACATCGAGTCTTACTCCTCTCCTTGGTGCCTTTATCGCCGACTCTTTCGCCGGCCGATTTTGGACCATCACTTTTGCTTCCATCATCTACCAAATCGGG…
AT3G25940.1	AAAAACCCTAGCGATTTTTTTCTTCTCTCCCGAGACGCTCTGTGATAGCGAAAGCATCTGTTGTAATCTAAGGTTCTGTAATGGAGAAATCTAGAGAAAGCGAGTTCTTGTTCTGTAATTTGTGTGGGACTATGCTTGTCTTGAAATCAACCAAGTATGCAGAATGTCCACATTGCAAAACAACACGGAATGCAAAAGATATCATCGACAAGGAAATAGCTTACACAGTTTCTGCTGAGGATATCAGAAGAGAACTAGGAATATCATTGTTTGGTGAAAAAACGCAGGCAGAAGCTGAGCTACCAAAGATCAAAAAGGCATGCGAGAAATGCCAGCATCCTGAGCTTGTATACACAACCAGACAGACGAGATCAGCTGATGAAGGACAGACAACATATT…
AT5G62700.1	CTTCAACAAAAAAAACCTAAAGCTCTCTTTTCTCTCCAGATTTCGATTCCCGAGGCTCGAGAGAAAACCGTAAATCTCTTCTCCGTTCACTCAATCAACCAAAGATGCGTGAGATTCTTCACATCCAGGGTGGTCAATGCGGTAACCAGATCGGAGCCAAGTTCTGGGAAGTGGTTTGCGCCGAGCACGGCATCGATCCAACCGGAAGGTACACCGGAGACTCAGATCTGCAACTTGAGCGCATCAACGTTTACTACAATGAAGCGAGTTGCGGTAGATTCGTTCCTCGTGCAGTGCTCATGGATTTGGAGCCTGGGACTATGGATAGTCTCAGATCTGGACCGTACGGTCAGACCTTTCGACCTGATAACTTCGTCTTTGGTCAATCCGGTGCGGGTA…
AT2G47710.1	ACCAAAACTCTCTTTTTCTGTGCAAACACTTTGGAGGATTCTTCTAGGCTTCTTTCTACCACAAACACAAGAGCGCGTTTTCTTCACGCCGGCGAACAACGTCAGAGTCATGGCCACCGGAGATGGGAAATCGGTGATGGTCGTCGGAGTTGACGACAGCGAGCAGAGCACTTACGCCTTGGAGTGGACGCTCGATCGTTTCTTCGCTCCTTACGCTCCCAATTATCCTTTTAAGCTCTTCATCGTCCACGCCAAACCTAACGCCGTCTCCGCCGTTGGTCTCGCTGGTCCCGGAACTGCGGAGGTTGTACCTTATGTTGATGCTGATCTGAAGCATACCGCTGCTAAGGTTGTCGAGAAAGCCAAAGCAATTTGTCAGAGCAGATCGGTTCATGGCGC…
AT2G40860.1	AAATTGGGGAATTCGTCGTCGTCATCACGCTCGATCGGTTCTCTGTTCGTCGTTTGTTTTTCCGGTGGAGAAAAATGGTGATGGAAATTGTGAAACCAAACACATGCATTAGAGGATGTTGCACCAGTGAATCGATCCCTCTTCATCTCCCTTCTTCTTCCTTCACTCTTCTCTCCCCAATCGCTAAAGGATCAGAGAGTGTTGTTTATGAAGCGATTCTCGATGGCCGAAGAGTAGCAGCGAAGAAGCCTATCTTGTCTACTTCCGATGACCTTGACAAGTTCCACAGGAATTTGCAGCTCTCATGCAATCTCAATCATCCTGGTGTGGCTAAGTTACTAGCAGCACATGCGAAGCCTCCAAATTACATGTTTTTCTTTGACTTCTACGAGTCTGGGA…
AT5G58330.1	ATCCATAGATTCCCCAATCCTCTTTCTTACTACTCTGTCGCTTGGCGCGCTCTCTCTCCATAGTTCCAGTTCTGAAATCTCACTTTCACAGTTTGTGTCTGTGCGATAATGGCCATGGCAGAGCTCTCAACCCCCAAAACGACGTCGCCTTTTCTCAACTCTTCGTCTCGGCTTCGTCTCTCTTCAAAATTGCACCTTTCAAACCACTTTCGCCATCTTCTTCTTCCACCTCTCCACACAACAACTCCCAACTCCAAAATCTCTTGCTCCGTTTCTCAAAATAGCCAAGCTCCTGTTGCTGTGCAAGAAAATGGATTGGTGAAGACGAAGAAAGAGTGTTATGGAGTGTTCTGCCTCACCTATGATCTTAAAGCTGAAGAAGAGACAAGATCATGGAAG…
AT2G45680.1	CTTGGACGTGTAACGCCGTTAAAACGATTCTTTCCCATTGTATCCGCTTTTAACAACTCTCGTCGTCATCTCCACCGTCCGTTTTCTCTCAGCTATATTTTAATGGCGACAATTCAGAAGCTTGAAGAAGTTGCAGGCAAAGATCAAACTCTAAGAGCCGTTGATCTAACCATCATCAACGGCGTCAGAAACGTCGAAACTTCAAGACCTTTCCAAGTAAATCCCACAGTGAGTCTCGAGCCCAAGGCGGAGCCGGTGATGCCGTCGTTTTCAATGTCTTTAGCTCCACCGTCTTCGACAGGACCACCATTGAAGAGAGCTTCGACTAAAGACCGTCACACGAAGGTTGAAGGAAGAGGGAGAAGGATACGGATGCCTGCCACGTGTGCGGCTAGGATT…
AT4G39770.1	GTCTCTCTCAAAGCCTACACACTCATTCTCACTCTGTTTCTACAACCCTAAATCTCTTTTCATTTACAGACAGAAATGGTTAGATTCATAGAAGAAAACACAAAACTTGTAGAAAAAGAAACCGGGAACAAATCAAACAACGATGTAACAACAACGAAGAAGAAAGCTCTTCAAGATATCATTATCAACAATGGAGTAGGATTGATCAATTCATGGGTTGATTCAATGAGAGCTTGTTCCCCTACTCATCTTAAATCTTTGTTGAAACAAAGCTCTTGGCTCACGGAACATCCATCAGCTTTGGATATGTTTGAAGAGATTCTTCACCTTTCTGAAGGAAAACAAATCGTTATGTTCTTGGATTATGATGGCACTTTATCTCCCATTGTTGATGATCCA…
AT1G10470.1	TTTTCAAAATAAAAATTGAAAAAACCAAAAAGACACACTCATAAAAGATTTATTTTAGAGAACAAAAAAATCAGAAATATAAAAAACTGTCTTAAGGAAGAGAAAGGAACAAAAGAAAACAGATGTGAGCTCTTCTTCTTCGTCTTCTTCTCTCTATTTTATTCTCATCCTCTCCTCACAGTTACTATAAGCTCGTCTATGGCCAGAGACGGTGGTGTTTCTTGTTTACGAAGGTCGGAGATGATGAGCGTCGGTGGTATCGGAGGAATTGAATCTGCGCCGTTGGATTTAGATGAAGTTCATGTCTTAGCCGTTGATGACAGTCTCGTTGATCGTATTGTCATCGAGAGATTGCTTCGTATTACTTCCTGCAAAGTTACGGCGGTAGATAGTGGATGG…
AT3G01500.2	ATGAGACTCCGTTCTTTTAAACTCCCAAATCTTTCAACCAATCCCATTATTCACTTAAGTATATAGTAGCTTCCATAAGAGTCTTAGTTCTAACTATAAATACACATATCTCACTCTCTCTGATCTCCGCTTCTCTTCGCCAACAAATGTCGACCGCTCCTCTCTCCGGCTTCTTTCTCACTTCACTTTCTCCTTCTCAATCTTCTCTCCAGAAACTCTCTCTTCGTACTTCTTCCACCGTCGCTTGCCTCCCACCCGCCTCTTCTTCTTCCTCATCTTCCTCCTCCTCGTCTTCCCGTTCCGTTCCAACGCTTATCCGTAACGAGCCAGTTTTTGCCGCTCCTGCTCCTATCATTGCCCCTTATTGGAGTGAAGAGATGGGAACCGAAGCATACGACG…
AT5G22300.1	GTTTTTAGAGAAAATGAGGATTTTTTAAACCCATTTTTCCCTTCACTAAAAAAGAATCGACACACAAAAAGAGAGAGTTTATAAAATACACGATAATATCAAAGTTAAACACACACCAACCAAGTAAACAAGATACAACACAATTGGAATCTTTCTTCTTTGACAAAAAAAAAAGGAATCTCTCTCTTTCTCTGATTCTCTCATGTCCATGCAACAAGAAACGTCTCACATGACGGCGGCTCCACAGACCAACGGCCATCAAATCTTCCCTGAGATTGACATGTCCGCCGGCGATTCCTCCTCCATCGTACGAGCTACAGTCGTCCAAGCCTCTACAGTCTTCTACGATACTCCCGCCACGCTAGATAAGGCAGAGAGACTGCTTTCTGAGGCAGCGGA…
AT1G22070.1	TGATGCTTTTGTCGTTTCATCGTTCGTTTACTTCAACTTGCTTATTATTCTACGCTCATGGACTAATCAAAGCCATGAGGAAAAAAAAAAAAGCAACAACACAAAATATATGTATAAAAAAATAAATATCTCTGCTTTTTTTTTTCAATGATGGGTACGCTTCACCTCTAAGTTTTGACCAAAGTTTTTCTTCATTTCTCTCTTCTCTCTTGTGGTCACCGTTTGATCGGAATATTCCTTTTAGAATGCCAAGATTCATTCTTCATCTCTCGAGCTCCTCATGAATTTCTTCTCTGCTTATCAATGGAGATGATGAGCTCTTCTTCTTCTACTACTCAAGTTGTATCATTCAGAGACATGGGGATGTATGAACCATTTCAACAGTTATCTGGTTGGGAG…
AT3G18490.1	TTTCTCTCTATAAATTAAAAACATTACTTACTCTTTCTCTCTTCCACTTAACTCATATCAACCTTCGCCGGAAATAATGGCTTTCCCGCGATTTCTTTCTCTCCTCGCCGTCGTCACTCTCTCTCTTTTCCTCACCACCACTGATGCTTCCTCTCGCTCTCTATCCACTCCACCTAAAACGAACGTACTCGACGTCGTTTCATCTCTCCAGCAAACACAAACTATCCTCTCACTCGACCCGACTCGTTCCTCACTCACCACCACCAAACCCGAATCCCTATCCGACCCGGTTTTCTTCAATTCATCTTCACCACTATCTCTAGAGCTTCACTCTCGAGACACTTTCGTCGCGTCACAGCACAAAGACTACAAAAGCTTAACACTCAGTCGACTCGAGCG…
AT1G37130.1	GTCCTCAGATCTCATCTCACTCACAAGAGAGAGATAGAGAGAGAAAAAGGCTCTGCTTTCTACATTATTTACGATTATACACTTTCCAACATGGCGGCCTCTGTAGATAATCGCCAATACGCTCGTCTCGAGCCAGGTTTGAACGGCGTGGTTCGTTCTTACAAACCTCCCGTTCCAGGCCGGTCCGATTCCCCTAAGGCGCACCAGAACCAAACCACCAACCAAACCGTGTTCTTGAAACCAGCCAAGGTTCATGACGATGACGAAGACGTGTCGAGCGAAGACGAGAACGAGACACACAACAGCAACGCCGTGTACTACAAGGAGATGATAAGAAAATCCAACGCCGAGCTTGAACCGTCCGTTTTGGACCCGAGGGACGAATACACGGCTGATAGC…
AT4G29080.1	GATCTCATCTTTAAATTTTTTTGTTTCCCATTTCTCTCAGAAAGTGTTCTGTTCTTTTTTTCTTTTGTAATCACTAAATGCTTCAAAAGTTTGTCCACAATTATATTTGAAAAAAATGTCTGTATCTGTAGCAGCAGAGCATGATTACATAGGTTTGTCAGAGTTTCCAACCATGGAAGCAACAACAATGTCTGACAAAACCAAAACCAGAGACAATAACAACGGTCTCAATTTCAAGGCTACCGAGTTAAGACTCGGTTTACCCGGTTCTGAGTCGCCGGAGCGAGTCGACTCAAGATTCTTGGCTCTCAACAAGAGTAGCTGTCCCGTGTCAGGTGCCAAAAGGGTGTTCTCCGACGCTATTAACGACTCTAACAAATGGGTCTTCTCTCCTGGATC…
AT3G15850.1	CATATTTATACTACTAGTATATAAGTTAAGGGTTTAAGCCTCTTCTCTTCCTTCTTTCTCTTAGCCATCACATCGATAATGGCTTCTCTTCTAACAAAACCCAAACCCGTTTTCCTCTGTTCACCATCGTTATCTCCAAGAACTTTGAACACAGCAACACCGTCATTGAATTTCACCAGAATTTCATTCACCCATCACCAAAAGCTTGCTCCTTTCAAGCCTCCTAGTCTCGTTGTTGCATTCTCTGAAAAGGGTTTGAAGAGAGATGTCACCACAGCTGCTGCAGCGACGGAGGGAGATTACAGAAGGATAATGTTATCTGATGTGTTGGTGAAGAAGAAGGAAAAAGTAGTTTGGTGGGAGAGAGAATGGAAAGCTATGGACTTTGGAGCTGTTGCT…
AT4G36920.1	CATTAAAGTTTTTATTTTATTTTCTACCAACCAAAAGCTTTTCTCTTTGGTTTCTCTTATTTAGCTTCTAACCTTGAGGAGAATCATACCAGAGGATTGAAGTTTGAACCTTCAAAGATCAAAATCAAGAAACCAAAAAAAAACAAAAAAAATGTGGGATCTAAACGACGCACCACACCAAACACAAAGAGAAGAAGAATCTGAAGAGTTTTGTTATTCTTCACCAAGTAAACGGGTTGGATCTTTCTCTAATTCAAGCTCTTCAGCTGTTGTTATCGAAGATGGATCCGATGACGATGAACTTAACCGGGTCAGACCCAATAACCCACTTGTCACCCATCAGTTCTTCCCTGAGATGGATTCTAACGGCGGTGGTGTTGCTTCTGGCTTTCCTCGGGC…
AT1G19700.1	TTCTCTATCTCTCTCGGGATTGGGTCTCAAATCTTTTTTTGTCTTCAACTGTTCGAAACTCTTCTGCTTTTGTGTTTCCTGATTCAGCCACATCCACACTCACAAACACAATCTCTAGGATCTCATTTCCCGACCAAACTCATCGAACTAAGAACTCACTGTAATAAAACTTTTAAAAGGTGTAAACACCAATGGCAGTTTATTACACAAGTAATGTCGGTTGTTACCAGCAAGAACCAATCTTTCTCAACCATCAACAACAAAACCAACAAGCTTCTTCTTCATCCGCCGCCGCTTCTTTCACCGTCACCGGCGGCGATACTGTTCGAAACGAGATGGTTTTTATCCCACCAACCACCACAGGAGACGTTGTAACAGGAAACGGTACCGTTTCAAGCA…
AT3G19820.2	GGCTGGCTTGAATCACGTTTTATTATAAAGACAAATGCTCTCACACTCTTGGGGACACTTTCACATCTCATCCTCTCACTCTCTCTCTCCTTTGGATTCTTCAGTGAGGAGAGGAAATGTCGGATCTTCAGACACCGCTTGTGAGGCCCAAGAGGAAGAAGACTTGGGTTGATTACTTTGTCAAGTTCAGATGGATCATTGTCATCTTCATCGTCCTTCCATTCTCAGCCACATTCTACTTCCTCATCTACCTCGGGGACATGTGGTCAGAGTCCAAGTCCTTTGAGAAACGTCAGAAGGAACACGACGAGAATGTCAAGAAAGTCATCAAAAGGCTTAAGGGTAGGGATGCTTCCAAGGACGGGCTTGTCTGCACTGCTCGTAAGCCCTGGATCGCTG…
AT4G38660.1	AAAAAGATTCAATAATAAGTGCACAAGAGAAATTTTGTCAGGTTTCAGGCATAGAGCCCAGTAACACTCAATAACAAATTCAAGGAAAAAAATAACAAAACCCCATTTCAACTCAAATAGCTTCACAGTTTTACTAATCTCTCTCATCTTCTTCCCAACATCAAAGAAGACCTTTACTTCTGGTTAGAATAGACCAAGAACACTGAGTACGACAAAGAACCATGATGAATCTTTCTTCTCGTCGCGCCTCTTCCACTCTCACATTGAGCTTCACTGTTCTCCTTTTAGCTTCCACAGGTTCGTATGGCTCAACATTCACATTCGCTAATCGGTGCGGCTACACCGTATGGCCTGGAATCCTATCGAATGCTGGCTCACCTACTCTCTCCACCACCGGAT…
AT3G30390.2	ATAGTGTCGTACACAATCACAATTTCCATCGTCAGCAAAACCAAAATCGTGAGGCCTATAATTTCCCTTCATCTCCAAAATCATTTCTCCTCAAATTTCTTCTTTAGAAGATTAAAAATCTTCTCTCTAATCTCTCCACTCTTTCATAAATATTTTCCTAATTCTTCTACCTTGGTGTCTGATTCTAGCACCAAACCATTTTCTCCTACCAAAATCTGGGTTTCGATCAATTTTAGGTCTTTTGATTCCTACTTGTCTAATCGTAATCCAATTTCTGGGTCAACTTTCGATCAAAATCAACTGGGCTTGAATCAATTTTAGGTTTTTCGATTCCTACTTGTCTAATCAGTTGAATCAAAGTTCGTCTCTTTTAAGCTTGCAATTTCAAAGATGACAGTT…
AT3G52880.1	CATATTAGCCTTTTTGCTCTTTCTTTGCTTCTCTAACAAACCAACTTCAGCGACAAGATAACAAAACGCTTTCACACGATCGGATAAAATGGCGGAGAAGAGCTTTAAGTACATCATCCTCGGCGGCGGCGTCTCTGCCGGATACGCAGCTAAGGAGTTTGCCAATCAAGGGGTTCAACCAGGAGAATTGGCTGTTATCTCGAAAGAGGCGGTGGCTCCATATGAACGCCCTGCACTTAGCAAGGGGTATTTGTTTCCTGAAGGGGCTGCTAGACTTCCAGGTTTCCATTGCTGTGTTGGTAGTGGTGGAGAAAAACTGCTTCCTGAATCCTACAAGCAGAAAGGAATTGAGTTGATACTAAGCACAGAAATAGTGAAAGCTGATCTCTCTGCCAAGAG…
AT5G35220.1	TAAACGTTTCCCTTATCTCTCTCTCTCTCTCCACTCCAATGGGGACTCTCACCAGCGTCGCTTTTGCCGCTGCCGTTAACATTAGATTCCGATCATTTCACCGGGAAAACATTAAGACAACAATTACAACTCTGCCCAAATGGCAAAAGAGACTCTGTTTCTCTTCTACAGAGGATTCTCATAGATTTAGGATTGCAAAGTGTTTAGGCAATGACGAAAACAGTAACAGAGACGACAGTATCGGAGAAAACGGAGAAACCCACAAGTCTTCGGTTGTTAAAACGGCAACGTTTGAAGAAGAAGATGAAGAGACAAGTAAGAGTAGCTCTACTACTAGCAGCAGCAACGAGTTCGGTTCCGACAAGACTTCAATGCCATCAACTATTGATCCAACATATA…
AT1G54030.1	TTCTTGTAATAATATTCTTTTAAAAAAATAGAAACGTTGGTCACGAGGCCTCATCAATGCTTTTGATACCTTCCTTCACCGCAAATTCTAACGAACCACCACCGTCGAAGCTTTCTCTTTCCGATCTTTCAATGGCGATTCTCAAATCTCACTTCTTCTTACTCTTCCCTCTTCTTCTTCTCCACTTTCACACTGTCTCCTTTGCTCAGACGCTCTTTGTGTTCGGAGATGGTCTTTACGACGCCGGAAACAAACAGTTTCTCTCTCAGAACCGAGTTGACGCAAGCTTTCCTCCTTATGGAGTCACTGTAGGACAAGCCACCGGACGGTGGTCCGATGGTTCTATCGTTCCTGATTATCTTGCTAAATTCATGGGAATTCCTAAAATCTCTCCGATTC…
AT3G28730.1	AAAAAATCACTCTCTCTCTTTCGCTCTCGCTTTCTCGTCTCTCTCGTGTCTCTCAACAGAAAACCATGGCGGACGGCCACTCCTTCAATAATATCTCTCTCAGCGGTCGCGGTGGAAAGAACCCGGGTTTACTTAAAATCAATTCTGGAGGAATTCAATGGAAGAAACAAGGTGGTGGAAAAGCTGTGGAAGTTGATAGATCTGATATTGTAAGTGTTAGTTGGACGAAAGTGACAAAGAGTAATCAATTGGGAGTCAAAACCAAAGATGGATTGTACTACAAGTTCGTTGGATTTCGAGATCAGGATGTTCCAAGTCTGTCTAGCTTTTTCCAAAGTTCTTATGGAAAAACACCGGATGAGAAGCAATTATCAGTTAGTGGTCGTAATTGGGGAGAGG…
AT1G44575.1	ATCTTTTAATCTCTTCACTTCCACAACACAACACAAAACACATCACTGATCCTTCTCTCATCCTCAGAAAGAATGGCTCAAACCATGCTGCTTACTTCAGGCGTCACCGCCGGCCATTTTTTGAGGAACAAGAGCCCTTTGGCTCAGCCCAAAGTTCACCATCTCTTCCTCTCTGGAAACTCTCCGGTTGCACTACCATCTAGGAGACAATCATTCGTTCCTCTCGCTCTCTTCAAACCCAAAACCAAAGCTGCTCCTAAAAAGGTTGAGAAGCCGAAGAGCAAGGTTGAGGATGGCATCTTTGGAACGTCTGGTGGGATTGGTTTCACAAAGGCGAATGAGCTATTCGTTGGTCGTGTTGCTATGATCGGTTTCGCTGCATCGTTGCTTGGTGAGGCG…
AT1G80300.1	CAACCAGTCTCCTTTATCATCTCTCCATCTCATCATCCTCCTCCATTTCTCTCCCATTTTTTCTTCTGTGTATCTGCGGGAGAGAGTGAAATAGAGAGATGGAAGCTGTGATTCAAACCAGAGGGCTTCTCTCTTTACCCACCAAACCCATCGGAGTGAGAAGCCAACTTCAGCCTTCCCATGGCTTAAAGCAGAGACTTTTCGCCGCGAAGCCAAGAAATCTACATGGGTTGTCTCTATCCTTTAACGGGCACAAGAAATTTCAAACCTTTGAGCCAACCCTGCATGGGATTTCGATTTCCCACAAAGAGAGAAGCACCGAGTTCATATGCAAGGCGGAGGCCGCGGCTGCTGGCGACGGAGCTGTCTTCGGCGAAGGCGATTCCGCAGCTGTTGTAG…
AT3G54960.1	ACACACTTACATACAACAATGGCTTCGTCATCTACAAGTATCTCTCTCCTTCTCTTCGTCTCTTTCATTCTTCTTCTCGTTAACTCGCGTGCAGAGAATGCGTCCAGTGGATCGGATCTCGACGAAGAATTGGCTTTCCTCGCCGCGGAGGAATCCAAGGAACAAAGCCACGGCGGCGGTTCGTACCACGAGGAGGAGCACGATCATCAGCACCGAGACTTCGAGAATTACGATGATCTCGAGCAAGGAGGCGGCGAGTTTCATCACGGCGATCACGGTTACGAGGAGGAGCCGTTACCACCAGTCGACGAGAAAGACGTGGCGGTTCTGACCAAGGACAATTTCACCGAGTTCGTCGGCAACAATAGCTTCGCGATGGTGGAGTTTTACGCTCCGTGG…
AT2G18280.2	TAGAGTTTCTCTCTGCCTTTAAACGTTTCATTGAAAACTATAAGAAAAAGCGAAGACTTCGGATCCTTTCTTTCTCAATTTGTAACAAGAGAGAGAGGTTCAGGTTCGTTTTGGTGGTGACCACTCCTTTATTCACCTACGGTGAGATCGGCGGCGGAGTCTAGACGACGGCGATAACGCCGGTGACCGACGGAATCATGTTAAGATAGTCACTGGCGAATTCGTTCTTCTTCCCCGGAGACGACAAGCATCGAAGAATCTGTTTAGAGACAGCTATGCTTGTCTCTGTTTCTGCGTTTTCTCTTTCCGATCTTGTCTCTCGGATCCGGTGAAGAAGCTGCCGCCGATCACATCTTCCAGTTTCCAGAGATTCTAAAGCTTTTGTCTTTTGATCCTTCA…
AT5G66770.1	ATCCAAAGCTTGAGATCCCGCCGTTTCTCTCTGGTCATCATCCTCTTCTTCAGTGACCGCAAATCTGCATGTTTGGCAGTGGTTTTTATAGACCGCCGGGAGGGTTAGATCTAGGCGTTAAGAATGGCTTACATGTGCACTGATAGTGGCAATCTAATGGCTATTGCTCAACAAGTCATCAAACAGAAGCAGCAACAAGAACAACAACAGCAGCAACATCATCAAGACCATCAGATTTTTGGTATTAATCCTTTGTCTCTTAACCCATGGCCCAATACTTCCCTCGGGTTTGGGCTTTCAGGTTCGGCTTTTCCCGACCCGTTTCAAGTTACCGGCGGCGGAGATTCCAACGATCCTGGCTTTCCTTTTCCTAACTTAGACCACCACCACGCCACAACC…
AT4G13250.1	GTCCTAATCTCCTTCTTCTTCCTCCGATCACTCTATTTAACGTCTTCGACGAATCCGAAGCTGAAAAATATCTAACAATCTATCTTTTGGGTCCCTAAAAAAGCTCCTTCGTTTATCTTGTTTTCTAAGTTATCTTTTTGTATGAGTTTCAAAGCTTATCATTATCTCACTCTTCTTCCATAGCTATGACTACTTTAACGAAGATTCAAGTGTACCCACAAGTCTTGGAGCACCGTCTCTTCTTCAGAGATCCGATACGGGTCGGGTCAAGATTGACTTGTAGAGAACGTAGTAATAGGGTTTATGTGCATCGGTGTGAGAAAAAAGTTGAAAGAAAGAGAAAAGTTGAGAAATTTAAGGGAAATGGGTCGTGGGATTCTTTGAAATCTGGGTTTTTAG…
AT4G05160.1	GAAATAGTCTTCTTCTTCTTCCTCACACACATACTTCTCTCACCTTATCCTCCGAGATCGGAAAATATGGAGAAATCCGGCTACGGCAGAGACGGAATTTACCGATCACTTCGTCCAACACTCGTTCTTCCCAAAGATCCAAACACATCGTTAGTCTCTTTCCTCTTCCGTAACTCCTCATCTTACCCATCAAAACTCGCTATCGCCGATTCCGATACCGGCGATTCCTTAACCTTCTCTCAGCTCAAATCCGCCGTCGCTAGACTCGCTCACGGATTCCACCGTTTAGGTATTCGCAAAAACGACGTCGTGTTGATTTTCGCTCCTAACTCTTACCAGTTCCCTCTCTGTTTCCTCGCCGTAACCGCGATCGGCGGCGTTTTCACCACCGCGAATCCT…
AT5G23060.1	ATAATCTTTAGAAAAAGGTACTTGAAGAAACAGTTTGCAGACAACATTGAAGAGAAGCTCTAAAGATTCTTTGTCTCTTTCTCTGTCGCATTGATTTGTAAAAAAGTGTGGCAGAGAGAAACCATGGCTATGGCGGAAATGGCAACGAAGTCTTCACTATCTGCAAAACTCACTCTTCCTTCTTCTTCTACTAAGAAGACACTGAGTCTGAGACAAGTCTCTGTTTCACTTCCAACATCAACTTCAATCTCTCTGTTATCTCTCTTTGCATCTCCTCCTCATGAAGCTAAAGCTGCTGTTTCCATTCCCAAGGACCAAATCGTCTCCTCTCTCACTGAAGTGGAGAAAACAATCAACCAAGTTCAAGAAACTGGTTCTAGTGTATTTGATGCAACGCAG…
AT4G18040.1	ACGAGAGGAAGTACATTAGTTTGGAGAAGAGTAATAGACAGAGAGATAGAGAGAAAGAGAAGCAGTTCGGAGAAACAATGGCGGTAGAAGACACTCCCAAATCTGTTGTAACGGAAGAAGCTAAGCCTAATTCAATAGAGAATCCGATTGATCGATACCATGAGGAAGGTGATGATGCCGAAGAAGGAGAGATCGCCGGAGGAGAAGGAGACGGAAACGTTGACGAATCGAGCAAATCCGGTGTTCCTGAATCGCATCCTCTGGAACATTCATGGACTTTCTGGTTCGATAATCCTGCTGTGAAATCGAAACAAACCTCTTGGGGAAGTTCCTTGCGACCCGTGTTTACGTTTTCAACTGTTGAGGAATTTTGGAGTTTGTACAACAACATGAAGCATC…
AT3G02750.3	GACGAATTAGATTTTGCTCAAAAGGGTTCTTGCACAAAGTAGCTGGAACTAAATTTTGAGGTTTGTTTCTTACAAACTAAATCATCATATCATCCTATTACTCTTTGTGGTGATCATTGGGATCTAAAGACGGGTTTTGTCTTCTTACAGAGATCTCTTTTGCATAGTTTGAATCATCATTGCTCTTTCCGGTGAGAATTGTGATCTAAAGGTTCAATCTTTCTCGCTGGAGGACCGTCGGGGTGATTGTACCATTGTTGGTCTGGAGTGCCTGCTCAATATAATCAGGGCCCTTAAAATGGGGTCCTGTTTATCTGCAGAGAGCAGGAGCCCTAGACCGGGCTCTCCTTGCTCTCCTGCTTTTAGTGTGAGGAAGAGGAAGAACTCTAAGAAGCGACC…
AT5G48300.1	TTTTTCGCTTTTCCACAATCACAAGACAACCACAAAACTCTCACTCCAAAACTCTCAATTTTGCCTTCCTTTGATCGAATACTACAATGGCGTCTGTATCTGCAATTGGAGTTCTCAAGGTACCTCCTGCTTCGACTTCCAATTCCACCGGAAAAGCCACGGAGGCGGTTCCCACGAGGACTCTTTCTTTCTCCTCCTCTGTTACTTCATCCGACGACAAGATTTCACTCAAATCCACCGTCTCCCGTCTTTGTAAATCTGTTGTTCGCAGGAATCCGATCATCGTCTCTCCCAAAGCCGTCTCAGATTCTCAAAACTCTCAAACTTGTCTCGATCCTGATGCTAGCAGCAGTGTTTTGGGGATAATCTTAGGAGGTGGAGCTGGAACTCGTCTTTATC…
AT1G71695.1	ACAAGGACTGAAGGACCAAAATTGCCTATAAAAGCAAAGTCCATCTATTCCACAAGAACAAGAAAAGGCAGAGAAGAGAGAGGCTCTGATAAAAAAAAAAACAAAAAAAAATGACAAAGGCTTATTCAACACGTGTCCTCACGTTTCTGATATTGATCTCGCTAATGGCGGTGACACTGAACCTTTTTCCCACGGTAGAGGCAAAGAAGCGGAGTAGAGATGCTCCTATAGTGAAAGGTCTCTCATGGAACTTTTACCAGAAAGCATGTCCGAAAGTCGAAAACATCATCAGAAAAGAGCTCAAGAAAGTCTTCAAGCGAGATATTGGTTTAGCCGCTGCCATCCTTCGTATACATTTCCATGATTGCTTCGTTCAGGGATGTGAAGCATCAGTGCTGC…
AT1G20693.1	TACATTTCGTGCGAAATTTCAATTTTTTTGCAATATCCTTTATTGATTGACCGAAGATATTTTACAAGCCTTTCTCCACTAAGCCCTTCTCTCTTCTTCTCTTGGCCTCTCACTTGAATCTCCCACAAAGCGATCAATCACAAATTCCTTCTTCTCTCTCTCTCTTTTCGTCCCTAAGAATCAATTATGAAAGGAGCTAAATCAAAGACTGAAACCAGGAGCTCCAAGCTCTCTGTGACCAAGAAGCCGGCTAAAGGAGCAGGGCGTGGCAAAGCTGCTGCTAAGGACCCCAACAAACCAAAGAGGCCAGCCAGTGCTTTCTTCGTTTTCATGGAAGATTTCCGTGAGACTTTCAAGAAGGAAAACCCCAAGAACAAGTCTGTAGCTACTGTTGGAAAA…
AT5G03280.1	ATCTCTCTCTTTCGATGGAACTGAGCTCTTTCTCTCTTTCCTCTTCTTTTCTCTCTCTATCTCTATCTCTCGTAGCTTGATAAGAGTTTCTCTCTTTTGAAGATCCGTTTCTCTCTCTCTCACTGAGACTATTGTTGTTAGGTCAACTTGCGATCATGGCGATTTCGAAGGTCTGAAGCTGATTTCGAATGGTTTGGAGATATCCGTAGTGGTTAAGCATATGGAAGTCTATGTTCTGCTCTTGGTTGCTCTGTTAGGGCTTCCTCCATTTGGACCAACTTAGCTGAATGTTGTATGATCTCTCTCCTTGAAGCAGCAAATAAGAAGAAGGTCTGGTCCTTAACTTAACATCTGGTTACTAGAGGAAACTTCAGCTATTATTAGGTAAAGAAAGACTGT…
AT3G04720.1	AGACCACCAAGAAAACAAAGACTTATCGATCATGAAGATCAGACTTAGCATAACCATCATACTTTTATCATACACAGTGGCTACGGTGGCCGGACAACAATGCGGTCGTCAAGGCGGTGGTCGAACTTGTCCCGGTAACATCTGCTGCAGTCAGTACGGTTACTGTGGTACCACCGCGGACTACTGTTCTCCGACCAACAACTGTCAGAGCAATTGTTGGGGAAGTGGGCCTAGCGGACCAGGGGAGAGCGCGTCGAACGTACGCGCCACCTACCATTTCTATAATCCGGCGCAGAATAATTGGGATTTGAGAGCCGTGAGTGCTTATTGCTCCACGTGGGATGCTGATAAGCCGTACGCATGGCGGAGCAAGTATGGCTGGACCGCCTTCTGCGGGCC…
AT2G40100.1	ACTATTATTCTAAAATCCAAAAAAACTATATGTTATAACATTGGAATCATCAGTCTCTAAGCAGTATCACACCAACTCAATATGGCTACCACCACTGCAGCAGCAGCCTCAGGTATTTTTGGGATCCGGATTCAAGATCCTAGACCTGGAACCGGTAGGGTCCAAGCCCGGTTCGGGTTCAGTTTCGGAAAAAAGAAACCGGCTCCACCGCCAAAGAAATCAAGGCAGGTCCAAGACGATGGAGACAGACTAGTTTGGTTCCCCGGCGCAAACCCGCCGGAATGGTTGGACGGATCGATGATCGGAGACCGTGGATTTGATCCGTTTGGTTTAGGTAAACCGGCTGAGTATCTTCAGTACGATTTCGATGGACTTGACCAAAACCTTGCCAAGAACGTG…
AT5G02840.2	GGATATCGTCGTCATTTCTCTCTCTAACCCCTTCTCTCTTCAGTCTCTCTCTCTCTAGACGATCTCTATCTTGAATAAAATACCGATAATGACCTCAACCAATCCGGTGGTCGCCGAAGTAATACCGGCGGAAACTTCTACAGATGCTACAGAGACGACGATTGCAACGACGGAAGCTGGTGAAGCACCGGAGAAGAAGGTGAGGAAAGCTTACACAATCACCAAGTCTAGAGAGAGTTGGACTGAAGGAGAACACGACAAGTTTCTGGAAGCTCTTCAATTGTTTGATCGTGACTGGAAAAAGATAGAAGATTTTGTTGGTTCAAAGACAGTTATTCAGATCAGGAGCCATGCCCAAAAATACTTTCTAAAGGTCCAAAAAAATGGGACTTTAGCACA…
AT3G16920.1	ACAATGGTCACATTGATAGACGAAGAAAAAGACAAAAAAAAATCAACCATGGTTTCGAAACCGCTATTCTCCCTATTGCTTCTCACGGTTGCATTGGTTGTGTTTCAAACCGGAACCCTTGTCAACGCTGAAGATTCCGAGCCTTCGAGTTCAACGAGAAAGCCTCTGGTGAAGATTGTGAAAGGTAAAAAATTATGCGACAAAGGATGGGAATGCAAAGGATGGTCCGAGTATTGTTGCAACCATACAATCTCCGATTTTTTTGAGACATATCAATTCGAGAATCTATTCTCTAAGCGTAACAGTCCAGTGGCTCACGCCGTCGGCTTTTGGGATTACCGATCATTCATTACTGCGGCTGCCGAGTACCAGCCTCTTGGTTTCGGTACTGCTGGTGAG…
AT1G05560.1	AAGGAGAGACACAGATTCTTGTATTGATACTCACTTCAGTGGAGCTAAGACAAGTAGAAAAAAAATGGCGCCACCGCATTTTCTACTGGTAACGTTTCCGGCGCAAGGTCACGTGAACCCATCTCTCCGTTTTGCTCGTCGGCTCATCAAAAGAACCGGCGCACGTGTCACTTTCGTCACTTGTGTCTCCGTCTTCCACAACTCCATGATCGCAAACCACAACAAAGTCGAAAATCTCTCTTTCCTTACTTTCTCCGACGGTTTCGACGATGGAGGCATTTCCACCTACGAAGACCGTCAGAAAAGGTCGGTGAATCTCAAGGTTAACGGCGATAAGGCACTATCGGATTTCATCGAAGCTACTAAGAATGGTGACTCTCCCGTGACTTGCTTGATCTA…
AT5G20250.3	TAAAAAAACTCACCAAACGAGGAAAGCCAAAGAGAGAGAGAGAGAAACAAAAATGGCGTCACAGAGTTGCTACAATGGAATCCATCGTATAAAAAGGGTTCATCCTCTGATTCACTCTCTCACATTTCATCGATTCTCCTCATCTTCTCTTCCATTCAAATCTCACATTCCCTCTTCACAACAACAGCTTCGTATTCGCTCATCTTCTTCGCTTTCTGGTATCGCATCTTAATCACCATCTATCTCCTTTCAATCATTCTATGTTCCCAGATTTTGCGTCTAACAACGACTTTTTATTGTTTTATCTCCATATCTTGGAAATCGCAGGCATTGTTCGTCTACTCGAGGATTTCAATTTTGGTCATACAAGAGAAGCGAAGCAGCGTCGCCGTTCAAGAC…
AT5G45890.1	AATCAAATTAAGAGCAAAAGTCATTTAACTTTCCTAAAACAATGGCTTTAAAACATATGCAAATCTTTCTCTTCGTCGCTATATTTTCATCATTCTGTTTCTCCATCACTCTTTCTCGTCCACTCGACAATGAACTCATCATGCAAAAGAGGCACATCGAGTGGATGACTAAACACGGCCGTGTCTACGCGGATGTGAAGGAGGAAAACAATCGCTACGTTGTGTTCAAAAACAACGTCGAACGCATTGAACATTTAAATAGCATTCCTGCCGGAAGAACTTTCAAACTTGCGGTAAATCAGTTTGCTGATTTAACCAATGACGAATTTCGTTCCATGTACACTGGTTTCAAAGGTGTCTCGGCATTATCTAGCCAAAGCCAAACTAAAATGTCGCCGT…
AT4G29100.1	TTTTGAGTTTTCTCTCTCTTTCTCTTCTCTAAAACTACTTAAGCTAAAGAATCAAACACTTCTCAACGTTTCTCCAAAGCCTCTGATTAGTAAACACATAAAGAGATCTATAGAGAGAGAGAGAGTAGAGATAAAAGGTGATGAATAGAGGTGTGTTGGAGAGTTCGCCGGTTCAGCAGCTGATGGCAGCCGGAAACCCTAATTGGTGGAACGTAAGCGGCGGCATGAGGCCACCACCACCGTTGATGGGTCATCAGCAGGCGCCGTTGCCACCACATATGACTCCTAATAACAATTATCTCCGACCACGGATGATGCCCACTCCCTTCCCGCACTTCTTGCCATCTCCGGCGACTTCTTCTTCTTCCTCTTCTTCTTCACCGTCTTTGCCTAATAACC…
AT2G30490.1	CTCAGCAGCTTCTTCTGCTTTCAATTACTCTCGCCGACGATTTTCTCACCGGAAAAAAACAATATCATTGCGGATACACAAACTATAATGGACCTCCTCTTGCTGGAGAAGTCTTTAATCGCCGTCTTCGTGGCGGTGATTCTCGCCACGGTGATTTCAAAGCTCCGCGGCAAGAAATTGAAGCTACCTCCAGGTCCTATACCAATTCCGATCTTCGGAAACTGGCTTCAAGTCGGAGATGATCTCAACCACCGTAATCTCGTCGATTACGCTAAGAAATTCGGCGATCTCTTCCTCCTCCGTATGGGTCAGCGAAACCTAGTCGTCGTCTCCTCACCGGATCTAACAAAGGAAGTGCTCCTCACTCAAGGCGTTGAGTTTGGATCCAGAACGAGAAAC…
AT3G57270.1	GTCATAACAGTAAATGATTTCCACCTCGCTCTTAATTTTCTACAAATCATCTCTTTCTTCACCTAACGACGATGGATCTCCGATTCTTGGCGTCCTTGACCCTTCTTCTCGGTCTATTCTTCGTCAATACAAATCCAACAGGTGGACAAGTCGGCGTTTGCTATGGAAGAAACGGCAACAACCTCCCTTCACCAGCAGAAACCATTGCGCTCTTCAAACAGAAAAACATCCAACGAGTTAGGCTATACAGTCCGGACCACGACGTTCTAGCCGCCCTACGTGGCTCCAACATCGAGGTAACGCTGGGTCTTCCCAACTCTTACCTACAGAGCGTGGCCTCGAGCCAATCACAAGCTAACGCGTGGGTACAAACCTACGTCATGAACTACGCGAATGGCG…
AT2G39730.3	CAGAGAGTTAAGCCTTGAAGACGAAGAGATAACGAATTGGTTGTTGATCACTCGCTTTATAAATCTCTCAGTTTCTTGCTCACACCAACATCTCTCTAAGCTTCTTCTTCTACCAATCTAATTCCTCTCTTCAGCTTCTTGTGTTGTGACGCATACTCGTCGCAGTCTTGAGATATGGCCGCCGCAGTTTCCACCGTCGGTGCCATCAACAGAGCTCCGTTGAGCTTGAACGGGTCAGGATCAGGAGCTGTATCAGCCCCAGCTTCAACCTTCTTGGGAAAGAAAGTTGTAACTGTGTCGAGATTCGCACAGAGCAACAAGAAGAGCAACGGATCATTCAAGGTGTTGGCTGTGAAAGAAGACAAACAAACCGATGGAGACAGATGGAGAGGTCTTGCC…
AT5G44190.1	GTATCATTCTTGTTTTCTCTAAATTTTTCAAAAAACCTTTAGAATTTTCATTTTTTTACGATTCCGATGTTAACTGTTTCTCCGGCTCCAGTACTCATCGGAAACAACTCAAAGGATACTTACATGGCGGCAGATTTCGCAGATTTTACGACGGAAGACTTGCCGGACTTTACGACGGTCGGGGATTTTTCCGATGATCTTCTTGATGGAATCGATTACTACGACGATCTTTTCATTGGTTTCGATGGAGACGATGTTTTGCCGGATTTGGAGATAGATTCGGAGATTCTTGGGGAATATTCCGGTAGCGGAAGAGATGAGGAACAAGAAATGGAGGGTAACACTTCGACGGCATCGGAGACATCGGAGAGAGACGTTGGTGTGTGTAAGCAAGAGGGT…
AT1G78600.1	AAAGAAGTTGACAACAACAACAAAAAATCCAAAGAGAAAACGTATGAGTTGCTTAAACCATAAACCTCAAGCTCAAAATTTTATCAACCTTATAAAGTTTCGTTTTCTCGAGATTTTGAATCTTTTCAGCTAAAAAAGATCACAGCTTTTTGCGTTTTCTGGATGAGTTTGAGATAAGAGAAGATGAAGATTCAGTGTAACGTTTGTGAGGCGGCGGAAGCGACGGTTCTATGTTGCGCCGACGAGGCTGCTCTTTGTTGGGCTTGCGATGAGAAAATTCACGCCGCTAATAAACTCGCCGGAAAACATCAGAGAGTCCCTCTCTCTGCCTCTGCCTCTTCCATACCCAAATGTGACATTTGTCAGGAAGCATCTGGATTCTTCTTTTGTCTGCAAGAT…
AT4G38130.1	GTAAGTAGGCTACAGTTTCAGTCAGAGGTGAAAGAAAATCTGAAAGCAAAGCAGAGAGCAGCTCCCTTCCCCTCGGCGAGGAGGAAGGAAGAAGAAAGCCAGAGAGAGAGAGAGAGATCATCGCAGCTTCTCCTCCGACCATTTGACTGCGACTGTGATTACAACACACCGTTGATCCTACGAAAAAGAGGTAATGGATACTGGCGGCAATTCGCTGGCGTCCGGACCTGATGGTGTGAAGAGGAAAGTTTGTTATTTCTATGACCCTGAGGTCGGCAATTACTACTATGGCCAAGGTCATCCCATGAAGCCCCATCGCATCCGCATGACCCATGCCCTCCTCGCTCACTACGGTCTCCTTCAGCATATGCAGGTTCTCAAGCCCTTCCCTGCCCGCGA…
AT1G76670.1	AAAAAAGAATTTATAACAACTCCAAGGAAAGCATCAATGGTGGGAGAAGAAGCTTGCTTGTGATAATATATTCAGCTACGTCGAGTGAAGAACCAGTGAAGCATAAGTAGCAGAGACAGAGAGAGATACGTGAGTGTGTGTCTGTGTTTTTCGCTTTTTGGCTTTCTTCGCTGATTCCACGAACGGCGTGAATCGACTTTTCTCCAGATCTCATCTCTTTCAGTGTTTGATTCTGTCAAAATCTGCAAGCGAATCGAGATTTCTCAGATCTCGTTTTCGCTTGCACGAGATTCAGATCTGATAGTGTCGGTGTTCAATTTTCTCAAATCCAAATGGAGAAACCGGAGAGCGAGAAGAAATCGGCGGTGTCTGATGTCGGTGCATGGGCTATGAATGTAA…
AT5G65990.1	CCCAATCAGAGATCGATCGCCATTAACGTAGACTGTGACTCTCGGCTCTTCTTCACTCTCAATTTCGATCGGCATGAGGTACGATCAGGAAGCGGGATCGTCCTCCCATTCGCTGCCTTCGGGATCATCCTCCCATTCGCTGCCGCCGACGGAAGACACTCCTCTTTTGGGGCCTCGAACATTGTCGTCGCAGCCAAAAACCTTTGCAAATGTCTTCATCGCCATCGTCGGCGCCGGCGTGCTCGGACTTCCGTACACCTTCAAGAAGACTGGATGGCTCTTGGGCCTCCTCACACTCCTCTTCGTATCCTCCCTCACCTTCTTCTGTATGATGCTCCTCGTCCACACCCGCCGGAAACTCGAGTCCCTCTCCGGCTTCAACAGCATCACTTCTTTCGG…
AT1G20840.1	AATCAAATCAACCCCTATTTCAACGCCTCTTTTTCTCCCTGATTTATATATCGGAGAGATTTCAAGGCAAAGCTTTCTCATTTCCTCGTAATTGCCGGCGAATTCTACTAAAGAGTTTGTTGAGCAATGAAGGGAGCGACTCTCGTTGCTCTCGCCGCCACAATCGGCAATTTCTTACAAGGATGGGACAATGCCACCATTGCTGGAGCTATGGTTTATATCAACAAAGACTTGAATCTACCAACCTCTGTTCAAGGTCTTGTCGTTGCTATGTCATTGATCGGTGCAACGGTCATCACGACTTGCTCAGGACCGATATCTGATTGGCTCGGCAGACGCCCCATGCTCATTTTATCATCAGTTATGTATTTCGTCTGCGGTTTGATAATGTTGTGGTCT…
AT4G09010.1	GGAGATTTGGATAACAGAGAATCCACAAAAGTGTATCCTTCACAAAACCAAAACACACTCTCCATTTTCTTCAGACAACTCTTTCTCCTTTCTTCTCTCTTCTCTGTCTCATCACAAACCAGAAATGGGAGGAGTGTCCTTCCTCTCCACTGTTCCTTCCTTCACCAACACAACCAATCATCAACATCTCACTACACTCTCTTCTTCTTCTCATCGCTCTGCTGTTATACGATGTTCCAAGATTGAACCTCAAGTTTCCGGTGAAAGTTTAGCTTTCCACCGCCGTGATGTTCTCAAACTCGCCGGCACTGCAGTCGGAATGGAATTAATAGGCAACGGTTTCATTAACAATGTGGGTGATGCAAAAGCTGCTGACTTGAATCAACGTAGACAACGATC…
AT5G12860.1	ACACCTCTCTCTCGCCGACGACGCTACAACCATGGCGTCTCTCGCTCTCTCCGGCTCCTGCTCTCTCGCTTTCCCTCTCAAATCTCGATCTCTCTCTCTCCCTCGTCCTCCTTCTTCCTCTCTCAATTTGACGAAACCTCTCCGATCTCTCGATTCTCGCTTCTCCTTACTCAAATCTCCACTTCCCGTCTCTTTACGCCGGAGATCATCAACTCTCGTTAAAGCCTCTTCCACCGTCGCTTCAGCTTCCTCTTCTCCAACTCCTCCTTTGGTTCCAGCTCCGGTTCCATGGCAAGGAGCTGCCATTAAGCCTCTTCTCGCTTCGATCGCTACTGGTTTGATTCTATGGTTCGTTCCAGTCCCCGAAGGTGTCACTCGCAACGCGTGGCAATTACTCGC…
AT3G16190.1	AAGCATCACTATGCTCGAAAATCTCTCTTTGTTCGCTTTGTGGGGAACGAACTATGGCCGAGAGATGGAGGAACACGGCTCTACTCGTCATCGACATGCAGAACGATTTCATAGAGGAAGGTGCTGTGACGCAAGTGAAAGGAGGAAAATCTATAGTTCCTAATGTTATCAGAGTCGTCGAACTCGCGAGGCAGCGTGGTATTCTCGTAATTTGGGTTGTTCGAGAACATGATCGTCAAGGAAGAGATGTTGAATTATTCAGGCGCCATAACTACAGTTCTGAGAAAGTCGGGCCAGTTATTAAAGGCACCGTAGGAGCAGAATTGGTTGATGGATTGATGATCAACGAAGAAGATGACTATAAGATTGTGAAAACTCGTTTCAGTGCTTTCTTTAGTA…
AT1G60950.1	CTCAAAAATCTCAACTTTATCTCCCAAAACACAAAACAAAAAAAAATGGCTTCCACTGCTCTCTCAAGCGCCATCGTCGGAACTTCATTCATCCGTCGTTCCCCAGCTCCAATCAGTCTCCGTTCCCTTCCATCAGCCAACACACAATCCCTCTTCGGTCTCAAATCAGGCACCGCTCGTGGTGGACGTGTCACAGCCATGGCTACATACAAGGTCAAGTTCATCACACCAGAAGGTGAGCTAGAGGTTGAGTGTGACGACGACGTCTACGTTCTTGATGCTGCTGAGGAAGCTGGAATCGATTTGCCTTACTCTTGCCGTGCTGGTTCTTGTTCGAGCTGTGCTGGTAAAGTTGTGTCTGGATCTGTTGATCAGTCTGACCAGAGTTTCCTTGATGAT…
AT1G09020.1	AGATTCTTCTTCACCTTGAAAGACCATTAACATCATTCCTTGCCCAGATCCAAACAATGCCATCTCCACTCTCTCTATTTAGGGTTCTCTCCAACTTTTCAAATCCCTAATTCTTGCTCCCTCCCTTCAATCAATTCCGATCATCATCGAGGTCTCTCTACTCCCCGAATTTAAAGATCAGAGCCGCGACTTCCTCTGCCTTCTTTTCCTCGGAATTTTTCAGCTACGTTTTCCAGGTGGTGTGTATTGTCAATCAGTTGACCTTTGCTTTTGTAGCCAGATCGTTCGTGCTTTGAGTTTAGGGCTCTTTTACAAGGTTTCGTGTTGGTGGAATTTCTCTACCTAGGTTTGGGGGAAGAGTTCAGTAATTTCGTTGTAGATCGTGATTTGGGCTTTTAG…
AT5G19140.1	CTTTGTCTCGTCTTCCATGTCCGATATATCGTTACCAGAGAAAGAGAGCTCAGAGATTTAGTTAGCTTAATTTTTCTTTTCGTTTTGAAATTAAGGAAGTGATTGTTATCACCGGAGGAGAGAGAGAAAATGTTGGGAATTTTCAGTGGAGCTATAGTATCGCCGCCGGAAGAGTTAGTGGCTGCCGGAAGCAGAACTCCGTCGCCGAAAACAACCGGATCAACTTTAGTAAACCGGTTCGTCGAGAAAAATCCATCCGCTGTTTCTGTACAAGTCGGCGACTATGTTCAGCTTGCTTACAGCCATCACAACGAGAGTCCTCTCCGGCCTAGATCATTTGGAGCTAAGGATGAAATATTCTGCTTGTTCCAAGGCTCACTTGACAACCTAGGAAGCTTG…
AT2G26900.1	TCCTCCTCATTTGGAGATGTCACTAACTCATCTTCTCTGATTCACCAACATCCTAAAACCCTTTTGATCAAAACATGGCTTCCATTTCCAGAATCTTACCAACAGATGGCAGATTAAGTCAATGCAGAATCAACACCTCGTGGGTTCCTTCTACAACCAGAACTCAAACTCACTTAGATTTTCCCAAGTTAGTTTCTGTTAGTAACTCTGGGATAAGTTTGAGGATTCAGAATAGTAAACCTATTAGCCCTGTCTTTGCTCTTGAAGCAACTTCCTCCAGGAGGGTTGTTTGCAAAGCTGCTGCTGGTGTGTCAGGTGACTTACCTGAGAGTACTCCTAAGGAACTTAGTCAGTATGAGAAGATTATTGAGCTTTTGACAACCCTTTTTCCACTTTGGG…
AT2G30860.1	GTTCCGCCACGAGTCGCGATTCTCTCTCACTCTCTCTCCCATCTTTCTCTATAAAACTTGTGTCGTGGACACTCTTAAAACTTCACTCAACAAAGCTTAACCATAAACTGTGAGTAAAAAAGAGAAGAAAGAAAAATGGTGCTAAAGGTGTACGGACCTCACTTTGCTTCACCAAAGAGAGCTTTGGTCACACTGATCGAGAAGGGCGTTGCCTTCGAGACCATCCCCGTCGATCTCATGAAAGGAGAACACAAGCAGCCTGCTTATCTCGCTCTACAGCCTTTTGGTACTGTTCCTGCTGTTGTTGACGGTGACTACAAAATCTTCGAGTCCCGTGCGGTGATGAGGTACGTAGCTGAGAAGTACAGGTCACAAGGACCTGATCTTTTGGGGAAAACC…
AT2G26140.1	TGCGTGTCTCCACCTGCTGCACAATTTTTCTCTCACCCGATAACCAAACAGGTCTCTCACGTGTAATTTAGTGTTTTTAAGACTTTAGGGAATAAGATTAGAACGGTTCTTCCCCAAACACAACGAAGAAGTCTTTTGTTTCCGATATAGATCGAGGAACTTCGATTTATCAGACATTAACACCAATTTTTAAGATATCGTGAAGGAGAGATTTGATTGATGGCTTGGAGGCGCATCATCACCAAGGTTTCGAGTCATGAAAGGGAATTGAGCAGTTTAAGAAGCTTACTTGTTAGAGCTTACTCCTCTTTTCCTAGAGTGGGAGTTACTGGAGCTGTGGGTGGTGGTGGAGCTTCTTTACCGCGAACGAGGTTTCAATCGAGTTATGTTGGTAGCTTT…
AT2G38020.1	CTTGCTTGATGTTTCGTCTTCGCTCCGATCTCCAAACTCCTTCGTCCGGTCGATAAATTCGTACCTTGCTCGATTCTCCTCTTTGACCAAACGTCCTGACGAAATAAGATGGCAAACGTGTCTGTTGCTGCGGAATGGCAGCTTCTCTATGATCGATATTATAGGAAGCCTGAGATATACCAAATGAAATGGAAACATGTAGATTTGAGTCGTAACAAGGTGGCGTGTGCTTCGTTTGGTGGGCCAATTGCAGTTATTCGAGATGACTCGAAGATTGTCCAACTATATGCTGAATCTGCTCTAAGAAAGCTCCGCATCTTTAACTCAGCAGGTATACTTCTCTCTGAGACGGTTTGGAAGCATCCCGGGGGACGTCTGATCGGAATGTCCTGGTCAGAT…
AT3G16920.1	ACAATGGTCACATTGATAGACGAAGAAAAAGACAAAAAAAAATCAACCATGGTTTCGAAACCGCTATTCTCCCTATTGCTTCTCACGGTTGCATTGGTTGTGTTTCAAACCGGAACCCTTGTCAACGCTGAAGATTCCGAGCCTTCGAGTTCAACGAGAAAGCCTCTGGTGAAGATTGTGAAAGGTAAAAAATTATGCGACAAAGGATGGGAATGCAAAGGATGGTCCGAGTATTGTTGCAACCATACAATCTCCGATTTTTTTGAGACATATCAATTCGAGAATCTATTCTCTAAGCGTAACAGTCCAGTGGCTCACGCCGTCGGCTTTTGGGATTACCGATCATTCATTACTGCGGCTGCCGAGTACCAGCCTCTTGGTTTCGGTACTGCTGGTGAG…
AT4G23190.1	ATTCAATATTTGAAAATTTTGGAGAGAAGCTTCGATTTTGCTTGTTTAAACTGGTAAGAAACGTACAGATGCGTCAAACACTAAACACAAAGATCTAGCTTTTGCTTTAATCTTCAAGAAACAATGAAGCAGAGGAGTTTGTTTTCAGTCCTCTGTTTTTTCTTCATAAGTTTTGGTGTTGCTTCAGTTTCAGCACAAACATGCACGACGGACAAGGGGACTTTCAGACCCAACGGTACTTACGACGTAAATCGCCGTCTCATCCTCTCTTCTCTTCCTTCAAATGTCACGGACCAAGACGGCTTATACTACAACGGTTCCATAGGACAACAACCGAACCGTGTCTACGCAATAGGGATGTGCATCCCAGGATCAACTTCAGAAGACTGTTCTGATTGT…
AT3G56860.2	GGCGCATTATAGATAAGGAGGGGAAAATCAGCTTTTTGGAGAAGAAACCAAAGAAAACATTCGAAACCCTAAAATCTCCATTAGAATTCGAAAATGACAAAGAAGAGAAAGCTCGAAGGAGAAGAATCTAACGAAGCTGAAGAACCGTCGCAGAAGCTGAAGCAGACGCCGGAGGAGGAGCAGCAGCTTGTAATTAAAAATCAGGATAATCAAGGAGACGTTGAAGAAGTTGAATACGAGGAAGTAGAGGAAGAGCAAGAAGAAGAAGTAGAAGATGATGACGATGAAGATGATGGTGATGAGAATGAGGATCAGACGGATGGGAATCGTATAGAGGCGGCGGCGACGTCTGGATCTGGCAATCAAGAAGATGATGACGATGAACCAATTCAGGATCTG…
AT4G37000.1	ATAGCCACATAAAAAATGGCGATGATATTTTGCAACACTCTCTACTCTTCTTCTTCTCCATCATATCTCTCGCCGTTAACTTCAAAACCGTCGCGATTCTCAAAGAATCTCAGACCTCGAGCTCAATTCCAGTCCATGGAAGACCACGACGATCACCTCCGCCGAAAATTTATGGAGTTCCCGTATGTGTCACCCACGCGGAAGCAGCTCATGGTTGATCTCATGTCGACGGTGGAGAATCGCCTCCAATCACAACTCCTTCCCTGTAACCTCCCTCCAGATGTACGAAACTTCAATAACCCTAACGGTTCCGCCGAAGCATCTCTTCATATCAGATCCGGCGACAAATCTTCTCCGATTGATTTTGTTATAGGAAGTTGGATACATTGCAAGATCCCA…
AT2G39810.1	ATTCACTCAACAGTGTTTCCTCTCTTCGTCTTCCCTCCCGAGAAAGCTCAACGGAGCCCTAGACTGGTTTTATCACTCTCGCCAACACCAACCACGCTTTTTCTCTCTTTACCTCCATTTTTGTATTCGTCACCGGAGTAGATGGATACGAGAGAAATCAACGGTTTTGCCTCCGCCGCGAGATCGATATCTCTTCCTACGCAGCCTAATTACAGTAGCAAGCCTGTTCAGGAGGCGTTGAAACATTTGGCATCTATAAACCTCAGAGAATTATGTAATGAGGCAAAAGTTGAGCGATGTCGTGCAACAAGAGACTTAGCTAGCTGTGGAAGATTTGTGAACTATGTGTTGAATCCATGTGGTCATGCCTCCTTGTGCACAGAGTGTTGTCAGAGGTGT…
AT5G25900.1	ACTATTACACAATGAAATCAACACTACATTTTCACATCAAAATCACATTCCTTCCATGGCCTTCTTCTCCATGATCTCCATTCTCCTTGGCTTTGTTATCTCCTCCTTCATCTTCATCTTCTTCTTCAAGAAACTTCTCTCCTTCTCCAGAAAGAACATGTCTGAAGTCTCCACTCTCCCCTCTGTTCCAGTGGTACCAGGGTTTCCTGTTATTGGGAACTTGCTGCAACTAAAAGAGAAGAAACCTCACAAGACTTTCACTAGATGGTCAGAGATTTATGGTCCTATTTACTCTATAAAGATGGGTTCTTCTTCTCTTATTGTCCTCAATTCTACTGAGACTGCCAAAGAGGCCATGGTGACGCGGTTTTCGTCTATCTCAACGAGGAAGTTGTCAAA…
AT4G30270.1	ACTCTCTTCTCTTCTTCTTCTCATTTATTTATATGTTAAACTCTCTCCCACTATATATATCTCTCCCCCTTCTTCTCTCTTCCTCACATTCCTCACCAAACCCTCTCCAAAACACACCCACACGTACGCACACACACAAAGACAATGTCTCCTTTCAAAATATTCTTCTTCACGACTCTTCTCGTGGCGGCGTTTTCAGTGTCGGCTGCTGATTTCAACACTGACGTCAACGTAGCTTGGGGAAATGGCCGTGGGAAGATACTCAACAACGGCCAGCTTCTTACTCTCTCCTTAGACAAATCCTCTGGTTCCGGTTTTCAATCCAAAACAGAGTATTTGTTTGGAAAGATTGATATGCAGATTAAGCTTGTTCCTGGTAACTCTGCAGGAACAGTCACA…
AT5G54270.1	ATATCCCATCTCTGATTCTCCCACCTCTCTTCTCATCCACAAAATACTAACATAAAAGTCAAAGTCCCTGAGACCAATACTTTCACCAAACAGCAAAACAAGAAGAACAACAACACTAAGCAAAAAAGAAAAGCTCAAGCCGAGAGAGACAATGGCATCAACATTCACGAGCTCAAGCAGTGTTCTTACCCCAACAACATTCCTTGGCCAGACTAAAGCCTCAAGCTTTAACCCCCTTCGTGATGTTGTCTCTCTCGGATCTCCCAAGTACACTATGGGAAATGATCTTTGGTATGGACCTGACAGAGTGAAGTACTTAGGACCCTTTTCCGTTCAAACTCCGTCTTACCTCACCGGAGAATTCCCTGGCGATTATGGTTGGGACACCGCCGGTTTATC…
AT1G25490.1	TAAAAAAAAATCAAACGCAGAATATTATTTTTCTCGCTCGCGAATTCCTCTTTCTCACCTTTTCTCGCTCCTGGGAATCTGAAGCAGTTCTTCTCCGACGCCTGGATCGTGATTTGATTCGAACTTTCACATAAGATGGCTATGGTAGATGAACCGTTGTATCCCATTGCTGTGCTTATAGATGAGCTTAAGAATGATGATATTCAGCTTCGTTTGAACTCGATCCGTCGCTTATCTACTATAGCTCGTGCTCTTGGAGAGGAGCGTACAAGGAAGGAGTTAATCCCTTTTTTGAGTGAGAATAGTGACGATGACGATGAGGTGCTTCTTGCAATGGCTGAGGAGTTAGGAGTTTTTATTCCGTTTGTTGGAGGAATTGAGTTTGCGCATGTTCTTCTT…
AT2G27030.1	ATTACACACACCAACGTTGATTCTTCTTCTTCTTCTTCTTCTCTCTTTCTCATCTAAACCAAAAAATGGCAGATCAGCTCACCGATGATCAGATCTCTGAGTTCAAGGAAGCTTTTAGCCTTTTCGACAAAGACGGAGATGGTTGCATCACAACGAAAGAGCTAGGAACAGTGATGAGATCATTAGGTCAAAATCCAACAGAAGCAGAGTTACAAGATATGATAAACGAAGTAGATGCTGATGGTAACGGAACCATAGACTTCCCTGAGTTTCTGAACCTAATGGCTAGGAAGATGAAGGACACTGACTCTGAAGAAGAGCTCAAAGAAGCTTTCAGGGTTTTCGATAAGGACCAGAACGGTTTCATCTCGGCAGCTGAGTTAAGACATGTAATGACAA…
AT1G51660.1	GTTCCCTTTTCAGTGTCCTTTCAATTTCTTTCGACGAAACTTCATTTCTCAATTTCTTTTGATTTTGATCGCTTCGAAGAACGAATCAATTTAAGCCTGCCACAAACAAACCCTAGAATACGACAACGCACGACGACGAAGAAGTCGAAGAAGACTACTACTATAAACGACGAAGATCATTACTTCAATCTTCAATCGAGCTTTTAAATTTTCAGATCGTAGAAGAAAATCGAACTTTTGATTCCAAAAGCGATGAGACCGATTCAATCGCCTCCAGGAGTTTCCGTTCCGGTGAAAAGCCGTCCCCGTCGCCGTCCTGATCTTACCTTACCGCTTCCTCAACGCGATGTTTCTCTCGCTGTACCTCTTCCTCTCCCACCTACTTCCGGTGGTTCCGGT…
AT3G55730.1	TAGGAAAGCTGGTACAAACCAAATTTCATTTTTTTTCTTTTAATTAATTTTGGCCAAAAAGAAAAAAAAATCGAAACTTTTTTTGTGTAAATGGAAGGAGAAACTCATCAATCGGAGCCGTTACCTTTAGCATCTGGAGATTCCGATGAAGGGATCAGTGCTGCGATTGAGGCGGAGCTTGCTGAGTTAGCTGCTGGAGATTCAAGCGGCGGTGGTGGTTGCGGCGGCGGAGGAGGAGGGATTAGGAGTAAAGTCAAAGGACCTTGGTCTACGGAGGAAGACGCGGTTCTTACGAAGCTTGTGAGGAAACTAGGACCGAGGAATTGGAGTTTGATCGCTCGTGGAATCCCTGGTCGTTCTGGTAAATCTTGTCGATTGCGTTGGTGTAATCAGCTTGAC…
AT5G24930.1	AATGCCAAGTAATTTCATCAGAAATAAAATTACGTTGTTTGGCTAAGATTTTACCACGTGTCAACTTTTCATTCGATCTAGATGGATACCCATGGACCCCACATGGATAGACTCATTGACACGCTCATGTGAAGCCAATAGTAACACCAACCACAAAAGAAAGAGAGAGAGAGAGACACTGAAACATAGAGAGAAGAAAAAGAAGAGGTTTAGAGAGAGAAAAATGGCGTCAAAGCTCTGCGATTCGTGCAAATCAGCGACGGCGGCGTTATACTGCCGACCAGACGCAGCGTTTCTATGCTTAAGCTGCGATTCAAAAGTCCACGCGGCGAACAAACTCGCGTCACGACACGCGCGCGTGTGGATGTGTGAAGTGTGCGAGCAAGCACCGGCACACGT…
AT1G34000.1	ACAAAGACATTACCAAAAGACAGAACCAAAGCTTCGAAAATCAGACAATTCAACTAACAAAAAAATGTCAGTAGCTTCACCGATTCAATGTATCAGGATTCTAAATCCATCATCTTCATCTTCTTCTTCGACAGCTTCGTCGTCTTTTAGATTCTCAACAACGACTAAGCCATGTGTCTTCATCATCAGATGCTCTCAGACAGAAGGTCCTTTAAGAAGACCATCGGCTCCTCCTACTCTCCGGGAGCCTCAAAAACCTGTTCCTCCATCACAGCCATCTTCCTCTCCTCCTCCTTCTCCGCCGCCGCAGAAAGCTGTAGCTGTTGATGGGAAGAGTGTAACTACAGTGGAGTTTCAGAGACAAAAGGCTAAAGAGCTTCAAGAGTACTTTAAACAGAA…
AT3G16770.1	AAGTAATTCATTTCACTCACACTTTATTACCATAAAACATTTATTTTGCGCCTATAAAGGCATTTCAGCTCCACCGTAGGAAACTTTCTCTTGAAAGAAACCCACAGCAACAAACAGAGAAAATGTGTGGCGGTGCTATTATTTCCGATTATGCCCCTCTCGTCACCAAGGCCAAGGGCCGTAAACTCACGGCTGAGGAACTCTGGTCAGAGCTCGATGCTTCCGCCGCCGACGACTTCTGGGGTTTCTATTCCACCTCCAAACTCCATCCCACCAACCAAGTTAACGTGAAAGAGGAGGCAGTGAAGAAGGAGCAGGCAACAGAGCCGGGGAAACGGAGGAAGAGGAAGAATGTTTATAGAGGGATACGTAAGCGTCCATGGGGAAAATGGGCGGCTG…
AT3G53260.1	CAACAACACTAACATTGTCCTTCTTATTTAAACGTCTCTTCTCTCTTCTTCCTCCTCAGAAAACCAAAAACCACCAACAATTCAAACTCTCTCTTTCTCCTTTCACCAAACAATACAAGAGATCTGATCTCATTCACCTAAACACAACTTCTTGAAAACCAATGGATCAAATCGAAGCAATGTTGTGCGGCGGAGGAGAGAAGACAAAAGTGGCGGTTACTACGAAGACTTTGGCAGATCCATTGAATTGGGGTTTAGCAGCGGATCAAATGAAAGGAAGTCATTTAGATGAAGTGAAGAAGATGGTCGAAGAGTATCGTAGACCAGTCGTGAATCTTGGCGGAGAAACACTGACGATCGGACAAGTTGCTGCCATCTCCACCGTAGGAGGCAGCGTTA…
AT5G09850.1	AAAAAAAGTAAACGCCATTATTGAAAGAAAAACACTCACATCTCTCTCTCTCTCTCTCTAGAGCTGTTCATCTCCCCAACCACAACAAACCAACTTGCTTAGCTTTGCTCTGTCCAGGGCAAAGAGCATCATCCCTCAATAAAGCAATTCCCATTTTCTTCTTTTACTTTTGTCCTAAAACTGTTAATTGATTCTGTCTGAATATTATTTTTATTAACGGACCAAACAAAAAAAAACTTGCAGAAGAATGAAAGAAAAAGCAATAACCCTCCAAACCAAATTCTAAAGCCTCAAATTTGGAATATTCCCTTTCTTCTTCATTCCCTTTTTTTTTTTTAATTTGCCATTTACTCATTATTGATCTTATGTGAGACGACCTCCTCTGTTTCTTTCTTCCTC…
AT3G63260.1	CCACCACCACCTTCGATCGATTTCTACTAACTTGTTCTTCTTCTTCTTTCTCAACTCTCTTGTCTTTTGTCTCTCCACCAATTTTTTCTTGTTCTTTCTCTCTCCACCACATAAAAAAAAAAAACCTAGCTTTGTCCCCTCAACTCACTGATTGAACTGCTTGATTTTCGATTGATCATCTGGGTGGTTTTGAATCGAAGAGTATTGTTGTATTAGTGGCTGGTGGCTCTCCAAAAGAGTAAGGCCGGAGAGAGAAATCAATGGCCTCTGGCGGCGGAGAGGCGGATAAATCACTTGAAATCGGGTCCGGGACCGCGGATCCCAAAATAGGCGGTACTGGGAGCAGGAGCGCCGGAGAAGAACGATACTTCAGGGCAGATACACTGGATTTCAGTAAAT…
AT5G27930.2	GTCGTGCTACTTCTTTGTCCTTTCTCCTGCCACAAGATAAAAAATGAACAGAGACAAACAACGTACCAGAAAAAAAAGTTTAACTATTCTTAAAAATAGTTTCAACTCCAATCCTTAATTGTTCCATTAAATGGATTCTGATATTTTTCTCTCGTCGCTCCATTAGCTACTTCTCCGGTGGATACTTTAGCCAGCTTTTCTCGAGCGTTTATCCTTACGTGCCATTTCAAAGGATCATCTGAAGCTTAAGGAGAAAGTTTCTCGTTGTTGCTTGATATATTAATCTTTTGGGGTATTTAAAAGATGGGACATTTCTCATCGATGTTCAATGGATTAGCTCGATCATTTTCTATAAAGAAAGTGAAGAACAACAATGGAAACTGCGACGCAAAGGAAGCT…
AT5G48380.1	TTGGGAGTCATTGCGTTCTCATCATCAGTGTCTCTCTTTTCTTTGCCCCATTCTTCACGAACTTTCACTAGACGACGACGACGATCCAAAGTCCCAGTCAACTCACTCACAAAGACGACTCCTTTATTAAATTATTCCCAACTCCTTTCTTCATCATCATCATCATCATCATTCATAACCACTTAGCCACAGATGCGATTTTCTTCTCCTTCTTCATTGTGCTCTTCAACACTTATGAACAAGAGCACCACCACCACGACAACGACGACTACAAAGACCAAAGCTTTCGTTTTGTGTTTCTGATTTTGATTCGATTTTGATGCTCATCGAAGAGAACCCTTGATTTTGTTGCTGTAGTTCATAGAGATTTTACACATTTTGTGGAATTTAGTGGATTTA…
AT5G63980.1	GACATATATTTATCTTCTTGAAAAGCGAATGATGTCTATAAATTGTTTTCGAACAGCGAAGGCTCCGCTTCAATCATTTGTAGCAGTAAGAACGAATTCGAGACCTAGAAATTCATCGAACCGTCTCGTTTCTGTATTCGGACGCAAGTCTTCTTCTCCTTCATTTGTTACTCTCAGAGTTGTTTCATCGATGGCTTACGAGAAAGAGCTTGATGCTGCTAAGAAAGCTGCTTCACTCGCTGCTCGTCTCTGTCAGAAAGTTCAAAAGGCTTTGTTGCAATCAGATGTGCAATCAAAATCTGATAAAAGTCCAGTGACCGTTGCTGATTATGGTTCACAAGCAGTTGTTAGTTTAGTCTTAGAAAAAGAGCTCAGTTCTGAACCCTTTTCATTGGTGGC…
AT1G17550.1	ATGTTTCGTTTCGTTTTGGAAAGATAAGAGAGATAAAGGTTTCGACTTTTTTAGGTTTTTCTGTGTGTTTTGTGATTCATTTCGCTGATTGATATCAATTCTCTCTGTTTGTTGTCCCTTCTCTTCAATTTCACCTGACTTTTGTTTTTGTTTTGGATAAAGTTTTCACCTTTGTGTCTTCTCTCTGCTCTCTTGTGTGATCTATCTGAAAAAGGCTGATTTTTTTTTTGTGGGTTTCTAAATTAGGGTTTGTGTGAGTTTATTGTCTTTCTGATTCGATGAAGATCAAGAGTTATAGAGGATCGTTAGAGTGATCAAAATCCCACGAATTCACAAAGGATCCGTCTTCATAGATCCGTCAGATCTGTTCAGCGGAGGTACATACTTCTTCGTCATTCA…
AT4G19200.1	ATCCATATATATCCTTCTCCATTAGCTTTTGTTCTTCTGTTCCAATTCCAATTCCTTCTGAAATATTCATCGCAATTCGTATCGGTTTAAAGTAAAAAAGCAATGGGAGGTGGTAAAGACAAGCATCATGATGAGCAAGAGAAAGGATTTCATGGTTTTCCAGGAGGTGGACATTACCCACCTGCTCAAGGAGGTTACCCTCCTCAAGGTTACCCACCACAACAAGGGTATCCTCCAGCTGGAGGCTACCCACCTGCCGGATATCCTCCTGGTGCTTACCCTGCTGCGCCCGGTGGTTATCCTCCTGCACCTGGAGGTTACCCTCCTGCTGGCTATCCTGCACCTGGAGCTCACCATTCAGGACATTCTGGTGGTGGACTCGGAGGCATGATAGCAGGT…
AT2G26990.1	AATATTTCACAAATCCAGCAACAAATCTTACTTCTTCCACCTTCTTCTTCTCTTCTTCTTCTCTTCTTCTTCTACTTCCGCAAAAACCCTTTGAGAAAGAGAAGCAAAATTCTCTAATCGTTCTTTCTCTGCCCTAATCCACGTATCGTTTGGTGTTCTTCTTCATCGAATCGACATGGCTTCAGATGCTGACATGGAGGACTATGGATTCGAGTATTCTGATGAGGAGCAAGAGGAACAAGATGTTGACATTGAGAACCAGTATTATAACTCTAAAGGTATGGTTGAGACTGAACCTGAAGAAGCACTTTCTGGATTTGCTGAGGTTGTTCAGATGGAACCTGAGAAAGCTGACTGGGGTTTCAAAGCTCTTAAGCAGACTGTGAAGATCTATTATCG…
AT2G43000.1	TTTTTATAAAGAATGACTTGATTGGTGTTCTAAAGAGATCGATGTAGTGAAGATGAGTGGCGAAGGTAACTTAGGTAAGGATCATGAAGAAGAAAACGAAGCACCACTTCCTGGGTTCAGGTTTCATCCGACGGATGAAGAGCTTTTAGGATACTATCTTCGAAGAAAAGTAGAGAACAAAACCATCAAACTCGAACTTATCAAACAGATCGATATCTATAAGTACGATCCTTGGGATCTTCCAAGAGTGAGCAGCGTCGGAGAAAAGGAGTGGTACTTCTTCTGCATGAGAGGTAGGAAATACAGGAATAGCGTTCGACCAAACCGAGTGACCGGTTCAGGTTTCTGGAAAGCCACTGGTATTGATAAACCGGTTTACTCCAATCTTGACTGTGTTGG…
AT2G43430.1	GTAAAAGCTGTCTCTTTAGCTCTGACGTTGTTTCCTGTCGAAGTCGCAGACTCGTCATCACAGCTCAGGCGAGTAATTCTGAGTTTCTTCTATCTACGCGCAATATCTCTCAAAGGAGGCCTCTTCAAAGGTACCACAATCATATCCTCTCGTTTCTATCTGAAGAATCAGAGAGAAGAGATATATAGAGGATGCCTGTGATCTCCAAAGCTTCATCTACCACCACCAATTCATCGATTCCTTCGTGTTCTAGGATTGGAGGTCAGCTTTGTGTGTGGCCTGGTTTGAGACAACTTTGCCTCAGGAAAAGCTTATTATACGGAGTAATGTGGTTATTATCCATGCCACTGAAAACATTGCGTGGAGCTAGAAAAACTCTTAAGATTACTCACTTTTGTA…
AT4G17050.1	ATCATCTGTCGTGTTCTGTTTGTTCTCACTTCTCACTTCTCAGATTTTTATAAACATGAATGAAACCTGAATTGTTCCACTAACTCTCAGCAAAAATGCGATCACTTTACTTAATCGTCTTCATCGTTATTAGTCTTGTTAAAGCTTCGAAAAGCGATGATGGGTTTTGTTCAGCGCCTTCGATTGTTGAATCGGATGAGAAGACGAACCCCATTTATTGGAAAGCCACGAATCCAACACTCTCTCCTTCACACCTCCAAGACTTGCCTGGTTTCACACGAAGTGTATACAAACGAGATCATGCGTTAATAACACCGGAAAGTCATGTATACAGCCCTTTACCTGACTGGACAAACACATTAGGGGCGTATTTGATCACACCGGCAACGGGTTCCCATT…
AT2G38120.1	GAAGCATCTTATAGTATTTTTAGCTTCATTCCTTCTTTTGCTCTGATCAAAGTCTTCTCCTTCCCTTCTCTCTCTCTTTCCTCCTCTGCACATTTCTGGGTTCTTCTCTTCTTATGCTCTGTTTCTTTTAAGACACAGAAGAAACAGTACAGAGTTGAGATTTTCTTAAACAAAAGTGAAAAGAGAAGAAACAAGTGACAGCTCAAACGGACAAAAACCACTCTTGGGTCTTTCTTGCTTCTGATTCTTTCTCTTCTCTAATAGAAGAAAACATCTAGAAGCTAAAAAAATGTCGGAAGGAGTAGAAGCGATAGTAGCAAATGACAACGGAACAGATCAGGTAAACGGAAACCGTACCGGGAAAGATAACGAAGAACACGACGGCTCCACCGGTTCTAA…
AT4G14110.1	GTAGAATTGTCATCTTCGCAAAAGCTTCGAGAGTAGTGCAATCGAAACAAGTCATGGATCTTTCGCCTGTTAAGGAAGCTTTGGCCGCCAAATCCTTTGACAAAATCGCCGATATCTGCGATACTCTCATGCTTCAGGTTGCTTCCGAAGGAATTGAATATCATGATGATTGGCCTTACGCAATCCATCTTCTGGGTTACTTTTACGTTGACGATTGTGATAGCGCACGTTTCCTCTGGAAAAGGATACCTACAGCTATCAAGGAGAGGAAGCCTGAAGTTGTTGCAGCTTGGGGGATTGGTCAGAAGCTGTGGACACACGACTATGCAGGTGTATATGAAGCTATTCGGGGTTATGATTGGAGTCAAGAAGCTAAAGATATGGTTGCTGCCTTCTCAG…
AT1G61520.1	AAAACCAGTTGGGCTATTTGAAAGCCACAAGTACTTGGAACCTTTGTTTCTTCTACCCTAACATAGCCCTTGCAAACCATAACCAAACCATCATCATCATCATCTCTTGGTGACAGAAGAAAAGAGTTGAGGAACAGAGAAAATGGCAGCACAAGCACTTGTGTCTTCTTCACTTACCTCCTCTGTTCAGACAGCTAGACAGATATTTGGCTCAAAACCAGTTGCGTCTGCCTCACAGAAGAAGAGTTCCTTTGTTGTTAAAGCTGCTGCAACTCCACCTGTCAAGCAAGGAGCCAACAGACCATTGTGGTTTGCTTCATCGCAGAGTCTCTCTTACTTGGATGGCAGCTTACCTGGTGACTATGGATTCGACCCTCTTGGTCTTTCAGACCCAGAAGG…
AT5G57660.1	CATCCAAGCAAATCAAATACCCAACTCTCACACGTTCTCAAACAAAAACTTCAAAGAGAGAGAGAGAGAGAGTTTTGTGAACTCAAGAAAATAAAAAAAGTTATAGTTAATGGGATTCGGCTTAGAGAGTATCAAATCAATCTCCGGCGGATGGGGCGCGGCGGCGCGTTCCTGTGACGCTTGTAAATCAGTTACCGCCGCCGTGTTCTGTCGAGTTGACTCAGCTTTCTTATGCATAGCATGTGACACAAGAATCCATTCCTTCACTCGCCACGAGCGCGTGTGGGTTTGTGAAGTTTGTGAACAAGCTCCCGCCGCCGTCACTTGCAAAGCCGACGCCGCCGCTCTTTGCGTCAGTTGTGATGCCGATATTCACTCTGCTAATCCTCTCGCTAGCCG…
AT1G56070.1	ATAATAAGCTTTAGGCTGCTAGACGCCTGCCTCCTTGCACCTCTTTTCTTTCTCTCGTTCTCATCTTTCTCTCTAAGAGATTTTGTAGGTGACAATCAAAAGTTTGACAAAATGGTGAAGTTTACAGCTGATGAGCTTCGAAGGATTATGGACTACAAACACAACATCCGTAATATGTCTGTTATTGCTCATGTCGACCACGGGAAATCCACTCTTACTGATTCTTTGGTTGCTGCTGCTGGTATCATTGCCCAAGAGGTTGCTGGTGATGTTCGTATGACTGATACCAGAGCTGATGAGGCTGAACGTGGTATCACTATCAAGTCCACTGGTATTTCTCTCTACTACGAGATGACTGATGAATCCTTGAAGAGTTTCACTGGAGCCAGAGACGGAAAC…
AT1G69040.2	GTGGCTTAAACCCAAAAAAGGAACATGGATGTTAGTATGAGTTTTTCACAAGATATGGATAATGAGTATGAGAAGCTGATAAGAAGAATGAATCCACCAAGGGTTGTGATTGATAATGACTCTTGCAAGAAGGCAACTGTGATAAGGGTGGATAGTGCAAATGAATATGGGATTCTTCTTGAAGTTGTACAAATCCTTACTGATCTTAACCTTACTATCACTAAGGCGTACATATCTTCTGATGGTGGTTGGTTTATGGATGTATTTAATGTCACTGATCAAGATGGTAACAAAGTCACTGATGAAGTTGTTCTAGACTATATCCAAAAGTCTCTTGGGCCTGAAGCTTGTTTCTCCACTTCCATGAGATCAGTTGGTGTCATACCATCAACAGACAGC…
AT3G44880.1	ATTTTAAATAGTCTCTTTCGTTTATGTATATCACAAATACATATCACAACGTTCATATTTGCAATGTGCCAAAATCCTCCACGTGTTAAATCCATTTGTTCATAGTTTCTCGTTACAAGACAACAAATGGTATCAATGTCCACGGAAAAATTGCATACTTGCACGCAATCTCTTCTTCTTCTTCTTCGTTCTTCTCGTAGCTTGAAATAAGATTCATCAGAAGAGTAAATAAACATCAAAATCCAACAAACCAAACTAGAAAAATGTCAGTAGTTTTACTCTCTTCTACTTCTGCAACAATCACCAAATCCCAATCCAAAAAGATTCCCTTTTTATCTCCCACCACAAAATTCCCATTAAAGGTCTCAATTTCTCCATCAAGATCGAAACTTTTCCACA…
AT2G38470.1	AAACAAGAAGAAGAACAAGAACCATCACTTCTCTCATTTTCTTCTTCTCCAAGCCCCCCTCCTTTCTATATATATCTGAAATTGGTCTTTTATAAAACAAACTTCCATTTTTCGTATGGCTGCTTCTTTTCTTACAATGGACAATAGCAGAACCAGACAAAACATGAATGGTTCTGCTAATTGGTCACAACAATCCGGAAGAACATCTACTTCCTCTTTGGAAGATCTTGAGATACCAAAGTTCAGATCTTTTGCTCCTTCTTCAATCTCTATCTCTCCTTCTCTTGTCTCTCCTTCCACTTGTTTCAGTCCCTCTCTTTTTCTCGATTCCCCTGCTTTTGTCTCCTCCTCTGCTAACGTTCTAGCTTCTCCAACCACAGGAGCTTTAATCACAAACGT…
AT5G57630.1	AATTCTTGATCCCACAAATCACATTCTTATTAGTTAGAGTTTACTCCTTCCAATCATAATTCGAACCCTTCAAGATTTTCTTCTCTCTATCTCTCTGTTTCTCTCTGTTTCTGAGATGGGTTTGTTTGGAACGAAGAAGATCGGGAAGTATGAGATAGGAAGAACAATCGGAGAAGGGAATTTCGCAAAAGTGAAACTTGGTTACGACACGACCAATGGTACTTACGTAGCTGTCAAAATCATAGACAAGGCTTTGGTTATTCAAAAGGGTCTTGAGTCTCAAGTCAAGAGAGAGATACGAACGATGAAGCTTCTTAACCATCCCAACATCGTCCAAATACACGAGGTGATTGGAACCAAGACAAAGATCTGTATAGTTATGGAATACGTTTCAGGTGG…
AT4G35450.1	GAAGCAGTGGCTGTTGTCCCTCGCAGTTGATCTTCTTCTCAATCCAAAATCCAGCTGATAAATAAATAATTTTTCTCTTGTCGTCATATTAAAAAAAAGAAAGATTATCTGTATTTCAAGTTTCATGAGCGTTTGCCACCACAACATTGTCTTTTCGGGGTTTTAGTCATACTTAATGGCTTCCAATTCGGAGAAAAATCCTCTTCTTTCAGATGAGAAACCCAAATCGACGGAGGAGAATAAGAGTTCTAAGCCGGAATCAGCTTCTGGGAGTTCAACTTCATCAGCTATGCCTGGCTTGAATTTCAATGCTTTTGATTTCTCTAATATGGCTAGTATTCTCAACGATCCTAGCATCAGAGAAATGGCTGAGCAAATAGCTAAAGATCCTGCGTTTAA…
AT3G27690.1	CATCTCATTCTCACTTACTTCTTTTCTTTTTTTGTGTTCTTGTTTAGAAGAAGCAATGGCCACTTCAGCAATCCAACACTCTTCTTTCGCTGGCCAAACGACCCTAAAGCCATCCAACGATCTCCTCCGCAAAATCGGAGCCTCCAATGGCGGTGGCCGCATCATCATGCGTCGTACCGTCAAGTCTACTCCTCAGAGCATCTGGTACGGACCAGACCGTCCCAAATACCTAGGACCATTTTCCGAAAACACACCATCATACCTAACCGGAGAATACCCTGGAGACTACGGTTGGGACACCGCTGGTCTCTCAGCCGATCCAGAAACATTCGCAAAGAATCGTGAGCTCGAAGTGATCCACAGTAGATGGGCAATGTTGGGAGCTTTAGGCTGCACCTT…
AT2G36530.1	TTCCTCAGCTACTACTGTTGAAGCGATTCTCACTAAAACCCTCGAACACATCGCCTTTATCTCTTTCTCTAGATCTACTCGCTATGGCTACTATCACCGTTGTTAAGGCTAGACAGATCTTCGACAGTCGTGGTAATCCCACCGTTGAGGTTGATATCCACACGTCAAATGGTATTAAGGTTACAGCAGCTGTTCCAAGTGGAGCTTCCACTGGTATCTATGAGGCTCTTGAGCTGAGGGATGGAGGATCTGACTACCTTGGAAAGGGTGTATCTAAGGCTGTTGGCAATGTGAACAACATCATCGGGCCAGCACTTATTGGAAAGGACCCAACTCAGCAGACTGCTATTGACAACTTCATGGTCCATGAACTTGACGGAACCCAAAACGAGTGGGGGT…
AT1G79020.1	AGCCGCCGCAATTTTTCCCGGCAGAGGAAAAAAAACCCCTAGAATCTGGGAAATTGACGACGAAGAGGGATATAGGTTTGGAAATTTTGGGTATTTAATTTGATTTTTCTTTTTCTCGTTCCATTCAGATTCAAAAACAAAAACCCTAACCCTAAAATTCGTGTTCGATTAATTTCGTTGTCTCTGTTTTGTTTTCTCTTCGTGTAAACCTTTTTTTTTCGAGTTTTGGCACTCTGAGCTATTTGAGTATTACAGATTAAGCTTCGTCCTGTCTTATTGGAGCAACATACATATATATATATATATATATAGATATCTATCATCTGTATTTATAGGCACACTTGTAAGTAGAATAGTGAGGAAGAAGGTAATATGAGTAGGCTCTCTTTCCGGCCACGG…
AT1G69010.1	ACAGCTAACTAGAACTCAGCCGAGTCACGAGGCACCCAAAAAACAAAAAACAAATAAGCAACAAAAAAGAGCTCGTCGACGGCAAAAGTTGAAAATAAAACAATAAACAGTCGAAATTCTCCGGCGAAGATGAGAACCGGAAAAGGAAATCAAGAGGAAGAAGATTACGGAGAAGAAGACTTTAACTCTAAACGTGAAGGTCCTTCTTCCAACACTACTGTTCATAGCAACAGAGATTCAAAGGAAAATGATAAAGCTAGTGCGATACGTTCTAAACATTCGGTCACTGAGCAACGTAGAAGAAGCAAAATCAATGAAAGATTTCAGATATTGAGAGAACTAATTCCCAACAGTGAACAAAAACGTGACACTGCTTCATTCCTTTTAGAGGTGATAGAT…
AT5G55130.1	GACATCGTCTTCTTTGCTGCTTCTAGGGTTCTACTATTGGTTCTCTAACATTGTCGTTATGATGTCCAACGGTGGTGATTCGTCGGAAATTGTCCGGGAACTGGAAGAGTTAAAGCTCAAGAAGGCAGAAATAGAGCACCGTATTTCGACCCTCGAAGCTAAGCTCCAGGATACGGCGGCAGTTGAACTGTACGACGCCGTATCCAACGGTGACTCTTATCTGACGGCACCGGAGCTTGAACATGGGTTATCTCCAGATCAGATTTACCGTTATAGTCGTCAACTGTTACTTCCTTCGTTTGCTGTTGAAGGGCAGTCAAATCTTTTGAAGTCTTCGGTATTAGTTATTGGAGCAGGAGGACTAGGTTCACCTGCCTTATTGTATCTTGCAGCATGTGG…
AT3G02020.1	ATTATTAAGCAGATTCATATTTTGGAAAAGAACACTGAAGTCGAATGATCGTTCGATTCTTTCCTTTGCCTATAAACATTTAACATCCGAGACCGAGTTCACTCCGCAGCCGTCTAATCTTTTTAGCTTGGGATCTTGACCGTCTACGATACTCGTCTTGATACATAGCTCGGAGCTTGTCCGGCTTTGTATCAAGCAATCGTGAGCCCTGTCAACTGGTGTGCGCACTAAGCAAGCATACTCTATTATTTGTCGAAATCACAAGAGCCAGCCAGTCTCTCTGAGTTCTATCACAATCTTCTTCTTCAGAGCTTATTGAGTAATGGCGGCTTCAATGCAGTTCTACGGAGTTAAAACACCAGAACTTGCCTTAAACTCAAAAAGGATTGAGTTTAGCTC…
AT2G38290.1	CACACCTACACAAAAAAAATTCGTACCATTGACTATAAACATCACAAACCCAACAAAAATTTCATCAACTCCGGGAAAGATAGAATAACAAAATGGCCGGAGCTTACGATCCAAGCTTGCCGGAGGTTCCTGAATGGCTCAACAAAGGAGACAACGCGTGGCAGCTCACGGCAGCGACTCTGGTTGGTCTACAGAGTATGCCAGGTCTTGTTATCCTCTATGCCTCCATCGTCAAGAAGAAATGGGCTGTGAATTCAGCTTTTATGGCTCTTTACGCTTTCGCCGCCGTTCTTCTCTGTTGGGTTCTCCTCTGTTACAAAATGGCTTTTGGAGAAGAGCTTTTGCCGTTTTGGGGCAAAGGTGGTCCAGCTTTCGACCAAGGATACCTTAAGGGACAAG…
AT5G61820.1	GTTACTCATCACAATAGCGGGAAACTCATCCGGCTTCTGGAAATTTCCGTTTATCCGATTCGTTCTCACGAGATGATGGCTCGTTACCACAGGAGATCGATGATCTTGTGCTTAGTTCTGCTCTCATTAAGCATATCGCCGAGCCAAGGCTTCCTAGGGACAGAGGAAAAGATCAAATCCGCTGTCTTTTACTCACCAAAACTTGTGATGAATCCAGGATCAGTTGCAAATCCTTACTTATTCGACATCGATTTCCCAAGAGGTCATATCGGCCTCAAAGCTTTCGATGCTGAAGTGGTTGACGAAGCGGGCAAACCCGTTCCTCTACACGAGACCTATCTCCACCATTGGATTGTCGAGCCATACTATGTACGTAAAGGTTCCAAGCTTCCACAGAGA…
AT2G21330.1	ATATATCAAACCACCGAAAAGCACGATTGTTTATCGTAGTGCGTTACAAGCGTTTTAAGCTCTCACTAGCAAGCAAGTACTAGCAACAATGGCGTCAAGCACTGCGACTATGCTCAAAGCCTCACCGGTGAAATCTGATTGGGTTAAGGGACAGAGTCTTCTCCTCCGTCAACCTTCCTCTGTCTCAGCTATTCGCAGCCACGTGGCACCTTCCGCTCTCACCGTCCGAGCCGCTTCTGCTTACGCCGATGAGCTCGTCAAAACCGCTAAAACAATCGCGTCTCCGGGACACGGAATTATGGCGATGGATGAGTCCAACGCGACTTGTGGAAAGCGTTTGGCGTCAATTGGGCTAGAGAACACGGAGGCTAACCGTCAAGCTTACAGGACGTTGCTTGT…
AT1G33240.1	ATTCTCTTTCTCTCTATCTATCATCATCATCCTCGTAATCCTCTCCTTTCTCCTTCAGACCCCTCCTAGTTGCTGTTTAAACAAACAAAAAAAGACTGCTTCTCTTTCTTATTTCTCTCATCATCATCATCAATGGTTTTATGAGATTTATATCAAAAAACATTGAGGAGCTAGAGAGAAAGAGAGAGTGTGTGTGTAGAAAAAGATTGAAACATCATCAAGATTGATGGAGCAAGGAGGAGGTGGTGGTGGTAATGAAGTTGTGGAGGAAGCTTCACCTATTAGTTCAAGACCTCCTGCTAACAACTTAGAAGAGCTTATGAGATTCTCAGCCGCCGCGGATGACGGTGGATTAGGAGGTGGAGGTGGAGGAGGAGGAGGAGGAAGTGCTTCTTCTTC…
AT2G21410.1	AGTTACCTCTGGCTCAAAATTGTCCCTTCTTAGCTCATCATTGATCCACTGAGAGAGAGGATTACGAATACGAGATCGGAGACATGGCGGAGAGTCACGGTGGTGGTGGTGGTTGCTGTCCGCCGATGGATCTGATGCGGTCAGAACCGATGCAACTCGTTCAAGTCATTGTTCCCATGGAATCTGCTCATCTTACCGTCTCTTATCTCGGCGATCTCGGTCTCGTCCAGTTCAAAGATCTTAATTCTGAGAAGAGCCCATTTCAAAGGACTTATGCTGCTCAGATAAAAAGATGTGGGGAAATGGCACGAAAAATACGTTTCTTTAAAGAGCAAATGTCAAAGGCTGGAGTTACTCCCAAAGAGACCCTAGATAGAGAAAATGATATTGATTTGGATG…
AT5G65670.1	AATTTTAATCTCGGCTACGAGTTTCTGGGTAATGATAATTAAGCTTTTTTCTGCTTTAATGGAAGGACCTTGACACTTCTCTCTCTCTTTCTCTTTGCTATTCATCTTCTACAGTTTCTTAAAAATTATACTCTTCTTCTCCAAAATATCTCAGACTCTCTTATTTTTGATCGTCTTCTTCTTCTTCGTTGTGAGCTTCCATTTTTCATCCAGGATTTGTTTTTTCCGTTTGAGGTAAAGCAGCTTTGCAGTTAAAGAAACCTTGAGTATCCAATGTCCCCGGAAGAGGAGCTACAGAGCAATGTATCGGTGGCTAGTTCTTCACCTACTAGCAATTGCATCTCCAGGAACACTCTAGGAGGACTTAAAGAGCATAACTACTTGGGTCTCTCTGATTGT…
AT2G29650.1	AAAGAAGAAAAAAACAGAGAAGAAGAAGAAAAAATCTATCTCCGCCATGAACGCGAGAGCTCTTCTTTGCTCTTCAAATATTCACTCTCTCTACACTTCAAATCGTCCACCTGAAAAAACCTCTTCTTCTCGCAGCCTCCGTAATCTCAAACCATCTCCAAAGTCGTTACGGGTATGGATCTACCCGCGAAATAGGTCCAGTGTTTTCCGGGTATTAGTTCGGAGCTCCGACAAGAGTGAAAGCAGTAATTCGTATTACGTAGAAGGAGATAAAGTAAGTGGAAACAATGACGTCGTTTCTGATTCGCCTAGCTCTATCGTCCTCCCATGGTGGGAAGAGTTTCCGAAGCGGTGGGTGATTGTGTTACTCTGTTTCTCAGCTTTTCTTCTCTGCAATAT…
AT4G39090.1	ATCTTAAAAGAAACCGAAAGCTAATCTCCAAAGGGAAAAAGACGTGTAGCAGAGACCTATACATACACCTATACATTCACGTTGCGTGTGATAATCTACTGAGGGTTCTATCTATATTAATCCTTCTCTGCTTCCTTCAATCTAATTGCAAATCAAATGGATCGTCTTAAGCTTTATTTCTCCGTTTTCGTTTTGTCTTTCTTTATCGTCTCGGTTTCGTCGTCTGATGTCAACGACGGCGATGATCTCGTGATCCGTCAGGTGGTTGGTGGAGCCGAGCCTCAGGTTTTGACCTCAGAGGATCACTTTTCTCTCTTCAAGCGGAAGTTCGGGAAGGTCTACGCTTCCAACGAGGAGCATGACTATAGATTCTCGGTTTTCAAAGCGAATCTCAGGCGA…
AT3G63520.1	ACCTCCTCCTTGCAGCAAAACAAACAATCATGGCGGAGAAACTCAGTGATGGCAGCAGCATCATCTCAGTCCATCCTAGACCCTCCAAGGGTTTCTCCTCGAAGCTTCTCGATCTTCTCGAGAGACTTGTTGTCAAGCTCATGCACGATGCTTCTCTCCCTCTCCACTACCTCTCAGGCAACTTCGCTCCCATCCGTGATGAAACTCCTCCCGTCAAGGATCTCCCCGTCCATGGATTTCTTCCCGAATGCTTGAATGGTGAATTTGTGAGGGTTGGTCCAAACCCCAAGTTTGATGCTGTCGCTGGATATCACTGGTTTGATGGAGATGGGATGATTCATGGGGTACGCATCAAAGATGGGAAAGCTACTTATGTTTCTCGATATGTTAAGACATCAC…
AT3G16370.1	TGCAAAACACAGGCTGGTTCAGTTTTTTCCACGAATCAAAAATGGTTGGAGAAATATTGAATAAGAGAGAGAGAGAGAGAGAGAGAGATAGAGTTTCAGAGTTGACACAACATTGAAGTAAACTAAACTCCTAACCTCTTTATCTATGTGTATATATAAAACTCAAAAGTACATATAATCTTCACCATTCACACATAGTCACATACCAAAGCAAAAACATGGATCGTTGCACGTCGTCGTTTTTGCTTCTCACATTGGTCTCTACCTTGTCCATTCTCCAAATCTCCTTTGCTCAACTTGTTCCAGCAATCATGACATTCGGTGACTCTGTAGTTGATGTCGGCAACAACAACTATCTTCCGACCCTTTTCAGAGCTGATTATCCTCCTTATGGCCGTG…
AT4G37930.1	AAAAGAGGGAAAAAATTCGAAAATTTGCTGCAACCACCAAAAGCTCAGCCAAAAGCAGAGGCCACAATTCTCTCAAACAAGATAAACCCAATTTTGTTATTTTTGTTCTCTCTTCTCTCTCGTTCATGTTTCAAATCTGTTTCTAGGGTTTCACAAACCAGAGATAGAGAGAGGTTTAGCGAAAAATGGCGATGGCCATGGCTCTTCGAAGGCTTTCTTCTTCAATTGACAAACCCATTCGTCCTCTTATTCGATCCACTTCATGTTACATGTCTTCTTTGCCCAGTGAAGCTGTTGATGAGAAGGAAAGATCTCGTGTCACTTGGCCAAAACAGCTTAACGCACCTTTAGAGGAGGTTGATCCTGAGATTGCTGACATTATTGAGCATGAGAAAGCTA…
AT3G08590.2	ACCATACTTCACCACATAACCACTTCTGTCTCTGCGAATCTCCATAAGACTCTTTGAGAAGCTTTCCTCTGTTTCTCCGCTGGTAAGCTTCCGTTATCTCTCTCTCTCTCGCTTCTCAGATCTGTTCCTTAAACCTTTAATTTCTCACCGACGAGTGGATCTGAATCCACAGTTATGGGTAGCTCCGGCGACGTTAACTGGAAACTTGCGGACCACCCCAAGCTTCCCAAAGGCAAAACTATCGGTTTGATTGTTCTCGATGGATGGGGTGAATCTGATCCCGATCAATACAATTGCATCCATAAAGCTCCAACTCCTGCCATGGATTCCCTTAAAGACGGGAAGCCCGACACATGGAGGTTGATCAAAGCTCATGGTACCGCCGTTGGTCTCCCCAGC…
AT3G51880.3	AACCGGCGATCGCCAATCCTAGGTTTAACAGGTAACCGGTTTCTGAGATCTTCCATTCGTCTCGAATTAAGTTGCTACGATGAAAACAGCAAAGGGGAAAGATAAAGTTAAGACCACAAAGGAAGCCTTGAAGCCAGTTGATGACAGAAAGGTGGGAAAGAGGAAGGCACCGGCTGAGAAGCCTACTAAACGAGAGACTCGTAAAGAGAAGAAGGCTAAAAAGGACCCAAACAAACCAAAAAGAGCTCCTAGTGCCTTCTTTGTCTTTCTAGAAGATTTTAGGGTCACGTTCAAGAAAGAAAATCCAAATGTGAAGGCCGTCTCTGCTGTTGGGAAAGCTGGAGGGCAGAAATGGAAGTCAATGTCTCAAGCTGAAAAAGCTCCATATGAAGAGAAAGC…
AT4G16780.1	TGCCCCCAGCTAGTCACATACTCATGATTGCAAAATCTCTCTCTCTCTCTGCCTCTCTATATATTAACCTTTCTTCTTCCTTTACTTTCTCATCTTCTATCTCTCAAAAGAAAAGCAGACAACTTTATTTGCAAAAACAGAGTTTTTTTTTCTTATCTTGAGAAAGTTCAACAGAAGATGATGTTCGAGAAAGACGATCTGGGTCTAAGCTTAGGCTTGAATTTTCCAAAGAAACAGATCAATCTCAAATCAAATCCATCTGTTTCTGTTACTCCTTCTTCTTCTTCTTTTGGATTATTCAGAAGATCTTCATGGAACGAGAGTTTTACTTCTTCAGTTCCAAACTCAGATTCGTCACAAAAAGAAACAAGAACTTTCATCCGAGGAATCGACGTGAAC…
AT2G26690.1	GCTTCTGTGGCTAACAAAGAGCAAACAAACACTTAGAAGAAACTAAGAATACTCTCATCAAGGCGATATAGAAAAAAATGGAGAGCAAAGGGAGTTGGACAGTGGCTGATGCCGTAGACTACAAAGGACGACCTGCCGACAAATCCAAAACCGGTGGTTGGATCACTGCCGCTCTCATTCTTGGGATAGAAGTTGTGGAGAGGCTATCAACAATGGGAATAGCAGTGAATTTGGTAACATATTTGATGGAGACAATGCATCTCCCAAGTTCAACCTCTGCCAACATTGTCACTGATTTCATGGGCACTTCCTTCCTCCTATGCTTGCTCGGTGGTTTTCTCGCTGACTCCTTCCTCGGCCGTTTCAAAACCATCGGCATTTTCTCAACCATTCAAGCTC…
AT5G46760.1	ATGAACGGCACAACATCATCAATCAACTTCTTGACCTCCGACGATGACGCGTCGGCGGCGGCTATGGAAGCTTTCATTGGAACAAACCACCACTCATCTCTCTTTCCTCCACCACCACAACAACCACCTCAGCCTCAGTTCAACGAAGATACTCTTCAACAACGTCTCCAAGCTTTAATAGAATCCGCCGGAGAAAACTGGACTTACGCTATCTTCTGGCAGATCTCACACGACTTCGATTCATCCACCGGAGATAACACAGTGATCCTCGGCTGGGGAGATGGTTACTACAAAGGAGAGGAAGATAAAGAGAAGAAGAAGAACAACACCAACACGGCGGAGCAAGAGCATCGGAAAAGAGTAATACGTGAGCTTAACTCGTTAATCTCCGGCGGAATT…
AT1G02750.1	ATTCTTGTCCATTAAGACTCGGCGGATTAAAAAAAGGTTTGGCCTTTCCGTGGAGTAGTTTCTTGACATTTTCTTTCTGCTATCTCTTACACAATTGGGTATTTAGCTGACACGACGAAGAAGGTCTCTCATCAATTATCTGAGATTTTTACATAAGAAAGGCTCCGACAAAGCAGATGGAAGACGATATGTGGTGCGTTAGCTCATCTGGTTCTTCTAGAAGCTATCGATCGGAAACTGCTGCTAAGTATCAATCAGGGCCTTATCAAGATTTGGAAGAGTTTGAAGAAGTTGACGACGATATAGCAGTGGAGTATCCATGCCCGTTTTGCGCAAGTGATTATGATTTAGTTGAATTGTGTCACCATATCGACGAAGAACATCGTCATGAAGCTAACA…
AT4G32940.1	TCATTATATAAACAACGTGTCTGTTCTCTCCAATCAGATAAAAAGATTCAATTTTATTTGATAGCCCGGCGATTAAAAAGATTCCTATCATCATCACTCGCCGGCTAATGGCCACAACGATGACACGTGTCTCCGTCGGCGTCGTCCTCTTTGTTCTCTTAGTCTCGCTGGTTGCCGTCTCCGCCGCGAGAAGCGGTCCTGATGATGTTATCAAACTCCCTTCGCAGGCTTCTCGCTTCTTCCGTCCTGCTGAAAACGACGACGATTCTAACTCCGGTACTAGGTGGGCTGTTCTAGTCGCCGGATCTAGCGGATATTGGAATTACAGGCATCAGGCTGATATATGCCATGCCTATCAACTTCTGAGGAAAGGTGGATTGAAAGAGGAGAATATTGTGG…
AT5G63470.2	GATCTTTTGATCCAATCACAAGGCAAAGATCCAATGGACAATAACAACAACAACAACAACCAGCAACCACCACCAACCTCCGTCTATCCACCTGGCTCCGCCGTCACAACCGTAATCCCTCCTCCACCATCTGGATCTGCATCAATAGTCACCGGAGGAGGAGCGACATACCACCACCTCCTCCAGCAACAACAGCAACAGCTTCAAATGTTCTGGACATACCAGAGACAAGAGATCGAACAGGTAAACGATTTCAAAAACCATCAGCTCCCTCTAGCTCGTATCAAAAAAATCATGAAAGCTGATGAAGATGTGCGTATGATCTCCGCCGAAGCACCGATTCTCTTCGCGAAAGCTTGTGAGCTTTTCATTCTCGAACTTACGATTAGATCTTGGCTT…
AT3G46600.3	ATATCAACAACATCTCGCAACTTGTGTTCACATGAAACTTCTCACTACTCTCTTTCATTTCCTCTTTTCGTTGACTTACTAAAGTACTCTTGTTTCAATCTTCATTCTAGAGAGATTCTGTTTCATGGATGCTATTTTGCCAGTACCCGTTGATGGGTTCAGATTCGACACCGGTTCTGGATCTTGTTGCAAACCGAGGAACAATCTTGAATCTGGGACGACCAATCGTTTCACTTGTTTCAACGAATCTGAATCTCAGAGCAACCCTTCTCCGACCGAGTCTAAGTTTGGCTTTACAAGCCGCAGAGAGATCTTTCTTCGAAGTGCTTCAAGATCAAACTCCAATCTCGGGTGATCTAGAGGATGGTTCTCTTGGAAACTTCAGTTCTATAACGAGTT…
AT4G34350.1	GTGGACCAAAATCGTCCATTGAAGTGAACAGTCAGCATCGTTTTGCTTGCTTGTGCGTTTCTCTCGAACTCTCTCCATGGCTGTTGCGCTCCAATTCAGCCGATTATGCGTTCGACCGGATACTTTCGTGCGGGAGAATCATCTCTCTGGATCCGGATCTCTCCGCCGCCGGAAAGCTTTATCAGTCCGGTGCTCGTCTGGCGATGAGAACGCTCCTTCGCCATCGGTGGTGATGGACTCCGATTTCGACGCCAAGGTGTTCCGTAAGAACTTGACGAGAAGCGATAATTACAATCGTAAAGGGTTCGGTCATAAGGAGGAGACACTCAAGCTCATGAATCGAGAGTACACCAGTGATATATTGGAGACACTGAAAACAAATGGGTATACTTATTCTTG…
AT4G38520.2	CTTCATTGTTCACTGTTTCCAGACATTGAAAGAAAGATCATTAGTTTCTGAGGGGATAACCATTTTTTTTTCTTCTTAAAAAGTTTTTTTTTTTGTCAATTGGTCTTCTTCTTCCTCATCCGCTCGCTTATATTTAATTTAATAATAATAAAAATCGGTGTTCATTTTTATATAAAAGTATAAATTTTGTGTTTGGTTGATCCATCCGTAGTCGTAGTAGATCTACAAGCTCTGAAATTCCACGCCCACATCTCCTCCGTCCTCTTGAGATCCTTCTCTTCATTCATTTTCTTGCTCAACTTGAGTTGCTTCCAACATCTTGCAAGGTAAAGTTTCCTTTTTTTTGGTAGCGAATACGAACCAGTTGGAATCTGCCGCATAAATCCTTTTGTTTTTTTT…
AT1G73680.1	ACAACCATTACAATTGTGTGACTATCATTTAAAGAATAAAGCAAACACATGATCCAAAGAAGATAGATAGGGAGACAAAAAAAAATCAAGGCAAAAAATGGGTTTCTCTCCATCCTCTTCATGGTTTCTTCATCCTCAGCTTCATCATGTTGTTTCCAAGATGTCTTACTTTGATGCTTTTTTGTTCTATATTGTGCACTTAGTGGACAAGCTAGGATTGTGGCATAGATTTCCAGTGTTATTAGGAGTGGCTTACTTGGGGTTACGAAGACATCTACATCAACGTTACAATCTGGTACATGTCGGTCCGATCAACGGTCAGGGTTACGACACCGATGAGTTCTGTTATCGTACGGCTGACGGCAAGTGTAACCATCCCTCCGATAACACCATCGGCAG…
AT3G02470.3	TCTCATTGCTTCATCATTACCAAATCATCAACTTAATCGTTTCTCTCAAATTTAGGGTTTTCTCTTTTCTCGAAAGTCTTGCGGTTTTCTGAATCATCTCTATCTGGTTTGAGGGTTTCGTTTGATATCTGGAGAAAGGGGTTTCTGGAAACAAGGAGTTCATAATTCGCGATCTTGATCTATCGATCTTCATTTATATATAAAAGCGTGAATGAGATTATGATGGAGTCGAAAGGTGGTAAAAAGAAGTCCAGCAGTAGTAGTTCCTTATTTTACGAAGCTCCCCTCGGTTACAGCATTGAAGACGTTCGTCCAAACGGTGGAATCAAGAAATTCAAATCTTCTGTCTACTCAAACTGCTCCAAGAGGCCATCCTGAGTACCAGCGTGCACCGATCTT…
AT2G27230.2	CCAAGAAGCAGAGAAAAGAAACATTAAAGCAGAGAAAAAACAAAGACAAATAATCTCCATTTGCTTTCTTCTCCATCTTCTTCTAATTTTCTTCAAGTTTTATCAATGGCTGGTGTTACTGGAATCTTAAAGCTTGAAGCTTGGAGCATCTTGTGAAGAAGATTAACTAGTTTCTTGTATTTTTCTTTTCTGGGGTTTTGAGTTTTTTTTTCTCTTCCTTATTACCGGAAGTAATGGCATGTCGGAGTATGATCGCTTTTAGTTTAGATCCTGAAAGAAAACAAAGTGGAGGACTTAGGACAAAACAAGCTGGAAGAGGATCTTGCCGTGGAAGTTAGTCTTTGTTCAAATCCATTTTCCTCTTAAAGAATTTTGAAATTGCACTGTTGCAAGTGAAAA…
AT4G21490.1	ATGGCTGTTTTAGATCTTATGTTCTGTTCTAATTATTATTTCTTGTTTCATAGTGGTGGGGGACTTATAGTTTACTCTGAGGCAAATCCATCATATAGCAACAATGGTGTTGAAACTAAAACCAGGAAGAGAAAAGTAGTGCTGCTCGGAACTGGATGGGCTGGAGCAAGTTTTTTGAAGACTTTGAATAACTCTTCTTATGAGGTTCAGGTTATATCTCCTCGAAACTACTTTGCTTTCACTCCCTTGTTACCTAGTGTTACTTGTGGAACTGTTGAAGCTCGCAGCGTTGTTGAACCTATTCGCAACATTGCAAGAAAGCAGAATGTTGAGATGTCTTTCTTGGAGGCAGAATGTTTCAAAATTGATCCAGGAAGCAAGAAAGTTTACTGCCGATCA…
AT4G10360.2	CCAGAAAAGAGATTTGATTCCTTTCCTCATCTTTGTTCCTCAGGTTTACTCCTTTGACCCCAATTCTAGGTTTTCGAATTTGGGTAACGAAAAAGTTTTCATCTTTCCGATTCTTTGTGACTCATATATAAGTTTCTGATTCTGGGTTTTGTTCTCTGTTTCCAATTAGCTCTGTTTGACCCATTTATCATATCAAAGGAAGAAACTTTAAAATGACAACCGATTCTGATGATGGTTTCGTTTCTTCAAGACAACTCCTTTTGCTTGCTTCGATTTGTTCTGGTGCTCTCATGTGCAAAATCGTTTATGACTTGACTCGTTTCATAAGTCCATTGCTCTTCAGTGTTTATGGAAAACTTGACAGCAAAGTTAGAATGGAATGGAACAATAGGGGATTCT…
AT4G02600.2	GAGGAAAATAAATAAATAAAAAAACTCAGAAGAATCTGTCTCACTGATTTCTTCATCTTCTTCTCTTCCTGGACCCGACATTCCAGTGTTGTAAAATGGGTCACGGAGGAGAAGGGATGTCGCTTGAATTCACTCCGACGTGGGTCGTCGCCGGAGTTTGTACGGTCATCGTCGCGATTTCACTGGCGGTGGAGCGTTTGCTTCACTATTTCGGTACTGTTCTTAAGAAGAAGAAGCAAAAACCCCTTTACGAAGCCCTTCAAAAGGTTAAAGAAGAGCTGATGTTGTTAGGGTTTATATCGCTGTTACTGACGGTATTCCAAGGGCTCATTTCCAAATTCTGTGTGAAAGAAAATGTGCTTATGCATATGCTTCCATGTTCTCTCGATTCAAGACGAG…
AT2G29650.1	AAAGAAGAAAAAAACAGAGAAGAAGAAGAAAAAATCTATCTCCGCCATGAACGCGAGAGCTCTTCTTTGCTCTTCAAATATTCACTCTCTCTACACTTCAAATCGTCCACCTGAAAAAACCTCTTCTTCTCGCAGCCTCCGTAATCTCAAACCATCTCCAAAGTCGTTACGGGTATGGATCTACCCGCGAAATAGGTCCAGTGTTTTCCGGGTATTAGTTCGGAGCTCCGACAAGAGTGAAAGCAGTAATTCGTATTACGTAGAAGGAGATAAAGTAAGTGGAAACAATGACGTCGTTTCTGATTCGCCTAGCTCTATCGTCCTCCCATGGTGGGAAGAGTTTCCGAAGCGGTGGGTGATTGTGTTACTCTGTTTCTCAGCTTTTCTTCTCTGCAATAT…
AT5G15830.1	ATTAAACTCACCCTCTTTGAGTTCTAAAGAGAGAGAGAGAAATTGACCATGCAGCCAAATTATGATAGCTCAAGTCTTAACAACATGCAACAACAAGACTACTTCAACTTGAACAACTACTACAACAACTTAAACCCTTCAACCAATAACAACAACCTCAATATCCTCCAATACCCTCAAATTCAAGAACTCAACCTACAATCTCCGGTAAGCAACAACTCCACAACTTCCGATGACGCAACTGAAGAAATCTTCGTCATCAACGAGAGGAAGCAAAGACGTATGGTATCTAACAGAGAGTCAGCAAGAAGATCAAGAATGAGAAAGCAAAGACACTTAGATGAGCTTCTCTCACAGGTTGCTTGGCTTCGAAGCGAGAACCACCAGCTTTTAGATAAG…
AT3G43230.1	ACCGGAAAACCGAAATAAATGGAATAAAATATTCCCCGAGGCGCCGTGTTCTTGTTGCTTGCTACTTATCTTCTTCTTCAATCCCATAAATCGGATTTGCAAAATTTTCTTAACCTAATTCGTTTCTTCGCGATCAAACCACAGATTTTTCAATTTTAGTGAAGTTTCATTTTTTAAGGCATGGCTACTCTCAACGGAAAAGCTTCTCCGTATTCTGAAGAAAACATCAAATTCAAGTATGATGATTATGATGATGATGATGATGATGATGATGGTAGTGGTAGTGGTAGTGGTGGTGGTTATGAAGATGGACCTAAATGGTCTGTTCAATCAATCCCCACAAAGAAAGAGGTGGAGTATCCGATTATCGACTCAGGAGATTACGTTGACGACGGATAT…
AT4G36540.1	AATGGATTACTTTTCTTCCACACATATATAACTTAACTCTCTCTTTTTCTCTTTTGCTTTAACCCCCTCAAAGAAAAGATAAGAGCCTTTTAAAGTTTTTTTTTTACCTTCTCTTCATGGACTTGTCTGTACTTGATAGGCTTAAGTGGCTGCAACAGCAACAAATGGTTTCACCTGAGTTTCTTCAGATACTTGGCTCAGATGGGAGAGAAGAGCTCAAAAGAGTTGAGAGTTACTTGGGAAACAACAATGATGAGCTGCAGAGTTTCAGACATTTTCCCGAATTCGGACCGGATTATGATACTACTGATGGCTGCATTTCTAGGACAAGTAGCTTCCATATGGAGCCAGTGAAGAATAATGGACACAGCAGAGCCATTACCTTGCAGAACAAGAGAA…
AT1G50600.1	ATGAGGTTAAGCGTTTTTATTATTCCCCTGGTGGAAAGTAGGCAAGCAAGTGGTATCATCAACAAACAAAGCACTTCTCTTTTGATTCGATTCTCTCTTTACCTTGAAGCTTCAATATCAACCAAATCTTTTTTCTCAAAATCTCAAAGAATCTCTCAAACTCAGTCTCCTATCTGTCTCTCTGCAAACTATTACCAACCAGATAATTTAGATATGGAAGCTACTCAGAAACATATGATTCAAGAAGGATCTTCAATGTTTTACCATCAACCATCTTCAGTCAAACAAATGGACCTTTCTGTTCAGACATTTGATTCTTACTGCACACTTGAATCCTCTTCAGGCACCAAGTCTCATCCTTGTCTTAACAACAAAAACAACTCTTCTTCAACCACAAGC…
AT3G03190.1	ACAATTTCATATCAATAGTTACGTATAAACATATAATCAGAAAATGGTGGTCAAAGTATATGGGCAGATAAAAGCAGCTAATCCACAAAGAGTATTGCTCTGCTTTTTGGAAAAAGACATCGAGTTTGAAGTAATTCATGTCGATCTCGATAAACTTGAACAGAAAAAACCACAACATCTTCTTCGTCAGCCGTTTGGTCAAGTTCCAGCTATTGAAGATGGATATCTGAAGCTTTTTGAATCGCGAGCCATAGCGAGGTACTACGCGACAAAGTATGCGGACCAAGGAACGGACCTATTGGGCAAGACTTTGGAGGGACGAGCCATTGTGGACCAGTGGGTGGAAGTTGAGAATAACTATTTCTACGCTGTGGCTCTACCCTTAGTTATGAACGTCGT…
AT5G54680.1	AAGATTCCCCAATTCGTCTCCTCCAACAGTTTTCTTCTTCTCTTCTTCTTTGGGTGTTCCTTCCACCAACGGCAGAAATCGATTTGGCTTAAATCTCCCCCTCCTTTCGATCTCTCTGATCGCCGCCGGGAACATTCAATTTCCCGGGAGTTCAACAAAAAAAAAACTCTCCGTTTTTATTTTTCCCCCTTTTTCACCGGTGGAAGTTTCCGGAGATGGTGTCACCCGAAAACGCTAATTGGATTTGTGACTTGATCGATGCTGATTACGGAAGTTTCACAATCCAAGGTCCTGGTTTCTCTTGGCCTGTTCAGCAACCTATTGGTGTTTCTTCTAACTCCAGTGCTGGAGTTGATGGCTCGGCTGGAAACTCAGAAGCTAGCAAAGAACCTGGATCCA…
AT5G47070.1	AACGTTTTGTGTCTTTTTCCATCTTAATCTGCTTTCTCGACAAAGAAAAGCAGAGAAAGAGAGACTTGTTATACTAAACTCAATCTCTGGCTTTTAGTTTTGTTGTCTCTCTCCTTCAGTTTCCAGGAAAAAATCTCTTTCTCATTAAGCTGTTATATAGATCTGTGTTCATACTCTTCTTCCACAATCTAACCCAAAAAAAAAAAAACTTTATTTCTCTCTACAAATTTCATTTGTTCCATTTTCTCAATTTTAGAACTTAAGAAACCCAAAAAGCAAATTTTTAGTACATTTTCTGGTTTAACTAAAGTAATTAATTTTTGTGTTTTCCATCAAAATTCCACTGGTTTTCTTTAGAATTTTTTTATCTCTCTTTAAGACATGAACTGTCTGTTCTTG…
AT3G57800.2	CTTTTGTCTAACAGTGGCCTTTATTTAACAGACGCACTCCACTGCTAACGTTGCTTTCGTCCTACTCTTCTTCTGGTGTAAAAGCTTTTCTTCCACACACATTTGAGAAAGAAGACGAAGAAGAAGAGAGAATAACTATTCCTTCTTCGCCAAGTTCTCTGAGCTATAGAAGAAGGAGGGATTTCTTCAGACCGCCATTGTTGCCCACCTTCTCTCCTTTCTATTTTTCGCCGCATTTTACTCGCTTACTGACAAAAGTCTTCTACTCAAGTCTCTCTCTCGCTCTCTTTGGAGGCTCAATTAGGGTTTTGTTGTCGTGAGATTTGATTACACAAATTGCTGAATTTGGTTTCGATTATTGGTGTTATTGTTTTCGAAGATTTCCAGTGAGTTTCCGTT…
AT1G02750.1	ATTCTTGTCCATTAAGACTCGGCGGATTAAAAAAAGGTTTGGCCTTTCCGTGGAGTAGTTTCTTGACATTTTCTTTCTGCTATCTCTTACACAATTGGGTATTTAGCTGACACGACGAAGAAGGTCTCTCATCAATTATCTGAGATTTTTACATAAGAAAGGCTCCGACAAAGCAGATGGAAGACGATATGTGGTGCGTTAGCTCATCTGGTTCTTCTAGAAGCTATCGATCGGAAACTGCTGCTAAGTATCAATCAGGGCCTTATCAAGATTTGGAAGAGTTTGAAGAAGTTGACGACGATATAGCAGTGGAGTATCCATGCCCGTTTTGCGCAAGTGATTATGATTTAGTTGAATTGTGTCACCATATCGACGAAGAACATCGTCATGAAGCTAACA…
AT1G18840.2	AACTCCTAACTTTCTTCACCTTCTTAAATTACCTATCTGTCAATTATCATCATTTCCCAATTGTGTTGATACTTAATTGGTAGTAGCAATTTTTTCCATTAAAGTTTTCATTTTTTTGGTTTTTTGTTGATGGAAAAAGTATTGATCCAACGGCTGTAGAAGAACGGTGCAACAAGATTTTGAATTCGGAGATGCGTTTGTTTTAGTTTTAAAATAGAAATAAATAAAGTTGTTCTCTCTCTCTCTTCGTGGACACTGGAACTAACACCACCGATGCACTACACTCTGTAGAGACTGCAAATGGAAAGCATCTTTTGATTTTGAGATCAGGTAGTGTGGATTTGAGATCAGGTACATTTACTTGCAAGGTGTTTTGAATTTTGGTTGTGGACATAATGG…
AT5G20270.1	ACATCTTCCTTGTTTCTTCTCTCTCTCTCTCTCCCCTCAAACTTAAATTCACATTTTAATACTTGTTACTTCAACTATAATAATAATAATAATCTTTCTTCATTATATATTTTCCTCTCCTCTCAGATCTTCTCTCTCACCATCTTCTCTTGAGATCAAGATTGAGTATTCTTGTCTCAAGAATCGATACTCGAGAGCTCTTATGGACCAAAATGGTCATAACGACGAAGCAGAAACAGTTTCATGCGGCAACGGCAACTGCAAAAGCAAGATCGTGCCTGGAGATGATCACGGTGGAGATGAGAGTAGTGGTACCAAGAGAAGGAAGAAGAGAAAAACGCAACAAAAGACAATGAAACGACGTGAATTAATGTCGTATTGTGAGCTACCGGAGTACAT…
AT4G40060.1	AAAGAGAAAGTGTGAAACCAACTTGTTCATATTGAAAAGAACCATTGCTCTCTAGATTAAAAGCTTCTCTCTCTCTCTCTCTCTCTCTCTCTCTCTCTCTCTCTCTCTCTCTCTTTTGGACTTTCTCAATCCATATCCCTCTCTCTGTTTTTTCTAATTTGAGCCTCTAAAGTCTCCTCGTTTTGTTCATGTTGTTGTTCAAGTGAAGAAGCTCAATTATGTTTACAACATTGTTGTAATTTCAAAACTTCATAAGAATTTCTCTGATAATAAAGAAAAAGCTGGAGTAGAACTATTTTAAAGTGTCATCATGAAGAGACTAAGCAGCTCAGATTCAATGTGTGGTCTAATCTCCACTTCTACAGATGAACAGAGTCCAAGAGGGTACGGAAGTAATTA…
AT3G03640.1	ATAAAAAAAACTTACTTGAAAAATGGCACTCAAAGCGATTCTCTTTTTGGGTTTATTTCTCGTCGTGATAGTTTCTCCGATCACCGTCTACGGTGGAGCTGTGTGTCCGGCGAGTTCCACGTTTGGTCGTGGAAGCTTTCCTGATGGTTTCTTGTTCGGTGCTACAACTTCTGCTTTCCAGCATGAAGGTGCAGCAGAAGAAGGAGGCCGAGGTTCCAGCATTTGGGACTCATTCACTCTTAAACAACATTCAGAAAGCAACAACAATCTTGACGGCAGGCTCGGAGTTGATTTCTATCATCATTACAAGGAAGATGTTCAACTATTGAAAAAACTGAATATGGATGCCTTTAGGTTCTCTATATCTTGGTCAAGAATATTTCCCCATGGGAAAAAAGA…
AT5G61270.1	CTGTGATTGTCAAGAGTTTGAACACACAAAGAAGAAAGAAGAACTCAACATTTCAAGCAAGAAGAAAGAGAGAAGAGAGAAGGTCCAATAATAGAGAGAACAAAAAAAAAGAGAGCTTAATTGTCAGTTTATTCTCTGCAAACGTGCGGCCTAAGTAACACATGTCGAATTATGGAGTTAAAGAGCTCACATGGGAAAATGGGCAACTAACCGTTCATGGTCTAGGCGACGAAGTAGAACCAACCACCTCGAATAACCCTATTTGGACTCAAAGTCTCAACGGTTGTGAGACTTTGGAGTCTGTGGTTCATCAAGCGGCTCTACAGCAGCCAAGCAAGTTTCAGCTGCAGAGTCCGAATGGTCCAAACCACAATTATGAGAGCAAGGATGGATCTTGTT…
AT4G24380.1	AGATAACAAATTGTGAAGAATGGGAAGCGAAGGAAGATCGATTGCGAGGAAGCCAAGGTTTTTGTGTCTCCATGGATTTCGTACGAGCGGAGAGATAATGAAGATACAGCTTCATAAATGGCCTAAATCTGTAATTGATAGACTCGATCTCGTGTTTCTCGATGCACCTTTTCCTTGTCAAGGCAAATCTGATGTCGAAGGCATCTTTGATCCTCCTTATTACGAGTGGTTTCAATTCAACAAGGAATTCACCGAGTATACGAATTTCGAGAAATGTTTGGAGTACCTGGAGGATCGTATGATCAAGCTTGGTCCTTTCGATGGTCTCATTGGGTTTTCCCAGGGTGCAATTTTGTCTGGGGGTTTACCAGGACTGCAAGCTAAGGGAATTGCATTTCA…
AT3G60630.1	AAAAGAGAGCATTTTTTATGAAGATCATCACTTTGGAATGTTGTTGGAATCATCCAGAGTCAATATACATAAGCAACGAGAAGAAAGATTGTTATTAATACCGAGTGTGAGATAATGTGGGCGCCAATTTCAGTTTCAAGCTTTCATCTTCGTCTTCCTCTTTAAGTTCTGAGATCTAGGGTTTTTCTGGGTTTCTTTGTTCTCACTCTTAAATTCTCTTTCTGACTCTGTAAGATTGGTCATGCCCCTGCCCTTTGAGCAATTTCAAGGGAAGGGGGTTCTGGGTTTCTTAGATTCTTCTTCTTCTCCGGGATACAAAATCTGGGCTAATCCAGAGAAGCTCCATGGACGAGTAGAAGAAGATCTCTGCTTTGTTGTCAACAATGGTGGTTTCTCGGA…
AT1G24625.1	TTGCGTTTCCACATTTGTTTAAACATAACTCTCTCTCTCTCTCTCTCTCTCTCTCTCTCTCAGTACCTCTTATTCTTATGCTCTTCTTCACCAATCCTATCTCTTCTATCTGTCTTTATTTTCTCTACATGTGAATTGACCCATTTCTGGTAAACACATAGAGTACCACTTTTCTTATTTAGATTCTTCTTCCTCTTCATAGCTTCCAAGTCAACTACTTCAGCTTCTGTCGGCTGTCTCTTCCCAGATCTCGTTAAGACCAAAACTTGGAATAAATGACGGAATCTGATGATGCCTCACGAGAAACACCAGCCAGCAGAGGAGGAGAAGCCTCGTCAAATCAAGATCTGTCCAAACCAGAATCAAACCATGTTTCACTCGATCTCAAGCTCAACGATA…
AT4G11260.1	AAAACGTTCTTAAAAGAAAAAAAAAATCCCAAACACAGCAAAAAAAAAAAAAGCCTAGAGGAATAGAATCGGTCTCTTTCTCTATAATCTCTCTCTCTCTCTGACTTGTTTGTGTTCTCTCAAATCCTCTGATAAGAATCAATGGCCAAGGAATTAGCAGAGAAAGCTAAAGAAGCTTTTCTAGATGATGACTTCGATGTTGCTGTTGACTTATACTCCAAAGCCATTGACTTGGATCCCAATTGCGCCGCCTTCTTCGCCGATCGTGCTCAGGCCAACATCAAAATCGATAACTTCACTGAAGCTGTTGTAGATGCGAACAAAGCCATTGAGTTGGAGCCAACGTTGGCAAAAGCCTATCTCAGAAAGGGCACTGCTTGTATGAAGCTAGAAGAATAT…
AT3G53920.1	GGCAACGAAACGGAGAGAGGGAATTAGGCAAATTAGAAGAGAGAAGTCGTAGACCATACAATTTGCACACAAACTATATCTCTCCACTGACTCCAATCATCTCCTTCCTCCGCTCCCATCTGCGTCTCAATGGCTTCCTTCAATTCGTTCCCCATTCCCAAACAGATTGTTGGTTCTTCTTCTTCGTCGTCCTCCTCTACTTCTCGGCCACGTATTTTAGTGCGATCGAGTTTAACATCGTCTATGACCTCTACCAATAGTATGCTGGTCTTTGTACATCCTCATCCTTTGATTAAACATTGGCTCTCGTTATTGAGATCTGACCAAACTTCTTTCCCCATTTTCGTTAGAATTCCAATGACTTCTGTGGTTGCAACGAGGTGGTCGTTTCTATCCTCA…
AT2G22670.3	GCTTTTGTTAGCTTTCTCTGGTTCATTTTCCATGGACGGACCTTGACCTCTCTGCTTCCCTTCGTGCATTTTCTCTCTCTCACTATCCTCTCTCTTTCTAGTGTTTGTTTGATCCTCTGCGTACTCTGTTCTTCTTCTCTCTTCAGCAGATAAAACAAGTCCTGCATATTGAAGATCTGATGTCTTATCGATTGCTAAGTGTGGATAAGGATGAACTGGTTACGTCACCTTGTTTGAAAGAACGTAACTACTTGGGTCTCTCTGATTGTTCCTCTGTTGATAGCTCAACTATTCCCAATGTTGTTGGGAAGAGCAATCTCAATTTCAAAGCTACTGAACTGAGGCTAGGTCTTCCTGAGTCTCAATCTCCTGAGAGAGAGACTGATTTCGGTTTGCTGA…
AT3G18780.2	GAAAGGCCGAAAATAAAGTTGTAAGAGATAAACCCGCCTATATAAATTCATATATTTTCCTCTCCGCTTTGAATTGTCTCGTTGTCCTCCTCACTTTCATCAGCCGTTTTGAATCTCCGGCGACTTGACAGAGAAGAACAAGGAAGAAGACTAAGAGAGAAAGTAAGAGATAATCCAGGAGATTCATTCTCCGTTTTGAATCTTCCTCAATCTCATCTTCTTCCGCTCTTTCTTTCCAAGCTCATAAAAAATGGCTGAGGCTGATGATATTCAACCAATCGTGTGTGACAATGGTACCGGTATGGTGAAGGCTGGATTTGCAGGAGATGATGCTCCCAGGGCTGTTTTTCCCAGTGTTGTTGGTAGGCCAAGACATCATGGTGTCATGGTTGGGATGAA…
AT5G40890.1	CTGTGACTCCTCCTCACAACAAATAACATTTAAATTAAATGTTATGTTTGTATCACCATACATATAATGGTGTATATTGATGCATGCATGTATCATATGTAGAGAGAGATCTATAAAGCTTCATAAAAGTGTTTCTCTAGAAAAAACGACAAAATTCGCAGAGAAAATCCAAACCAAAAGTAGTTTTGTAACAGAGAGATAGATAGAAAGCTCTTGAAGATCTAACCAAAATCTACTTTTGTTCTTCTTCTTCTTCTTTTCATAAATTTTCGGAGTGGTCCTATTTATTGTTTCTTGGATCATTAGAGAGACAGCTATCGATGGATGAAGATGGAAACTTGCAGATTAGTAATAGTAATTACAATGGAGAAGAAGAAGGAGAAGATCCAGAGAACAACA…
AT1G75780.1	ATCTCCAGATCCCAAAATCTTCATCGATCATCATCATCATGAGAGAAATCCTCCACGTCCAAGGCGGCCAATGCGGTAACCAAATCGGTTCCAAATTCTGGGAAGTTATCTGCGACGAACACGGCGTTGATCCCACCGGACGTTACAACGGTGATTCCGCCGATCTTCAGCTCGAACGTATCAATGTTTATTACAATGAAGCTTCTGGTGGTCGTTACGTTCCTCGTGCTGTTCTCATGGATCTCGAGCCTGGTACTATGGATAGTATCAGATCTGGTCCCTACGGTCAGATTTTCCGTCCTGATAACTTCGTCTTTGGTCAATCCGGTGCCGGAAATAATTGGGCGAAAGGTCATTATACTGAAGGTGCTGAACTTATTGATGCTGTTCTCGATGTTG…
AT5G16990.1	AAAAACGCTCGAAAGAGTTTAAAAATTGTGAACATATTGTGATGAATCATCATGAGCAGTGACTTCATACTTGATATTACGAGTGAGAGGCCACTATAAAAAGCAGGCGCGTCCTCGAAGAAGAAGAAGAAGAAGTAACAAATTGGTGGAAATCAGAAGTTGAATCGGAGAATAACAACGATGACGACGAACAAGCAGGTCATATTCAAAGACCACGTGAGTGGTTTCCCTAAGGAATCCGATTTCAATTTCACCACCACCACCGTCGAACTTAGGGTTCCGGAAGGTTCTAAATCGGTTCTTGTGAAGAATCTCTACCTGTCATGCGATCCTTATATGCGGTCTCGCATGGGGAAACCTGATCCCTCCTCTGCTCTTGCTCAAGCTTACGCTCCCGGC…
AT1G11840.4	CTCACCTACTCGAGAGTGGTTTAGCTTTTTTGTACCGTACATCTTCTTCCCAGCAGCTGAATCAAGTTTTCTTCTTTCTAGAAACATGGCTGAGGCTTCTGATTTGTTGGAATGGCCTAAGAAGGATAACCGTCGTTTTCTCCATGTTGTCTACCGCGTTGGTGATCTTGATCGCACCATTGAGTTTTACACTGAGGTCTTTGGTATGAAGCTGTTGAGGAAAAGAGATATCCCTGAGGAGAAGTATTCTAATGCTTTTCTTGGTTTTGGACCTGAAACATCTAACTTTGTTGTGGAGCTCACATATAACTATGGTGTTAGCTCATATGATATTGGAACTGGCTTTGGGCATTTTGCCATTTCAACTCAAGATGTTTCCAAACTGGTTGAGAACGTCCG…
AT1G20340.1	CCACATAAAAACTCATAAACTCGATCGAACCAAAGCTAAACGAAAAACTTAAAACCCAAATCTTATCACTACTCTAAAAGAATCTTCATCATGGCCTCAGTAACCTCAGCCACCGTTGCAATCCCATCTTTCACCGGCCTTAAAGCCTCAACCATCAAATCATCCGCCACCGTCAGAATCCAAACTGCTGCTGTTGCATCACCGAAGCTTACAGTGAAGTCATCTCTAAAGAACTTCGGAGTCGCGGCCGTAGCGGCTGCAGCTTCAATTGCTTTGGCCGGAAACGCCATGGCAATAGAAGTTCTCTTGGGAGGAGGGGATGGGTCGTTAGCTTTTATTCCCAACGACTTCTCTATAGCTAAAGGAGAGAAGATTGTGTTCAAGAACAACGCTGGATAC…
AT2G47730.1	AGATTCTGGAAAAATGGGAGCAATTCAAGCTCGTCTTCCCTTGTTCCTTTCTCCCCCTTCTATAAAACACCATACCTTCCTTCATTCTTCTTCATCCAATTCCAATTTCAAAATCAGATCCAACAAATCTTCTTCTTCTTCTTCTTCTTCGATCATCATGGCCAGTATCAAGGTTCACGGAGTTCCCATGTCCACCGCCACAATGCGCGTCCTCGCTACTCTTTACGAGAAAGATCTCCAGTTCGAGCTCATCCCCGTCGATATGAGAGCCGGTGCCCACAAGCAAGAGGCCCACCTTGCCCTCAACCCCTTCGGTCAAATTCCTGCTCTCGAGGACGGTGATTTGACGCTTTTCGAGTCAAGAGCCATCACACAGTACCTAGCAGAGGAATACAGTGA…
AT4G26570.1	ATAGAAAATCGTGTCGACCTTTTTTCTCTCACTTACCCAATAAGAGCTTTTTTCGCGTTTTCCACCGCAACCACCGTCACCTTCAACCGCCGGAGCCGCCGCAAGGAAGGCTCATCATCCGCCGTGGCAATTTTTTGAGGTGTACAAAGCATTGCCTATTTGACGAACCAGGAAATGGTTAAAAGGCATGGAGAGTTTTGATTTACAAGATATATCATGTCGCAGTGCATAGACGGTTTCAAGCATGTATGCTCCTCTTTTTTCCGGTGTTTTGATATCGATATTTACAAACAATCTGGAGGCCTTGGTGACCCTGAACTTCTTGCGAGAGAGACAGTTTTTAGCGTGAGTGAAATAGAGGCTCTCTATGAGCTGTTTAAGAAAATCAGCAGTGCTGTG…
AT5G63380.1	GACGAAAAGATTACTGTATCTCTAATCGTCTTCCAGAATGCTGACGAAAACCAACGACAGCCGTTTGATTGACCGGAGCTCCGGCTTCGATCAACGGACAGGAATCTATCACAGTCTTCGTCCCTCTCTTTCTCTACCTCCTATAGATCAACCTCTCTCCGCCGCCGAATTCGCGCTTTCTCTCCTACTCAAATCCTCACCACCTGCCACCGCCGGGAAAAACATTGAAGCCTTAACCTACCTAGTTAACTCGAGCTCTGGTGATAACCTCACTTATGGAGAGCTTCTTCGTAGAGTTCGTTCTCTTGCTGTATCTCTCCGGGAGCGATTTCCTTCTCTTGCCTCCAGAAATGTCGCTTTTATCCTCTCTCCTTCTTCGTTGGACATACCAGTGCTTTA…
AT3G15350.2	CAAGATAAAAAAAAAAGTAACGAAATTGAGAGCTGAATGAAACCAAAGATTTGGAATTTTTCTTTGTATAGTTTTTCCACGAATCGGAGTATCACACACGGTCTTGGAATTTTCCAGCTTAATTTCTAAGATTTAAAATCGTAATTTTTATTTGGAATTTCACTGTCTCTTCATGTTGTCTATATAACTTTTACTCGGAAACAGGAGTGTCCCGTGTTCTTGAGCACAAACAAAGTAGCAGAACAAAGCATATACAAAAGCTTCATTGCCTCGAGATTAAACAGCATCAAGACAACATCCAAAAATTACCCAGGTTTTTGTGTTTGAAACTCGAAGATTGTTGCGGATTCCTGAAAGATTAAGGCTTTTAGCTCCAAGTTTCCAAGAGTGCTGTGAATC…
AT1G19350.6	CAGCGAAGAAGAAAGAAAAAAAAAAGCGTATTCCTCAGTTGAAGGAAGAAGATGACGTCTGACGGAGCAACGTCGACGTCAGCTGCAGCTGCAGCAGCAGCGATGGCGACGAGGAGGAAACCGTCGTGGAGAGAGAGGGAGAACAATCGGAGAAGAGAGCGGCGGAGAAGAGCTGTTGCGGCGAAGATTTATACTGGTCTTAGAGCTCAAGGTAACTACAATCTTCCAAAACATTGTGACAACAATGAGGTTCTTAAGGCTCTTTGTTCTGAAGCTGGTTGGGTTGTTGAAGAAGACGGAACTACTTATCGCAAGGGACACAAGCCTCTACCTGGTGACATGGCTGGATCATCTTCTCGAGCAACTCCTTACTCTTCCCATAACCAAAGTCCTCTTTCT…
AT4G34240.1	GTAGCGGACTTGTGGCTGTAAATGGGGCCAATGCTTAAATTTACTTGTCTCGTCTCTTCTACACGTCTTCTCTTCCGACCACACCCTTCATTCAATTCAACGTCTCCTCTCTGGCTCTCTCTCTCAAATATATAAACACCAATAATGTCTCCAATTTGAGATTTTTAACTGAACCCAAGTCATGACGAAGCTTCTAGAGATTAATCATATTCAAACCCTTTGTTTTGCCAAGGGTTTTTCTCCTGCCAGATTAAATGTTGCAACTTCACCTTTTCGGATATCTCGTCGTGGTGGTGGTGGATATTGCAGCAATGCTTGTATCCCTTATCGGTTGAAATTTACTTGTTATGCAACACTATCTGCTGTGGTAAAGGAGCAAGCATCAGACTTTAGTGGAAA…
AT2G37770.2	CAACCACCACCACATCTGATAATGGCAAATGCGATCACATTTTTCAAGCTCAACACCGGCGCTAAGTTCCCTTCGGTGGGTCTTGGAACATGGCAAGCTTCTCCTGGCCTCGTCGGTGATGCAGTCGCCGCGGCTGTTAAGATTGGCTATCGTCACATTGATTGTGCTCAGATCTATGGCAACGAAAAAGAGATTGGGGCAGTTCTGAAAAAATTGTTTGAAGACAGAGTAGTGAAACGCGAGGATTTGTTCATCACCTCCAAACTCTGGTGTACTGATCATGACCCTCAAGATGTCCCGGAGGCATTGAACAGAACTCTCAAGGATCTGCAGCTTGAATACGTCGATCTTTATCTGATACACTGGCCTGCACGGATAAAGAAAGGTTCTGTTGGAATA…
AT3G06780.1	GAATCAGCTTCCTGATTTATTTCCCGTCATTACCCAAATTCGCCGGCAATGTTGTAAAAATCCCTAATCCAAAACTATTTCGTGGATTTTAGGGAAAAAAGAGAATTCGAACAAGGTCGTCGTCGTCGTCGGATTTGTAGATCATCATGGAGTTCTCTTTGATCGCAGATACAGTCACAGTTTGCACGGCTAAGCAAGGTATCGCGTTTGGGAAATCTCTTCTTCAAAGGTTGGATTTGGCCAATCACATTTCTTTCGCCGATTCCGTTGTTGATCATCAATCTCCCGGTGGAGGAATCGTTCAAGCATCGGCGATTATTTTCCCCGTCGATGCAATTGCTCCTCCACCGGTCAGATCTAGCTCTTATAAGACAATTCGCCGGATCCGTAAAAAGCGAC…
AT4G01370.1	ACCGTTCAATAAAAAAAAAAGGGTAAAGGTAGAGACTTTATAACGAAATGTCAACACCCATCTTCTCGATTCCTCAATTTCTCTAGGGTTCTTCGTTTTCGTTGTTGTGAGGAATTTTGCTCCGATGTCGGCGGAGAGTTGTTTCGGAAGCTCGGGTGATCAAAGCAGCAGCAAAGGAGTGGCTACTCATGGTGGTAGCTATGTTCAGTATAATGTCTATGGCAATCTCTTCGAAGTTTCTAGAAAGTATGTTCCTCCTCTTCGTCCTATCGGTAGAGGCGCTTATGGAATTGTCTGTGCTGCTACAAACTCAGAGACTGGAGAGGAGGTAGCTATCAAGAAGATTGGTAATGCTTTTGACAATATTATCGATGCTAAAAGGACTTTGAGAGAGATTAA…
AT3G15190.1	GAAATGGAGCCATTACTCTTTACTAACAGAGGGAGAAAGAGCAGAGAAGAGAGAAGAGGAAGCTTGTAGAAATCGATGGCGACGATAGTGCAGTGTCTTTCTTCCTGTGCGACCCTCGAATCCCAATTCAAAGTCCTTTCGCTTAAGGGAATCTCTTGTTCGTCACCATCTTCTTCCTTCTCCAATCGTCGTGGTGCTTCGGCTACCTTATCCTCTTCCCTTAGCTTCTCTCAGAGCGTTTCTCAATGCGTCGCCTTCTCAACCGGGAATTTGTGGGTACAGAAGCCAATGAGGCAATTGATTGTGTGTGAGGCTGCTGCTCCTACCAAGAAAGCTGATTCAGCTGCAAAGAGAGCTCGCCAAGCTGAGAAGAGGCGTGTTTACAACAAATCTAAGAAA…
AT4G37980.1	AGATGACTAAAGCCAATCACACTACTACCAGATCGAGTAACCATTAGGGACCATTAATTCACGTGGACGTAGTGAATATGGTCCTTGTGAATTAATGAGTACGTAATTGTCCTCATTCATATATGGATCGGTTCCACAAACATTTCCTGTATAAAATTCTACATCTTTCCTCTCATTATTATCTCTACACTTCTCATCTCTCAATCCCATTCGCTTATTATTTATCCATATGGGAAAGGTTCTTGAGAAGGAGGCGTTTGGATTGGCTGCGAAAGACGAATCGGGAATTCTTTCGCCTTTCAGTTTCTCTAGAAGGGCGACGGGTGAAAAGGATGTGAGGTTCAAAGTCTTGTTCTGTGGAATTTGCCACACTGATCTGAGTATGGCCAAAAACGAATG…
AT5G26240.1	AAAAACCCACAAAATGAATCTAAGATAGTTTGCTTTACAATTCAAAAACCCGTCTCTGTGATTCAAAATCCCTAAATCCAGAGATCGAACTCTCGATCATGTTATCGAATCATCTCCAGAACGGGATCGAATCCGATAACCTACTCTGGTCTCGTGTCCCTGAATCCGATGATACTTCCACCGACGATATTACTCTACTCAACTCTCACCGTGACGGTGACGGAGGTGTCAATAGTCTCGATTACGAAGTCATCGAGAATTACGCTTATAGAGAAGAACAAGCTCATCGAGGAAAGCTTTATGTTGGTTACTACGTTGCTGTCAAATGGTTCTTCTCTTTACTCATCGGGATCGGAACTGGATTAGCTGCTGTGTTCATCAATCTCTCTGTTGAGAATT…
AT5G49450.1	TTCTCCCACTTTCCTTATTTTCGATCTTATCCTTATCTTCTTCCTTGTTCTATTTCTCTTCTAACTAATCTCTTCTCTTCTCTTAAAATCAAACGTAATCATAAATAAAGATCTTCTTGTTTAATTTCTCTTGATCCTCGCAAAATCACAGATTCTTGAAATTCTTTTTTCTTGTCTTGAAATTCTTGAGTTCTTGAGTTATGAAAAGACAATGGACAGAGTTATGAAATGATAAATCTCAACCAATTCCTTGTTTATCATTCTATATCAGTTGTGATTCTTCATTGGTTTTACGTTATCTCTTGAACAAAAAAACATGGCAAACGCAGAGAAGACAAGTTCAGGTTCCGACATAGATGAGAAGAAAAGAAAACGCAAGTTATCAAACCGCGAATCTGC…
AT5G37020.2	TTTGTACTTCCGGAGCTAAAGAGTTATAGCTACTGTAGTAGCTGGAAGTGAAGAAGATTTTTTAATAGATTGTACGGAAAAATTAGGGTTTTCAAAGTTTGGTTTCTTGAAGTTGAATTAGACATGAAGCTGTCAACATCTGGATTGGGTCAACAGGGTCATGAAGGAGAGAAGTGTCTGAATTCTGAGCTATGGCATGCTTGTGCTGGACCATTAGTCTCTCTTCCATCATCTGGTAGTCGAGTTGTTTACTTTCCACAGGGTCACAGTGAACAGGTAGCTGCTACAACTAATAAGGAAGTTGATGGTCACATACCCAATTACCCAAGCCTACCACCACAATTGATATGCCAGCTCCATAATGTTACAATGCATGCAGATGTTGAGACGGATGAAGTC…
AT2G47750.1	CCTTCCTTGAAACTGAGCTTGCATAATTGATGATATCAGCACTGATTTTTTTTCCCTTTAACTGATATATTGCAAGGACAAAGTTAATCTCCATTTCTGGGTATGTAAATATGGCTAAACCCACTATAAATATACCCCCTTACTTTGAGTCCTGAGGCAGTCATTACCTCTCTTCTTCTTCTTCTTCTTCTTCTTCTTTCTTTGGGTTAGCTGAGAAATGGATGTAATGAAGCTTGATCACGACAGTGTATTAAAAGAGCTTGAGAGGATCACCTCGAAAGCTGCTGAAGTTCAAGATAACATTTTACGTGGGATCTTGGAAAGAAACAAGGACACAGAGTACTTGAGTAAGTACATGAATGGCTCTAAGGATGTTCTGGAGTTTAAACGCGCTGTGCC…
AT3G25070.1	AAGGGTCAAAGAATACATAGCATCACCACTAGTCAACGCTTTTATAAAACTTCTTCTTCGTCTCCTCTCCTTCTCACATCTCTCTCTGTCTTTCTCTCTCAAACCTAACAAAAGCTTCAGACTTCAATTCTTTAGCTACCTCTCTCCCATGGCACGTTCGAATGTACCAAAATTTGGAAACTGGGAAGCTGAGGAGAATGTTCCTTACACAGCTTACTTTGACAAAGCTCGTAAGACTCGAGCACCCGGTAGCAAGATCATGAACCCGAATGACCCGGAGTATAACTCTGACTCTCAATCACAAGCTCCTCCTCATCCTCCTTCTTCCAGAACCAAACCTGAGCAAGTTGACACGGTTAGAAGATCACGTGAGCATATGAGAAGCCGAGAAGAGAGCGA…
AT2G22240.1	GACTGGGCTCGAACCATCTCCATTCCACCGATAACATCGAAACCCGCCACGTGTCCTCCCTCCTCTGTCTCTCGTCTATATATCCACGCTCTTGTTCGTCGATTCGAGATCACACACACAACCACCAAACACAAAGCTTTTCAAAACCCAGAGAAAATGTTCATCGAGAGCTTCAAAGTAGAGAGTCCAAATGTCAAATACACAGAGAATGAGATCAATTCGGTGTACGATTACGAAACAACAGAGGTCGTCCACGAGAATCGTAACGGTACATATCAATGGGTCGTGAAGCCAAAGACTGTCAAATACGATTTCAAAACAGACACTCGTGTCCCCAAATTAGGGGTTATGCTTGTTGGTTGGGGAGGAAACAATGGATCAACACTAACCGCTGGTGTC…
AT1G01060.4	CAGTCTTCCTTCTTCTTCTTCTTCTTCTTCTTCTTCTTCTTCTTCAGTTATCTTCTTCCTTCTTCTCTCTGTTTTTTAAATTTATTTTTAGAGATTTTTTTTTGTTTTGCTTCCGATTTGATTATTTCCGGGAACGATGACTTCTCCGGGGAGTTCCCGGTGAGATGATAAGTCAGATTGCATACTTGTCTCCTCCATGGCTACTCTCAAGGGTTTTGGCTGCGGTGGATTCGTTTGGTTTCTCTAGAATCTAAAGAGGTTATCACAACGGCTTTGCAATTTGAAAACTTTCATGTTTGGGGAGATCAAAGATGGTTTCTTTTTTATACTTTACTTGTTAGAGAGGATTTGAAGCAGCGAATAGCTGCACCGGTCCTGTTATGGATACTAATACATCTG…
AT4G02590.2	GCTCCTTTCTCGTCTCTGTCTTCTTCGTCCTCATTCGTTTTAAAGCATCAAAATTTCATCAACCCAAAATAGATTAAAAAAATCTGTAGCTTTCGCATGTAAATCTCTCTTTGAAGGTTCCTAACTCGTTAATCGTAACTCACAGTGACTCGTTCGAGTCAAAGTCTCTGTCTTTAGCTCAAACCATGGCTAGTAACAACCCTCACGACAACCTTTCTGACCAAACTCCTTCTGATGATTTCTTCGAGCAAATCCTCGGCCTTCCTAACTTCTCAGCCTCTTCTGCCGCCGGTTTATCTGGAGTTGACGGAGGATTAGGTGGTGGAGCACCGCCTATGATGCTGCAGTTGGGTTCCGGAGAAGAAGGAAGTCACATGGGTGGCTTAGGAGGAAGTGGAC…
AT1G19400.2	AGATTAATATCGTATACACTAGGAGACTCGACGAGTCAATTTTAACCAGATTTAGAGGATTTGTGGATGTGATTTCTTCTTTTGGTCTCTTCTCTTTGGGATTTTTTTTCATTGGAATTGAGCATACACATGTGTTTTCCGAATAGTTTTTGGAGTGAGAATTAAGTTTGGATTGTTGATTCTCTTCCTCTGGTCATGGAGGAGCCTTGTGAGACACTTGACAGTGGTGAAGCCTATCAAATATCTAGATATCATAACTATAACCAACACAGCTCCAGAAGCTCATCTCCCTGGTTGGATTTGAGAGTGTTCTATGTCCGGATAAGCAATTTCGTGGTGGAAGATTCAACTCCTGAGGTCCTCACTATCAATCACATTCCTCTGGATCCAGATACGCTT…
AT2G39460.1	CGATTTTGCAAACTATCTCTCGAAATCGTCCTACATTTCTTTCTTCAGATTCATTACTGAGCTTCGCTTTCTGGGTTTCTATCTAAAAATTTCACAGATTTCGTGTGTGAAGAATCATTTCAAGCCATGTCTCCGGCTAAAGTTGATACTACCAAGAAGGCTGATCCTAAGGCCAAGGCCTTGAAGGCGGCAAAGGCTGTGAAGTCTGGTCAAGCCTTCAAGAAGAAGGACAAAAAGATTAGGACCAAGGTCACCTTCCACAGGCCAAAGACTCTTACCAAGCCTAGAACTGGTAAGTACCCAAAAATCAGCGCTACTCCAAGGAACAAGTTGGATCACTACCAAATCCTTAAGTACCCACTCACCACTGAATCTGCGATGAAGAAGATTGAAGACAAC…
AT3G60900.1	GTCAAGTAAAAATATCTAAATCCTTTTTATCTGAGTGCCTTTTACAAAATTTTGGATGATTATCTAATGAGCATCCATAAATAAGCTCAAATTTTAGTTAGCTACTTGACCATGGTTAACTCTAACAAGGATGATAAATTGATAATGATATAACGGTTCGGTTCGGTTGCTTTTGGAAGAGGACGAACCATAAAGAAAGAAGCTCAAAGCCCACCCATTTTCGTGATTACAGGCTTTTTAGCAAAAGGAAGCAGCACGTGTTCTCAAATTAACCATAGTTAACTCTTCAATATAACCATGGTTAACATTTAACCTCTTCTTCTTCTTATTAACTTCATCACTCTCTTTGTCTTCTCACTTTCTCTTCTCCACAGTTCAACTCAACCTTCCAAATTCCAA…
AT1G32900.1	AACAACTATAACAACGCCACGTGTCACTCGTGTCAGTCCAAGCCTCCACTCTTCTTCTTCTCTACATAACTGACCATTCTTCTCCTCTGCTCTCTTCACTTTCTCATCTCCTCCATTGGCTCTTATTTCCTCAGTTGCCGTGAAAATCTGTAAACGGGTAGTTCATAATGGCAACTGTGACTGCTTCTTCTAACTTTGTGTCAAGAACTTCACTTTTCAACAATCATGGTGCTTCTTCATGCTCTGATGTCGCTCAGATTACCTTAAAAGGCCAATCCTTGACTCATTGTGGGTTAAGGTCATTCAACATGGTGGATAACCTTCAGAGGAGATCTCAAGCTAAACCTGTTTCTGCTAAATCCTCAAAGAGATCTTCTAAAGTTAAGACTGCTGGTAAGA…
AT3G53020.1	GTGAAGTCTCTTATATATAAGTATCGAGAGAATTAGGGTTTTCTAGTCTAGTGTTTCCGGGAGCAGCCTGAGCAGGAGGAAGAAGACGAAGAAGAAGAGGAGCAGCTACTACCATGGTTCTCAAGACGGAGCTTTGTCGTTTCAGTGGACAGAAGATTTACCCAGGAAGAGGAATTAGGTTTATCCGATCTGATTCTCAGGTTTTCTTGTTTCTTAACTCAAAATGTAAGAGGTACTTCCATAACAAGTTGAAGCCATCCAAGCTTGCATGGACTGCCATGTACAGAAAGCAACACAAGAAGGATGCAGCACAAGAGGCTGTGAAGAGAAGGAGACGTGCCACCAAGAAGCCATACTCAAGGTCCATTGTTGGTGCTACCTTGGAAGTAATTCAGAAGA…
AT4G34680.2	CCCTCTTACTTTTCTCTTATCGGAATATCTCTCTTCCTCTGTTTCTTCGCCATTCTCTCAGCTTTTCTCCTTCTTCTTCGTCTTTGTCAGGTAAAGAGATACGATGAGCATATCCCACATACCTCTCTCCTCTTCTCATCTTTTTAGTTTCTCGAAAGTTTGCATGCGCCGACTTTGTTATAGGTTATAAACTTTAGTTTTAAGCCTATTTTCGTATGTTTATGGTTGTTGTAATAGTTGAGAATTCAGAGTATGTCAAGTGAAACTTAAAAAGAATTCTATATGTATGTGTGTATGTGTTAAAGAGTGAATGGAGCTGTGGACAGAAGCTAGAGCCTTAAAGGCAAGTCTAAGAGGAGAATCTACTATATCTCTCAAACATCACCAAGTGATTGTGTC…
AT2G13360.2	ATCATGTAATTTAAAATAAATAAATAAAATAAAAAAAAGAAAAAGAAGAAGATATATTAAAGAGGTTTGTGAAGACGAAGGAGTCCAAAACCTCCCTCAGGAGCTTCCGCCTTATTCAGAGAGGAGGATCCAAAAGAAAAGAGGAAAAAATGGACTATATGTATGGACCAGGGAGACACCATCTGTTTGTACCAGGACCAGTGAACATACCGGAACCGGTAATCCGGGCGATGAACCGGAACAACGAGGATTACCGGTCACCAGCCATTCCGGCGCTTACGAAAACATTGTTGGAGGATGTTAAGAAGATATTCAAGACCACATCAGGGACACCTTTTCTGTTTCCCACGACCGGGACTGGTGCTTGGGAGAGTGCCTTGACCAACACGTTATCTCCTG…
AT3G52400.1	CCATATTTGACTCGTCAATATAAATACAATTGTAACAAACAGATTTTGATCAAAAGATTTTACTTTTCTCAATTCCTTTCAACTTTCAAAATCGAAGATCTCTTAAGCCATGAACGATCTTCTCTCCGGCTCGTTTAAAACCTCCGTCGCGGACGGTTCATCGCCGCCGCACTCACACAACATCGAGATGTCAAAAGCGAAAGTCTCCGGCGGAAGTTGCCACGGTGGTAACAACCTAGACACGTTCTTCCTCGACGTGGAGGTTGTAAACGAAGACCTTAAAGAGCTAGATCGTCTCTGTCACAACCTCCGATCGAGCAACGAACAGAGCAAGACGCTTCATAACGCTAACGCGGTGAAGGAGCTGAAGAAGAAGATGGACGCTGACGTCACTGCTGC…
AT5G13080.1	ACAAAGATATCTTAACAAACTCCAATCAATTATCAAACAAAAAGAGAGGAACAAAATTCTTCTTCTTTTGGAATTCAGGTGGATCGGTCTGTCTCGTTGTTATAATCAAGATTCCACAAATAATTAGGAATATGGAGGGATATGATAATGGGTCGTTGTATGCTCCTTTTTTGTCGTTGAAATCTCATTCGAAACCAGAGCTGCATCAAGGCGAAGAAGAGAGCTCAAAGGTTAGATCAGAAGGTTGTTCGAAAAGCGTGGAGTCGTCGAAAAAGAAGGGGAAGAAACAAAGGTATGCGTTTCAAACAAGGAGCCAAGTGGATATTCTTGATGATGGTTATCGATGGAGGAAATATGGCCAAAAGGCCGTCAAGAACAACAAGTTCCCTAGGAGTTACT…
AT3G57020.1	AGCAACATTTACTCATACATACCAACAGTCAACAATATCTCTTGTTCCGGCGGAAAAATGCCCATTAATCAGAAAATTCCGACTTGGTTTGCCGTTCCGGCTGTTTTTGCTGTCTTGTCCGTAATCTCGTATCAAACCTTAATTGTGCCGGAAAATTTAGAGGGCGCCAAAAATGTATTGACAATGGCTAAGACCATACCAATTCCTGTCGCTGGACCGGAGAGCATTGAGTTTGACCCAAAAGGAGAAGGTCCTTATGCTGCGGTCGTGGACGGCCGTATTCTCAAGTGGCGCGGCGATGATCTCGGCTGGGTTGATTTTGCCTACACATCTCCTCACAGAGGGAACTGTTCAAAAACTGAAGTAGTGCCTACTTGTGGAAGGCCATTAGGACTTACT…
AT1G52400.2	GAGCTCTCCTTCATTTCATCCTCAACAAATTCCTACACCAATATCTTTAGCTAGAGAGAAAAAAAGAGTGAGGAAACTAGAGAGAGAGACCACCCAATAATGGTGAGGTTCGAGAAGGTTCATTTAGTGTTAGGGTTAGCTCTGGTTCTAACTCTGGTCGGAGCTCCGACCAAAGCCCAAGGACCTGTTTGCGGTGCAGGCCTGCCTGACAAATTTAGCAGATTAAACTTCCCTGAAGGCTTCATTTGGGGAACCGCAACAGCAGCATTTCAGGTTGAAGGAGCTGTTAATGAAGGTTGCAGAGGTCCAAGCATGTGGGATACTTTCACTAAGAAGTTCCCACATAGATGTGAAAATCATAACGCTGATGTTGCTGTGGATTTCTATCATCGTTACAAG…
AT5G65060.1	AAAGAAGAAGATAGAAACGAAGAAAAAAAGCAAACACATTTTGGGTCCCCGGTGGTTAGGATCAAATTAGGGCACAAACCTTATCGGAGAAAGAAGCCATGGGAAGAAGAAAAGTCGAGATCAAGCGAATCGAGAACAAAAGCAGTCGACAAGTCACTTTCTCCAAACGACGCAAAGGTCTCATCGAAAAAGCTCGACAACTTTCAATTCTCTGTGAATCTTCCATCGCTGTTGTCGCCGTCTCCGGTTCCGGAAAACTCTACGACTCTGCCTCCGGTGACAACATGTCAAAGATCATTGATCGTTATGAAATACATCATGCTGATGAACTTAAAGCCTTAGATCTTGCAGAAAAAATTCGGAATTATCTTCCACACAAGGAGTTACTAGAAATAGTCC…
AT5G64040.1	ATCCTCATTCATCTCTAATACTAAAATCTAATCTCTTCCTTGCTCACTCACCAATCAAACTCAAAAAACTCTTGAATTTTTCAAGAACAAAAGAAAAAGACATCTTTAATGGCGGCCATGAACTCGAGTGTTCTCACTTGCAGCTACGCAATTGCTGGCTCTGGCTCGGTAGAGCTTAACCAGAAAGTTGGTTTGGTGAATTCATCAGTTGGGTTTGGTCAGAAGAAACAGATGATTATGCCTGTGATCAAAGCTCAACGCGTTGTTGGTGATGATGTTGATGGATCTAATGGAAGACGATCAGCCATGGTTTTCTTAGCAGCTACACTCTTCTCCACTGCTGCTGTTTCTGCTTCTGCTAATGCTGGCGTCATTGACGAATACCTCGAGAGGAGCAAA…
AT3G02070.1	AAAAAAGAAGGGAGTTTTGACTTACGGGTGGGACAAAAGAACGCGGTTCCAACTGCCATTGTCTTTAATTAAGTGGCGAAAAAAGCCGAACATTGGACCAACCTTTGAAGCCGTCAAAGAAAAGATCGTATCTCTTCCTGTCTCCTTGGCCCCGAAAGCAATTAGTAAGGAACGAGCTTTTAAACATGGGAGACTCTTCGAGTTCAACCTCTTGGAGCAGTAAAAAGGATACGGAAGATGATCGGATGATTGCTTTTATGTTATCTGAAGAGTACTCTAAACTAGACGGTGCGGTCGGCAGACGCCTCTCAAATCTTGCTCCCGTCCCTCATGTTCCACGAATAAATTGTTATATTCCCAACTTAAATGATGCCACCTTGGATCACCAACGCCTTCTTC…
AT1G07890.8	GACGGAAACTCTCTCTCTCCCTCTCTGATCCGTCGTTGCTGCTTCCATTTTCATCTTGACTCGATCGGATCATTGTTATGCTTGGCTTGATCTGTGCTTAATGATGTGTTTTTCGTAGTAGATCCACGATTCGTTGCTGCGATCGGCGTTATTATCGTCAGCTCTCTCGTTTCTGTTCTGTGGTTCGATATTGCTGAGTTTCTAGGCTAATCTTACGAATCTGTGAAAGTTTTTGAGAGATTTGGCTTCTGTAGCTCACTCCTGCTTGATTTAGAGCTTAGCTAAGATGACGAAGAACTACCCAACCGTGAGCGAAGATTACAAGAAGGCTGTTGAGAAGTGCAGGAGGAAGCTCAGAGGTTTGATCGCTGAGAAGAACTGTGCACCCATCATGGTCCG…
AT5G51890.1	ATTCATCAAATCCTCAAACAACTTCAAGAACAAAGAGTGCTTTTCGAGGCCCAAAACACATTACCATAAAATGGCATTCTCGAAGGGACTCATTTTTGCGATGATATTTGCGGTTTTAGCGATAGTTAAGCCCTCAGAAGCTGCTCTTGATGCTCATTACTATGATCAATCGTGCCCTGCTGCTGAAAAAATCATACTTGAAACTGTTAGGAATGCTACTTTGTATGATCCCAAAGTGCCTGCTCGTCTCCTAAGAATGTTCTTCCACGATTGCTTCATCAGGGGATGTGATGCGTCCATTCTACTAGATTCGACACGGTCAAACCAAGCTGAGAAGGATGGTCCTCCAAACATCTCAGTACGGTCATTTTACGTGATCGAAGATGCTAAGAGAAAGCT…
AT5G15410.1	AATCCTACTAAGAGACGTACGTATCACACACAAATCTTGCGGCTTTGCCTCTCTATACAAATCACTCTTCTCTCTCCCAATCACTCCCTGCAAATTTTCTTCTCTCCCTCTCCCATGGTGGTTCCTCTATTTCAATCATGCCCTCTCACCCCAACTTCATCTTCAGGTGGATTGGACTGTTTTCCGATAAGTTCCGTCGACAAACGACTGGGATCGATGAAAACAGTAACCTCCAAATCAACGGTGGAGATTCGAGCAGCAGCGGCAGCGATGAGACGCCGGTGCTAAGCTCCGTCGAGTGTTACGCTTGCACACAAGTAGGCGTCCCAGCTTTCCATTCAACTAGCTGCGATCAAGCTCACGCGCCGGAGTGGCGTGCCTCCGCCGGCTCTTCTCTAG…
AT3G54220.1	GAGAGAAAGAGTTAAGATGAATAGAGATAGAAAGAGTCATTAAATGTACGAAGCGACATTCACAATAATTCGAAAGGTGGAAGACGACTTAGATACGGCCAGGCTTCACTGTCCTCCTCGTCCTCCTCAATTACCCCTAACCCCTTTTTCCGGGATTCATCTCCAACCCACATCCTTCCAAATTCTCACCCCCTCACTGAGTTTTTGCTTTTTCTCCTCATCGGAGATCGTGAAGACGATCAAGTAATTTAAGAATCCCACCATTGATAAAAGAGTCTAGCTTTTCTACTACCAAACCTTTTTCTGTTTGGAAATTTTCGATTTTGGATTTAACCCTTTTCTTACCTTATTTATAACCATGCAATCTCACGACCAACAACCCTTCAATCTCCATGGCGG…
AT2G25080.1	GACTATATCATCTCTCGGTTTCACTATTGAACGTGTAACACTGGTCGAAAGAAGACGAACATAAACTCGTCTCCGGTAACCAAAAATGGTTTCCATGACTACTTCATCTTCTTCGTACGGAACATTCTCTACAGTCGTCAACAGTTCTAGACCTAATTCCTCAGCAACCTTTCTCGTCCCTTCCTTGAAATTCTCCACCGGAATATCGAATTTCGCGAATCTGAGTAATGGGTTTTCTCTAAAATCTCCAATTAATCCTGGGTTTCTCTTCAAGTCTCGTCCTTTCACTGTCCAAGCTAGAGCTGCTGCAGAAAAAACCGTTCACGATTTCACCGTTAAGGACATTGATGGGAAGGATGTTGCTTTGAACAAATTCAAGGGGAAAGTTATGTTGATTGT…
AT5G62640.2	GATAGACATAGATCGAGCGAGAGTCAGGGAGGAGAGAAAATCCAATCTTGTATTGAGGAAACAAAATTCAAATTATATTGTGCGAGAGAAAAGATAAATCTCCACAAGATCTTTGTTTATTCCTTGTAAAATATCTGTGAGCAAATCCTAAATCGGTGGGAGGGAGATTGAAGAACGGTAAACGGAAAATATGAAGACGACGAAGGGAGGCAAAGTGATGAACCCTACTGATGCTTATCGCAAGCAGATTCGCAAGAGAGAAATTAAGCGTAACAAGAAAGAGAGGCAAAAGGTACGAGAGGTTGGAATTTTGAAGAAGGATCCTGAACAGATCAAGGATCAGATCAGGAAGCTTGATATGTCAAAGGCGGAAGGTGCTTTGGACAAAGCAAGAAAACA…
AT1G79700.2	CTCTCATTTTCATAATTCCATTTTCAGGATTGTCTCTCAATCTTTTATTCTTCTCATTCACCGGTAATGGCAAAAGTCTCTGGGAGGAGCAAGAAAACAATCGTTGACGATGAAATCAGCGATAAAACAGCGTCTGCGTCTGAGTCTGCGTCCATTGCCTTAACATCCAAACGCAAACGTAAGTCGCCGCCTCGAAACGCTCCTCTTCAACGCAGCTCCCCTTACAGAGGCGTCACAAGGCATAGATGGACTGGGAGATACGAAGCGCATTTGTGGGATAAGAACAGCTGGAACGATACACAGACCAAGAAAGGACGTCAAGTTTATCTAGGGGCTTACGACGAAGAAGAAGCAGCAGCACGTGCCTACGACTTAGCAGCATTGAAGTACTGGGGACGA…
AT1G70160.1	TTGGTCGATTTCTTCCACATCCAAAACTAACTCAATATTTTATCTCCCCCAAAGTCCAATTTTCCAAAAAATCCAAAACACACAGAGAGAAAAAAAACTGAAACATCCCAAATGGATCATCATCTTCAACCATAACAACACGAAACCCTTCTTCTCCAAAATCCCCAAAACCTTGAAACAAAGTCTCAAAATTTCACTTCGTGGATCCGAATGTCTCAGAACCCATCACTCTTCTTCCTCTTATGTCTAGGGTTAGGTTTTTGCGTTGACCTGGGTCAATCCCTGAAAGTTCCTTTCAGCGTTAACGATGTTCTTCCGATGCTACCTCGTCAAGTCTCATGGCCTGTTTTGAACAGTTTCCACAACGCTGTGGATTTGTTGCCGGTTTTTATTGGGTCA…
AT5G27150.1	ATATTTCTCTCTCTACTGTGTTTAGAAATTGGAATCTTCTCTCTTCTCTATCTCCCTCTCTCTTAAAAAGGGACCGTACACGTCTCTCTCTATTTCCAGTAAAAAATCGAAATTTCGTATAATTTCCTCAGTCCCGTAATTTTCTCCTTTTTTTTCTTCCCCAATTCCTTCAATTTTCGAATTCGCCTCTCTGTTTCGTTCCTCGTAGACGAAGAAGAAGAAGAATCTCAGGTTTTAGCTTTCGAAGCTTCCAAAATTTTGAATTTTGATCTTCTGGGCTCTTTTGTAAATCAGACTGAAGATATTTAGATTACCCAGAAGTTGTTCAAGGAATGGTTTCAGTGGACAGCACGGAAAGATAAAAGAGACTTTTTTTTCCAGATTTTGCTGATCCAAAAT…
AT1G75800.1	CGCTCTCAGAATCCTCTTTTAAGTCTCTGTTTCATAAATAAAACTAATAAAGAAGAAGAAGAAAACAGAGCAATTAAAGTCCTTAAATCTTCTTCTTCTCCAATTCAATGGCTCTTCCGTTGCCATTGATCTTCCTTATCTTCTCTCATTTGTTCGTTTCTGGAGTTAGATCAACGAGCTTCATTATGGTGAACAAATGCGAATACACAGTCTGGCCTGGACTTTTATCAAACGCCGGAGTTCCACCACTTCCGACGACCGGATTCGTTCTCCAAAAAGGCGAAGAACGAACAATCAGCGCTCCAACTTCATGGGGAGGAAGATTCTGGGGGAGAACTCAATGTTCCACCGACACCGACGGAAAATTCACTTGTCTCACCGGAGATTGCGGATCTGGTA…
AT4G13770.1	GTAACACTCAAAAGTAGTAACAACTAAGAATGGAAGATATCATCATCGGCGTGGTGGCTCTCGCCGCGGTTCTCCTTTTCTTCCTCTACCAAAAACCGAAAACCAAACGGTACAAGCTACCTCCAGGGCCATCACCACTTCCGGTGATCGGAAACCTCCTTCAGCTTCAGAAGCTTAACCCACAACGCTTCTTCGCTGGATGGGCCAAAAAATACGGTCCAATCTTGTCATACAGGATAGGAAGCAGAACAATGGTGGTGATATCTTCAGCTGAGCTAGCTAAAGAGCTTCTCAAGACGCAAGATGTCAACTTTGCGGACCGGCCTCCACATCGTGGCCATGAGTTCATATCCTACGGCAGGCGTGACATGGCATTAAACCACTACACACCGTATTACC…
AT5G20350.1	GTCAATCATATTCTTCTTCTTCTTCTTCCTCTGATTCCCCCAGAAAAAACCTAGCTCCTTCCCTCATTTCCCCCCAAATCTCACGACTTATTTATGCTCGGGGGAGACTAATCAAAGGTCAAAATCCATTAGGGAGGGAATCGAATCTCGATCGATCTCAATTTCTTCTGAGAAAAGAAAAAAATGTCATCGGAGATTGAGGTGGTGGAAGAAATCCAATCGAATCCCAAGGAGAATGGGGAATCGAGTTCTAAAGGGATTGAAGAAGAGAGCTTGAAGAACGATGTCTATACTGCTGCCGCTTATGGTGATTTGGAGAAGCTTCATAGATTGGTTGAGTGTGAGGGTTCCTCTGTTTCCGAGCCTGATGCTCTTGGCTACTATGCTCTTCAGTGGTCT…
AT4G30210.2	AAAAGGAGTCTCTCTCTCACCTACACCACACCTAACCAAACCCCCTACGATTCACACAGAGAGAGATCTTCTTCTTCCTTCTTCTTCCTTCTTCTTTCTTCTTCTTTCTTCTTCTAGCTACAACATCTACAACGCCATGTCCTCTTCTTCTTCTTCGTCAACCTCCATGATCGATCTCATGGCAGCAATCATCAAAGGAGAGCCTGTAATTGTCTCCGACCCAGCTAATGCCTCCGCTTACGAGTCCGTAGCTGCTGAATTATCCTCTATGCTTATAGAGAATCGTCAATTCGCCATGATTGTTACCACTTCCATTGCTGTTCTTATTGGTTGCATCGTTATGCTCGTTTGGAGGAGATCCGGTTCTGGGAATTCAAAACGTGTCGAGCCTCTTAAGCC…
AT5G64260.1	AAATCAAAACCTCTCCTATATCTCTTCAATCTGATATAACTACCCTTCTCAATGGCTTCTAATTACCGTTTTGCCATCTTCCTCACTCTCTTTTTCGCCACCGCTGGTTTCTCCGCCGCCGCGTTGGTCGAGGAGCAGCCGCTTGTTATGAAATACCACAACGGAGTTCTGTTGAAAGGTAACATCACAGTCAATCTCGTATGGTACGGGAAATTCACACCGATCCAACGGTCCGTAATCGTCGATTTCATCCACTCGCTAAACTCCAAAGACGTTGCATCTTCCGCCGCAGTTCCTTCCGTTGCTTCGTGGTGGAAGACGACGGAGAAATACAAAGGTGGCTCTTCAACACTCGTCGTCGGGAAACAGCTTCTACTCGAGAACTATCCTCTCGGAAAA…
AT5G29000.3	ACTCTTTGATTAGGGTTTTATCATTCTCAATCAGGGTTTTAGTTTAAACATCGAATTAAGCACTGGATTAGCTGATTTTGTGTGATTTGATTTCAAAGTTCACAGCTTTTAGTTTCTCTGATCCTAATTTATGATTTGAAGTTTCTATCAAAAGGTCAGGAACTGATGAATAACCCTGTACCGTGTCAGTCGGTCTCTGGTGGCAATTCTGGTGGTTATTTGTTTCCTTCTTCCTCTGGATACTGCAATGTTTCAGCTGTCTTGCCTCATGGAAGGAATTTGCAAAACCAGCCACCTGTTTCCACCGTGCCTAGAGACAGATTGGCTATGCAGGATTGTCCTTTGATAGCTCAATCCTCGTTGATTAATCATCACCCTCAAGAGTTCATAGATCCACTT…
AT1G20696.1	AATTTCTTCTCATAAGATATTTTAACATCCCCCACTTAACCCTCTCATCTCTCGGCCTCTCACTCGAATCTCCTTCACAAAGCGTACAAATCACAAACACGTAGTTATTCTCTCTTTACTCTCTCTATTTCTCTCTCTTCAAACCCTACGAAGATCTTCTTCTTCTTCTTCAAGAATCGATCATGAAAGGAGCTAAATCTAAGGCTGAAACCAGGAGCACAAAGCTCTCTGTGACTAAGAAGCCTGCTAAGGGAGCCAAAGGTGCTGCTAAAGATCCAAACAAACCTAAGAGGCCTTCCAGTGCCTTCTTCGTTTTCATGGAAGATTTCCGTGTGACGTACAAGGAGGAGCACCCTAAGAACAAGTCTGTTGCTGCTGTTGGCAAAGCTGGTGGTGAAA…
AT4G31550.2	ATCACAACCATTTCTCTCTCTCGTCTTCGTCTTCTTCTTCTTCAACGTTCCTCTCCAAAATCCTCAGACCAAGAAATCATCATGGCCGTCGATCTAATGCGTTTCCCTAAGATAGATGATCAAACGGCTATTCAGGAAGCTGCATCGCAAGGTTTACAAAGTATGGAACATCTGATCCGTGTCCTCTCTAACCGTCCCGAACAACAACACAACGTTGACTGCTCCGAGATCACTGACTTCACCGTTTCTAAATTCAAAACCGTCATTTCTCTCCTTAACCGTACTGGTCACGCTCGGTTCAGACGCGGACCGGTTCACTCCACTTCCTCTGCCGCATCTCAGAAACTACAGAGTCAGATCGTTAAAAATACTCAACCTGAGGCTCCGATAGTGAGAACA…
AT4G18390.2	TCTCGGATTTTTATTTCTTATATACAAATCCCTAAAACCCTATAGCCCTCTTTCTTCGTCACCTACTACTACTAACTCCAAGCTCAAGCTCCTCTGTTTCTTCTGCTTGTGGTTAAAAATCATTTCAGACACAGTGCTTTTGATGACTCTCTGCAACAAACAACAGCAGCTGCAGACAAAGCTTATACGAAGCTGTATCTACTGACTTTGATGTGATGAGATTATTGGTGATGATGAAATGATTGGAGATCTAATGAAGAATAACAACAATGGCGACGTTGTGGATAACGAAGTGAACAACCGGTTAAGCCGGTGGCATCACAATTCTTCCCGGATAATTAGGGTTTCACGAGCTTCCGGTGGTAAAGATCGACACAGCAAAGTCTTGACTTCTAAAGG…
AT1G69230.2	TTTCTCTCATTGGCTCGTCTTCTTCCCTTTCTTCTCCAATCACCTTAGCTTGCTGATCAGTACATTTGAGAGAAGCAAGAGAGATAGAATGGGGCGTGGAGTTAGTGCAGGTGGAGGACAAAGTTCTTTGGGATATCTTTTTGGGAGCGGAGAGGCTCCAAAGCTAGCAGCCGTTAACAAAACTCCAGCTGAAACTGAGTCTTCTGCTCATGCTCCACCTACTCAAGCTGCTGCTGCAAACGCTGTTGATAGCATCAAACAAGTTCCTGCTGGTCTCAATAGCAACTCTGCAAACAATTACATGCGTGCAGAAGGACAAAACACAGGCAATTTCATCACGGACCGACCATCGACCAAGGTTCACTCAGCTCCAGGAGGTGGCTCGTCTCTTGATTACCT…
AT5G08650.1	CTCTCAAAACAGTAGAGAGAGGTGTAGAGAGCTTAGACAGTGCCATGGCCATGGCTTCTGCTATGGACTTATCTTCTCCTCCAACGTTTTTCTTATCCGGAACTTCTACATCTTCCCCATCTCTCCGTCGTCTCTCCTCCATTTCCGTCTCTGGATTCCGCCGTCACTCTAATCGGAAGTTACAGATACTTTGCCAAGCCACAGCTGGAACTGAGCCTCAGAGCGGTCTCTCTGTCTCTGGCTCCAAATTAGCCGCCCGTTCTGGTCAAGACCGTCTTTTGAAGGTTCCAATTTCGAACATCAGGAATTTTAGTATTATAGCTCATATTGATCATGGGAAATCTACGTTAGCGGATAAGTTGCTTCAGGTGACTGGTACTGTTCAGAACAGAGATATGA…
AT1G09340.1	AGATAATTGTCTTATCCCTTCAAAATTTAAGACTTTTAATGATCGGAAGGAACAAGATGACGAGGTCCCACGAACCACCATACACACTTCAATTTCAAATAAGAGCTTTTCTTCAGTTGTTGCTCAGAGACTTAACCAATCAACCATGGCGAAGATGATGATGTTGCAACAGCATCAGCCTTCTTTCTCTCTCCTTACTTCTTCTCTGTCTGACTTCAATGGCGCTAAGCTCCATTTACAAGTCCAGTACAAGAGGAAGGTTCATCAGCCAAAAGGAGCACTCTATGTTTCAGCGTCGAGCGAAAAGAAGATTCTGATAATGGGTGGTACTCGATTCATTGGTCTGTTCTTGTCCAGGATCCTTGTCAAAGAGGGACATCAGGTTACATTGTTCACAAG…
AT5G65110.1	GTTAGCGAAGAGAAAATTTTCAACTCATTGAAATGGAATCGCGGCGAGAGAAGAATCCGATGACGGAGGAGGAATCTGATGGGCTAATTGCGGCGAGGCGGATCCAACGATTGTCTTTACACCTATCTCCCTCCTTGACGCCGTCGCCGTCGTTACCGTTGGTGCAGACGGAGACGTGTTCGGCGAGGTCGAAGAAGCTGGATGTCAACGGCGAAGCTTTGTCGCTGTATATGAGAGGAAAACATATAGATATACAAGAGAAAATTTTCGACTTTTTCAATTCCCGACCCGATTTGCAGACGCCGATCGAGATCTCCAAGGATGATCATCGGGAATTGTGTATGAATCAGCTTATAGGGCTTGTTAGAGAAGCTGGGGTAAGGCCGTTTAGGTATGTTG…
AT4G20260.3	TTTGGAGAAGAAGAAGAACAGATCAAATACGAGGAGAGATCTCTAAAGAGATTTATCGTTTCAATTTAATTTAGATTAAACAACAAAAAGATGGGTTACTGGAATTCCAAGGTTGTTCCAAAATTCAAGAAGTTATTCGAGAAAAATAGTGCTAAGAAGGCTGCTGCTGCTGAAGCTACCAAGACCTTTGATGAATCTAAGGAAACAATCAACAAGGAAATTGAGGAGAAAAAGACAGAACTCCAACCAAAGGTCGTGGAAACCTATGAAGCCACGTCTGCAGAAGTCAAGGCTTTGGTGAGAGACCCTAAGGTGGCTGGTTTGAAGAAAAACTCAGCGGCTGTGCAGAAGTACCTCGAGGAGCTAGTCAAAATTGAATTCCCCGGATCAAAAGCGGTG…
AT3G17650.1	GAGTCCAAGTTGACTCCTTCGAGCTTTGATTCTCGTTCCAATAATACTTCCTCCACCATCTCTCCTCCTCTCGTTAGATCTAAGAAACAGAGAAAACAAGAGAGATAGAATGAGAAAGGGAGTTCTAAATCCTGACAGAGATCGTCAGATAGTGGAACATGAGTTGCAGGAAACTGGGTTTAGTCCAGAAACAGAGAAAGTCAAGAACAAGAATTTTGAAGAAGATGAAGAGGAAGAAGATGAATCTGTGGAGAAGATATTTGAGAGTAGAGAAGTACCTTCTTGGAAGAAGCAGTTGACGGTGAGGGCTTTTGTGGTGAGCTTTATGCTAAGCATCTTGTTTAGTTTCATTGTTATGAAGCTTAACCTCACAACGGGAATCATCCCTTCGCTCAATGT…
AT5G51890.1	ATTCATCAAATCCTCAAACAACTTCAAGAACAAAGAGTGCTTTTCGAGGCCCAAAACACATTACCATAAAATGGCATTCTCGAAGGGACTCATTTTTGCGATGATATTTGCGGTTTTAGCGATAGTTAAGCCCTCAGAAGCTGCTCTTGATGCTCATTACTATGATCAATCGTGCCCTGCTGCTGAAAAAATCATACTTGAAACTGTTAGGAATGCTACTTTGTATGATCCCAAAGTGCCTGCTCGTCTCCTAAGAATGTTCTTCCACGATTGCTTCATCAGGGGATGTGATGCGTCCATTCTACTAGATTCGACACGGTCAAACCAAGCTGAGAAGGATGGTCCTCCAAACATCTCAGTACGGTCATTTTACGTGATCGAAGATGCTAAGAGAAAGCT…
AT1G06430.1	AAACAAACAATCTCTTTCTCTTCTTCTGCCAAATTCCACAGATGGCTGCTTCATCGGCTTGTCTTCTCGGAAATGGATTATCTGTCTACACAACCAAACAGAGGTTCCAAAAGCTTGGGCTTGATAGGACATCTAAAGTTACAGTTGTGAAGGCTTCTTTGGATGAGAAGAAACATGAAGGGAGAAGAGGTTTCTTTAAACTCTTACTAGGAAACGCTGCTGCTGGAGTTGGTTTGCTTGCAAGTGGAAACGCTAATGCAGACGAACAAGGACAAGGGGTTTCTTCGTCTAGAATGTCTTATTCTAGGTTCCTAGAGTATTTAGACAAGGGAAGGGTTGAGAAAGTAGATTTGTATGAGAATGGGACTATAGCTATTGTGGAGGCCGTTTCTCCTGAGT…
AT1G06390.2	GAAAAATTAGACTTTACTCATTGTTCAGTGGTTGAGAGAGAAAAGAGTAAAAAAGCACATGGCCTCATTACCATTGGGGCCTCAGCCTCATGCTCTTGCTCCGCCGCTGCAGCTTCACGACGGCGACGCTTTGAAACGCCGTCCTGAATTGGATTCTGATAAGGAAATGTCTGCAGCTGTTATTGAGGGAAATGACGCTGTTACTGGTCATATCATTTCCACTACTATTGGAGGCAAAAACGGCGAACCAAAGCAGACCATTAGTTACATGGCTGAGCGGGTTGTTGGAACAGGTTCATTCGGGATTGTTTTTCAGGCGAAATGCTTGGAAACTGGAGAATCAGTAGCCATTAAAAAGGTCTTGCAAGATCGACGCTATAAAAACCGTGAGTTGCAACT…
AT4G02060.1	ATCTACAACCCTTTTACCGCCCAATTTTGCAGTCACTGGTTCATTCCTTTCTCTTCTTCCTCTTCCACTCTCTCTCTCGACCCAAGTTTTGAAACCATGAAAGACCACGATTTCGACGGCGACAAAGGGCTTGCCAAGGGATTTCTCGAGAATTTCGCCGACGCTAATGGCAGATCTAAGTACATGGAGATTCTCCAAGAGGTTTCAAATCGTAAGATTCGAGCTATTCAAGTCGATCTCGATGACTTATTCAATTATAAAGATGAAAGTGAGGAGTTTCTCGGACGGTTGACGGAAAACACTCGCCGATATGTTTCAATTTTCTCCGCCGCTGTTGACGAGTTGTTACCCGAACCAACGGAAGCGTTTCCAGATGATGATCATGATATTCTCATGACT…
AT5G54250.2	AAGACAACGTTCATCTCCAAGATTTCTCTCCATTGTCGACCTTCACAAAATAACTATCTCTCTCTGTGTTGCATGCGTTAGTACTTTCAATGGCCACAGAACAAGAATTCACACGCGCATCACGCTTCTCACGTGACTCAAGCAGCGTTGGATATTACTCAGAAGAAGATAACACGGAGGAGGAAGATGAAGAAGAAGAAGAGATGGAAGAAATCGAAGAAGAGGAGGAAGAAGAGGAAGAAGAAGACCCACGTATAGGGCTCACGTGCGGAGGAAGAAGAAACGGGTCAAGTAATAACAACAAATGGATGATGTTGGGTCGAATACTTGACCCGAGATCCAAATGGGTTCGAGAATGGAACAAAGTCTTTCTCCTTGTATGCGCAACGGGTCTATTCG…
AT4G11310.1	ATTAAATCAAAGTTTCATTAGTTTTAACCCCCCACAAAAAAACATGGGTAGTGCAAAATCAGCCATGCTGATCCTCTTAGTAGCAATGGTCATCGCATCATGTGCCACGGCCATTGATATGTCCGTGGTTTCCTACGACGATAACAACCGTCTCCATAGCGTTTTCGATGCTGAGGCCTCGTTAATCTTCGAGTCATGGATGGTCAAACATGGGAAAGTGTACGGGTCCGTTGCCGAGAAGGAACGGCGTTTGACGATTTTTGAGGACAACCTCCGTTTTATCAATAACCGGAACGCTGAGAATCTCAGTTATCGGCTTGGTTTGACCGGGTTTGCGGATTTATCTCTTCATGAGTATAAAGAAGTTTGCCACGGGGCTGATCCAAGACCTCCTAGGAA…
AT1G72110.1	TATATGTAATTTGTAAAATAATACCATAAAACTAGAAATTGGAAAGAGAGAGAGATATGGCAATAGAAAGGCAAGTGACGGAAGCAGAGGAGCCAGTAAGTCCATTTGCACGCTTGTTTAGCTTGCCGGGTCTCGATGTCTTCAACATTGTAACCATTGGATGCAAAACCGAAGGCAATGCCTCAACCATCGTCGAAGGCATAAAGAACACATTGATCAACCATCCACGCTTCTCTAGCATACTGGTGACTGGTCATGGTGAGCACAAAGGAAAAGCTAGATGGATTCCAACGAAAATAAACGTAGAAGAGCATGTCATTGTTCCGGATATAGATCCCAACATTGAGAATCCTGATGAGTTTCTTGAAGATTATACATCAAACATGGCTCTTTCTCCAA…
AT2G23760.3	CAACTCCAAGGTACTTCCTCTCTCTCTCTCTCTCTCTCTCTATACCATATATGTAGATGATGACCGAAGCTGAAAGTGAGAACCTTAAAAGAGTTACAAGAAAGAGATTGGAGAAAAACTGATCCAAGAGCTTTGGAAAAAAGATATAATGAATAACAAGATATGGGTTTAGCTACTACAACTTCTTCTATGTCACAAGATTATCATCATCACCAAGGAATCTTTTCCTTCTCTAATGGATTCCACCGATCATCATCAACCACTCATCAAGAGGAAGTAGATGAATCCGCCGTCGTCTCCGGTGCTCAAATTCCGGTTTATGAAACCGCCGGAATGTTGTCTGAAATGTTTGCTTACCCTGGCGGAGGTGGCGGCGGTTCCGGTGGAGAGATTCTTGAT…
AT3G03780.3	CTCATTCCGTAAGATCTTAATCCGTAAAAAAACAAAAAACAAACAAAAATGGCTTCCCACATTGTTGGATATCCACGTATGGGACCTAAGAGAGAGCTCAAGTTTGCATTGGAGTCTTTCTGGGATGGCAAGAGCAGTGCCGATGATTTGCAGAAGGTGTCTGCTGATCTCAGGTCTGATATCTGGAAACAGATGTCTGCTGCTGGGATTAAGTATATCCCAAGCAACACCTTTTCTCATTATGACCAGGTGCTTGACACCACCGCCATGCTTGGTGCTGTTCCATCTAGATATGGATTTACCAGTGGTGAGATCGGTCTCGATGTTTACTTCTCCATGGCTAGAGGAAATGCCTCTGTTCCAGCTATGGAGATGACCAAGTGGTTTGACACCAACTAC…
AT1G32050.1	TGGGAGAGAAAAAGAAGAAAAAGAGAGTCCAACCATATCAGTTTGCTTTCACAGTGGAGTCGGTGCTCTCTTTTTTTTTCTTCTCTCTTTCTTTTCACCTCTCGCCGGATCCCGGCGATCTTATAGGAGGCAAATCTATCAGTATCGTTATTCTAGGATCTCTAACAAACAATGAATCGCCACCACGATCCCAATCCTTTCGATGAGGACGAAGAAATCGTCAATCCTTTTTCGAAAGGTGGTGGAAGGGTTCCTGCTGCATCTAGGCCAGTTGAATATGGTCAAAGCCTTGATGCTACTGTTGATATTCCATTGGATAATATGAATGACTCTTCACAGAAACAGAGAAAGCTTGCTGACTGGGAAGCTGAGCTCAGGAAGAAAGAAATGGATATAAAG…
AT5G66760.1	CCGTTCGCGTCTTCCTCTTAAAGGAAACCTCCTCTACGCGAAATTCGTATTCTCTCATTTCTTCTACGGAGATTTGCATCGAAGAAACTGACTCGCTTGTGGAATCAACAACAAGACGATGTGGCGCTGCGTCTCTCGTGGCTTTCGAGCTCCTGCTTCAAAGACCTCTTCACTCTTTGATGGCGTCTCTGGATCTCGCTTTTCCAGATTCTTCTCCACTGGTTCTACCGATACGAGATCCTCTTATACGATAGTGGATCACACTTATGATGCGGTTGTGGTGGGAGCTGGTGGTGCTGGTCTTAGGGCGGCGATTGGGTTATCGGAGCATGGCTTTAACACCGCTTGCATTACTAAGCTTTTCCCCACAAGGTCACATACTGTTGCTGCTCAGGGTGG…
AT1G02390.1	TCGACATGCAGAGTCTAGATTCCAGCGACACCATATAATATAGTTATTAGAAAACGAGAGGTCAAAACCATGTCCGGTAATAAGATCTCGACTCTTCAAGCTCTTGTCTTCTTCTTGTACCGGTTTTTCATTCTCCGTCGTTGGTGTCATCGTAGCCCTAAACAAAAATACCAAAAATGCCCTTCTCACGGCCTCCACCAATATCAAGACCTATCGAATCACACTTTGATATTCAACGTCGAAGGAGCTCTACTCAAATCAAACTCTTTATTCCCTTACTTCATGGTTGTGGCATTCGAAGCCGGAGGGGTGATAAGGTCACTTTTCCTCTTAGTTCTTTATCCATTTATAAGCTTGATGAGCTACGAAATGGGCTTGAAGACGATGGTGATGCTGAGC…
AT4G29190.1	AACACAAACAAAAAAAAAGAACTCTTTCGTCGACTAATGTGATTTATTGTTCACCGGAGTATTAAAGAAGATGATGATCGGAGAAACTCGCAGGACTTATCCCACTGTTGAAATACCTCCATGGCCGGTACTTGAAGAGCTTACAACGTCGGAGTTTTTTTCTCCGGTGATGAATAGTCCAGATTGTAGCATGCTTGAAGCTTTGGCGGGGTTGCAGCGTTATTTGCCGTCTAACGAACCGGATCCGGAGTCATACCCGGATCTATTGGGTCCGGATTCACCAATCGATGCTTACTCATGCGACCATTTCCGTATGTACGATTTCAAAGTCAGGAGGTGTGCTCGTGGCCGGAGTCATGATTGGACGGAGTGTCCGTACGCTCATCCCGGAGAAAAAGC…
AT5G13180.1	TCCTACACCGCACTCTCTTCTTCTTCTTCTTCTTCCTCTCTGTTTTTTCTCTCTCTTTGTTTGGAACCACCATGGATAATGTCAAACTTGTTAAGAATGGTGTTTTGAGATTGCCACCTGGATTCAGATTCCATCCTACTGATGAAGAACTTGTGGTTCAATACCTTAAGAGGAAAGTTTGTTCTTCTCCTTTGCCAGCTTCAATCATCCCTGAGTTTGATGTTTGCAGAGCTGATCCTTGGGATTTACCTGGCAATTTGGAGAAAGAGAGGTACTTCTTTAGCACAAGGGAAGCTAAATACCCAAATGGGAACCGGTCTAACCGGGCAACTGGGTCTGGTTATTGGAAAGCTACCGGTATTGATAAACGGGTTGTGACCTCTAGAGGAAATCAAATCG…
AT4G17230.1	CAAGCTGATTCTTGAGTATGCAAGGAAAACTTCTCTTTTGTCCCCTTGTCAACAAAAATCTCCCATTCAACAAAATTTCTTCAGCTTCTCTCCTTCAAAAGGTTTTTATTCTCCTTGGTTTGAACAAGTTACACTGTAGAGAGTGATTTGGCTAAAAGAAGATTGATTCAGGAGCTGTGTAGTGTATTGCTGGGGTTTTTCCAATGCAAACGTCTCAGAAACATCACAGTGCGGCTGGACTGCACATGCTGTATCCTCAAGTCTACTGTTCACCTCAGTTTCAAGCGAAAGACAACAAAGGCTTCTCTGATATCCCGTCCAAAGAAAACTTTTTTACCCTCGAATCCTCCACTGCTTCTGGTAGTCTTCCTTCGTATGACTCTCCTTCTGTGAGCATTA…
AT4G23630.1	AAAATATTTTTTCATCATGCCATTACCCTATCATTTGTTTTATTATTTGTGTTGTGTTCTCTCATGGAGCTTCTACTATTTCACTTTGTCTTCCATGTACAAGACAGAAAGAACGTGACGCATGTACGAATGGCTGAATCTTCCTCCACGTGTCCTGCAATTAAAAAAATTAGATCGTACCGCATCATGCGTCAGCCGCGTGACACCTGATCATAACCTAGTTACTTAGCTCAGACATCGCCACGTATACGTCCCTCATGACGGGAAACGTTAACTCTGACGGCGTCACATGTCGACCATTCGTTTTGTGAAATGTATTTTGTGTTCCCATTTGGCTTTTTGCCTTTTTCCCCAAGGTTTGGCTCTAATTAAGTAAACGAACCTGTAGCTTCGGAAGTT…
AT5G11520.1	ATTTCTTCATTCGTAAACAAACACACACGAAGCAAAAACAAAAATGAAAACTACTCATTTCTCTTCCTCTTCTTCTTCCGATCGCAGGATCGGTGCTCTGCTCCGTCATCTCAATTCCGGCTCAGATTCGGACAACCTGAGCTCTCTTTATGCATCTCCGACATCGGGAGGCACCGGTGGTTCTGTTTTCTCTCATCTTGTTCAAGCTCCAGAGGATCCTATTCTTGGGGTGACAGTTGCATACAACAAAGATCCTAGCCCAGTTAAGCTGAATTTAGGAGTTGGTGCTTACCGAACTGAGGAGGGAAAACCTTTGGTTCTTAATGTTGTGAGGAAAGCTGAGCAGCAGCTTATCAATGACAGAACAAGAATCAAGGAGTATCTTCCCATTGTTGGATT…
AT5G60790.1	AGAAACCACCATTAACCCTAATTTTTGCCGAACTCGTCTTCTGCTGAAAACCCTAGATCTACAGATCTCCCGAATCTCCCAGGGAGATAATTTGAAGATGGTGTCTGACGCTAGCAAGAAGAAGGCAGCTCAGAAGAAAGCTGCTGCCGCCGCTAAAAGAGGTGGTAAAGCTGCTGCTCCATCCAAATCCGCCGCTACTTCTTCCAACGGTGTTGATAGCTTGTCAAGCGGTGTCGATGCTCTTCAAATTTCTGATCGGACTTGTACCGGAGTTCTCTGTTCTCATCCTCAATCTAGAGATATCCGAATAGAATCTCTGTCTGTGACGTTTCATGGTTATGACCTTATTGTTGATTCAATGTTGGAGCTTAACTATGGAAGGCGTTATGGTCTCCTTGG…
AT3G45260.1	CTTGCTAGCTCTCAGAATTTTACTTGATTTAGTAGAGAACTGTATTGACGAATTAAAGAGTTTTTCTGTATATCTCTCTGTCCACCTGTTTTGTCTTCTTACTTAGAAACTCTCTCTTTCTCTGTCTTTCAACTAAACCAATATCAGCATGATGATGCCAGATGATCATCATCCCCTCTCATTTCCCAGCTATGTCCTTCACCAAGAACACATCGCTCCAAATCCTAACCCTAACCCTAATCCTACCTCCTCTAACTCAGCCAAGAGGAAGAGAAATCTCCCGGGAAATCCAGATCCAGATGCAGAAGTCATCGCTCTATCACCAAACTCCCTCATGACAACTAATCGATTCATCTGCGAGGTTTGCAACAAAGGATTTAAGAGAGACCAGAACCTTCA…
AT1G44446.1	AAAAAGATAAAATCTCAAACTTTCTTCTAAAATTCGTTTTCCATTTTTCTTCACTCTCTTTCCGGTGACGCCATGAACGCCGCCGTGTTTAGTCCTTCTGCTTTATCTCTCCCTATCTCCTTCTCTAAAACCCGATCCTCTTTTCTCTCCAGAAAGAAGGGCGTGAAAGGAGAATTTAGGGTATTTGCTGTGTTTGGTGATGAGAGTGGATTAGTTGAGAAGAAGAGTCAATGGAGACCTTTGTTTGATGTGGAGGATCCTAGATCAAAAGCTCCTCCTTATAAAGGAAAGTTTTTAGATGTTAATCAAGCTATTGAAGTTGCTAGGTTTGATATTCAATACTTGGATTGGCGTGCTCGTCAAGATCTTCTTACCATTATGATTCTTCATGACAAGGTT…
AT4G02920.1	GAAGATTCTTAAATCTCATTTCTGCGGCGTAGGTGAAGTCTTAGCGATAAGCTTTGTTTCTTCTTCTTCTTCTTCTTTACCCATGGATTTTTAACGAACAAGAGAAGAGAAGAACCAAGTTTTCTTCGAAAGGATTGAACTTTGTTTCTTTCTCTTCAGCTACAACAACCAAAAAATGATCAAGCTTTGCTTCATGACTTCTCATGGTTATTCAATCCCTGGCCTTGGTCTTCCTCAAGACCTCTGCAACACCGAAATCATCAAGAATAGCCGGTCTCATCTGGTGAATCCCGGAGCAAGACAAGAGATCATACCTGCAAGCTCCTTCAATCTGAATACAGAACTCTTGGAACCATGGAAACCGGTTTCTTCATTTAGCCAATTCGTGGAGATTGATTC…
AT5G54630.1	AGAAGAAGAAGATAGAGAGAAAGAAAGAGAGAGATATCGACAACAACAATGGAAGATTCAAGCAAAAAAAGCCAAAAGAAGAAGAAGAACAAAAGCAAGAACAACATCCCAACTGTTTGGTTCTCACTCAAGAAATCCCTCCACTGTAAATCCGAACCATCTGATGTCCACGACCCAATATCCACCACTAAACAGCAACAACACCTCTCCACAATCTCCACCAAGAAAATCTCCGGCATATCATCCGGCGGAGCCGCCGTATGCGGTGGTGGTTTATCAGGATGTTCAAGATCAATAGCAAATCTCAAAGACGTAATCCATGGAAGCAAAAGACATTTCGAGAAACCACCAATAAGTAGTCCTCGTTCTATTGGAAGCAATGAGTTTCTAAATCCTATA…
AT1G58290.1	AGCCTCAAATCTGACAAATCATATTCACAGCGATCTCCTTCTTCCACATCGCAACCCAATCCCTCTCTGTCTCTTCCTCAATTCTTATTCTCTCTCGCAAAGGTTTGGTTTTTTGAAGACAGAGAGGAGATTTGAGATTTTGGGTTTCAATGGCGGTTTCAAGTGCTTTCGTTGGTTGTCCAAAGCTTGAGACTTTATTGAATCACCATAATCTATCTCCTTCTTCTTCTTCTTCGTCCTCTGTTTCACAGACACCATTGGGTCTTAATGGGGTTCGTGTTCTTCCGAAGAACAATAGAACCAGACGAGGTTTGATCCAAAAAGCTCGTTGTGAGCTCTCTGCTTCTTCTGATTCTGCGTCTAATGCAGCTAGCATCTCTGCTCTTGAACAACTCAAGA…
AT2G20630.1	GTGAAAGAATGTAGCAAATAATAATAGAGAGAATTTGTTTAGGGAATACTTTTGCCTTGAGAAAAATATAAAGAAGAAAAGTCGTCGGCGGAGGAAGTCAGTAGCCAATAATGATAAGAATCACCGGCTGTTCACATGTGGATTGATTACCTCACATTCATATTTATTACATAAACTCATCTCTCTGTTTTTCTTTCTTAGAATCATTCATATTTCAGACACAAAGGCAGAGAAACAAATTCTTGTAACAATGGCAGGCAGAGAGATTCTCCATAAGATGAAGGTTGGATTATGCGGATCTGACACAGGCAGAGGTAAAACCAAGGTGTGGAAGAACATCGCACACGGTTATGACTTTGTGAAAGGCAAAGCGGGCCATCCGATGGAGGACTATGTTGT…
AT3G57520.1	AGCCAAACACACCGTTCTGATTACTGATTCTTCATTGACGGTAGGAGTCACCACTTTTGGCGGCGATTCCTTGTTCTCTATTTTTTTTGCACAAGCAACATTTAGCTTCTGCAAACTCCAGTTCATCTCTCAACCCTCATATCGCCGTGTTTTCTCGCTCTAGTACCGCGAGCTCGGACGAACCAGGAAGCAATCCGTTAATCTAGAAGCGGTGTTGAGAAGATGACGATTACATCAAATATCTCTGTACAGAACGATAACCTCGTTGTTCAAGGGAAGACTATCCTTACCAAAATCCCTGACAACATTATCCTAACTCCGGTTACCGGTAATGGATTCGTTTCCGGTTCATTTATAGGCGCGACGTTTGAACAAAGCAAGAGTCTTCATGTGTTCCCC…
AT2G18960.1	CAACCATTGATGATCACCAAATCATAATCAACGGTCGAAATGAATGAAAAATAAAAGTCTGAAACGGTGGAGAGTTTCGTCGTTTTGAGTGGTTATAAAAAGAGAAGGCGTATATCTCCTCTGCAACAGAAGCTCGCTTTCTCTCTCTCTCTCTCGTGTGTGTGTGTGTGATCGAGTGGTGAAACGACAGAGAGGGGCGTCGTTTTGTTGATTTCTTCTGGGTGAAGATGTCAGGTCTCGAAGATATCAAGAACGAGACCGTTGATCTGGAAAAAATTCCGATTGAGGAAGTTTTCCAGCAGCTAAAATGTACAAGGGAAGGATTGACAACGCAGGAAGGGGAAGACAGGATTGTGATATTTGGCCCCAACAAGCTCGAAGAGAAGAAGGAAAGCAAAA…
AT1G32230.2	AAGCAAATTTTTGGTTAGAGAAAGAGGAAAAAAACTCAGGAACCGCCGACTTAAGAATTTCTTCTTCATCATCTCTCCAATATCGCCGATTATATATAAATGACTCTTCGATTCTGTTTCTTCTTCGTCGTCATCGCCGGCTTAGGGTTTTCTCTATAAGCAAATCTTATCTTCTCCTTTTCCTCCGTTTTTTCTGGTCAGCTTTTGCTTTTAGATTACCCTTGTTGCCTGCGATCGATCTGAAAAAAGAGGAACTTTATCTTGCTGACGGCTGTTATAAAAAGACGTGGCATTTCTTCTCTGATTGTGTTTATTTTTATGACGGAGAAGATGAACACACTTGTAATCTATCAGACTCTAACTGTTACTGTTGGTGTTTTCTAATGCTGTCGGCAAGAC…
AT1G07470.1	GACCGCTCTTCTTCTATCGATCTCTGATCTCCTCTTCTCTCTGTCTTCTGAGTTCTGTCTACGCTTCGTCGCCGATCCCGGCCAGACTCCGTCTTACCGGCACAAACCCTAGATTCCCGGAGGACGAAATTCGTTTTTTCGCCGGAACTAAATTAAGGAGATTTGAGAGGCTATGGGTACAACAACGACAACAAGCGCTGTGTATATCCATGTTATCGAGGATGTCGTCAACAAAGTTCGTGAGGAGTTCATTAACAACGGAGGTCCTGGCGAGAGTGTTCTCAGCGAGCTTCAAGGAATTTGGGAGACGAAGATGATGCAAGCCGGAGTCTTGAATGGACCAATAGAGAGGTCATCGGCTCAGAAGCCAACACCTGGTGGTCCACTGACTCATGATTT…
AT3G18773.1	CTGCTTTACAACTATCAAATACTAGTGTCGCCAAACCATCATAATAGAGATACAACTCAACAAATGTCCTCTTGATTATAATCAGAATTATATATTATTATATGATACAATACCTATCAAGTTTTGTTTTTGGTTGTAATCAAATTATTTCTAGGACGAAATGATTGTCCCTACAAAGCAATTGGTAAGGATATGGTAAGAGGCACAATCTCTCTTTATACACAAAGGAAGGACTCATGGGATTGGATAAGCTCTTTCTGGGTCCCTAATTCCTCATTTCATTTTCAGAGAAAGAAGTTTCCAAAACCAACATTTAGTGATCTCTATATATTATATTCCTATTCCCCACTAAGTATCATCAAAGCTATATATAAACACCACTTTGAATCACCCAAGGCA…
AT1G74950.1	AACCAGCGAAAAAAAAGTAATAAAGAGGTCCTCCATTTCTTCCTCGTGACAAAACGCACTTGGCAGAGAAAGATAAACAAGAACCCTAAGTTTTTTTATAAGATTCGAGAAAATTCAACAACTCAGGAAGGAAGATCCTTTTGCTCCAATTTCTCAATCGAAACGATTTCAATTTCGGTTTCAACGATGTCGAGTTTTTCTGCCGAGTGTTGGGACTTCTCTGGTCGTAAACCGAGCTTTTCACAAACATGTACTCGATTGAGTCGTTACCTGAAGGAGAAGGGTAGTTTTGGAGATCTGAGCTTAGGGATGACATGCAAGCCCGACGTTAATGGAGGTTCACGTCAGCCTACAATGATGAATCTGTTCCCTTGTGAAGCTTCAGGAATGGATTCTTCT…
AT5G01590.1	ACATCAGCCAATAAAGCCCTGAACCCTAATTTTCTTTTGGCTTTGGCTGGAGAACGACTGTATGTGTGTTCAACAATGTCGTCGATGAACTTCAATCCATTTCAAAACTGGTTCGAGAAACCACCGAACCCAGTCCCGTCCATCAACTTCGTCTCGCTCGCTGATTCCTTCTTTCCCAAGTCGCAGTCTCCGAATTTCGCTTCGATTGGACTTCCAAAATTCTCAAAGAAGTCCCCAAAACCCGAAACAGCAGGAACCGACGAACCAGGACCGTACAAGCAAATAGCAGAGCAGTTCTTATGGGAGTGTGAGAACATACCGGATTACAGGCACACTCCAGAAGTGGATAAGCTTCTCAACGAAGATCCAGTTTTCGAGAAGAAGGAGAATCCGAGCACA…
AT1G56010.2	ATTACTACTTAAACCAAGGGTCTTCCTCCTCGGACACACCCAAATGATCCCAATAATTATTCTTCTCTTTATCTCTCTTTTCCTCTTAACCATCCACTAATCAAACACTAAAACCTAGAAAAAAAAAGGATCAAATCATGGAGACGGAAGAAGAGATGAAGGAAAGTAGTATAAGCATGGTGGAGGCAAAGTTGCCTCCGGGATTCAGATTTCACCCGAAGGACGATGAGCTTGTCTGCGATTACTTGATGAGACGATCGCTTCACAATAATCATCGACCACCTCTTGTCCTGATCCAAGTCGATCTCAACAAGTGTGAGCCTTGGGACATCCCAAAAATGGCATGCGTGGGAGGGAAGGATTGGTATTTCTACAGCCAAAGAGACCGAAAATACGCGA…
AT1G04250.1	AGACAGAGATATAATACAGACTCATCTCACTTTGTATTATTTGAGTGTTTTTATAAAACCATTTTTCCATCTTCCTCATCACCTTCCCAAGAAGAAGAACACCAAAGAAGAAGAAAGGTTAATAATGATGGGCAGTGTCGAGCTGAATCTGAGGGAGACTGAGCTGTGTCTTGGTCTTCCCGGTGGAGATACAGTGGCTCCGGTAACCGGAAACAAGAGAGGGTTCTCAGAGACGGTTGATCTGAAGCTAAATCTGAATAATGAGCCTGCAAACAAGGAAGGATCTACGACTCATGACGTCGTGACTTTTGATTCCAAGGAGAAGAGTGCTTGTCCTAAAGATCCAGCCAAACCTCCGGCCAAGGCACAAGTTGTGGGATGGCCACCGGTGAGATCATA…
AT3G52640.1	AACACGAAAAATCTCAGTCTTTGACTCAGACTCCCACCGCGTAATTCCGAGCTAGGTTTCCATTTCTCCGGCGAATCGGACCTCTCTCTCGCTCTCTCTTCCAATTTCCCCTTTTTTCGTTTCCCAGCGATGATTTGCAAGTAGCTTCCGCTAATAATCGCAACTCTCTGACGGATGCTATGGCAATGGGACTTATTCGTCTTCTTTCTATAGCTTTTACACTTGTTCTACTTTCAATCCTTCCTCTTCATCTCTCTCTCGCTGATGAGATAACATCTATTGAATCTGTACCTGACCTTCAGAAGCTAATGTATGTTGCTGTTGATGGGTTTCCTTGTGTACGTCTTCTCAATCTGTCTGGAGAGATTGGATGTTCAAATCCTGGAATAAATAAAGTGG…
AT2G30520.1	ATCTCCTTCAATAGAGAACCAAAAAAAATGGCAACAGAAGGAAAAAACCCCATCAACATGAACTCTATGTCTTCAAGTCTTGCAAGAACCGGTCAATGGGTTTTTTCTCAAGATATTCCGACCGATGTTGTTGTTGAAGTCGGAGAAGCCAATTTCTCTCTTCATAAGTTCATGTTAGTGGCTAAGAGTAACTACATAAGGAAGCTAATAATGGAATCCAAAGATAGCGACGTGACAAGAATCAATCTCTCGGATATACCCGGAGGTCCTGAGATATTTGAGAAAGCTGCCAAGTTCTGTTACGGTGTTAACTTCGAGATCACCGTTCAGAACGTGGCGGCTCTTCATTGCGCAGCCGAGTTTCTTCAGATGACCGATAAGTACTGCGACAACAACCTT…
AT4G19990.1	ATGTCGTCAGGAGAGTGTAGCAATGTGCAGTTAGATGATCATAGGAAGAATAACTTAGAGATTGATGAAGGGAGAGAATTTGAATCAAAAGAGGAAGCTTTTGAGTTCTACAAAGAATATGCTAACTCTGTTGGTTTTACTACCATTATTAAAGCTAGTCGTCGTTCAAGAATGACCGGGAAATTTATTGATGCCAAGTTTGTTTGTACGCGATATGGAAGCAAGAAAGAAGACATAGATACTGGTTTAGGTACTGATGGATTTAACATTCCTCAAGCAAGAAAACGTGGTAGAATTAACCGGTCATCGTCGAAAACCGATTGTAAAGCTTTTTTACATGTTAAGAGAAGGCAAGATGGGAGGTGGGTTGTTCGTAGTTTGGTAAAAGAACATAACCAT…
AT3G04120.1	CTCCACGTTCTTCTCTCTTTTAAATAACCTCTTCACGGAACCCTTCTCACTCACCTATCTCACTCTAAAATCTCTCTCTGCCAATCTCATCTTCAACCTCTCTCTAACTCTCGTTTTCGATTCTACAATGGCTGACAAGAAGATTAGGATCGGAATCAACGGATTCGGAAGAATTGGTCGTTTGGTTGCTAGAGTTGTTCTCCAGAGGGACGATGTTGAGCTCGTCGCTGTCAACGACCCCTTCATCACTACTGAGTACATGACCTACATGTTCAAGTACGACAGTGTTCACGGTCAATGGAAACACAATGAACTCAAGATCAAGGATGAGAAGACCCTTCTCTTCGGTGAGAAGCCAGTCACTGTTTTCGGCATCAGGAACCCTGAGGATATCCCATG…
AT1G33590.1	AATTCACCACCATGAACTCTTCCTTTACTCTCTTCATCTTTACCTTCGTCATCTTCCTCCAATGTCTAAATCCCACCGGAGCTGCCACGTGTCATCCTGATGATGAAGCGGGTCTTCTAGCTTTCAAAGCGGGTATAACCCGAGATCCTTCGGGTATTCTCAGTTCTTGGAAGAAAGGTACCGCTTGTTGTTCTTGGAACGGTGTCACTTGTCTCACCACTGACCGTGTCTCTGCACTCTCTGTCGCTGGACAAGCCGATGTTGCTGGAAGCTTCCTCTCCGGCACTCTCTCGCCGTCGTTGGCTAAACTCAAGCACCTTGATGGGATTTACTTCACCGATCTCAAGAACATCACTGGTTCTTTTCCTCAATTCCTTTTCCAATTACCAAATCTTAAGT…
AT5G48800.1	CATTTCCATCATCATCATCTCTCTCTCTCTCTCTGGTTTTGGAAAACTGCCTGAGAAAAAACCTAGCCATAACCATCTTCTTCTTCTTTCTCTTGTTCTTGAACATAATTCTGCTTCATGGACAAGCATCATCATCAACATCTTTTATTACAGCATCATCAACATCTTCACCATCATCAGAAGCTCTCTCTTGCCAAATCATCCAGACAAAGCTGTAGTGAATGGATCTTTCGAGATGTTCCAAGTGATATAACCATAGAAGTAAACGGTGGAAACTTTGCTCTGCATAAGTTCCCTTTAGTCTCTAGAAGTGGAAGAATCCGAAGAATAGTTGCAGAACATAGAGATTCAGATATCTCCAAAGTGGAGCTTCTTAATCTCCCAGGAGGAGCAGAGACA…
AT5G02760.1	TATCTCATAATTCACAACCAGCACTGCTACTACTAGTTTATCATTATTCCATCAATTTATTCTATATAGAGTTCTTCTCTGTTTATATTACGATATTGCTCGAAGATTACATACCTGAGAAAGATGGTTAAACCCTGTTGGAGAATAGGTGCCGGTATGGAGAGAAGTAAGATCAATCCCACAAAGGTTGATGGTTTGACATGGTACAAAGATCTTGGTCTTCACACCTTTGGAGAGTTTTCCATGGCAATGATCCAAGCCAACAGTGTGATGGAGGATCAGTGCCAGATCGAATCAGGGCCGCTTACATTCAACAATCCGACAGTTCAAGGCACATTTGTTGGAGTTTACGATGGCCATGGAGGTCCAGAGGCTTCCAGATTCATTGCAGACAACATC…
AT3G04790.1	TCGATTTCATTTTATTTCTTCTCCAACCATTCTCAATCCTCTCTCTCCAATGGCTTCCTTATCCTTCGTTTCCTCTTCTCACCTTACGCTACGCACTCCTTCTATTGCCCTACGCAGCACTGGCTCTTCTCCTCGAACCTCCGTTTCATTCTCCGTCAAGGCTCAATCCGTCGCGCTTTCACAGGACGATTTGAAGAAGCTCGCGGCGGAGAAAGCTGTGGAGGCAATTAAACCTGGGATGGTTCTAGGGCTCGGAACCGGATCCACCGCAGCTTTCGCTGTTGATCAGATCGGGAAACTACTCTCTTCCGGTGAACTCTACGATATTGTCGGTATCCCAACGTCGAAACGAACGGAGGAACAAGCACGGTCGTTAGGGATTCCTCTTGTTGGGTTAGA…
AT5G22000.3	TGAGAGGGAGGGAGGGAGAGAGAGTCAATAGAGACCACGCGCAGAGACAAAAGAGACCAAAAGAAAATTAAAGAGTCTTTGTCATTGTCTTCCTTCTTCTTCCTTTTTCTCTCCCCCCCCCCATTATCTTCGGCGAATCATGAATCTAGGGTTTTGTTTTCTCCCATAACCCTAGATTTTCTTCCATCAATCTTATATTTTTCTCATTTCTTCTTCTCCGTTTTAGCTCATCTCCCGATTCATCTCGATTTCCATGGAGGGAGCGGGAGAGACGACGACGTCGGAGGGGCATTTGACTTCGGCAGCAGCTTTTGTGGAAGGGGGAATTCAAGATGCTTGTGATGATGCTTGTAGCATTTGTCTTGAATCCTTCTGCGAAAGCGATCCTTCTACTTTGAC…
AT4G39800.1	AGCACAAAACTCACACCCCAAAACCGATCCAAATTCCGAGAAAGACAACCAAATTTTCCTTTTCCTCTGCAAAAATGTTTATTGAGAGCTTCAAAGTTGAGAGCCCGAACGTGAAGTACACAGAGAATGAGATTCACTCTGTGTACGATTACGAGACGACGGAGGTTGTTCATGAGAAGACCGTCAATGGCACTTACCAATGGATTGTGAAGCCAAAGACTGTCAAATACGATTTCAAAACCGATATTCGTGTCCCCAAATTAGGGGTTATGCTTGTGGGTTTGGGAGGAAACAATGGATCAACTCTCACCGCTGGTGTGATTGCGAACAAAGAAGGAATCTCGTGGGCAACGAAGGACAAAGTGCAACAAGCGAATTACTTCGGGTCACTAACTCAAG…
AT1G10370.1	AAAAACGCTTCAACGTGTCAAAACATTACATTTCCACTCTCACATTCAGACGCACCAATCCTCTGTTTTGGATTTTGAAGAGAAAATGGCAAGCAGCGACGTGAAGCTGATCGGTGCATGGGCGAGTCCCTTTGTGATGAGGCCGAGGATTGCTCTAAACCTCAAGTCTGTCCCCTACGAGTTCCTCCAAGAGACGTTTGGGTCTAAGAGCGAGTTGCTTCTTAAATCAAACCCGGTTCACAAGAAGATCCCGGTTCTGCTTCATGCTGATAAACCGGTGAGTGAGTCCAACATCATCGTTGAGTATATCGATGACACTTGGAGCTCATCTGGACCGTCCATTCTCCCTTCCGATCCTTACGATCGGGCCATGGCTCGGTTCTGGGCTGCTTACATCGA…
AT3G10520.1	ATTGAATACCATATATATATAGATACACAGACATATAAACACACAAATATTCGTGTTTTTTTCAAACTGTGAGAGAAAAAGAAAGAGAGAAAGAGATGGGAGAGATTGGGTTTACAGAGAAGCAAGAAGCTTTGGTGAAGGAATCGTGGGAGATACTGAAACAAGACATCCCCAAATACAGCCTTCACTTCTTCTCACAGATACTGGAGATAGCACCAGCAGCAAAAGGCTTGTTCTCTTTCCTAAGAGACTCAGATGAAGTCCCTCACAACAATCCTAAACTCAAAGCTCATGCTGTTAAAGTCTTCAAGATGACATGTGAAACAGCTATACAGCTGAGGGAGGAAGGAAAGGTGGTAGTGGCTGACACAACCCTCCAATATTTAGGCTCAATTCATC…
AT3G22370.1	GCGTATAAAGACGACAAAGTAAACCAAAAAAAAAAAGAGTTCTCCTACAATTTTCCTAAATTCTTGGATTTGAGATTTCACTTTTTCCGATTTGAAACAATGATGATAACTCGCGGTGGAGCCAAGGCGGCGAAATCGCTGTTAGTGGCGGCTGGACCACGTTTGTTCTCGACGGTCCGTACGGTTTCGTCTCACGAGGCTTTATCAGCAAGCCATATTTTGAAGCCTGGTGTTACATCTGCTTGGATATGGACTAGAGCTCCGACGATTGGAGGTATGAGATTCGCTAGCACGATCACTCTGGGAGAGAAAACTCCGATGAAGGAGGAGGACGCGAATCAGAAGAAAACAGAGAACGAATCCACCGGTGGAGACGCCGCCGGAGGTAATAACAAGGGA…
AT1G02360.1	CATCTTCTTACACCAAAACCATCAAGATCGATCCCTCTCTAAAAATGGCTCAACAACACTCTTTTCTCCTCTTATGCTTCTTCCTCTCAATCTCTTATTTACTATCTTCCGCCCAAACCGAAGCCACCTCAATCGAGAGATTAGTGCCAAGAGACCTCTACAACAAAATTTTCATCCACAAGGACAATACCGCTTGTCCCGCAAATGGTTTCTACACTTACGAATCATTTGTCCAAGCGACGAGGCGGTTTCCGAGATTCGGGAGCGTAGGAAGCCCCGTGACACAACGACTCGAAGTGGCTGCATTTTTGGCTCAGATTTCACACGAGACGACCGGAGGATGGGCAACGGCACCAGACGGACCGTACGCTTGGGGATTATGCTTTAAAGAAGAAGTGA…
AT2G35760.1	GTAGCAACACACTCTAAAAGCAACAAAGGATCCAACTAACAAACAACAAATCAGTGTTTTTGTTTCTATCAACAGTCTCTCTGAAAATCTCACAAAGTTTTCATCTTTTAATAAGAAATCAAGTTTACGGACAGAGATGAGTTATTTGGGAGTCGGAGTTAGTCCCGGAAACGTCTCCGGAAGTACTACCAAAATGAAGCTGATTGATCGGAAAGTGAGAGTCACGGAGTTGATTCTGAGGTGTTTGGTTTGTGTCCTTGCTCTCGTCGCTGCGATTCTCATTGCTACAGATGTTCAAGTGAGAGAGATTTTCATGATTCAGAAGAAAGCCAAATTCACCGACATGAAGGCGCTTGTGCTTTTGGTGGTCGTCAATGGCATAGCCGCGGGTTATTCTTT…
AT3G08730.1	AAGATACGGCCACGTGTATGAACCCCTGGATCTGCGATGCTGCTCTTAAATTCTCCTCTCGTCCTCATTTCCATCTTCGTCTCCTCCCTCAGCCATCCCCTCTGAGCTTATAAAACCTTCATGGCATTTGCGCACTTCTGCAGCATCCACTGTTTCCTTAAAATCGGGAAACAACAAGAGCTTCTTCTCCTTGTTATTGGATTGCCTTTTGCCAGCCTTTGTTTTAGTCAGTTTTCTCCTCATTAACTTCTGTCGGTACAGAATCTCTCTCCAGGCTGGTGAACTCTTGCAGCTTTCTCAGTGATTCTGTATCGATTTTTCCCGTGTAAATTATGGTTTCCTCTCAGCGTCCTGTCCCCAACAAAATCCAGAAACAGCAATATCTATCCATCAGCCCTT…
AT1G09480.1	ATGATGCATGAAATGGCATACAAAGTGTGTGTGGAGAAAGTGAAGAGTTTGGGAATTGAGTTCACTACTCCTATAGAAGAAACCCTCAGAGACACTATTGTTAGCCTTATGGAGGATTATAAAGAGAGGTCAAAGGAGATTATGAACGGCGGAGGAAAGTTGGTCTGCGTCACCGGAGCTTCCGGTTACATAGCGTCTTGGATTGTCAAGCTTTTGCTCCTCCGTGGCTACACCGTCAAGGCCACTGTTCGAGATCTAACGGACAGGAAGAAAACAGAACATCTTCTTGCACTTGATGGTGCAAAAGAAAGACTCAAATTGTTCAAAGCAGATCTTTTGGAAGAATCTTCTTTCGAACAAGCTATTGAAGGATGTGACGCTGTCTTCCACACCGCATCT…
AT3G01470.1	GAGACGCTCACATTGCAAAAACAAAACCAACAAGGAACTTGTCTCTCTCTCTGGCTCTCTTTCTCTTAACGTGATCATAACGTGATTCGAAAATTGGATATAGATAGGTTTCTTGTTGGATCTTGATCCCTCTGGAAAAGGAGGGGAGAATAGCAGTTCATGATGGGATTTTGTATCTGCCCGTTGGAGTCACCTGCGAGATTACTATGGAGTACAAGCTTCTTCCGCCATAAGATCATGATCTTCTAATCCTTCCTACTTCTTCCCATCTTTTTAATCATCTTCTCGCTATCTCTGCTTCCTCTTTCTCTCTGTTTCCTCTTTCTCAGAACTCAGAAGTAGTTGTTGTTTTATTTCTGTTGATCAAAAATGGAATCCAATTCGTTTTTCTTCGATCCA…
AT5G22400.1	ATCAACAATCTAATCTTCGATCTTGAGCTCTATTTCCGGGTTTATACATTTCCTTCAATTCAAAACCTTTTCTTTCATTGACAAATGATTTGAACCAAAAAAGTTGTTTCCTTTGCCAAAATCTGAAGCGCCATGACTGAAGTTCTTCACTTTCCTTCATCTCCAAGCGCTTCTCATTCATCTTCTTCTTCTTCTTCTTCTCCTTCACCTTCTTCTTTATCTTACGCCTCTCGCTCTAATGCGACTCTCTTGATTAGCTCTGACCACAACCGGAGAAACCCAGTTGCTAGATTCGATCAAGATGTTGACTTTCATGCCTCAATCGAAGAACAAGATTTGAGAAGACGGAGCAGTACCGATGGAGGAGAAGAAGACGATGGTGGGGAAGATCAGATTTCG…
AT3G06850.2	CTCGAACAGAAACAAACACACGGACCAACCGTTCATAACAATGATCGCGCGACGGATCTGGCGAAGCCACCGGTTTCTCCGCCCATTCAGCTCGTCATCTGTTTGCTCTCCGCCGTTCCGGGTACCGGAGTATCTTTCTCAGTCGTCTTCCTCTCCGGCGTCGCGCCCATTCTTTGTTCACCCTCCCACTTTGATGAAATGGGGTGGAGGAAGTAGAAGCTGGTTTTCGAACGAAGCCATGGCCACTGATTCAAATTCAGGGTTAATTGATGTGCCACTAGCTCAAACTGGGGAAGGTATTGCTGAATGTGAGCTTCTCAAGTGGTTTGTCAAAGAGGGAGATTCTGTGGAAGAGTTTCAGCCACTCTGTGAAGTTCAGAGCGATAAAGCAACTATAGA…
AT1G19570.1	AAAAATGGCCCACTGGTGGGTGGAGAATGGTAATAATTCAGTTTAAAAGCTAAGCCTTCTCACTGATTAACTCAATCATTCATCCGTCTCTGCAAACAAAGGAAGAAGAATCAAGATGGCTCTGGAAATCTGTGTGAAAGCTGCTGTTGGTGCTCCTGATCATCTCGGCGACTGTCCGTTCAGCCAACGGGCTCTTCTCACACTCGAGGAGAAGAGTCTTACCTACAAAATCCATCTGATTAACCTCTCTGACAAACCCCAGTGGTTCTTGGACATTAGTCCTCAAGGGAAAGTACCAGTGCTTAAGATCGACGACAAGTGGGTGACTGATTCCGACGTCATCGTTGGTATACTCGAGGAGAAGTATCCTGATCCACCACTCAAGACTCCTGCTGAATT…
AT3G51870.1	TCTTATCTTCTTCTTCCCTCTCTACAACATGGAAGAAGACAGAGCGATTCTCACTTTTCACCGTATCCCTTCCCTCAATTCCTCCTTAATAACAACCTCTTCTCCGGCCAAATCCGGCGCCGAACAGTTTCGCCGCCGTGTTCTGCGAAATCCAGCTCGCGGAGATTTCGGTTTAGGTAGATTCGCGTGCATTTCACTCGTGGAGAAGTGCGAACAGAGAGAATTCGCTCCGACGACAGCTCAGCTCTTGAACAATCCTCTAGCTATTCTTGCTCTTGTCCCTAAGGATGCAGCTATTTTTGCCGCCGGTGCTCTTGCCGGAGCCGCCGCTAAAACTGTTACTGCTCCTCTTGACCGTATCAAACTTCTTATGCAGACACATGGTATAAGACTTGGACA…
AT2G46590.2	CTCACAAACAAAGAAAAGGCAAAAAAAAAAAAAAAGTCCTCCAAAAACATTCTTCTCTTTGGCCTTTACTCAAAACCCACACACATCTCTCTTTCTCTCTCTCTGGCTTTCTCTTTGTCGGAAGTCATGGACGCTACGAAGTGGACACAGGGTTTTCAAGAAATGATGAACGTTAAACCAATGGAGCAGATCATGATTCCTAATAACAACACACATCAACCAAACACCACATCCAATGCAAGGCCAAACACCATTCTCACATCTAACGGCGTCTCAACTGCTGGAGCAACCGTCTCCGGCGTAAGCAACAACAATAACAATACGGCGGTTGTGGCGGAGAGGAAAGCAAGACCACAAGAGAAACTAAATTGTCCAAGATGCAACTCAACCAACACAAAG…
AT2G42790.1	AATTTCTTCGCTCCCTTTCTTCTTCTTCTCTCCTTCTTTGAATTTTGATTTTGGTTGAATGGAGATATCAGAGAGAGTTCGAGCTCGATTAGCTGTTCTCTCAGGTCATTTATCGGAAGGAAAACAGGATTCTCCAGCGATCGAGCGATGGTGCACGTCGGCGGATACGAGTGTCGCACCGCTTGGATCTTTGAAGGGAACACTGACGATCGTCGACGAACGCACCGGAAAAAATTATAAAGTTCCGGTCTCAGATGATGGTACCGTTAAAGCCGTTGATTTCAAAAAGATAGTGACGGGGAAGGAAGACAAGGGGCTTAAGTTATACGATCCAGGTTACTTGAACACGGCTCCTGTTCGATCTTCGATTTCTTACATCGATGGAGATGAAGGGATCCT…
AT5G13010.1	CTGAATCGCGTTAAAGCGTGTGTAACCTAACCGGCGGTGATCCTTTGTTCCGATCGTGTTGCTAACTTTCTCAGCTTCCAGATATCTCTCTCTCTGAGGAGATATCAAAGGTTGATCCAAAGAAGGTGTTTCACGTTGTTGAAATTGGATAATTCAGAAAAAAGCACCTGGAATCAATCACTCAAGAGGAGTTGAAGGAACCAAAGCCCTAATAAACTAGGGAAAGTAATCTATCCTCGCCGGAGTCGTTGTCTCGCCGATAAGGAACGAAGGACGAAGCTGTCTTCGATTTCCGGGATTGAAGATTCGGTTTTGAGCTCAAATCGTCGACTGAGTAATGGGGGTTGATCCATTCAAAACTACGGAAACGTTAGAAGCCGACAAGGAAACCAATGGTGG…
AT3G20770.1	ACAGAGAGACTCCACAAAGAAACGCAAATAAACAAAAGTCGCTTTCTAGCCACGTGATCTTTCGTCGACTTTTCTTCTTCTTCTTCTTCTTCCTCTTCCTCATCTCGTATCTCTAACTTTTGTCGAAGTTCTTTTGATGAAACTAGGGTTTATTATCTTCTCCTTCTTTTTCCCATCACCATAGAAAAGGCAGAGACCTTTTTCTTCATCATTTTTATTCTCCTTCTTCTTCTGCTGTTCATTTCTCCAGGTTACAATGATGTTTAATGAGATGGGAATGTGTGGAAACATGGATTTCTTCTCTTCTGGATCACTTGGTGAAGTTGATTTCTGTCCTGTTCCACAAGCTGAGCCTGATTCCATTGTTGAAGATGACTATACTGATGATGAGATTGATGT…
AT5G53140.1	TTGCCGCTTCTGTTCGGTGTCCTCTCTCTCTTTCACTACTCACCACCACTCTCTCTCTCTCTCCCTCCATCTCTCTTGGATTCTCTCTCAGATTCCATGGAAGCTCCAAAAAGCTGATTCGTTCAGCCAATTTTTCTTCACTCTCTCTCAGATTCGGATCCGTGGTCAGATCAACCACCGTGTGTTTTCCGATCCGATTCGATTCTTTTTTTGTCAGAGCTCTCAGATAAATACTAGGATTCCGTTTCCACCACAGATCCTTGATTTGATTTGGATTTATTTCTTCTTCTTTCTCTCTTCGAGTTTGATTCCACAAGATACCTTGTCCTGCATTGGAGAAACTAATTTAAGGTAAGGTTTGACTACTTAGATGGTATGCAGCAGTTTCATAAGGAGTTT…
AT4G39100.1	AATCATACGCTCCTGAGATCCTCATGACTTGTTCTTACCGTACTCCGCGAGACATGCGATTGATGATTCTTGACTGTATTCATTGAGAAAAACTGTTCGCAAAAACCTTGAGCTTCATCATCGTCCATTACTCACCTTTCAGTTTCAGATGCCCAAGCAAAAAGCTCCAAGGAAGCAGCTCAAGTCCTATAAACTCAAACACATCAACAAGAGTATTCAAGAGGGAGATGCTGTGTTGATGCGGTCGTCGGAGCCTGGAAAACCGTCGTACGTAGCGAGGGTAGAGGCGATCGAGACGGACGCGCGTGGATCGCACGCGAAAGTTCGTGTGAGGTGGTATTATCGCCCTGAGGAATCTATCGGAGGGAGGAGACAATTCCATGGAGCCAAGGAGGTTTT…
AT2G27050.1	CTTCTTCCTCTTGTCTCTCTCTCTCTCTCTCTCTCTTTCATCTTCAAACTCTACAAACCCAGAAACCACCACACAGTAATTAATGTCTCTTTCTTTCTTCCCATGTGATCTTTAACAGACTTTTCTTCTTATTCTCCATCTCTGAAGTTGTGGGGATTCATCAAGACTTCCTTATCTGTTTCTTTTATAAAACAAGAGAGAGATACCACTTTTGGTGTTCTTTATTTGCAACTCTTTCAGGTTAAAGAAATCGATAGGCTCTGTTCTTGATTGTGGTGGAAGAGACATGATGATGTTTAACGAGATGGGAATGTATGGAAACATGGATTTCTTCTCTTCCTCCACATCTCTCGATGTGTGTCCATTACCACAAGCTGAACAAGAACCTGTAGTTGAAGA…
AT5G41410.1	AAGCCACACAATCTCTTTTCTTCTCTCTCTCTCTGTTATATCTCTTCTGTTTAATTCTTTTATTCTTCTTCGTCTATCTTCTCCTATAATCTCTTCTCTCTCCCTCTTCACCTAAAGAATAAGAAGAAAAATAATTCACATCTTTATGCAAACTACTTTCTTGTAGGGTTTTAGGAGCTATCTCTATTGTCTTGGTTCTGATACAAAGTTTTGTAATTTTCATGGTATGAGAAGATTTGCCTTTCTATTTTGTTTATTGGTTCTTTTTAACTTTTTCTTGGAGATGGGTTCTTGTAGATCTTAATGAAACTTCTGTTTTTGTCCCAAAAAGAGTTTTCTTTTTTCTTCTCTTCTTTTTGGGTTTTCAATTCTTGAGAGACATGGCAAGAGATCAGTTCT…
AT5G66880.1	ATTCGTTCTCTTCTTGAAGATATTTTTCCATTTATTTTCTCGAATCTTCTTCTTCTTCCTAGATTCCAGCGACTTAACAACAACAACAACAACATATTCTCTGCTGGGTATTAGATTCGAATTTCTCTTTTTGTGATCAGAAATGGATCGAGCTCCGGTGACCACAGGACCGTTGGATATGCCGATTATGCACGACAGTGATCGATATGACTTCGTTAAGGATATTGGTTCTGGTAATTTCGGTGTTGCTCGTCTTATGAGAGATAAACTCACTAAAGAGCTTGTTGCTGTCAAGTACATCGAGAGAGGAGACAAGATTGATGAAAATGTTCAAAGGGAGATCATTAACCACAGGTCACTAAGGCATCCTAATATTGTCAGATTTAAAGAGGTCATTTT…
AT4G04890.1	GCGCTCATCAATAACTCCTTTTAAATTTCTTATTGCAACTCCACCTGTTCTTTTCCTTCCTCTCTTGTCCTCTTCTCCTTCTTCTTCTTCAACAACAAACTTCCATTGTTCTTAATACCTAGCTAGCTCTTCCCCGGTTTGAGATTATCCCAAAATAACACCGGTTCTCGGGTAACCGGTCGGTTTTTCCGGAGCAACCAACCCTTTTACTTCTCTTTATCATTGTCTCAGATCTTCTGTTCTTCAAAGGCAAAAATGGGCATAAACCAAAGATCATTGTGAATTAGGGTTTCACTGTGTCTCCAAAATGGAAGATATACTTGGAGAAGAAAATCAAATCACGAAAATATATTGATCAGTGCCTTGAAGGAAACCAAAGTTGACAACTCCAAAAATCCA…
AT1G77000.1	AATCCTTATTTCCTTACATTTGTCGTCTTTTGATGTCATAGACTCAGAGATATTTATTTATCTTCTTTCTCTCTCATTTCTCATTCTCATATTTACTTTTGATCTCGTGGTGTTAGAATCAAAGAAACCGCTTCAAGGATGGTGAGTGAAGGAGCAACAAGAAAAGAACTTAACCTCTGTTTCGAGAATATGAAGATGGAAGGAGTTTTGATCTCTGAGTGGAAAGATATCCCTGTGGAGCTTCTCATGAAGATTTTAAACCTTGTTGATGATCGGACTGTGATCATTGCTTCTTGTATTTGTAGTGGCTGGAGAGATGCTGTTTCCCTTGGCCTCACTCGCCTCTCCCTCTCTTGGTGCAAGAAGAATATGAACAGTTTGGTTCTATCTCTTGCTCCC…
AT5G57170.1	AATTTCAATTTTAAAGATAAAAGTAAATGAACTGGTAAGCCACTGGTTTTGGTTCTGCTCTTACCGTTATCCCAACTTCCATATCCAAACTGAAAGACACTGGTTTTGGTTTTGTCGGGAAAAGGAGAAACTTCAAAAAGATGCCCACTTTGAATCTCTTCACTAACATACCAGTCGACGCCGTCACTTGCTCAGACATCCTCAAGGACGCCACTAAGGCCGTCGCTAAAATCATCGGCAAACCTGAATCCTATGTGATGATACTGCTTAACAGTGGAGTGCCCATTGCATTTGCCGGTACCGAGGAACCTGCTGCATATGGAGAATTGATATCTATTGGGGGATTAGGACCTGGCGTAAACGGGAAGCTTAGCGAGACGATATCTGAGATTCTCCAAA…
AT2G46680.1	ATGCTAAGGAGCCCTCCCAAAAAAGAACAACAAATCACATTTTTATATAACTGTTAACATAATAATCTCAGCCTCATCAACACACATATATAGATAGCCAACATCACACAAACATAGAGATTCCAAAAAATAAAAATAAAGAAAACATAAATCCTCTGAGGAAAAATTCCGATGAGATGACAGAAGGTGGAGAATATTCTCCGGCGATGATGTCAGCAGAGCCATTCTTGACCATGAAGAAGATGAAGAAGAGCAACCACAACAAGAACAATCAGAGAAGGTTTAGCGACGAGCAGATCAAGTCACTGGAGATGATGTTTGAGTCTGAGACAAGGCTTGAGCCAAGGAAGAAGGTTCAATTAGCTAGAGAGCTAGGGTTGCAGCCGAGGCAAGTGGCTA…
AT5G63610.1	CTAGTTTCCATTCTCAGCGTCGGCTGCTTGGAACGTCACCGTTTTCTGGAAAACGCAATCTTCTCCCTTCCGTGACGTCTCACCGGAATTTTCTCGCTTTTGTCTACTCTCCTCCATCTCCGAGGTTCTCCAAGCTCAGCTCCTCTTCCCATCATTCATCCGACCGCCTTATCCGGAGAACTACAAAGAGGAAACCAAGATTGTTTTGTTTTGTTAGACTCTACCCCTTTTCCGATTCACATGGTAAGGACATTGAGGTAGAGAATAATACTAAAAAGCAATGGGAGATGGGAGTTCCAGTAGATCCAACAGCTCAAACAGCACTAGTGAGAAACCAGAGTGGCTGCAACAGTACAATCTCGTTGGTAAGATTGGTGAAGGCACTTATGGTCTTGTTTT…
AT2G45290.1	GCAGAGAAGCTTTCTCTTCTATTTTCTCTCTCTCAGTTAACCAGAGAGAGCATCAATGGCTTCTACTTCTTCTCTAGCGCTCTCACAAGCTCTCCTTACACGAGCCATCTCTCACAATGGCTCTGAAAACTGCGTCTCTATACCAGCTTTCTCTGCTCTCAAATCCACTTCTCCACGCACCAGTGGCACCATCTCTTCCCGTCGACGAAACGCCTCCACGATCAGTCACTCTCTCCGCCCTCTGGTTCGTGCAGCCGCCGTAGAGGCAATCGTGACAAGTTCTGATTCGTCCCTGGTTGATAAGTCGGTGAACACGATCAGGTTTCTGGCAATAGATGCGGTTGAGAAGGCGAAATCAGGTCATCCAGGTCTTCCTATGGGCTGTGCTCCGATGTCTCA…
AT1G06460.1	ATCTTTTAATCTTCAAGCAGATATTTTCGAATCCAGCGCGCGAAGTTAAAGCCACTCATTTGTTTCATCGATCCTACTTCCTCCTGTGTCACTGCAATCACTCGCTCGTCCTTTTCTCTATTTCTTCACCGATCGAATCAATCAGAGATGGAGCATGAATCTATCACCGCTCGACGCAGGCTCGCTGCCTTCGCCGCTCACTTCCCGGCAACCAGTTACGATTCCGCCTCCACCGCATCTCTCGTCCCCTTGAACTGCAGCAGCAGTTTGAACACTGTCATCCAAAGGTGTGACAACAAAATCTCTTTTGCCCGGCAAGCATCATCTGAACAGGGCTTTTTTATGAGGCCAGCTTCACCCGATGATGTCCTTGAGAACTTAGGTATGAATTTGAAGAAC…
AT5G20570.1	TCTCTCTACAACAAAATCAGCGACAGCTCAAACGTTGATATTTTTCTCCGGCTTTTCTAGGGTTTAAATTTTCTTTCCGATCAGAGATTAATGGCGACTCTAGACTCCGACGTTACCATGATTCCTGCCGGAGAAGCCTCCAGCAGCGTAGCCGCGTCGTCTTCCAACAAGAAAGCTAAGCGATTCGAAATTAAGAAGTGGAGCGCCGTTGCTCTCTGGGCTTGGGATATCGTTGTTGACAACTGTGCGATCTGCAGAAACCACATCATGGATCTTTGTATCGAGTGTCAGGCTAATCAGGCCAGTGCCACAAGTGAAGAGTGCACTGTAGCTTGGGGGGTTTGCAATCACGCCTTCCACTTTCACTGCATCAGCAGATGGCTAAAGACTCGTCAAGTT…
AT3G54890.1	ACACGTGGCCCAATGAAAAAGCCACGCAGGCTCTGTATAGCCAATTGCAATCTGGTTTTAGATTCTCATCTCACAAATCTTACTTATACGATCAGTCTCCCACATTCACACTTCCACCAAACACCTCTCGTCCACATCTTTCTCCTTTGGTGGCAAACACAACGACAGATAGAGAGAAACGATGGCGTCGAACTCGCTTATGAGCTGTGGCATAGCCGCCGTGTACCCTTCGCTTCTCTCTTCTTCCAAGTCTAAATTCGTATCCGCCGGAGTTCCACTCCCAAACGCCGGGAATGTTGGTCGTATCAGAATGGCTGCTCACTGGATGCCTGGCGAGCCACGACCAGCTTACCTTGACGGTTCTGCTCCTGGTGACTTTGGGTTTGACCCACTTGGACT…
AT1G64060.1	ATGCATAAACTAGAATGACCAACAAAGATACTCTCAAAGTCTCACTTGTCTAAAAAACAGATAAAAATCATTTCCAATTTTGAGAAAAGGAAAAAAAACAACTCCAATAATACTTTTTGATTTTCTTTTCGTTGCATTAAAATAAATGTGGCAAAAATCCAATAATATTACTATTATAAGTTAAAAAAACTCAAAAAAAAAAAAAAGTATATTCCGTCAACTTTTTCTCAGTCCGGTTCAATCATCTCCATCATCGTTGATCTCTCTCTCTCCGTCAACGTTCTCTCTATAAAGCAGAGAGTTTCACAGCGCGTGAAAAATGGCTTTTCCCACTTAGCCACAACGACGCGTTTCAATTCTCCATCTCTCCCTCTCTCTCTCTCTTTCTTCAAAGATTCC…
AT2G40750.1	GAAAAAATCTATTTTCTTCTCTTTCCACTATATTACAACATTTCTTCATTCTCAAATCATCATACTAAAAACCTAAAAAAAGTTACATATTCATTGTATCTTTGTGAGAAAAAAATGGATTCGAATAGTAACAACACGAAATCCATAAAGAGAAAAGTTGTCGACCAACTTGTCGAAGGCTATGAATTCGCTACTCAGCTTCAGCTTCTCCTTTCTCATCAACACTCTAACCAGTACCACATCGATGAGACCCGTCTTGTTTCCGGGTCGGGTTCAGTTTCCGGTGGTCCAGATCCCGTTGATGAGCTCATGTCTAAGATCTTGGGATCTTTCCATAAAACTATATCGGTTCTTGATTCTTTTGATCCCGTCGCCGTCTCTGTCCCCATCGCCGTCGAG…
AT2G30950.1	CACTATTCTCCTCTCTTTCTCTCCATCCTCCATATTTGCAGAGCTCGAGATTCTCCTTCCCTATACAACTCTCATCTGTAATCGATACAGATGGCAGCTTCATCAGCTTGTCTTGTGGGAAATGGTTTGTCAGTGAACACAACAACCAAACAGAGGTTAAGTAAACATTTTTCCGGCAGACAGACAAGCTTTTCTTCAGTGATTAGGACATCTAAGGTTAATGTAGTGAAGGCTTCTTTGGATGGGAAGAAGAAGCAAGAAGGAAGAAGAGATTTTCTCAAAATCTTGTTAGGAAATGCTGGGGTCGGTTTGGTTGCAAGTGGGAAAGCAAATGCTGATGAACAAGGTGTTTCTTCGTCGAGGATGTCGTATTCTAGGTTTCTAGAGTACTTGGATAAG…
AT1G01710.1	CATAAACCGGAGCTGGTAGTTGATACAATTGATTTACCTTGCCAGGTGGGAGGAAACCACATTTTCTCACACCTAATCATCATCATCCAACCGGCGATTTCTTCCGACTAGCCGAATCCGCCATGAACACCGAGTCAGTTGTCGAGTTCCTTGGAAACGTCCCTTTACTCCAGAAATTACCGAGCTCTTCTCTGAAGAAAATTGCTCAAGTTGTTGTGCCGAAACGTTACGGGAAAGGGGATTATGTGGTTCGTGAAGATCAAACTTGGGATGGATGTTATTTTATTTTGCAAGGAGAGGCTCAGGTTTCCGGACCAGACGAAGAAGATAACCGTTCCGAATTCCTCTTGAAACAGTATGATTACTTCGGCGTTGGTTTATCTGGGAACGTTCATTCAG…
AT2G22830.1	ATGAAACCATTCGTAATCAGGAACCTTCCAAGATTTCAATCAACTCTTAGATCTTCGCTTCTCTACACAAATCATCGCCCCTCTTCTCGATTCTCTCTCTCTACTCGTCGATTCACCACCGGAGCCACCTACATTCGCCGATGGAAAGCAACGGCGGCGCAGACACTCAAACTCTCCGCCGTGAACTCCACGGTGATGATGAAACCGGCGAAGATTGCGTTGGATCAATTTATAGCTTCTCTATTTACGTTTCTGCTTCTCTACATTTTGCGTCGGAGTAGTAATAAGAATAAGAAGAATCGTGGACTCGTCGTTTCCCAAAACGATACCGTATCCAAAAATCTTGAAACGGAGGTTGATTCTGGCACTGATGTGATCATCGTCGGAGCTGGTGTCGCC…
AT3G51730.1	AATTGCATATTCGAAGATAATAGCCACATGTATGAGATGACGTGGTTGGATAATAGCTTGTAGTGTTAAAATACCTCATTTGACCTTTCGACATTCATACGCAATCGACTCATTCCACGGATCTGCTTACTCATTGATTCTCGATAAATTGTTCTTCTCCCACAGACACCAGATTCTACCAATCATTTGCTCGAAAAGGAATCATGGGTCTTAAAGCTGGAACCTTTGTGCTTCTCTTGTTGGGTTTGATCTTGGTCTCTGACGCTAGATCTTTCGTTGACTCCACCATCTCAGAGAAAGTTTCCAACAAGGAAGACGTTTGCACTCTGTGTGAGGAATATGTTACTGATGCTCTCAGCTACCTTGAGAAAAATGTCACACAAGCGGAGATCATCGAAG…
AT3G22104.1	AGTTCTCATCTCTCTCTCTTCCTCTCTATAACAGTGAACAGAGTGGTGTTTGCTTGGACACGCCTTTGTTGCTTTGCTTTGGTCTCTTTCCTTTTTTATTTACTCTCAAAACTTTCATTTTTCGTTTTGTTTATCAATGAACAAAATACAAACCCACCACCACTACTAATTTGTGGGTGCTTCTCTAATTGACTTGACAGACATCATAAGAGAAGACTTATATAGAATCTGACAATCACAAAACCAACAAAAGTTTCTTGCTTCTTTGCTCTTTGTCTTCTTTCTCTTCTCAGCATAAATCCACACCTCTCTCTCTACTGTTACTCACCTCTTTCACCACATTTCTTTTCTCTTTTGGGGGAAGAATCAAGAAAGAAAGAGAGCTAGAATCTAGTTCTA…
AT2G24280.1	TGAGGCTTTGCTCCCAGAAGTGCCAATGGTCTAGCCGTTCTCACTTTCCGGTGGAAGCGAAGCCAATGATCTCAAACTATCTCATCAAACGAGTCACATTCGCGCAATGATGATCTCTTTAGCGCTCTTTCTATCATTTTCCCCTGTTTTTGTCTGCTCCTTCTTCTTCTTCTTCTTCTTTGAGGCTATTTGATGATACATTCGAAGTCAACTGAACAGAAGTTGATGTCGCTCTGTTTTTTGGCGGGGCTACAAAATTTGTACACATTGAAGAGAGGTCTTCTCTTCTTTGCTACCTTTTTTTGTTAGCAGCCATGGCTGAGTGAATATTCTTCCACCTGTCTGAGAGAAGGGTATTCTGATTTGCTCAATAATACTTATATGTTTTTAATTTTGATT…
AT5G53760.2	ATCTCTGCACATGAAGTTATGAACTAAGTGAGACCAGAAGAACTTCTTTCGATCGATTTCTACAGTGATTCTGTTTGCTCAAGACTACAACTTTGTTTGCTCCGGTGATCGGCTCCGGTGGATTGAAATTTCAAAGCTTTTCCTAATTTCTTGGAGTCTACAGATTTCAAAGTTTCTGGGTTACTACCAAAGTAGAATCTCAGTTTTTGTCTAAGCTAATCAGATTTCTGCGATTCTGATTGTTAACTAATCCAAGAACGATCGATGGGGGTTTAAAGTTGAATTTGGGTCTAGAGGAGGAACTTGTTTTGTTTTTGTGAAGAATCAGACTTTAAAAGAAATGGGAGAAGGAGAAGAAAATGGAAATGAAGCAGATTCAAATGAGAGATCTTTGGCATT…
AT4G25640.1	ACAAACCTTGACTCAGAGAGGCAGAGAGAGAGAGAGAGAGAGATATAGAAGAGAAGTGAGTGGCGTTTGGTTAATCATTTTCAGAAGATGGATCCGACGGCGCCGTTGCTTACACACGGTGGCGAAGTAGAGGAGGATTATGCTCCGGCGAGGAGCTGGACCGATGTGAAACGAGTCTTATCTACAGAGTCGGCCAAGTTGTGGATGATAGCTGCTCCTGTGGGGTTCAACATCATCTGCCAATACGGAGTTAGCTCAGTCACTAATATCTTTGTCGGTCACATCGGCGAAGTCGAGCTCTCCGCCGTCTCTATCTCTCTTTCCGTCATCGGTACCTTCTCCTTCGGTTTCTTGCTTGGTATGGGAAGTGCTCTTGAAACATTATGTGGTCAAGCATAT…
AT5G67560.1	GACCTACATAAATATAGACGGTTCAGATTTACTGAGCCATTTTGTAACTTTAATTCGCCGGCTCTCTTGCCGTGTTTTCGATTTTGACAAACGAAAAAAAAATCTTCAATGAGATAACAATAATATCAGCAGCGGAACAAGGATTGAGAAAAGGAACCTTTCCCTTTTAATAAGCCGATATAGATCCTTGGAGGAGAATTTGTAGCAGACCGATCTCTGTCTGTTGTCTCTGTTTCTACGAATCTCTGTGTTTGTCGGAAATCGTAAATTATGGGTTTGTGGGATGCTCTTCTCAATTGGCTTCGCAGCCTCTTCTTCAAGCAAGAAATGGAGCTTTCATTGATAGGACTTCAAAATGCAGGAAAGACATCACTTGTTAACGTTGTTGCAACCGGTGGA…
AT1G69870.1	ACTACACCCAAAAAAGCTTCTAACAAAGAGAAAGTGTCTGTATGTTGTGCCCACTCTCTACATTTATCAATCACTTCATGTGTGTTACCTTGATTGCAAAAAAGTGAGAATATATTCTCACAACATTAAATCCACCCCGAAATCGAAGTGAGTATATCACGAGTGTAGTAATATCTTAGAGATGGTTTTGGAGGATAGAAAGGACGGTTCTTCTTTGCCGGGACGATCCGGTAGTTTCTCTAAATCGTCACCGTCGGAGTTGGATGTTGTTGATCCCTACAAGCGGATAAGTTCGCCGGGATCTATATTGGATGCTGAGAAGGTAGAGAAAAAGCCTGGAGGATGGAGAGCCGTCTCGTTCATTTTAGGAAATGAGACGCTGGAGAGACTGGGATCGAT…
AT1G48270.1	AAATCATTGGGCTGGGCCTAAAGAAGTGCACTACGAGGAGTCCGGTTCAAAAGACACGACTTGACCCGACCGATCCGACCCGGGTAAGAGGTTAGCCCACCACGCAACGTCCGTCGGGGAAGATACCACGCGACGGAAACGACGAACACGAACAGCGGAAATCGTCAATTCAATCTCTCAGATCAGTTTTGGAATCACATATAACAATGTCGGCGGTTCTCACAGCCGGCGGAGGCTTAACTGCCGGGGATCGCAGCATTATTACGGCGATTAACACCGGCGCTTCGAGTCTCTCATTCGTCGGCTCAGCCTTCATCGTTCTCTGCTACTGCCTCTTCAAAGAACTTCGAAAATTCTCTTTCAAGCTCGTCTTCTACCTTGCTCTCTCTGATATGCTTT…
AT4G38960.2	GAAGGTGAGATTCATTGTTCCGAATAGAGTGAGAAAAAGACTTATAAGATTGAAAAAGCAAGATGCGGATTTTGTGCGATGCTTGCGAGAACGCAGCCGCAATCATCTTTTGCGCCGCCGATGAAGCTGCCCTTTGTCGCCCCTGCGATGAAAAAGGAACGTTTTGTCTCCAGAGTTTGCATTTAGTAGTATTAACTTCTGGAGAAGAAAATAATCGATTTTCTGCTCTTTGCGCTTAATCCTTACTTCAGTTAGATGACTCTTAAGGGTTCATATGTGCAACAAGCTAGCTAGTCGGCATGTACGTGTTGGTTTAGCTGAACCAAGCAATGCCCCATGCTGTGATATATGCGAAAATGCACCTGCCTTCTTTTACTGTGAGATAGACGGTAGTTCTCT…
AT2G41250.1	ATAATCCCCAGACGAAGACGAAGCCGAAGATAACGGAACAATCAAATCAATCATACAGAAGCAGCTAATGGCGTTGAGAATCAGGAAGGCGACGACGACACTTCTCTTCTCCGGTGGGATTACTCATGGAACGGATCGGATCGCGAGAACCGGAGCATTGCTCAGCCGTTGGATCTCCTCTGCTTCGTCATCTTCCGCTGTTGTAGCGGATGATGAATCTAGTGGGATTTACGGATTGGGAAGTGTGTTGAAAGAGTATGAAGATTATAGGAGATCTCTCTATGGTGAGATCACTCATAAGGCTTTGCTTGTTGATGCTGTTGGTACTCTCCTTGTTCCCGCTCAACCTACTGCTCAGATATATAAGAATATTGGAGAGAAGTACGGAGTGGAGTACTC…
AT2G42600.1	AGAAAATTTTCGCTTCTTATATTTTTTTAAAAAGAAAAACCAAAAAATCCTTTGAAACTTTTTTAGCCTGTCGCTTCTCTTTCCATCGTCTTCCTCGTGAACGAAACTTCTCGATCTTCTTTTCTTTTTTTTCACCTGTTTTTCGGTATCACGAGAATACTACACTTCCCACTCCACTTTATCGGATATATTTCCTTGATTTTCTCCGATTGTGGTCAATCTGGAAAATTATTGAGAATCTCTCCCTCACTTAACCAAAAGCGTTTTTAATCAGATAGAGAGAGAGGAAAAAGCATCAACCAAACCATGGCTGCGAGAAATTTGGAGAAGATGGCTTCTATTGATGCTCAGCTCAGGCTTCTTGCTCCTGGCAAGGTTTCTGAAGACGACAAGCTTATC…
AT3G15540.1	AAGAGAAGTGTAGGAGAAGAAAGTTCTCATTTCATAATTGTATCAAATTGTGAGAGGAAAAAAAGAAGTTCAAGAAATGGAGAAGGAAGGACTCGGGCTTGAGATAACGGAGCTGAGATTGGGGCTTCCGGGGAGAGATGTGGCAGAGAAGATGATGAAGAAGAGAGCTTTCACGGAGATGAATATGACGTCGTCGGGTAGTAATAGTGATCAATGTGAAAGCGGCGTCGTTTCATCTGGTGGTGACGCTGAGAAGGTTAATGATTCGCCGGCGGCGAAAAGCCAGGTGGTGGGGTGGCCACCGGTTTGTTCTTACCGGAAGAAAAACAGCTGTAAGGAAGCTTCGACCACGAAAGTGGGGTTAGGGTATGTGAAAGTGAGCATGGATGGTGTGCCTTA…
AT5G22510.1	TGTTTCGAAAGCAAGGGTTTTTGGACCAGTCGTCACTTTACCGGATTTTTGTTTTGGTGCTCGACGACTCTGATTCGAAATCTCTCTCTCTCGGAAAAGCTGAATCTGGATCATCAAAGTATCATTTTAAAGTTTGATCATTTCTTCTTTGGGTATATAGGGTAGTATTCAAAATGGCAGCTTCAGAAACAGTTCTACGTGTTCCATTAGGATCTGTATCTCAATCTTGCTATCTAGCTTCCTTCTTTGTTAACTCAACACCAAACCTCTCGTTTAAACCCGTTAGTAGAAACAGAAAGACCGTCCGGTGTACAAACTCGCATGAGGTCTCAAGCGTACCAAAACATTCATTTCATAGTTCAAACTCTGTTTTGAAAGGTAAAAAGTTTGTTTCCACGA…
AT2G21050.1	ACTCTCACAAGTAGCTATCAAAAACAAAGCAAAGAGAGTTAAGCTTCTCTCATCATCTTGCCTTGAAAAACTACTTCCGTGTCTCCCTCTCTGTCTACACAACACTCTTCTCTATTTTCTTTCTTTCTCTCTATATATATTCATATCTCTTCTCCATTCTCTCTTACTTCAAAATTCATCACAAAGAGAGATAAGAGAGATGGAGAACGGTGAGAAAGCAGCTGAGACTGTCGTTGTTGGGAACTATGTTGAGATGGAGAAGGATGGTAAAGCTTTAGACATCAAATCTAAGCTATCTGACATGTTTTGGCATGGTGGCTCTGCTTATGATGCTTGGTTCAGCTGTGCTTCCAATCAGGTGGCACAAGTGCTGTTGACACTGCCATACTCGTTCTCACA…
AT5G63860.1	CCGCTTTCTCTCTCTGTCTTTCCTTGTTCAACCCTCGAGAGATTACGGATAGTGAAAGAGAAGCTACAAAATTTCCCAATTTATCAAAAAATAGAAATTTCTTACTTTTTTCAAAATTCATTTCTCCCCAAAAAAAATATCTTGTGAAAACTGCAACTGTGATCCATGGCGGAGGATATGGCTGCCGACGAAGTTACGGCTCCTCCTCGTAAGGTTCTTATCATCTCCGCTGGTGCTAGCCACTCCGTCGCTCTTCTCTCTGGTGACATTGTTTGTTCTTGGGGTCGAGGAGAGGATGGACAGTTAGGTCATGGCGATGCAGAGGATCGACCTTCTCCGACTCAGCTTAGCGCTTTAGATGGCCACCAAATTGTTTCCGTTACCTGTGGTGCTGATCAC…
AT1G51680.1	AGGCCAAAGCCTAAAATTCACACAACCAAAAAAACCAACCTTTTTTTTCCACCTAAATCTTTGAATATCACAATATTTACTATTTACAATGGCGCCACAAGAACAAGCAGTTTCTCAGGTGATGGAGAAACAGAGCAACAACAACAACAGTGACGTCATTTTCCGATCAAAGTTACCGGATATTTACATCCCGAACCACCTATCTCTCCACGACTACATCTTCCAAAACATCTCCGAATTCGCCACTAAGCCTTGCCTAATCAACGGACCAACCGGCCACGTGTACACTTACTCCGACGTCCACGTCATCTCCCGCCAAATCGCCGCCAATTTTCACAAACTCGGCGTTAACCAAAACGACGTCGTCATGCTCCTCCTCCCAAACTGTCCCGAATTCGT…
AT5G56010.1	GTATCAATCAACACTTCTCTGCTCTCTAAAGAAAATTTTGCTCTCTTTATCTCTCGATTTGATTCATAAACCCTAGCTCTTAGATTTTTTTTCCGATCAACGAGAATGGCGGACGCAGAAACCTTTGCTTTCCAAGCTGAGATCAACCAGTTGCTCTCCCTCATCATCAATACCTTTTACTCTAACAAGGAGATCTTCCTTCGTGAACTCATCAGTAACTCTTCTGATGCTTTGGACAAGATTAGGTTTGAGTCCTTGACAGACAAGAGCAAGCTCGATGGTCAGCCAGAGCTCTTCATTCACATCATTCCCGACAAGACTAACAACACCTTGACGATTATCGATAGTGGTATTGGGATGACCAAGGCTGATCTGGTGAACAACCTTGGAACAATTGCA…
AT2G38400.1	TTACCATCGAAACAGTGTCGTCGTAGTCTCTCTCTCTCTCCGCAAAATATCATCGGAGAAAAGAAACAGAGACACGAAACAGAGAAAACCATGCAGAGATTCGCGGCGAAAAGATCGGTGCAAAACATTTCCGTCTCTCTATGGCGTCGATGTATCTCATCGACGTCTCAGGCAGCGACAGCTTCCGTTAAGGATTCCGACGAGTTTCAGGCGAGGCTTCCTCCTTTTGCTTACACTCCTCCGCCGTATACTGGTCCTTCCGCCGATGTTATCCTTAGCAAAAGGAAGGAGTTTCTCAGTCCTTCCATGTTCTGTCTCTATCGGAAACCGTTAAACATTGTGGATGGGAAAATGCAGTATCTATTTGATGAGAGTGGTCGGAGATATTTAGATGCATTT…
AT4G31860.1	AGGCAAAACAAAACAGACTTTTTCTCTTCTTCTTCTTTTTGGGGCTACGACAATCTGAATTTGATCCCAAATCAAAACTTTCTTCTTCTTCGTCTTCCTCTAATCAAAACTGTCTCCTACCAAAGGTCTTTCCTTTCTCCAGCCAGATATGTGAGGAAACCAAGCTTCTCGTACAACTTCATCACCTACTTCCTTTTGACGTTTTCAAATCTTGAGAGAGATGGGTATATATCTAAGTACTCCAAAAACAGACAAGTTCTCAGAAGATGGCGAAAATCATAAACTCAGATATGGTTTATCCTCTATGCAAGGTTGGCGTGCGTCCATGGAAGATGCTCATGCTGCAATACTTGATCTCGATGATAACACTTCCTTCTTGGGTGTCTATGATGGTCATGG…
AT1G51340.2	AAGAAGCTTCAGTAACATCTCTTAATGATGTCTGAAGATGGCTACAACACAGATTTTCCAAGAAACCCTCTATACATTTTCTTTAGTGATTTCAGATCAGTTCTGAAATTTGATGAGCTCGGTTTAGAGATAGCGCGAATTGCTTTACCCGCAGCACTTGCTTTAACAGCTGATCCTATTGCATCTCTAGTTGACACAGCCTTCATAGGCCAAATTGGTCCTGTAGAGCTTGCTGCAGTTGGAGTTTCTATTGCTTTATTCAACCAAGTTTCAAGAATTGCTATTTTCCCACTTGTTAGCATCACAACTTCCTTTGTAGCAGAAGAAGATGCTTGTAGTTCTCAGCAAGACACAGTCCGAGATCATAAAGAATGTATTGAAATTGGTATCAACAATCCA…
AT5G22010.1	GGCGACCGTTTCTTCTTCTTCTTCTTCGCCTAAATCTCGCTTGTAGCCGGAAAATTCGCCGGAGGAGAATCAAGGCATTGTGCTCTTTGGTTTGTAGTCGAATTCTCGAGACGGGCAAATGTCGGATATTAGGAAGTGGTTTATGAAAGCTCATGAAAAAGGGAATGGAAGTGCTCCGAAATCGACGTCTTCCAAGGCAGGTCCTGTGAAGAATGCTGCAGAGACTGCACCAATAAAATCAGAGCAGGCTAGTGAAGACTTGGAAACTGCTGATAGAAGAAAAACGAGCAAGTATTTTGGTAAAGATAAAACAAAAGTTAAAGATGAGAAAGAGGTGGAAGCAATTCCTGCCAAGAGGAAACTTAAGACTGAGTCTGATGATTTAGTCAAGCCTCGTCC…
AT4G00860.1	AAGTTTGACGAGAAACGTAAATCGCTATTTCTTCTATTCCTCCCTAAAAATCTACCAACGAGATTCTTCTCGAAAATTTCCTGCGCCTCTCCGTGTCTGTGAAATCGATTCAGGTTAAGGATGTCGAGAGCTACATACATTATCGGTGCCCTTGCGGGATCTGCGGTAGTAGCTTACGTGTGTGACAAAGTTATTTCTGATGATAAGCTTTTTGGAGGTACTACACCAGGAACTATTACTAACAAGGAATGGGGTGCTGCGACTGAAGAGAGATTACAAGCATGGCCAAGAGTTGCTGGTCCTCCCGTCGTCATGAACCCTATCAGTCGCCAGAATTTCATCGTCAAGTCACGTCCTGAATAACTTTTGATGCCTTCTCGTGCATCGTTCTCATTCGTT…
AT5G20990.1	GACAATCTAATAGGGTCATATCTAATCCGATTGCTAAACAAGGCCATCGTCTCTCTCTATCAATCAGCGACGGAAATAAATGGAAGGTCAAGGTTGTTGTGGCGGCGGCGGCGGAAAGACGGAGATGATACCGACGGAGGAAGCTCTGAGAATAGTATTCGGCGTCTCTAAGCGTCTGCCTCCGGTAATCGTATCGCTGTATGAAGCACTTGGGAAAGTGTTGGCGGAAGATATTCGAGCTCCTGATCCTTTACCTCCATATCCTGCTTCCGTCAAGGATGGGTACGCAGTTGTTGCTTCAGATGGTCCTGGAGAATATCCGGTGATTACTGAATCAAGAGCTGGGAATGATGGTTTGGGTGTGACTGTTACTCCTGGAACTGTGGCTTATGTGACAAC…
AT4G24990.1	AGAAGTGACGACGAAAAGAAAGGGGAAAAAAAAAAGGAAGGAAAAAAGTGAAAACCGTCGGCTTGAGAAGGAACTTTGATATTTGGTGACTCTTGAAAAAAGCAAGCTCTTTCTTCTTCCTTCTTTCGCTTTTTTCACACCTCAAAATCAAAGATCCGAAACACGATTTCGGAGGAAGCTTCGATTCTACCTATTTTCAGATCTGAAATAGTTGTGTTTGAGAAGCGGGATTGGTGATCGGAGCTGGAATTTGGTTGGTAATCGGAGGTCAGAGAGAAGTCAACGGATATGCCGGAGGAAGAATCGATAGATATCAAATTCAGGTTGTACGATGGCTCCGATATCGGGCCTTTTCGGTATTCTGCGGCTTCTACTGTTGACTTTTTGAAGCAGAGGGTC…
AT2G42620.1	ATCTCCTCTCTTGTAGATTTGCCGCTTCTCATGGCTTCCACTACTCTCTCCGACCTCCCTGACGTCATCTTATCCACCATTTCCTCTCTCGTATCCGATTCCCGAGCTCGCAACTCTCTCTCCCTCGTCTCTCACAAATTCCTCGCTCTCGAACGATCCACTCGCTCTCACCTCACTATCCGTGGCAACGCTCGTGATCTCTCCCTCGTCCCCGACTGTTTCCGATCAATCTCACATCTCGATCTCTCTTTCCTCTCCCCATGGGGTCACACTCTTCTCGCTTCTCTCCCAATCGATCACCAGAACCTTCTCGCTCTCCGTCTCAAATTCTGTTTCCCTTTCGTCGAGTCTCTAAACGTCTACACACGATCTCCGAGCTCTCTCGAGCTTCTACTTCCT…
AT1G08970.2	TCTTTCTAAATTCCTCCTCATTGTTAAAGTCGAAAAAAGGGTAAAGCAGCAAAACCCTAATAAAATCACAACAAATTAACACAAAAAAACCAGATCTTAAAACTCTCTCTACCCACCAAGAGGATCAACCAGTCTCTTCCCCTTCAGATTCTCCTTTCCACAGTGAATGGATCAACAAGACCATGGACAGTCTGGAGCTATGAACTATGGCACAAACCCATACCAAACCAACCCGATGAGCACCACTGCTGCTACTGTAGCAGGAGGTGCGGCACAACCAGGCCAGCTGGCGTTCCACCAGATCCATCAGCAGCAGCAGCAGCAACAGCTGGCACAGCAGCTTCAAGCATTTTGGGAGAACCAATTCAAAGAGATTGAGAAGACTACCGATTTCAAGAA…
AT1G74710.1	ACCAAAAAAAAACAGAAAGAGCAATCTCTCTATACTACAAACACCAAAGTTTAAAATTAAACAAAATCTTCAAGAAACACTTTACGAATTTCTGCAATGGCTTCACTTCAATTTTCTTCTCAGTTTCTGGGCTCAAACACTAAAACACACAGCTCTATCATTTCCATCTCTCGTAGTTACTCTCCAACTCCATTCACTAGATTCTCCCGCAAGAAGTATGAGTCATGTTCGATGTCTATGAATGGTTGTGATGGAGATTTCAAGACGCCACTTGGTACAGTGGAGACAAGGACTATGACTGCTGTTTTATCTCCGGCAGCCGCCACTGAAAGGCTAATCTCCGCCGTCTCTGAACTCAAATCTCAACCTCCGTCGTTTTCCTCCGGCGTCGTTCGGTTA…
AT4G35090.1	ATTTATAAATAAGGCAAGTGAATATAAAATAGTGCCTCATCATCATCAGTACCATCTCCTCGTTTTGATAAAAATCTCTGAATCTCTCCAAGCTCTCTTCTCATCAAACCATGGATCCTTACAAGTATCGTCCAGCTAGTTCTTACAACTCTCCCTTCTTCACCACCAACTCTGGTGCTCCTGTATGGAACAACAACTCCTCCATGACCGTTGGACCCAGAGGTCCTATCCTTCTTGAGGATTACCATCTCGTTGAGAAGCTTGCCAATTTCGACAGGGAACGGATTCCAGAGCGTGTGGTTCATGCCAGAGGAGCCAGTGCTAAAGGTTTCTTTGAGGTCACTCATGATATCTCTAACCTCACTTGTGCTGACTTTCTCCGAGCTCCCGGTGTTCAGA…
AT1G73180.1	AGAGTATTCAAAAGGCTGATGAAATTTAAGTTAGGGTATCTCTTTATACGGTTCAGAGCTTAAGCCGGCCACTACAGCGACCGACTTCTCTCGCCGTCGATTACCGGATCGTCTCCGTTATTGCGTGCTTCATTTAGGTGTATCAAGTAAGCAATGAGTTCTTCACCGTCGTTGGAGATTTTAGTTAGAGAAGCTGAAGGCTTCACTGTGTGGAATGGTCCTCCATTTACTAATGGCCAGCCCACTCTCAAGCTTGAACGAGTTTCATGCTCTAACACGAAGTTCAGTGTTGATGGATCGAAGTTAATGGCGATGAAATCTGATGGAGTTATTAGTATCTATGATGCCACCAGCTTGACAGAAGTGCGGTCATTCACTATAGCAAATGTTACAGCTGCT…
AT3G23050.1	TATATTATTATTGCCCCTTCCTCTCCTTTCTTCTTCCCCTCTTACCTTTTCAGAGAGAGAAACAATATTTCTAATCTATTACAAGTAACATGATCGGCCAACTTATGAACCTCAAGGCCACGGAGCTCTGTCTCGGCCTCCCCGGCGGCGCTGAAGCAGTTGAGAGTCCTGCCAAATCGGCGGTGGGAAGCAAGAGAGGCTTCTCCGAAACCGTTGATCTCATGCTCAATCTTCAATCTAACAAAGAAGGCTCCGTTGATCTCAAAAACGTTTCTGCTGTTCCCAAGGAGAAGACTACCCTTAAAGATCCTTCTAAGCCTCCTGCTAAAGCACAAGTGGTGGGATGGCCACCTGTGAGGAACTACAGGAAGAACATGATGACTCAGCAGAAGACCAGTA…
AT3G16640.1	ACCAAACTTAGGACCTCACTTCAGAATCCCCTCGTCGCTGCGTCTCTCTCCCGCAACCTTCGATTTTCGTTTATTCGCATCCATCGGAGAGAGAAAACAATCAATAAGCGACCATGTTGGTGTACCAAGATCTTCTCACCGGTGATGAGCTTCTGTCTGACTCTTTCCCTTACAAGGAGATTGAGAATGGAATCCTCTGGGAAGTAGAAGGAAAGTGGGTTACTGTGGGAGCTGTAGATGTTAACATTGGTGCCAATCCATCTGCTGAAGAAGGTGGTGAGGATGAAGGTGTTGATGACTCTACTCAAAAGGTTGTTGACATTGTCGACACCTTCAGACTTCAGGAGCAACCAACTTATGACAAGAAGGGATTCATCGCTTACATTAAGAAATACATTA…
AT1G07040.1	ACCTGTAGTTTCTTCTTCTGAAAATCAGCAACAAACTACAAATCATCCAATGATAGAATTTCAGCTTTAATTATCAAACAAATTAAAGATAACCCCATTGATAATATCGCCACGTCTCATCGGATGAAATAGTACTATCTGACACGACACGAATCTCTTATGAGAGAAACAGAAGAGCACGGAATCTCCATAAATCAAAATACATGATCGGAGCTTTCTCACTATCAAAAGCTTTCCGGCGACAAAACCAACCATCTCCTCCTTATCTCCACCATGATCTCACTCCACTCATCAGCCATTAAAGCCTCTCTCTACGGCTCTTTCCCTTCTTCGTTACGATCAACACTCTCTGTTTCCTTCTCTGCTGGATCTCTTATTCGGCTTCCTTCCGTCGGCAAG…
AT1G08570.2	CGATTATAAATTTTCTCGTGAAGCTAATTTTTCCTGAGAAAGAAAGCGAAACTTCGCTGGCGACTAAAGATTGCTGAGAAGACACGTCGTCTCTGTGAGAACTTTTTCTTTTTCTTCTGGTATATTCTGGAGACAGATATTGTTTTTTCTTCTGATTAGAGAATAATATGACGGAAGTGATTAGCAAAACGAGTTTGTTCTTAGGAGCTTGTGGTAATCATCACCGTGTTGATGATTTCTCTTTCTCTCCGATCGTTTTCGGAGATTCTCAAGACGAGAGCTTCAGAAGATCATCAGCTATCACAGCTCAGACAACTTTGAGGATTGGGACAGCTCAGAAGTGGTGGGAGAAAGGTCTGAAAGATAACATGAGAGAGATCTCTTCAGCTCAAGAGCTCG…
AT2G02930.1	TCACTATTTTACTTGTGTGTTATTTCATCACCTTCACCTTCAACATCAAACATCACATCTCTTTCTCTTTTATCTCTTTTTCTCGGTCTTCAAAGAGTTTCTTAGTTACCAAATCAATGGCAGGTATCAAAGTTTTCGGACACCCAGCTTCCACTTCCACCAGGAGAGTCCTCATCGCCCTCCATGAGAAAAACCTCGACTTTGAGCTCGTTCATGTTGAACTCAAAGACGGTGAGCACAAGAAGGAGCCTTTCCTCTCCCGCAACCCTTTTGGTCAAGTTCCAGCCTTTGAAGATGGAGACCTCAAGCTCTTCGAATCAAGAGCGATTACTCAGTACATAGCTCACCGATACGAAAACCAAGGAACCAACCTTCTCCCAGCTGACTCCAAGAACATAG…
AT3G06380.1	ATCCTTATCCTATCAGCGAATAATAGAAGAAAAAGTACAAATTCTCTAATAAAGCGGTAAAAGCGTTTAAGAAGATGAAGAAGAAAAAGGAAACGCCTCCAAATCACCATTATTGTCCGAATCTTCTTCGCGTCTCTCACCAACACCACTTCTCCTACCTTCTTCTTCACACCAAATGATTCTCTCGTATAATATTCATCAAACCCAGATCATGTTTTCATCATCAATCATCTCTTAAACTCCTCTATAGATCTCACCGCATGACGTTCCGAAGTTTACTCCAGGAAATGCGGTCTAGGCCACACCGTGTAGTTCACGCCGCCGCCTCAACCGCTAATAGTTCAGACCCTTTCAGCTGGTCGGAGCTCCCGGAGGAGCTGCTTAGAGAAATCCTGATTA…
AT4G26640.2	TATCGTTCTTTCATCTTTCACTACAATCTTCACTAACGCAGAGACCAAAATCTCTCTCATTTCGCCATAGCTGAGAGCTTCTTCTACTTTCCCTTAGCTTCTTTTTTCCTTCATTTTTGTTCTACCCTTGCGAATCTCTGAAATGAACCCTCAAGCTAATGACCGGAAGGAGTTTCAGGGAGATTGTTCGGCGACGGGAGATCTCACGGCAAAGCACGATTCAGCTGGAGGAAACGGAGGTGGAGGTGCTAGGTATAAGCTGATGTCACCGGCCAAGCTTCCGATCTCGAGGTCGACTGATATCACGATTCCTCCTGGGTTGAGTCCGACTTCGTTTTTGGAATCTCCTGTTTTCATCTCCAACATCAAGCCAGAACCTTCCCCTACTACTGGTTCTTT…
AT4G02150.1	TATCACTCTCTCATTAATCGAACTTGGCGTGTTTAAATAATCTTCCGATCGTTAATTCTCTTCCGATTTCGATTCGATTTTAGCGGCGATGTCTCTCAGACCTAGCGCGAAGACGGAGGTGCGACGGAATCGGTACAAAGTAGCGGTCGATGCGGAGGAAGGACGGCGGAGGCGAGAGGATAACTTGGTTGAGATCAGGAAGAACAAGAGAGAGGAAAATTTGCAGAAGAAGAGATTTACGTCTTCTATGGCTTTTGGCTCAGCAACGGGACAAACGGAACAGGATCTTTCTTCAGCGAACCAATTAAAAGATAATCTACCTGCTATGGTTGCTGGAATCTGGTCAGAGGATAGCAATTCACAATTGGAGGCAACAAATCTCTTGCGGAAACTGCTTTC…
AT4G37650.1	GCAATATACACAACAAAGTATTAAATCTTAGATATTGTGGGTCTCCCTTTCTTCTATTCATTTTCTTATTCATTAAAAAAAAAAAATGGATACTCTCTTTAGACTAGTCAGTCTCCAACAACAACAACAATCCGATAGTATCATTACAAATCAATCTTCGTTAAGCAGAACTTCCACCACCACTACTGGCTCTCCACAAACTGCTTATCACTACAACTTTCCACAAAACGACGTCGTCGAAGAATGCTTCAACTTTTTCATGGATGAAGAAGACCTTTCCTCTTCTTCTTCTCACCACAACCATCACAACCACAACAATCCTAATACTTACTACTCTCCTTTCACTACTCCCACCCAATACCATCCCGCCACATCATCAACCCCTTCCTCCACCGCCGC…
AT3G56090.1	CTCACCACAAAACCCTTTCTCCTCCAATTTCGTCGCACACAGGAAAACAAAATGCTTCTCAAAGCTGCTTCTACTTTCTCTCTATTGAACATTCATGGAGAGAAGAAAGACATCTCTCCTCTCTTCTCCTCCTCCTCCTCCATTTCGTCTCCGGTTTCTTCTGGAAAATCCGGCAATCTCTCTTTCCCTCTTCGTGCTTCCAAGAGTTCAACCACTACCACAAGCACGTTGAGCGGCGTTGTGTTCGAGCCTTTCGAAGAGGTTAAGAAAGAGATGGATCTAGTTCCATCTGGTCAACAGCTTTCTCTTGCTCGTCATTTGTACTCCCCTGAGTGCGAAGCCGCCGTCAATGAGCAGATCAATGTTGAGTATAACGTGTCGTATGTGTATCACGCTTTG…
AT1G54060.1	TATATTCAATATTCCTAACGAAAAAATGGCCAAAGCATAAATACCTTATAGCGATATTTGAGTATTTACCATAAAACCATTCGAATACTGTCACGGTTCTAAATTTCTAATATTGTTCTTTTGTTATTAAAGGAAAGAGTGAAGGGTGTTTTCGTCATTTAACATATCCATCGGGTCAATAACGGAGATTACCTATCCGGTGACCTTATCCCCTCGCCGGTGAGCGAATCTCAGATCCAAAATTTTGCAAAATCCTCAGATCGTCTTACCTTCTCCGAATCGATCGATTTTTCATGGAGGACGACGACGAGATTCAGTCAATTCCATCTCCGGGAGATTCTTCCCTTTCACCACAAGCTCCTCCTTCTCCGCCGATTTTGCCAACAAACGACGTGACGG…
AT1G78200.2	AAACCAGAATTATTAAATTTGATTTCAGTGGATATAAATTTCTCTCAAGAAAACGACATTAACGAAGGAGAGCCAAAGCTTCGTCGTTGATCATTCCTCCGTAGTTGCGGAATTGAACCCAACTTAGGAATCAAATGCCCAAGATCTGCTGCTCTCGTTCCGCTACACAAGTTGTGGTAGCACAAAAATCAAACTCGGGTAAAGGAAGAAACGGTGAAGGAGGAATCAAGTATGGATTTAGTTTGATAAAAGGGAAATCTAACCATTCAATGGAGGATTATCATGTTGCTAAGTTTACCAATTTCAATGGCAATGAATTGGGGCTTTTTGCAATCTTTGATGGTCATAAAGGTGATCATGTTGCTGCTTATCTGCAGAAACATCTCTTCTCTAATATCC…
AT5G61590.1	TTCAAACACCACTTGCAGTTTTTCTTATTCTCCTGTCTTGTCTAAAGAAAAAAGAGAGAGGAAGAAATGGAGACTTTTGAGGAAAGCTCTGATTTGGATGTTATACAGAAACATCTATTTGAAGACTTGATGATCCCTGATGGTTTCATTGAAGATTTTGTCTTTGATGATACTGCTTTTGTCTCCGGACTCTGGTCTCTAGAACCCTTTAACCCAGTTCCGAAACTGGAACCTAGTTCACCTGTTCTTGATCCAGATTCCTATGTCCAAGAGATTCTGCAAATGGAAGCAGAATCATCATCATCATCATCAACAACAACGTCACCTGAGGTTGAGACTGTCTCAAACCGGAAAAAAACAAAGAGGTTTGAAGAAACGAGACATTACAGAGGCGTGAGA…
AT2G47770.1	CACGTGTCCACACTTTTTCACAAAGTTATCTAAAAACAAAAAACAATTAATTAGCATTCGACGTGTACATATCACTCGCCACGTGTACAAGAGCCTTGGCCTTTTTGCTTCTTCTTCTTGTCTATTAATATCATCTCCTGATTATACTCTCTTTTGACCAAGCTGCTTCTTCTCCATCTATCCAACATCTCAAATCTCAGTAATCTTGTTCCTTCGATTCTGTTTTGGACGTTTGTAATGGATTCTCAGGACATCAGATACCGCGGCGGAGACGACAGAGACGCTGCAACGACGGCTATGGCCGAGACAGAGAGGAAAAGCGCTGACGACAACAAAGGAAAACGCGATCAAAAGAGGGCGATGGCGAAACGTGGTCTCAAGTCTCTGACGGTAGCGGTT…
AT4G03210.1	TTCATTGAGTCAAGTGCTCGAGACTGTAGAGTGAAGTTTGATTTATTTAGAGAGATAAGTTAAAAAAAAAATGGTCGGTATGGATTTGTTCAAATGTGTAATGATGATAATGGTGTTGGTTGTCTCTTGTGGTGAAGCTGTTTCTGGAGCTAAGTTCGATGAGCTTTATCGGTCAAGCTGGGCTATGGATCATTGTGTCAACGAAGGCGAAGTCACAAAACTCAAGCTTGACAATTACTCTGGAGCTGGGTTTGAATCAAGAAGCAAATACTTGTTTGGTAAAGTCTCTATCCAGATTAAGCTTGTTGAGGGTGATTCAGCAGGAACAGTCACTGCTTTCTACATGTCTTCAGATGGTCCGAACCACAACGAATTCGATTTTGAGTTCTTAGGGAACAC…
AT3G17100.2	AGTAATTTGTTTTTGGTTACATGTGTATAAAAATGCGATTCTTTGCTTCATTCCTCTTTGTTAAAATAAAATAAAATAAAAATAAAAGGAAGAAGAAGAAGAAGAAAGGATTCGTCTTCCTTCTTCCACACCCTTTCTGACACCTCATCTCCCCTCCCACCTTCTCCGTCCCGTTCCGTTTCTCCATCAGATCCTCGATTCCGATCCAACAGTTCGAATTCAGTTTCCGATTCTGATCTGATCGAACCAATACTCACTGAGATTTGATCGGCGATTATGGAGTCTATATCTCCGGTATCGAATCAGCTTCTTCAGCCGACGACGACGAGCTCTAATTCCGATCGCTCTCGTCGTAAGCGTAAGAAGAAATCATCGCCATCATCGGTTGAGAAATCTCCA…
AT3G19860.2	ATTGAAAAAATGGGGATAAGAGAAAATGGAATAATGCTTGTGAGCAGAGAGAGAGAGCGAGCGAGGAGGCTAGAGAATCGAGAATCGATCTTCGCCGAACCACCTTGTCTTCTCTTAGCTCATCGAATCTCTCCGTCGCCGTCGATTCTTCCCGCCGAAGAGGAGGTCATGGACGTTTCTGCTAGAAAGTCACAAAAAGCTGGGCGCGAAAAGTTGAGGAGGGAAAAACTGAATGAGCATTTTGTTGAACTGGGAAATGTACTCGATCCAGAGAGACCCAAGAATGACAAAGCCACGATTCTGACTGATACTGTTCAGTTGTTGAAAGAGCTCACATCTGAAGTCAACAAACTGAAATCTGAGTACACCGCATTGACAGATGAGTCCCGCGAGTTGACA…
AT5G47390.1	AAATAAAAAAAAAAATCCGGCCAGATAAATCGAATTTATGTAATAAATCCGACCAGATAAACTGATATTATTGTCTTTCTTCCGCTCCTTTGTCTCTCTATCTCTTTCTCACAATTAGATTCTGTGCTTCTTCTGCGATCAACTAAGATCCGATCCGCGAGCGTTTCAGACTTCGATCAGATCCGATTAAGAGAAGCAAATCGGGTCGGGTATGACTCGTCGATGTTCTCACTGCAATCACAATGGCCACAACTCTCGGACTTGTCCCAATCGCGGCGTGAAGCTCTTTGGTGTTCGGCTCACCGAAGGTTCGATCCGGAAAAGTGCAAGTATGGGTAATCTTAGCCATTACACGGGTTCTGGATCGGGTGGGCATGGAACCGGGTCCAACACTCCGGG…
AT1G58110.2	TCACCCTTCTCTTAGTCAATAGAGATTCTTCTTCTCCTTCAACGATAAGACAGAGAAGATCTCCGGTGGAAGAAACAAGCCGGAGTTCTCATTTTCAGCTTCTGTTTTCTGAAATTTCTCCGATTTGGATCTGTCTCCAACTGGCAAGGGTGACAATGGCTAGCTCCAAGGGATCACAGAGTGTTAGAAACTTGATGTACCCGGGAAAGCATGCTTTGCTCCCACCAAAAATACCGTTTCCTAGTGTATCAGCATCGTATTCCGAGTATATTCCTACTGGTTTGATTGGTTCAAGACATGGTCAGAAGCTTAGTAATGAGAAAACACATCACCAGCGAACTTCCTCCGAGAGCCATTTGGTAGAAGAGCTTCCCTTTTGGCTTGATGATCTTCTCAATG…
AT5G04720.1	ACTTATCTCTCTCTCTTTTTCTCATCGGCCTTTGCCATGGCAGATATAATCGGCGGCGAAGTTGTGACGGAGCTCGTGAGGCAGCTCTATGCGGTTTCTCAAAAAACCCTCAGATGCAGAGGCATCGCCAAAAATCTCGCCACCATGATCGATGGTCTTCAACCAACGATCAAGGAGATCCAATACAGCGGCGTCGAGCTCACACCTCATCGCCAGGCTCAGTTGCGTATGTTCTCGGAAACCTTAGACAAGTGTAGGAAGCTCACCGAGAAAGTTCTTAAATCCAGCCGTTGGAACATGGTTAGACAGCTACTCCATGTTAGGAAAATGGAGAATCTTCAGAGTAAAGTGTCTAGCTTTCTCAACGGTCAATTGTTAGTCCATGTTCTCGCTGATGTT…
AT3G27000.1	ATGTTTTCTCGATCGCGACCAAACAAGTAGAGAAGAGTGATTCTTCGCTTCGATTCAAAGACAGGTTTTTTCTTTTGTTCCCTGAGAGATCGAATCGAAGAAATCGAAATTTTTGTACTTCGATAAAAATCTGTAGTCTCTATAGAAATCGGAGAAGATGGACAACAAAAACGTCGTCGTTTGCGACAACGGCACCGGTTATGTAAAATGTGGATTTGCTGGAGAGAATTTCCCAACGTCTGTTTTCCCCTGTGTCGTGGGAAGGCCATTGCTTCGGTATGAAGAATCACTCATGGAGCAACAAGTCAAGGATATAGTTGTTGGGGAGACTTGCTCTGAGCTCCGGCATCAATTGGATATAAATTATCCTGTCCACAATGGTATTGTGCAGAATTGGGA…
AT2G32410.1	CTCTCTCTCTCTCTCTCTCTCTCTCTCTGCGTCTTTCTCTTTCTCTCTGTCTGAAGTTGAGAACACGAACCACTGAAAAACCCGCGAAAGACTCGAGCACGAACCAACAATGGCGGAACCCAAAACCAAGTATGATCGTCAGCTAAGGATTTGGGGAGAATTAGGTCAATCAGCTCTTGAAACCGCGAGCATATGTTTGCTCAATTGTGGTCCAACTGGCTCTGAGGCTCTAAAGAATCTTGTTATTGGTGGAATCGGAAGTATCACCATTGTCGACGGATCTAAAGTAGAAATTGGCGACCTTGGAAACAATTTCATGGTGGATGCGAAGAGCGTTGGTCAGTCAAGAGCCAAAACGGTCTGTGGCTTTCTTCAGGAGCTTAACGATTCTGTTAAAGC…
AT1G67920.1	CTCTTTGTATAATATATGATCTGAAAAAGAAAAAAAAACTCTTTAGCTGTTTATATTTAGAGTTGAGACTAATTCGGCGTTGCGCACCAACCTAACTTCGGTTCTACTTCACACACAAAACTCGTGTCGTCTCTTGTTATAAAGGGTCTCTTTGTTTCAGTGTCTTTGGTCTCGTGTTTGTGTAGAGATGGAGAACAAGACCGATAATGGAAACGAGGATGGTCCAATAATACATAGCCAAGTTGAGAAGATAAAGAAAGAGTTTGAGAAGATAAGACAACCGTCGCTGCAGCAACCGGAGATGAGGAGGGTTCTTAGCGAGATCAAAAGGCGTCAACGTTCACGTTCTCCTCTTGGTTTAGGGGAGAGATCTATTTCCGTTGGGAATTGATCCATGTT…
AT2G30250.1	AGTTTTATCCTCTTTTTCATTTCAAGATCAATTTCATAAAAAAGTTTCCTTTTTTAGCGAATCCTCTGTTTTAGAAATCTTAAAGTTGTCTCCTTTATTAAAGACCATCATGTCTTCCACTTCTTTCACCGACCTTCTTGGTTCTTCCGGCGTTGACTGTTACGAAGATGATGAAGACTTGAGAGTTTCTGGGTCGAGTTTTGGTGGGTACTATCCAGAGAGAACCGGGTCTGGTTTACCTAAGTTCAAGACGGCTCAACCACCACCTCTTCCGATTTCACAATCTTCTCATAACTTCACTTTCTCCGATTACCTTGATTCTCCTCTGCTTCTCAGCTCCTCACACAGTTTGATATCTCCAACAACAGGAACGTTTCCATTGCAAGGCTTTAATGGAAC…
AT3G16470.2	ATTCCATCTTCATCTCCATTTCTCACACTCAAAGGTGTTTCTTCCTTCCCTTTAATGTTAAGAAGAAAAGATGGCGAAAAAGTTGGAAGCTCAAGGTGGTCGTGGAGGAGAAGAATGGGACGATGGTGGTGCTTACGAAAACGTCAAGAAAGTGTATGTTGGTCAAGGTGATTCTGGTGTTGTTTACGTCAAGTTTGATTACGAGAAAGATGGAAAAATCGTATCACACGAACATGGGAAGCAGACACTACTTGGAACAGAGGAGTTTGTGGTTGATCCAGAAGATTACATAACATCAGTGAAAATTTACTACGAGAAGCTCTTTGGATCACCGATAGAGATCGTAACGGCTCTAATCTTTAAGACATTCAAGGGGAAAACTTCTCAGCCTTTTGGACT…
AT2G30020.1	CGAAATCGAAATCAAAATATAGAAACGATGTCTTGCTCCGTCGCCGTATGTAATTCTCCGGTGTTTTCACCGTCGTCTTCTCTATTCTGCAACAAATCTTCGATTCTCTCGTCACCGCAAGAATCTCTTTCTCTAACGCTTTCTCATCGCAAACCTCAGACCTCTTCTCCTTCCTCTCCATCCACCACCGTTTCTTCTCCTAAATCTCCATTTCGTCTCCGTTTCCAGAAACCTCCGTCCGGATTCGCTCCTGGTCCATTATCTTTTGGATCTGAATCTGTTTCTGCATCCTCTCCTCCGGGAGGTGTTTTAAAGAGGAAACGACCTACAAGGCTTGATATACCGATTGGTGTTGCTGGATTTGTAGCTCCGATTTCTTCATCGGCCGCTGTGGCTGCG…
AT5G35620.1	CTCTCTGTCCCTCTCTCGTAACCAAAAGCCGTCTCAGAAGAAAACTCAACTGCGAAGAATATGGCGACCGATGATGTGAACGAGCCTCTCCCGGCGGCGGCGGAATTACCGGCGACAGAGGCGGAGAAACAACCACACAAGCTCGAAAGAAAGTGGAGTTTCTGGTTCGATAACCAATCAAAGAAAGGCGCCGCCTGGGGAGCTTCTCTTCGTAAAGCCTATACTTTCGACACCGTCGAAGATTTTTGGGGATTGCACGAGACTATATTTCAGACTAGCAAATTGACAGCGAATGCTGAAATTCACTTGTTCAAAGCTGGTGTTGAGCCAAAGTGGGAAGATCCAGAGTGTGCTAATGGAGGAAAGTGGACTTGGGTTGTTACTGCTAATAGGAAGGAA…
AT3G10760.1	CCTCTTCCTCTTCAAGCCACAAAGACTCATAAAAATCCAACCTTTTTCTCATTTCCTCTGTTAAATTTTTCCTGAAAAGTTTATTCCTTTTTCTACAGATCGAATTTCGTAGTTCTCACCTCACTGAATCTGTTACTTTCTCTATAATCTAAATCTTCAAAAATGTTTCTGGTTTTGTGAAATCAACACTTAAAAACTCGAGCTTTTACCTCCTCTGTTTTTTCAAAGATAAAAATGAGAGAAGACGATTCAGACTGGTTCGCAAGATGGGAAGAAGAACTTCCATCACCAGAAGAGCTCATGCCAATATCACAATCTCTAATCTCACCCGATCTAGCTCTAGCCTTCGATATACGAACCCCAAATCACGGAAACGGAAACTCAAACCAACCTCATCAT…
AT5G39660.2	AAAGACAAAAAAGCATTCCCAATTAACAAATCTAGAAATCAAAACTCAGACAACCACCGATAACAAGACAGTCGTTTCTCTCTCTCTTTTAAACAAATAAAAATTGGAACTTTTTTCCTCTGTCTTCTCAAAAAGTTTCCGCTTTTTGCTCGCTGGAGAAGAAAGAAAGAAAGAAGTGAAAAGGAATCATTACCATGGCTGATCCGGCGATTAAGCTCTTTGGAAAGACGATTCCTTTACCTGAGCTTGGTGTTGTTGATTCTTCTTCTAGCTATACCGGATTTTTAACCGAAACTCAGATTCCTGTTCGGTTATCAGATTCGTGTACCGGCGATGATGATGATGAAGAGATGGGTGATTCCGGTTTAGGACGAGAAGAAGGTGATGATGTTGGTGATG…
AT3G54010.1	TTTACTAGACTTTTCACAATTCAACACAGTTGTTGTTGGTTGAGCTACCCAGCCAGTATCAAGAGAGGAAGGTAGAGAGGAGTGAGAGAGAGCTTTGGGATCGATTTCATGTCGTAGATCTTTCACTCTGGGTTTGCGTTCCACAAAATCCTAATTCGCGGAACTCTGGATTTGATCGGCGATGGCGGTAGGCGATCAGACGGAGCAGAATTACTTGCCGAAGAAGAAGAAATCCGAAACGGAAGATGATAAGAGGAGGAAGAAAATTGTTCCCGGGAGCTTGTTGAAAGCTGTGGTGCGACCTGGAGGAGGTGATTCGAGCCCCGTTGATGGTGATCAGGTTATTTATCACTGCACTGTACGGACACTGGATGGTGTAGTTGTGGAATCTACGAGGTC…
AT3G45780.2	CCGATTCATATACACACACATGCGTGTGGTATCTATGTCTATCCATTAAACTAATTATATATAAACTTATTTTCTGGCCACAATTTTTGTTTCGTGTATAGAGAGAGCTCAAAGATGGAACCAACAGAAAAACCATCGACCAAACCATCTTCTCGGACTCTACCTAGAGACACTCGTGGCTCTCTCGAAGTATTCAACCCGTCAACTCAGCTGACCCGACCCGATAACCCGGTGTTCCGTCCTGAACCACCAGCGTGGCAAAACTTGAGTGATCCACGTGGCACCAGTCCTCAACCCCGACCACAACAAGAACCAGCTCCATCCAACCCTGTTCGGTCTGATCAAGAAATCGCTGTCACGACCTCATGGATGGCTCTGAAAGACCCATCACCGGAGACA…
AT3G50820.1	ATTTTCAAAACTTATCCGACCTTATCTTAGCGAAACAAAATCTCTCCTCTGATTATTACTACTCAACTTCGCATTATCACTCAAACAAACATATTGACATCTGAGTCTTGTCATCATGGCAACTTCTCTCCAAGCCGCCGCAACTTTTCTTCAACCGGCGAAGATTGCCGCTTCTCCTTCTCGTAATGTCCATCTCCGATCAAACCAAACCGTGGGCAAGTCCTTTGGGTTAGACTCTTCACAAGCTAGGCTCACGTGCTCTCTCCACTCTGACCTCAAAGACTTCGCTGGAAAATGCTCCGACGCCGCCAAGATCGCCGGTTTTGCTCTAGCCACCTCTGCTCTCGTTGTCTCGGGGGCCGGTGCGGAGGGAGCACCAAAGAGGCTAACGTACGACGA…
AT5G43450.1	AAATTGAATCTTCCTCTTCTTCTTGAGTCTTCAGAACAACAACAAAAAACAGAATCTTGAAAGAAAGAAAAAAAGAAAAAAACATGACAGAGAATTCTGAAAAAATCGATCGTTTAAACGATCTCACGACTTTTATCTCGACGAAGACAGGAGTGAAAGGACTCGTCGATGCCGAAATAACCGAAGTTCCTAGCATGTTTCATGTCCCTTCTTCTATTTTATCAAACAACAGACCTTCTGATATCTCCGGCTTAAACCTCACCGTCCCAATCATCGACCTCGGAGATCGTAACACATCTTCAAGAAACGTTGTCATTTCGAAGATCAAAGACGCAGCTGAGAATTGGGGATTTTTCCAAGTGATCAATCATGATGTTCCTTTAACTGTTCTTGAAGAGA…
AT4G27800.1	AGATATTTTTTTACGAAAATCCACGGCCACTAACCGTAAAGGACACTCTTTTGATTTTTCTCTTCTTCTACTTAACTCGCTTTGCCTGACTCACTGAGTCATGGCGCTTCTGAGGCCGCATCTTCATCGCTTTCACTCCAACACTCTCCGCCACTCAGCCTATCCTTCCGCCGACGCTGGCGGTGGCCTTGTCGTCTATCCCACGTATGGTCGTCACCGTTGCTCCGCGATTGCGATCGACGCTCCGTCGTCTCTGACTGGCGTGACGCCGATTCGTTGGGGTTACACGAGTGTTCAAGGATTCCGAGATGAGATGGAAGACGACATCGTAATCCGTTCTGATGCTGTCGATAGCTTCTCCTACGCAGCGGTCTTCGACGGCCACGCTGGGTCGTCCTC…
AT1G78080.1	ATCGGTGAGGTTGAGAGTAATTCACTACACACACACAAAAAATAAATTGAGTGCCTCCCCCAAAAACAAAATTGGTAGATAACGAGCAATTGTTTTTTTTCAGATTTGATCCTGAATTTTTACATTTTTTTTTTTGCAATCTCCCCCTAATCTGTTGTTTCTCGCTTCTTCTTCTGTTAATCATCTGTCTTTCAAAAAGAAAGAAAAAAGAAAAATTCGATTTCTGGGTTTGTTTTTGTCATACAGAAAAAAATCAAGCTTATGAATTTGTGTTTAATTTTTTGTTTTAATTTGAAAGGCAGGTTTTTTCAGAACGAGATCGTTTTTTCAAATTTCTTCTGATTTTACCTCTTTTTTTCTTCTTAGATTTTAGTGAATCGAGGGTGAAATTTTTGATTC…
AT5G60120.1	GGCGATAGCTATTTTGTCTCTTCAAATCCCCATAGACCAATACTCAACTCTTCATCTCCATGTCTCCTCAATCTCATTTCTCTCCTTAGTGATTGAGCTTTTTCCTTCTTTCTCTTTGGTTATTATTCCTTCTCCTCCTCCGTCGTGTTTTTGATTGATTTCAGAATCTAAATCTCCGTTTGATTTCTCCATACTCGTGCTGATTTTCACCTATGTAATGTGATTTATGAGCTCTGTTTATTTCAAATCGACGGCGATCGTTGAATTTATTGATCAATGTGTAAGTAAGAGCTTGAAGAAATAGTTTTTGTTGTTGTTGTGAAAGCTCAGAGTTTTGTTTGCTTTTTTGTTGACTTTTTTGAGATTGATGCTGGATCTCAATCTCGACGTCGACTCGAC…
AT3G18440.1	ATAAAAAATATCTTCACCATTCTTTTTTCAAACAAAGCTTAATTCTCTTTGAGAATCCGTCTAGTAATGGCGGCGAAGCAAGGTTCCTTCAGGCATGGAATACTCGAGAAACGGGAGAGGCTTCTCTCCAATAATGGTTTCTCCGATTTCAGATTCACCGACATCGAATCTAACGATCTACTCGAAAACGAAAACTGTGGACGAAGAACACGGTTATGTTGCTGTTGTTCGTGTGGTAATCTATCTGAGAAAATATCTGGAGTCTACGACGATGCTAAAGATGTAGCGAGGAAAGCTTGGGAGATGGGAGTATCTGATCCGAGAAAGATCGTCTTCTCCGCTAAGATTGGTCTTGCTCTGACGATTGTTGCGCTTTTGATTTTTTATCAGGAACCTAAT…
AT5G05660.1	AATATGGCCGGAACCGCCACCACCGAGTTCCGGTGGAAATCACCACCACAGCCTCCGTCACAAGAGCAACCCATTTCAGATTCAGATTCAGACTCCGGATCTGATTCAGAGAATCATCAGCACCGTCACAATGATCTATCAAACTCCATCTTCGAAGCTTACCTCGATTGCCACTCATCTTCGTCCCCTTCCTCAATCGATCTCGCTAAGATCCAATCTTTTCTCGCCTCGTCTTCTTCCGGTGCTGTCTCGTGCCTTATCTGTCTCGAACGCATTAAACGAACCGATCCTACATGGTCCTGCACTTCCTCATGCTTCGCCGTCTTTCACCTTTTCTGCATTCAATCATGGGCTCGTCAGTGCTTAGATCTACAAGCCGCGCGTGCAGTCACGCGACCT…
AT4G27820.1	ATGAAACATTTCTCTCTACTTTTCATTTTTCTGGTCATCCTCTTGGCAACAAGCTACAGTGATGCCTTTACCAGAAACAGTTTTCCAAAGGATTTCCTCTTCGGAGCCGCCACTTCTGCTTATCAGTGGGAAGGAGCTGTTGCTGAAGATGGAAGAACTCCTAGTGTCTGGGATACTTTCTCCAACTCTTACGATACAGGTAATGGAGATGTAACATCTGATGGGTATCACAAATACAAGGAAGATGTTAAGCTGATGGCAACAATGGGCTTAGAATCATTCAGATTCTCTATCTCCTGGTCAAGACTTATACCTAATGGAAGAGGACTCATTAATCCAAAAGGACTATTGTTTTACAACAATCTCATCAAAGACCTAAAAAGCCATGGAATCGAACCA…
AT5G13740.1	AACCACATTTGGATGGATTGGTGAAAAACAAAATTGCGGGTGGAGGAGGTCCGTGAACATGTGACGAGATTAAAATGACACTTGGGTGACCACCTTTTTGGCCCTCTTTAGCTCCAAGGCTATATATATATATATGCATACATCCATCCATTTGTACATATATACGTGACTCATCGTCTTTTTCACTCCCACACGTTCTGCTCCAGCGATACTGTGAGAGAATCTCTGTGTGGTTCTGAATTCTTAGGCTGGAATTGAATTCTGAAATGGCGGAGGAGTACAAGGAAGCGTTGTTGGAGAAGCAGAACTATCACGACGGATGTCCCGGCTGTAAGGTGGAGCAGATGAAGCAGCTCCGGCGAGGATATCCTTACCTCGAGCTTTCCTTCGTTTGGATTA…
AT3G44290.1	GAGCAAAGCACTCGATCATCGCCTTCTTTTGTACTATATTGTATTGTCTTCTTCACGAGTCTTGTTCCGATTCCCGAGACAGAACATTTTTATTTTTTTTGACTCCTCAAGTTTATCAGAAGCCAAAGGATCGGAAAGACTCTCTTTGCATCATCTCTACCCTTATGGCAGCTGCACCACCGATCGAGCCGGCGGTGACGACGACGTTCCCTGGCTTCAAATTCTCCCCGACCGACATCGAACTTATATCTTATTACTTGAAGAGGAAGATGGATGGTTTGGAGAGATCTGTTGAGATTATACCTGAGGTTGAGATTTACAACTTCGAGCCTTGGGATTTACCTGATAAGTCTATCGTTAAATCGGATAGCGAATGGTTCTTCTTCTGTGCTCGCGGTA…
AT3G21770.1	ATCCTGTCTCTCTTCAGTGACACAAACCCAAAGAAAAGTAGTGAGAAACAAAATCGAGGTAACTACTAGATGAAGACGATGACGCAATTAAATATTGCGGTTGTGGTTGTAGTGACGGTTCTTATTGGAATGTTGAGATCATCGGAGGCTCAACTTCAAATGAATTTCTACGCGAAGAGCTGTCCAAACGCAGAGAAAATCATTTCAGATCATATTCAAAATCATATCCACAATGGTCCTTCTCTTGCAGCTCCTCTCATCCGAATGCACTTCCATGATTGCTTCGTTAGGGGATGTGACGGATCGGTGTTGATAAATTCAACATCTGGTAACGCAGAGAGAGATGCACCACCGAATCTAACACTTAGAGGATTCGGTTTCGTGGAAAGGATTAAGGCT…
AT5G62670.1	GAGTGTGTTAGCTTCCCATACTGCCACTAACCTTTAGCGGTTTTCTCATCTTCTCTACTCTTCTTTCTCTTTTCTGAGAAACCCAAAAGACAAAAACGAAGAAGAAGATTAGGAAATCATCTTGAGAAACAGGAGGTAGCAGGAGAATATGGGGGACAAGGAAGAAGTCCTTGAGGCTGTTTTGAAAGAAACTGTGGATCTGGAGAATGTACCTATTGAAGAAGTTTTTGAGAGTCTGAGATGTAGCAGAGAAGGTCTCACTACAGAAGCTGCTGATGAAAGGCTGGCTCTTTTTGGGCATAACAAGCTCGAAGAGAAGAAGGAAAGCAAATTCCTGAAATTTCTTGGTTTCATGTGGAACCCTCTTTCTTGGGTTATGGAAGCTGCTGCTATCATGGC…
AT5G03730.1	AGAGAGAGAGAGAGAGAGAGAGAGAGAGAGAGACTTTTTTAAAAAGTACAAAAAAAAAATGAAAAACTAGAGAGAGAAACAAGTGGCTAGCTAGCTCGCCAAACTTCTTCAACAATGGCGGTTTCCTAGGGTTTGATGTTTATATGATCGGGAAACTCTCTCATCTAGATCGCGATAACTCTCTTTTCCATGGAAATGCCCGGTAGAAGATCTAATTACACTTTGCTTAGTCAATTTTCTGACGATCAGGTGTCAGTTTCCGTCACCGGAGCTCCTCCGCCTCACTATGATTCCTTGTCGAGCGAAAACAGGAGCAACCATAACAGCGGGAACACCGGGAAAGCTAAGGCGGAGAGAGGCGGATTTGATTGGGATCCTAGCGGTGGTGGTGGTGGTGAT…
AT1G50020.1	CTAAAACTATAAAACACAGCTTCCTTCTTCTCCTATATATTCATCGGCGACGCCTTGATCATGATTCTTTCCGGAAACTGATAAGAGGAACAAAAATGGCTTCTTCTTCTCTGGAGATTGTTAAATTGTGTGGCTCTCCTGTATCGTTTCCCCGCCATAAATCTCCCATAAAATTGGAATGTAGAAAAAGGGTTTTCAGATTACCCAATTCTAGGAGTTGGCATCGTCTTAGGGTTTCTTCATCTGCTCTCAATGGTGGTGATAATCAGTCCAAAGGTGAAGAACCTCCAGAATCTTTATTTATGAAAGAATTGAAGAGACGTGGTATGACTCCTACTTCCTTGCTTCAAGACTATGAAGTGGATCAGGATGAGATCAAAACCGGTAAAGAAACCGGAA…
AT3G28910.1	GAGAGACCCAAGAGTCCAAGACCAAGAGGGGTCAGCAAATTTCTCTTTCTCCTTTTATATATATATATAGAAGAAGAAGTGGACATAGACCTTTGTCGCCAAGCTTAACCATTAGATCCATTTCAGAGCTAAGCGTACTAATTAGTGTACTAAGGGTAGTGTGACTCATTACCACCTAAAGTAGTTTCAATTTTCTTCTATTTTTCTTGGCAAAGAGTTATAGTGGGAAACAAAGGGAGTGGTTAATAAAGAATTAATTAGTTAATTAAGGGAGTTCAAGATCATAATGGTGAGGCCTCCTTGTTGTGACAAAGGAGGAGTGAAGAAAGGGCCATGGACTCCTGAAGAAGATATCATTTTAGTCACTTACATCCAAGAACATGGTCCTGGTAATTGGAG…
AT5G01930.1	GAGGAATCTGTTCTCATCCATAAACCAACGAAAAATGAAGGACCAACTTGGATTCAGAATTGTGCTCTGTTCTGCGGTTTTCATAATTCTGACTCAAAACAGAGCTCTCGCAGACTTGGACAGCGAGTCCCATGAGGTTAACTCAGAATCGGTAGGAGAAGAACAATGGGAGATGGTGCAGAGGAAAGGGATGCAATTCACTCTAAATGGACAACCATTCTATGTGAATGGCTTCAACACATACTGGATGATGACTCTTGCAGCTGACAATTCCACGAGAGGCAAAGTGACGGAAGTGTTCCAACAAGCCTCTGCGGTTGGAATGACGGTAGGCAGGACATGGGCTTTCAACGATGGCCAATGGAGAGCTCTCCAGAAATCTCCCTCTGTTTACGATGA…
AT1G07530.1	AGAGAGAGTAAAAACAATTAATTAGTTCTTATCTTTCATCTGCTTCATCATCTTCTTTCTAGTCTCTCTCTCTCTCTTCACCGCGTACACAGTAACACAGACCCTTTTTCCCTCTTACTCAAGGTTCTTCTTTGTCATCTTGTTGCCGAATCCACAAAGAGGAGAATAAAGATTCGACCTTTATTAGATATTAACGACTCTGGATTTTTGGGTTTTTGGAGTTGGATCCACATGGGTTCTTATCCGGATGGATTCCCTGGATCCATGGACGAGTTGGATTTCAATAAGGACTTTGATTTGCCTCCCTCCTCAAACCAAACCTTAGGTTTAGCTAATGGGTTCTATTTAGATGACTTAGATTTCTCATCCTTGGATCCTCCAGAGGCATATCCCTCCCAG…
AT3G61820.1	GAGCTTCATTTTGCCTTTGTATACTTTTGAGTAGATAGATAGACAGACTATAGTCTATATAAGATCCATGTGACAATAGTTAAAATCCTCATATTTTCATTTCCAATGGAGCGCAAAGTCTTGAATACCCTCGCCTTCTCCGTCTTTGCCGTTCTCTTCTTCACCTCCTCTGCTTCTTCCCAATACCAAACTCTTGTCGTCAACACTCTTCCTTCTTCCGCAACACTCTCATGGCCCGAGTCCGAATCTTTAACTGATGAATCTTTATCCGAGTCCACAACTTCACTCTCTGTCCATTTATCACACGTGGATGCTCTGTCTTCCTTCTCCGACGCATCTCCGGCGGACCTCTTCAACCTCCGTCTCCAACGAGACTCTCTCCGCGTCAAATCTATTACC…
AT5G67590.1	AATCTACAGAAGTAGAAGAAACCAAAGCGAAATCAAAAAGCTCAGCAATTTTCCAGATTTCTCTAATTGACGATGGCGCTTTGTGCTACTACTCAAAGGACTATCCGTATAGCGGCGACGCTCCGGCGTGTTGCTCGACCTTTCGCTACTGACGCGGTGGTTGAGTCGGATTACAAGCGTGGTGAGATCGGTAAGGTCTCCGGAATCCCAGAGGAGCATCTTTCTCGCAAGGTGATAATATACTCACCTGCTAGAACAGCTACCCAGTCAGGATCTGGAAAACTCGGAAAATGGAAGATTAACTTCGTCTCCACCTTAAAGTGGGAGAATCCGTTGATGGGATGGACTTCTACAGGTGACCCCTATGCTAATGTTGGTGACTCTGCTCTTGCTTTTGAT…
AT2G31380.1	CCAAAATCCTCTTAAAATCTCATAAAGCCCTTCTTATCTTCTTCTCTTCTCCTCAACTTGAATACACAGAAACAAAACTGCTTTTGTCTCTCAAGTCATTTGTCTTATAAAAAGGTTCTGTTCTTGAACAAGGGAAAGAAACAAAAGGCTGATAACTCCTGTTTTGTAGATTCCTCTGATATTCAGATTCTTACTTCTCAGGAAAACCCTAAAGAAAATTTCTGTTTTTTTTTGAGAAATATGAAGATACAATGTGATGTGTGTGAGAAAGCTCCGGCCACGCTTATATGTTGTGCTGATGAAGCTGCTCTCTGCGCTAAATGTGACGTTGAGGTTCATGCTGCTAATAAACTCGCTAGCAAACACCAACGCCTTTTTCTTGACTCTCTCTCAACTAAA…
AT1G20030.1	AGAGCGTTCAGATTTCTCTTCAACATAATCATGGCATTGACCTTCTTCTTCTTGTTATCGAATTTGTTCTTCTCCGGTAAGAATCTGCCTGATCTCACATATTTAAAGACTCTAATTATTTTTAAATTTCTTCATTTTTTTCAATCTTAGGAGTTATGTCAAGGAGCTTCACATTTTCAAACAAATGCGATTACACAGTGTGGCCGGGAATTCTATCTAACGCCGGAGTTTCTCCATTACCAACCACCGGCTTCGTCCTCCTGAAAGGCGAGACGCGTACAATCAACGCACCGTCATCATGGGGGGGTCGTTTCTGGGGAAGAACACTCTGCTCAACCGATTCCGATGGAAAATTCTCGTGTGCCACCGGAGATTGCGGCTCCGGAAAAATCGAATGCT…
AT1G20030.1	AGAGCGTTCAGATTTCTCTTCAACATAATCATGGCATTGACCTTCTTCTTCTTGTTATCGAATTTGTTCTTCTCCGGTAAGAATCTGCCTGATCTCACATATTTAAAGACTCTAATTATTTTTAAATTTCTTCATTTTTTTCAATCTTAGGAGTTATGTCAAGGAGCTTCACATTTTCAAACAAATGCGATTACACAGTGTGGCCGGGAATTCTATCTAACGCCGGAGTTTCTCCATTACCAACCACCGGCTTCGTCCTCCTGAAAGGCGAGACGCGTACAATCAACGCACCGTCATCATGGGGGGGTCGTTTCTGGGGAAGAACACTCTGCTCAACCGATTCCGATGGAAAATTCTCGTGTGCCACCGGAGATTGCGGCTCCGGAAAAATCGAATGCT…
AT2G17520.1	GTTAAGAAGATTCAAAAGGAGAACGCGTTAGACACACTAAGGGTGGGGGCAAGGGAGGAGAAACTCGCCGGACAGAGACGGAGATCCCTAAACCGCAGCCTCAGACTAAAGCTTCGCATCTTATCTCCGATCCATCGTTGACTTCACTCTTAGCTGATCATCATCATCATCTCTATCTCTGTTCGGATTCTCCATAATTGATCCGGACCATGCCGCCGAGATGTCCTTTCCTCCGCCATCTTTTCTTCTTACTACTATTACTCTCACCATGGATCATGTCTCCTTGCGGCGGCGCTGCCGACGATGTGACGTATCCGATCGTTCCATCTAGTCCCGGCCGCAGATCAATTTTGCAGATTCGTCGTGAACCACCAACAGAGCCAAATACGAAACTTGTTG…
AT5G20700.1	GTGGAGGTTTACAAACACCACCAATCTTCTCTCTTCTTCTTCTTTTATGTTTCTTCTTTTTGTTTTTGTTTTTTCGATTTAATCTGATCATCAAAACTCTGCTCTCTCAAGATCATGCTTACTAAAAGAACCCATCCCATGATCGGAAAGATATCGGAGCTCCTCGTCGGTGTCAACCGATCCACGGCGGCTCCTTTCTTCGACGTCTTGATGACGAGCCCTAAAAGCCCACTGGATTTCAAGATTCTCCCTCAGATATCTCAAAGAAACAGCTCAAAGAGATTCTACGATGACAATCTTGGTGGCTCTGTTGGTCTAGGGATTGTAGCCGCGCTCGAGAACTCAAACACTCGTCGAATCACGAGCGTTTGTAGATCGGAACCGAACCAACCCGGCCGG…
AT5G25220.1	GGTGATAATTGAAACATATGAAACAATCGTCGTCATAGAAGCAGCAGAGATTCACCTTCTTTCTTTATCTTTCCCTCTCAGAAACAGGAAACAAAATTCAAAAAGAACAAAAAAAAAAAGGTCAAACCAAAACGATGGCGTTTCATCACAATCATCTCTCACAAGACCTCTCCTTCAATCATTTCACCGACCAACACCAACCTCCACCTCCGCAACCGCCTCCTCCTCCTCCGCAACAGCAACAACATTTCCAAGAAGCACCGCCTCCTAATTGGTTAAACACAGCGCTTCTTCGTTCCTCAGATAACAACAATAACTTCCTCAACCTCCACACAGCCACCGCTAACACCACAACCGCAAGCAGCTCCGATTCTCCTTCCTCCGCCGCCGCCGCCGCCG…
AT2G15970.1	ACCATCTATCTACTCTTTACTCTCTTCTCTTCTCACATCAATTATTCATAGTTCTCTCTTCTCCGGCAAGAAAAGATGCCTATGAAGTCGTTGAGGAATGACCATGGAACCCTTAAGGCCATGATCGGATCCGATTTCAACGAGCTCACTATCGCTGCTAAGAACCTAGCTACACACGCCTTCACACTCACTGGTTTAGGCTTTGGTACCTCTGTCCTCGAATGGGTTGCTTCAATCGCCGCCATATACTTGTTGGTGTTGGATCGAACCAATTGGAAGACGAATATGCTCACATCACTTCTCATTCCTTACATCTTCTTCAGTCTTCCTTCCTTGATCTTTGGTATTTTCAGAGGAGAAATTGGTAAATGGATTGCTTTCGTAGCTGTTGTTGTACAA…
AT3G09440.1	GGAAAAAAGAAAACAAACCTAGCCGCAATTCACAATTCCTCTTTCACAATCTTTCTTTCGATTTTTTAGCTTAATCCTGAGTAGCGTTAACAATGGCTGGTAAAGGAGAAGGTCCAGCGATTGGTATCGATCTCGGTACCACTTACTCTTGCGTTGGAGTTTGGCAACACGACCGTGTTGAGATCATTGCTAATGATCAAGGTAACAGAACCACACCGTCTTACGTCGCCTTCACTGATAGCGAACGGTTGATTGGTGACGCCGCAAAGAATCAGGTCGCCATGAACCCGATTAACACTGTTTTCGATGCGAAGAGGTTGATTGGTCGAAGATTTACTGATAGCTCTGTTCAAAGTGACATCAAATTGTGGCCCTTCACGCTCAAATCTGGACCTGCTG…
AT3G06420.1	GTTTCTTCTCGAACAATCAAAAACGAACTAACCAAACATAAAATTGAACACATCCTCTTCCTCTGCTCTCTGCAAACAAAAAAACACCGATTCGGTCAGGAATCATTCGTCGTGAAATCTGTAATGGGGATTGTTGTCAAGTCTTTCAAGGATCAATTCTCCTCTGATGAGAGATTGAAGGAGTCGAACAACATCATTGCGAAATATCCAGATAGAATACCTGTGATCATTGAGAAATATTCAAACGCAGATCTGCCAGACATGGAGAAGAACAAATACTTGGTCCCACGAGACATGACTGTTGGACATTTCATCCATATGCTAAGCAAAAGGATGCAGTTAGATCCATCCAAAGCTCTCTTTGTTTTCGTACACAACACTCTTCCTCAAACCGCTAGT…
AT4G28610.1	AAGAAGGCGAAGAAAATCATCACCACCGTCAACTTTTCTCTTGCGGACAAGACGATTCTCCGATTATCCCCAAGAGGAGAATCCTCATAATCATTTTCTCCGATTCGATTCGTCTTCCTTGGTCCTGGATTGCTTCATGAATTTCTAGGACAACAATGGAGGCTCGTCCAGTTCATAGATCAGGTTCGAGAGACCTCACACGCACTTCTTCAATCCCATCTACACAAAAACCTTCACCAGTAGAAGATAGTTTCATGAGATCAGATAACAACAGTCAGTTAATGTCTAGACCATTAGGACAAACCTACCATTTACTTTCATCTAGTAACGGTGGAGCTGTTGGACATATATGTTCTTCTTCATCATCTGGTTTTGCAACCAATCTCCATTACTCAACTA…
AT5G49810.1	AAAACCCAACAGACTTCACACTTTCACTTTCATTCGCTTTTTCTTCTCTATTACTGCAATCACTTGTTCACGATAATGGCGGACCTCTCCTCTGTCGATGAGTTCCTGAATCAGTGCAAACAATCCGGCGACGCAGCTTATGGCGCCTTGCGATCGGTCTTGGAGCGGCTCGAGGATCCGAATACTCGATCTAAGGCTCGGATCTTCTTGTCTGACATCTACAAACGCGTCGGATCTTCTGAGACGTCTCTCCAAACCTACCATTTTCATATCCAGGACATCTATCTCGATCAATACGAAGGCTTTCAGTCCAGGAAAAAGTTAACCATGATGGTCATTCCTAGTATTTTTATTCCAGAAGACTGGTCATTTACATTTTATGAAGGACTTAACAGACAT…
AT1G25440.1	ACTGACACAAAAGGGAATGCGCTTCATGCGGGTCATCCTCTTAATCTCAAACTCTCTAGGACTACACTAAATCTAACTTTTTGCAGAGAGCAAAAGATTCAATAATTGAGATTGATCTCAAAACCAAAGCTCTCGTGCTCTTGTCGTTGATGTTGGTTGTGTAGACTTTGTATACAATGATGAAAAGTTTGGCGAATGCTGTTGGAGCGAAGACGGCGAGGGCTTGCGACAGCTGCGTGAAGAGACGTGCACGGTGGTACTGCGCGGCCGACGATGCTTTTCTTTGCCAGTCTTGCGACAGTTTGGTCCATTCAGCAAACCCTCTTGCTCGCCGCCACGAGAGAGTCCGTTTGAAGACGGCTAGCCCGGCGGTCGTAAAGCATAGCAACCACTCATCAG…
AT3G26210.1	GAAGGAAAAAAAAAAAAAAAAAACAGAGCAAGAAAAAAAAAATGTCAATTTTCCTCTGTTTCCTCTTGCTTTTGCTACTTCTTTTAGTAACAATAATCTTCACAAGAAAATCTCAATCCTCAAAACTGAAACTTCCTCCGGGTCCACCAAAACTTCCGATTATCGGAAACTTACACTACCTTAACGGATTACCTCACAAATGTCTCCTAAACCTCTGGAAAATCCACGGACCAGTGATGCAGCTCCAGTTAGGATACGTCCCTCTAGTCGTAATCTCCTCAAACCAAGCAGCAGAAGAAGTTCTCAAAACTCATGACCTAGATTGTTGCAGCCGACCAGAAACCATAGCGTCAAAAACAATATCTTACAACTTCAAAGACATAGGATTCGCTCCTTACG…
AT3G16500.1	AGAGAGAGAAAAAAAAAGCTTTGATTTTGTATAAAATCCCACCACTGCTCTCTTACCATACCTTCATTACACATCTCTCTTTCTCTCTCTCGCTCTCAGTTTTGTGGGATTGTTTCTTTAAAAGGGGTTCTTAGGGTTTAGTGAAGCTATAGATTTCAATTTCATACATAGTTAACGTATAGAAGGAATCTTGGGTTGATCAATGGAAGGTTGTCCAAGAAACAGAGAAATCGGTCCAAAACTTCTTGATTTGATTCCACAAGGAAGGAAATGGTACCAAGAAGACAAGAACAACACAGATCAGGAGAAGAAACTTGAGCTAAGGCTTGGACCACCCGGTGGTGATGAAGAAGATCATTCAGCAATCAAGAAGAAGAACACAGAGATAAGAAACATCAA…
AT1G75710.1	TTCGATTTCAACACCTAAAAATAAAAGCTTATAATTAAAGAACCATAAAGACGAACACAAAAGAAACTCTCACATTCTCAAGAGTTTCTTTCTTCTTTCAATGGCTTTACTAACTTTCTTGCCGGAGAACGCAGAGGCGCCACAAAAACACAAGCCAACGTCTAGCAAACGAAAGAAACGCGATAATCCCACCGACCAAACGCAGACACAGAAACATAAACCGCAGAAACCGAAGAAAGCAGTACCTCCGAAGCAGCCATCTTCATGGGACCAAATCAAGAACCTATTGACTTGCAAACAAATCGAAGGGTCAAGAGTCCATGATCCTTCCAAGAACTCTCAATCTGGTCCGTCCATGACAACTAACTTATCTCCTTCCAAGCTTGGCTCGTCGTGCAG…
AT2G43710.1	ACGCTCAACGCTGTGCATAAGCATTCTCTTTCTGTGGACGAAACTAAACCTGAGAGAAAAAGCCAGAAGAACCAAACTCAGACCGAGAGATAGAGATTGAGGGAGAGCTCTAGCTCTGTAGAAAAGAAGGATTCATTCATCATATCCAGAAATGGCTCTAAAGTTTAACCCTTTGGTGGCATCTCAGCCTTACAAATTCCCTTCCTCGACTCGTCCGCCAACTCCTTCTTTCAGATCTCCCAAGTTCCTCTGCCTCGCTTCTTCTTCTCCGGCTCTCAGCTCCGGCCCCAAGGAGGTTGAGAGTTTGAAGAAACCATTTACGCCACCCAGGGAAGTGCATGTTCAAGTCTTGCACTCCATGCCACCTCAAAAGATCGAGATCTTCAAATCTATGGAAAA…
AT3G01980.4	TGGTGGATCATGTGGTTAGGCATTAATTATTTGCTTTGTTTCGCCGTTTTGGTAACACACAGACACAGTTCCGAGTTACTTTGGCAAAATGGAAAATCCGGCGAAGAGAGTGTTGATGACATCCAACGGCGACGAGGTGTCCCGAAACATCGCTTTCCATCTAGCCAAACACGGTTGCAAGTTGGTAATGATGGGAAATGAGGGTTCCCTAAGGAGCATTGTAGACAAGATTAGAGATTCCATTGAGGGAGCCTTCCCTGCCGATGTTATAGCACTCGACATGGAATCTGACTCTGAAGTTGCTTTTCATGCCGCTGTCCAAAAGGCATGGGAACTTTCCGGCCATTTCGATGCTTTTCTCAACTCTTATACCTACCAAGGAAAGGTGCAGGACATTCT…
AT4G13980.1	ACGGCAAAGGATCTCTCTCTTTCCCAGCATCACCATCTCTTGTACCAGTTTCTGATTAGATTCAACAATGAACGGCGCATTAGGTAACTCCTCCGCCTCCGTTAGCGGCGGAGAAGGAGCCGGAGGACCAGCGCCTTTCTTGGTGAAAACCTACGAGATGGTCGACGATTCATCAACGGACCAGATCGTATCGTGGAGCGCTAACAACAACAGCTTCATCGTTTGGAATCATGCCGAATTTTCACGCCTCCTTCTTCCAACCTACTTCAAACACAATAACTTCTCTTCCTTCATTCGTCAGCTCAATACCTATGGGTTTAGGAAGATTGATCCAGAGAGGTGGGAGTTTTTGAATGATGATTTTATTAAGGATCAGAAGCATCTTCTCAAGAATATACA…
AT4G31820.1	GTTCGAGACAAGTTCGTCAGAAGGAAAATAAATCATCATCATTCCTCATCCCTTCCCGAAGCTGCTCTAAGGAAAGAGATCCACTATTACTACTACTATACATATATAACTATAAAAATAAATAAACTTTCATTGAGATTTGAGCCAAACAGAGAAGAAGAAGAAGAAGAAGAAGAGAAGATCTCCAGCGGATCAGTCCCCGCTTTAAAAGCATTGGCGGCGTCTGATTTCATTTCTCTCTCTCTCTCTATCTCTCTTTAATTCCCTCAAAGACAAAGCCTTTTTCTCTATATATATATATATATCTCTCTATCTTTCGCCATTTTGGTTTTTGCTTCTCTCTGTGTGTGAGTGATTATGATGATGGGATTATCTTTCTAAAGCTTTTTGTTTTCCTGA…
AT2G26250.1	GCCAACACAACTCCTTATAAGATATACACTTCATCAACCTATAGATCTCACTCACATAATCAACCTACAAAACAAAAACAAGAATGGGTAGATCCAACGAGCAAGATCTGCTCTCTACCGAGATCGTTAATCGTGGGATCGAACCATCCGGTCCTAACGCCGGCTCACCAACGTTCTCGGTTAGGGTCAGGAGACGTTTGCCTGATTTTCTTCAGTCGGTGAACTTGAAGTACGTGAAACTTGGTTACCACTACCTCATAAACCATGCGGTTTATTTGGCGACCATACCGGTTCTTGTGCTGGTTTTTAGTGCTGAGGTTGGGAGTTTAAGCAGAGAAGAGATTTGGAAGAAGCTTTGGGACTATGATCTTGCAACTGTTATCGGATTCTTCGGTGTCT…
AT5G08520.1	TTCCCCTTCCTTTAACAATGGCGTTTTGACCCCTCCCTATCTCTCTCTCTCTCTCTCTCAGTCTTCTGGGTTTTTCCTATTCCTCTTTCTCTCTCTCTCCTTCAAGTTGCTGCAATCCCTTGAAAACCCAATAAACCCCCAATTTTCCATTTCTCATAAAGTTCACATTTTTCCTTCTTCTTCTTCTGCCAATTCTCTGATTCCCTCGTTTCAATCTCCGTTTTGCTTTGCCTATCAGATAAATTTCTTCTTGCTTTCCTTTCTATCTCATAACGATAAGTTGAATTAATCTTTGCGTCTTAGTTCATCAGTAGAGAGAGTAGGGTTTTTTCCGCTTATTTTTAGGGAATTTCATTTTGTTGGAGGTGAGAATCTCTATTCGAGTCCCCAAGATTCTCT…
AT4G23100.1	AGCTCCACTGATCGGCTCATGCTCCACTGATCAACTTTCTTTCATTTTTTTATCAGTTTCTCATTTCTCTCTCAGTCGCATATAAATTTGAAACGCCGATTCGTTTTTGCTCTTTAAGCTTTCTTCTTGATTTCGACGGTGTCTCTCAATCTCCGTCAAGCTTGACGAATTTCAGGAGCTATATATACCATGGCGCTCTTGTCTCAAGCAGGAGGATCATACACTGTTGTTCCTTCTGGAGTTTGTTCAAAGGCTGGAACTAAAGCTGTTGTTTCGGGTGGCGTGAGGAATTTGGATGTTTTGAGGATGAAAGAAGCTTTTGGTAGCTCCTACTCTAGGAGTCTATCTACCAAATCAATGCTTCTCCATTCTGTTAAGAGGAGTAAGAGAGGGCATCAA…
AT5G14250.1	AGATAATTAAACAAACAGTTTAGCAAAAGATTTTGAGAGGGAGAAAAAGGGCGATCGATTAGGGTTTTTGTGTTTTCGTCTTAGTATCGAAGATGATCGGAGCTGTGAACTCGGTGGAGGCTGTGATAACGTCAATCCAAGGTTTATCGGGGAGTCCAGAGGATTTATCTGCACTTCACGATCTTTTGAGAGGAGCTCAAGACTCGCTCCGAGCCGAACCAGGTGTTAATTTCTCTACTCTTGACCAGCTCGACGCCTCGAAGCACTCTCTCGGTTACCTGTATTTCCTTGAGGTTCTTACCTGTGGTCCAGTGTCGAAGGAGAAAGCTGCTTATGAGATACCGATAATTGCACGGTTCATCAATTCTTGTGATGCTGGGCAGATTCGTTTGGCGAGCT…
AT1G76900.2	ATTGAATTATAAAAATAGTGAAAAAATAGAAGATGTGTTCGTGTTCGTGGAGCGGAGGACAACGTAGTTGGTTTCCGCGTGCTGTACGAGACAGATAACTTCTACAGAGAGAAACAAAGATCGAGACAAAAAGAAACCCTTAAAGGATTTGAACGGAGAAGACGAGGAAAAACAAAGACACAACTCTAACCTTTAGAGAGAGAAAAACAAATGTCGTTCCGTAGCATAGTTCGTGATGTGAGAGATAGTATAGGAAGTCTATCGAGGCGTAGTTTCGACTTTAAGTTAAGCAGCTTGAACAAAGAAGGTGGTAAATCCCGTGGTTCGGTTCAAGATTCTCATGAGGAACAACTTGTAGTAACGATTCAAGAAACACCGTGGGCGAATCTACCTCCAGAG…
AT2G31280.1	TTCCTTTTTCCGGCGAATTTCTGGGCTGAGATTGTTAGTGTCTCTGAGTGATGCAGAGATCAACTGTTGTAGTTAATCAATATCTTCTGACATAAGCTAAACTCGATTCTTTCTTACAATCTCTCTGTCTCTCTCTGCTTCCTTTTCTACTGTCTTCTTTCTTCTTCTCTAGCTTTTGAATTTTCAATATTGATTTCTCCCATGGCGAGTAGCAGTTGCAGCAGATCTATCTCTGTTTCAAATTCTGATTCTCTCGGTGTTTTTTGTTTGAGCTAGGGCTAAATTAGTTTCCTTCTTGGGTTTTTATTCGTAATCCGATTCAAAGTTTGTATCTTTGGGAGGGATGGGTAAGAGGCAAATATCACAAGATGAAGTAGGTCCGCCCATAAAACCAAGAGC…
AT4G24960.1	GTCTTCTTCTTCTACATAAAATTGATTCGCCTCGAAATTTACACAGACTTGTCGCTCTCTCTTTCTCTCTTATTTCACAGAGCCCCTAAACATTTCCAAAAATCTTGCAAAGGAAGAAAAACAATGGACAAATTTTGGACTTTCCTCACTGCTCTTCATTCAGGCGCTGGGCCTATCGTGATGTTACTTTATCCATTGTACGCATCGGTGATAGCAATGGAGAGCACAACAAAAGTGGACGATGAACAGTGGCTTGCGTATTGGATAATATATTCGTTCCTCTCACTCACGGAACTGATTCTGCAATCGCTTATTGAGTGGATTCCGATTTGGTATACGGTGAAACTTGTGTTCGTGGCTTGGCTAGTTCTTCCTCAGTTTCAAGGCGCAGCTTTTATC…
AT3G10250.2	AGTAAAGAAATTGATCCACGATCGATCAACAAAGTGAGGAACAAGGTCTGGTTTACAAAAGTCTCATAGATGTCGAGTGGAACAGTGAGAAGGGTTTCACGTCAAGATATACAACTGGTTCAAAACCTTATAGAACGATGCCTTCAACTTTACATGAATCAGAAAGAAGTTGTGGATACTTTACTAGAGCAGGCTAAAATCGAGCCTGGGTTCACAGAACTAGTTTGGCAGAAGCTTGAAGAAGAGAATCGGGAGTTTTTCAAAGCTTACTATCTTAGGCTAATGGTTAAACACCAGATAATGGAATTCAACAAGTTGCTTGAGCAGCAGGTTCACCACATGCGTCAGATGCATCCAACTGGTGTTGCTTCTGTCCAAAACACAAATGGTTCTCATCTT…
AT4G01070.1	AATGATTCACACAAACTCTCTATATAAAGCCATTACTTAATACCACACAAATTACAAAAAAAAAAAGAAAAAAGGAGATAATAATCACAAACTACAAAAGTAGAAAGAAGAAAAAAGAACAAAGTATCAGTTCTTGAATATTTGCATCAATGGAGGAATCCAAAACACCTCACGTTGCGATCATACCAAGTCCGGGAATGGGTCATCTCATACCACTCGTCGAGTTTGCTAAACGACTCGTCCATCTTCACGGCCTCACCGTTACCTTCGTCATCGCCGGCGAAGGTCCACCATCAAAAGCTCAGAGAACCGTCCTCGACTCTCTCCCTTCTTCAATCTCCTCCGTCTTTCTCCCTCCTGTTGATCTCACCGATCTCTCTTCGTCCACTCGCATCGAAT…
AT3G10850.1	TGATGATACAGCTAGTGTTCCGGAGGAGAAGGACGATCGATCTAAGGAGACGATGAAGATCTTCCACGTTCCTTGTCTGCAAGACAACTACTCTTATCTGATAATCGATGAGAGCACCGGAGACGCGGCGGTTGTGGATCCAGTTGATCCGGAGAAGGTGATCGCATCGGCTGAGAAGCACCAAGCTAAGATCAAGTTCGTACTCACTACGCATCATCACTGGGATCATGCCGGTGGAAACGAGAAGATTAAGCAGTTGGTTCCTGATATCAAAGTATATGGAGGTTCTCTGGATAAGGTGAAGGGTTGCACTGATGCGGTTGATAATGGTGACAAGCTGACTTTGGGTCAGGATATTAACATATTGGCTCTCCACACTCCTTGTCACACCAAGGGTCA…
AT2G24570.1	AGTTTCGCTCTCTCATTCATCAAAAAAAACTTGCACATCTTCTCAGATCTTCAAGTTTCTCCTCTGGTTTCTCATCATGACCGTTGATATTATGCGTTTACCTAAGATGGAAGATCAAACGGCTATACAAGAAGCTGCATCACAAGGCTTAAAAAGCATGGAACACTTGATTCGTGTCCTCTCTAACCGTCCCGAAGAACGTAACGTTGATTGCTCTGAGATCACTGATTTCACAGTTTCTAAGTTCAAGAAAGTTATCTCTCTTCTTAACCGTTCCGGTCACGCCCGGTTTAGACGTGGTCCGGTTCATTCCCCTCCTTCCTCCTCCGTTCCTCCACCGGTGAAAGTGACAACTCCGGCTCCCACTCAGATCTCTGCTCCAGCACCGGTTAGCTTCGT…
AT3G05690.1	AAATACTAATGTGTGTGAATGAATCTCTGTTTCTTGTTTTGGAACCGAGATGGCTTCCTAACAATTGGGCTTTTCTCTGCCTCTTCCTAGGAATCTGAAGCTCTTCTCTACTCTCTACTCTATCACTCCATCTGTGAACATATCTTTCTTATTCTTCTAGGCACTATCTATTTTTCACTTTTTGTAATTGGAATTTGGAGATGGCTATGCAAACTGTGAGAGAAGGTCTCTTCTCTGCTCCACAGACTTCTTGGTGGACTGCTTTTGGATCTCAGCCGTTGGCTCCGGAGAGTCTCGCCGGCGATTCTGACTCATTCGCCGGAGTTAAGGTCGGATCTGTCGGAGAGACAGGACAACGTGTGGATAAACAGAGCAACTCTGCAACGCACTTAGCTTTCT…
AT3G45010.1	ATAACCCAAAAATTCTCTCACAGAAAACCAAAAAAAAAATGGACTCCAAAACAACTTTTCTCACATTTCTCCTCTGTATTTTCATTTTCTCTCATTTTTCACCCTCAACTTCCAAATCTCTGACAGAAAAGCCCTTATCTTTCTCACCGTCGGCGAGTTTGCCGACTCTCACGGCGGAGAGACTTATCAAAGGATTCAATTTGATGCCTACACGCGACGTCAATGTCATCGATGAAGAAGGTTCTGAGGCTCCGAGACTGGTCGAGAGAGCATTCGATTTGCCGGCGGCGGTTGACCGTCGTGGCTCCGGTGGTTCTCCGTCGGTTCAAGATTTTGGTCACCATGCTGGTTACTACAAACTCCCTAACTCAAAAGCAGCAAGGATGTTCTACTTTTTCT…
AT5G67190.1	ATGGAAGGCGGCGGAGTTGCTGACGTGGCTGTCCCCGGTACGAGGAAGAGAGACAGACCTTACAAAGGAATTAGGATGAGGAAGTGGGGAAAGTGGGTGGCGGAGATTCGTGAGCCTAACAAGCGCTCTAGGTTATGGCTTGGCTCTTACTCTACTCCCGAGGCGGCGGCGCGAGCTTACGACACGGCGGTTTTCTATCTTAGAGGACCTACGGCGAGGCTTAACTTCCCTGAGCTTCTTCCTGGGGAGAAATTCTCCGACGAGGATATGTCGGCTGCGACCATCAGGAAGAAAGCCACGGAGGTCGGTGCTCAGGTTGATGCTTTGGGCACGGCGGTGCAAAATAACCGCCACCGTGTTTTTGGTCAGAATCGAGATAGTGATGTGGATAATAAGAAT…
AT1G55110.1	ACACACAGAGATAGAAAGATAATAATAAGAGTTTCTTCTCTCATCCACAATCTCTCCCTCTCTCTCTCTTTCCTTCTTCTAGCTAGGGTCATGATGATGAACAGAGACATATTATTTCATCAACAACAACAGCAACAAATGGAAGAGAACATGTCGAATCTAACATCAGCTTCAGGAGATCAAGCAAGTGTGTCTTCAGGAAACAGAACTGAAACTAGTGGCTCTAACATTAATCAGCATCATCAAGAACAGTGTTTTGTTCCACAATCGTCTCTTAAGAGGAAGAGAAATCAACCAGGAAATCCAGACCCAGAAGCAGAAGTGATGGCCTTATCACCAAAGACACTAATGGCGACAAACAGATTCATATGTGAGGTCTGCAACAAAGGTTTTCAAAGA…
AT1G78370.1	CTCTACTATAACACACACTCGCTTGTTCACGCACAACAAAAAGCAAGAATATATACCACTTTGTGAACTTCAGAGATCCTATAGCAATGGCGAACCTACCGATTCTTTTGGATTACTGGCCAAGTATGTTCGGGATGAGGGCTAGAGTTGCGTTGCGAGAGAAAGGTGTTGAGTTTGAATACAGAGAGGAAGATTTCTCGAACAAGAGCCCTTTACTCCTCCAGAGTAATCCCATTCACAAGAAAATCCCGGTTCTGGTCCACAACGGTAAACCGGTATGTGAATCTCTTAACGTTGTCCAGTACGTCGACGAGGCTTGGCCCGAGAAGAACCCGTTCTTCCCTTCCGATCCTTACGGGAGAGCTCAGGCTCGATTCTGGGCTGATTTCGTGGACAAGA…
AT4G19230.1	ATCACAAACATTTCTTCCATTACATTAAAACTCCAAAAAATTCATTTTTGTTTTCTTTTAGAGTTCACAAGTTCTTCGTTGTTCAGCTACTCCCACTGTCATAACACGAAGTGGGTTTTTTTCTGATCAAAGAACAAAAACAAAAATGGATATCTCCGCCTTGTTTCTCACTCTCTTCGCCGGAAGTCTCTTCCTTTACTTTCTCCGGTGTCTAATCTCTCAGCGCCGCTTTGGATCTTCCAAACTCCCACTCCCTCCGGGAACAATGGGTTGGCCTTACGTCGGAGAAACTTTCCAGCTTTACTCTCAAGACCCTAATGTCTTTTTCCAATCAAAACAGAAAAGGTATGGATCGGTGTTTAAGACTCATGTATTGGGATGTCCATGTGTGATGATCTC…
AT5G14120.1	TTTTTTCTTTTTCTTCTTCCTCACTAAAATCCACTTACAAGTTGTAACCAAATTTTGATCATATTAAAATTATCGTAATTAACAAACTAAACAGGAATCGCATATCTGCAATAGTAACTATTTCACAGATTGGTTTTATCTTTTCTATGTCTTGTCCTTTTTTGTCCAATTTAAGACCATAAAAGGAGAAAATCGTGTGAAAGACAAGACAGATAGACAGACACGAATATTCAAAAAAAAAAATTTCTTTTCTCTTTCTAACACCACAGATTTCGCAATCGTGTTTTGATCTGATTCTTCCAGGATTCTCCCGGTGGCGGAGAGAAGAAACAAAGGAAACCCAGAAAGCATTTTTCTCAATGGCGTCGACTACACGAGAAAAGTTTGTATCTTTCATAA…
AT4G27430.2	CTTTCACTCTTCCCTTCTCTCTCCCCAAAATAAATCAGAAACCTATCAACATTCTTCAACAGCCACAAGTAAAATTTATAGACATTTCTGTCTGAAGAAGAAAAAGATTGAATTTTTTTGCTTGTTGTGGGTTCTTTAATGGATCCAAGAACAAGACTTGACTATGCTCTGTTTCAGCTCACACCAACTAGAACAAGATGTGATCTTGTGATATTCTCTGGTGGTGAGAATGAGAAACTTGCTTCTGGGATTTTTCAACCTTTCGTTACGCATCTCAAGAGCGTTAGTGATCAGATTTCTAAAGGTGGATACTCCGTTACTCTCCGTCCTTCCTCCGTTGGTGTTCCTTGGTTTACTAAAGTGACCCTTCAGAGATTTGTGCGATTTGTGACTACTCCG…
AT5G05690.3	CCGTGTGCCCACTCTCCCCTTCTCCATTAATACTCTCTCTCCCTCATCCTCTCTTCTTCTCTCATCATCATCTTCTTCTTCAATGGCCTTCACCGCTTTTCTCCTCCTCCTCTCTTCCATCGCCGCCGGCTTCCTCCTCCTACTCCGCCGTACACGTTACCGTCGGATGGGTCTGCCTCCGGGAAGCCTTGGTCTCCCTCTGATAGGAGAGACTTTTCAGCTGATCGGAGCTTACAAAACAGAGAACCCTGAGCCTTTCATCGACGAGAGAGTAGCCCGAACGAAGGGAAGCTTTTTGAGTGTTCTTATCCTGCTTCCATTTGTAACCTTTTGGGGAAACACTCTCTGCTTCTTATGAAAGGTTCTTTGCATAAACGTATGCACTCTCTCACCATGAGC…
AT4G17260.1	CAGAAACCAAATTCGAAGAAGAAACAGAGAATCATCAAATCAAATCCCTAAAAATTGATTTTTGAAATGGAGAAGAACGCATCGACTTCGTCGTTGAAGGACTTGGGTCCGAGTGGTCTAGATCTAACCAGCGCCTTTTTCAAACCGATCCACAACTCCGATCCTTCTCTCCCTTCAAACCGACGTACCAAAGTCTCCGTCGTCGGAGTCGGAAACGTCGGAATGGCCATAGCTCAAACCATCCTCACTCAAGATCTCGCAGACGAGATCGCTCTCGTTGACGCCAAACCCGATAAGCTTCGTGGCGAAATGCTTGATCTCCAACACGCCGCTGCTTTCCTCCCTCGAACTAAGATCACCGCTTCTGTTGATTACGAAGTCACCGCTGGATCTGATCTT…
AT5G51070.1	AAAAACAAAAAAATAACGTTGCCTTGACGTGTCATCTTACTCCATCCCTTCCTTTTGCTTCTTCTCCTTTACTTCCTTTTTTTTTTCTTTCCATCATTTTGTCACAAACCGGAAAAAAAATCTCACCGGAGAAAAAATAAATCTCACCGACGACGAATTCGATCATGGAGGTGTTATCTACTTCCTCACCTCTAACGCTTCACTCCCACCGACTCCTCTCTGCTTCTTCTTCTTCTTCACATGTCACCTCCATCGCCGCTTCTTCACTTTCTTCATTCGCTTCTTCATATCTCGGAATCTCCCTTTCTAACCGCACGATCCACCGCTTCTCCACAACTCCGACGAACTTAAGACGATTTCCTCAAAGAAAACGGAAGAAATTCACTCCGATTTCAGCGG…
AT4G15660.1	CAGTCTCCTTGATTGTCTCTAATTTTCCAATCTTTCATTTCTGATTTTGCATTGTAATCGAACATACCCACTAATATCCTTTGCAAGCCGCTTTTCAAACAACCTATTACATTATAACACCAATGGAGAAGATACAAAAGATGATCTCCGAGAAGTCGGTAGTAATATTTAGCAATAACTCTTGTTGCATGTCACACACAATCAAGACTCTCTTCTTAGACCTTGGCGTGAACCCGACAATCTATGAGCTAGACGAGATCAACAGAGGAAAAGAGATAGAGTATGCATTGGCTCAGCTTGGCTGCAGCCCGACTGTGCCAGTGGTGTTCATAGGAGGGCAGCTTGTTGGTGGAGCCAATCAAGTCATGAGTCTCCATCTCAACCGTTCTCTCATTCCAA…
AT2G18790.1	CTTCAATTTATTTTATTGGTTTCTCCACTTATCTCCGATCTCAATTCTCCCCATTTTCTTCTTCCTCAAGTTCAAAATTCTTGAGAATTTAGCTCTACCAGAATTCGTCTCCGATAACTAGTGGATGATGATTCACCCTAAATCCTTCCTTGTCTCAAGGTAATTCTGAGAAATTTCTCAAATTCAAAATCAAACGGCATGGTTTCCGGAGTCGGGGGTAGTGGCGGTGGCCGTGGCGGTGGCCGTGGCGGAGAAGAAGAACCGTCGTCAAGTCACACTCCTAATAACCGAAGAGGAGGAGAACAAGCTCAATCGTCGGGAACGAAATCTCTCAGACCAAGAAGCAACACTGAATCAATGAGCAAAGCAATTCAACAGTACACCGTCGACGCAAGACTC…
AT1G14980.1	CTTCCGTCTTATGTGTCTCTGCCCCAAATTAAAAACTCAGAAACCCTAGAAAATTCCGATTCATCAACTGAGAGAGAAGAAGAATTGAGAAATGATGAAGCGTCTGATCCCAACGTTCAACCGCATCTTGGTGCAGAGAGTCATCCAGCCCGCTAAAACCGAAAGCGGCATTCTCCTACCTGAGAAATCCTCCAAGCTGAACTCAGGCAAGGTGATAGCTGTTGGACCTGGATCAAGGGATAAGGACGGGAAATTGATTCCGGTCTCTGTGAAGGAAGGCGACACTGTTCTTCTTCCAGAGTACGGTGGTACACAGGTCAAGCTCGGCGAGAACGAGTACCATCTCTTCCGGGACGAGGATGTTTTGGGAACTTTGCACGAGGATTGAAAAGGCTAAGC…
AT5G01650.1	CTGGGTGGTCTTACTCTCTTTATCCGCTTGACTAAAAAAAATTGGCGTCGAGTGATAGAGACGAAGAAGAAGAAGAAAATGCCGTGCCTCAACCTCTCCACCAACGTTAACCTTGACGGCGTCGATACATCTTCCATTCTCTCGGAAGCTTCCTCCACCGTCGCGAAAATCATCGGCAAGCCTGAGAACTATGTGATGATTGTCTTGAAAGGCTCAGTGCCTATGTCATTTGGCGGGACCGAGGATCCTGCAGCTTATGGTGAATTAGTTTCTATCGGTGGCCTTAATGCGGATGTGAACAAGAAGCTAAGCGCTGCTGTTTCCGCCATTCTTGAGACTAAGCTATCGGTGCCCAAGTCTCGATTCTTCCTCAAGTTTTATGACACCAAGGGATCCTTC…
AT1G49130.1	ACTTTAAGATCTTTCTTGTTCTTAGCCCATGACAAGTCACCAAAATATCAAAATTTCAGAAAAAATTATGATTTCAAAGTACCAAGAAGATGTCAAGCAGCCACGAGCTTGCGAACTTTGTCTGAACAAACACGCAGTTTGGTACTGTGCCTCCGATGATGCTTTCTTGTGCCATGTTTGTGATGAATCAGTGCATTCTGCAAACCATGTAGCGACAAAACACGAGAGAGTTTGTCTTAGAACAAACGAGATATCGAATGATGTGCGTGGGGGAACAACATTAACCTCGGTTTGGCACAGCGGGTTTCGAAGAAAAGCAAGAACTCCTAGATCTCGGTATGAGAAAAAGCCACAACAAAAGATAGATGATGAGAGAAGAAGGGAAGATCCTCGTGTTCC…
AT5G57655.2	TCAAGGGGCAAAACTGAAAATCACACAAAAACAAACAAAACTTTGCTTACGTCACATCATTATCTGTGACTAATTCTTAATCATCATCATCATCATCACTTACTTAAATCTAAAAAAATCTCTGTTTGTATATATATTATCTTTGCGATTTTTATCCAAATCTTCCAAAGCTTAGTTTTTTTTTTTTTTCAATTTCTCTCTTGCGTTTTCGATTTTATTACAAGAACTTTGTTTTGGGCTTCATCCATCGTTCAAGGTTCGTTGAAAACTATGAAGAAAGTTGAGTTTTTTATGCTCCTTCTCTGCTTCATCGCAGCGTCATCTCTAGTGTCTGCTGATCCACCAACATGTCCTGCTGATTTGGGAGGCAAGTGTAGTGATTCTGATGACTGGCAAGGT…
AT4G33490.1	GAGAAAATGAATGTCCGTTTTATGATTGTGTTGATGGTAATGTCTCTGGTTCTGGGTTTTTCGTCGGCAGTTGATTTCAGATGGAGGAAAACTGCAGGATTCTCAGATAGATTCACCAGAGCTGTTTCTTCAGTCGTGTTCCCAGTTCATGGCAACGTTTATCCTCTTGGGTACTATAATGTAACCATCAACATAGGACAACCACCAAGACCTTATTATCTTGATCTTGATACTGGTAGTGATCTCACTTGGCTCCAATGTGATGCTCCTTGTGTTCGTTGCTTGGAGGCGCCTCATCCACTGTATCAGCCTAGTAGTGATCTTATTCCTTGCAATGATCCACTGTGTAAGGCTTTGCATTTGAATAGTAATCAGAGATGTGAGACTCCAGAGCAATGT…
AT2G41560.1	GCTCAATCCTCTCTCTCTCTCTCTCAGCTGCCTTCGCGCCGGCGAAGTTTGTCTCTGTGAAAACAGAGAGTGGTAGTGAGAGCGTGAGAAATGTCGAACTTGCTAAGGGATTTCGAGGTGGAGGCTAAGAATCCGTCGCTGGAAGCGCGTCAAAGATGGAGGTCGTCCGTGTCTATCGTGAAGAACCGTACTCGTCGTTTCCGTAACATTCGGGATCTCGATAAGCTCGCTGACTACGAGAACAAGAAGCACCAGATCCAGGAAAAGATCCGAGTTGCTTTCTTTGTTCAAAAGGCAGCTCTTCATTTCATTGATGCTGCTGCTAGGCCGGAATACAAGCTCACTGATGAGGTTAAGAAAGCCGGATTTTCTATTGAAGCAGATGAACTTGCATCTATG…
AT1G18450.1	CCGAGATTACAGAGAACCCCGTCCCGTGTTTAAACCCTCCGGCGACAAAGCTCAGATAGAGAACCGCTCCACCCTTGTCGTTCGCTGCAGCCATGTACGGCGGAGATGAAGTGTCAGCTATTGTGGTTGACTTGGGTTCGCACACTTGCAAGGCTGGTTACGCCGGTGAAGATGCTCCCAAGGCCGTTTTCCCTTCCGTTATTGGGGCAGTAGATGGTGTAGAGGCAATGGATGTGGATGTTGATTCTACAAAGACTAATTCGAACTCTGAGGATTCGAAGACCGAGTCTGAAAAGGAAAAGAGCAAACGCAAGCTCTATGTAGGATCTCAAGCCATGAGCTACCGCAGAGATCATATGGAGGTTTTGTCACCTATAAAAGATGGCATCGTTTCTGACT…
AT3G23400.1	ACATAATAATTAAAGTCTTCTTCTTCTTCTTCTTCTCTACAAATTATCTCACTCTCTTCGTTTTTTTTTCCTTCTCAACAATGGCGACTTCTTCTACTTTCTCGTCACTACTACCTTCACCACCAGCTCTTCTTTCCGACCACCGTTCTCCTCCACCATCCATCAGATACTCCTTTTCTCCCTTAACTACTCCAAAATCGTCTCGTTTGGGTTTCACTGTACCGGAGAAGAGAAACCTCGCTGCTAATTCGTCTCTCGTTGAAGTATCCATTGGCGGAGAAAGTGACCCACCACCATCATCATCTGGATCAGGAGGAGACGACAAGCAAATTGCATTACTCAAACTCAAATTACTTAGTGTAGTTTCGGGATTAAACAGAGGACTTGTGGCGAGTGTTG…
AT5G06320.1	CACAAACCAAAAAAAACTTTCTTTCAAAATCGTTCTCTGAGGCATTTTAACGAACAGATGGCGGACTTAAACGGTGCGTATTACGGACCATCGATTCCACCGCCGAAGAAAGTCTCTCACAGCCACGGCAGACGCGGCGGTGGATGCGGTTGTTTAGGTGACTGTCTTGGCTGCTGCGGCTGCTGTATCTTAAGCGTCATCTTCAACATCCTCATAACCATAGCCGTCTTATTAGGCATAGCTGCTCTAATCATCTGGCTCATTTTCAGACCCAACGCTATCAAATTCCACGTCACCGACGCTAAACTCACCGAATTCACACTCGACCCAACCAACAACCTCCGATACAATCTCGATCTCAATTTCACAATCCGTAACCCTAACCGCCGGATCGGTGTT…
AT5G64340.1	TCTTTAGAAATATTTCGTAAAAAAAAATTCTCCGTTTAGACATTATTGTTCGTTGGTCACTTTCATCTCTCTTATCCCTTTGCTTTTCCATTGATTCAGCTCAAAAAAAAACAAAAAAGTCTCATCGTTTTCTCTGGATCTGACCGAAAGATCATTCCTTTCTAAGATACTAAAGTAGGTTTGAGTGATCAGAATCAATTAGAGTGTGTATAAGAGGAAGAGAAAGAGAAAACAGCATGTGTATTGCCGTATACCGTAAAGTTTTGAGCTTGAATCTGTATTGCCGTGTGATACTGTAGATTGTTTCACCTTTGAAGCAACACCTTCAAGAGTCAAATCCTTTTCTTTCTTATTCATCTTCCCTTCTTTTTCGGTATATTATAAACACTTTTGAAAATG…
AT1G06570.1	ATATGTGTCTATCGTTAGCTTCTACAGCTCAACGAAACACACAGTTCCGTAGCAGAGTTTTAGTTTTAGCAGAGTTGGTGAAATCAATGGGCCACCAAAACGCCGCCGTTTCAGAGAATCAAAACCATGATGACGGCGCTGCGTCGTCGCCGGGATTCAAGCTCGTCGGATTTTCCAAGTTCGTAAGAAAGAATCCAAAGTCTGATAAATTCAAGGTTAAGCGCTTCCATCACATCGAGTTCTGGTGCGGCGACGCAACCAACGTCGCTCGTCGCTTCTCCTGGGGTCTGGGGATGAGATTCTCCGCCAAATCCGATCTTTCCACCGGAAACATGGTTCACGCCTCTTACCTACTCACCTCCGGTGACCTCCGATTCCTTTTCACTGCTCCTTACTCTC…
AT4G11650.1	ATCACACATACATAAAAGTAGTAGAACTAAAAAATGGCAAACCTCTTGGTCTCTACTTTCATATTTTCCGCACTTTTGCTCATCTCCACCGCAACAGCCGCCACATTCGAAATCCTAAACCAATGTAGTTACACCGTGTGGGCTGCCGCAAGCCCTGGAGGTGGCCGACGTCTAGATGCTGGCCAATCATGGAGGCTAGATGTCGCGGCGGGCACTAAAATGGCACGGATTTGGGGTAGGACCAATTGTAACTTTGACTCCTCAGGTCGTGGCCGATGCCAAACTGGTGACTGCAGTGGTGGACTCCAATGTACTGGCTGGGGACAGCCACCAAACACGTTGGCTGAGTACGCTTTGAACCAATTCAACAACTTAGACTTCTACGATATCTCACTTGTC…
AT5G20900.1	AATAAAAATCAATATCTATCGCCAGGTGTCAAATTACAGGAGCTTCTGAGAAGGATAAATCTCGGAGGTTCCCGGTCTGAACGACGTAGAGACGAAGCGAAACAAAAGTACTCTAAGGGAGAGAAGTATCAAAATTCTCATCGGAAAAAGACAGATCTACAAATTTTGAGAGACAAGCCATGACTAAGGTGAAAGATGAGCCACGCGCTTCCGTTGAAGGTGGATGTGGTGTTGCCGACGGTGACGGCGGCGCGGCTGAGATCGGCGGTACCGGATCTGTTGAGAAATCGATTAACGAAGTTAGGTCCACGGAGATTCAAACCGCTGAGCCAACGGTTCCTCCAAATCAACTTACTATTTTCTTTGGTGGAAGTGTTACTGTGTTTGATGGACTTCCAT…
AT1G17830.1	ACGATAAGTGAAAAAAGAGAGAAAGAGCCAGAGGAGAGAGAGAAGCTTTTGGTCGTGTTCGTTTTTCTTTCTTTCTTTCTTGCAATAATAAATAGAAGCAAATCATACTCCAAAAACCTTCATTCAAACCTTGCTACCACTTTCTTCCCCTAAAAGATTTCATCTAAATTCAGTAAACTCATCTACGAGTTCTTGTTTTTCTTTAAATTTTCTAAGAGAGAGCCTAAGCTGTTTAATATAGTCATCTAATATTTAGAGAGATGGTGGGAGAGAGAATGTGGTGGTGGTCATCATCGTCGACGAAACTCCGATCAAACCTTGAAAGATTTCTCAGAGGAATCACTCCAAAACCTCCTTCTTTCTCTTTATCACAGAGCTGCAAGAATGATTTGAACAGTT…
AT1G48040.1	ATTCCCTGTCTTCTTTATTCTTTTAGGCGAATTTCAATTGCGTCCAAGCAAAGCACCACCTCTTACCCCGTTGATTTATTCGTCGATTTGCCTTTCGGTGAAATTCGCAATCGGATCTACTCCATTTGATTATTAACCAAGTCATGATTTTGAGTCAAACAATGGTTGCTGAAGCTGAGATCAGGGTTCTTGACGTTAAGTGCCATATCTCCGCTCCTAAAGATCAGAAGAATTTTCAGATCGACGAAGTTCGTGTTTCTGAGTCTGTCCGTGCTGAGATTTCGGGTTCCGCTGAAACGCCTCGATTCGGATCGGGCATGAGTTGTGTAACTACTACCATTGGAGAATCCGCCAGTGACTTTATCCCAACTATACGTTCAGGGAGCTTTGCTGACATTC…
AT2G47210.1	AAACTGCTGACCGATCCCAAAGGTTGAAAGATTCTTTGGCGCTAAAAAATCCCCAGTTCCCAAATCGGCGTCCTCGTTTGAAACCCTAATTCCTGAATCGAAGCAGATCCTGATCGAATCGAAGGTGTTCGAATGATAGCTACCCAGTAAATTCAGAACCCTAATTAACAATGGGCGGTACGGACGCGAAGGACATTCTCGGGTTGCCGAAGACTCCACTGTCTTTAACTCAGGAGAAGAAATCTCGACCCCAGAAAGAGTCCCATAGAAAACCCGATGGCATTTCTCGCGAGGTTTATGCGCTTACCGGGGGCGTTGCACCTCTTATGCCTTCAATTGATTTAAAGCGCCGTCCTCCTGCAGATGAGAAGGTTGCTTGGAAATGGCTTTCCTTCACAA…
AT3G09180.1	ACGCCTTTGAAACGCAAACGCTACAAAATTGCGTCTGGCGTTACAGTAGATTGAGATTTGAACGTGAAATTCTCCGAGTCCAGAAACATTCCTCTCCTTCCGTCGTCGTCAAGAAGATCAATTTCATTGAAATCGAAAGAGTGTGCTTGAATCACAGCTTATGCAGACGCTACACCAGTCCCAACTTCTCCAGAATCCGGCCGAGGCGGCGAACAATCAGTCTGAATCGGACGCGCCGCCGAAACAGGTGGCTCAGGCCATGGAACGACTCAATCAAGCGGCTAGGGTTATCGCCGATATCCGCCTCGGCGCTGACCGTATCCTTGAAGCTATGTTCGTGGCTTCGCAACCTCGTCACACAGACATGCCTCTTCAGCTCTTTCTCAGAGAAGACGCCTC…
AT1G76080.1	ATTTTAAAACATCTATCCACATTAAATCATTCACTGATCTCTAACCAATCCCACACACACTACCACAAACAATGGCCACCGTCGCTAACTTCTTAGCCAAACCAATCTCCACCGTAGTCCCACGGCCATCCTCCGCCGTTGCTTCGACCTCCTCCTTCGTATTCTTTAACCATAAAACTAATCCTCTGTTCCGGAGGAAAAACCTCCCGAAAAGATTATTCTCCGCCGTGAAAATAAAGGCTGGAGCGGCGTCTCCGGGAAAGGTGGGTACACCACCGGCGAATGACGAGAAGGTACAAAAGATTCACAGCGGAGAGGAATTCGACGTAGCGTTGAAAAATGCGAAGAGCAAACTCGTGGTTGCAGAGTTTGCTACGAGTAAGAGTGATCAGAGTAATA…
AT5G66960.1	ATGTTGAGCAATCTCTCTCGGACCTTTTCCCGTCATAATTGCCGTTTCCGGCGACAACAATGTCGCTGTTACAAGCCTCCGAAGTCTCCACCGCCTCCTCCACCACCACCAGCATTACCAAAACCGCCGAAGAAGCCGCAGAGTTTCACCTTCCACGACGCGACGTGGGAGGATCCATACAGTTGGATGTCTAAGCTGGAAGATAAAGTGGCGATGAGGCATATGGATATCTATATGGAGCAAGAGGAGAAGTATACCGAAGCCGTTTTGGCTGATACTGATCGGATTCAGACCAAGCTTCAGTCTGAAATGGCTTCTCGTTTGTCCTTTGAGCTCTCCACGCCTCCTCTTCGTTGGGGACCTTGGTTGTATTATAGAAGGGTTGAAGAAGGGAAGCAG…
AT4G01950.1	GTCTGAAACCAAACAAAGAAAATACACGAAGGAAGGAAAAGAAAAGTAAAAAGAAAAGCTTTCTGCAAAATCCAAACATGTCCGCCAAGATTTCAATATTCCAAGCTCTTGTCTTTCTATTCTACCGGTTTATCCTCCGGCGATATCGGAACTCTAAACCAAAATACCAAAATGGCCCTTCTTCTCTCCTCCAATCCGACCTATCACGCCACACATTGATCTTCAACGTAGAAGGAGCTCTTCTCAAATCCGACTCTCTCTTCCCTTACTTCATGTTAGTAGCATTTGAGGCGGGAGGCGTAATAAGGTCATTTCTCCTCTTCATTCTCTATCCATTGATAAGCTTGATGAGCCATGAGATGGGTGTCAAAGTGATGGTAATGGTGAGCTTCTTCGGGA…
AT1G54370.1	CTGAATGGAGGAAGTGATGATTTCTCCGGTGGAGCACGACCCTCAGGGCCAGGTTAAGCAGCAGCAAGCGGCCGGCGTTGGTATACTGCTTCAGATTATGATGCTCGTGCTTTCCTTCGTTCTCGGCCATGTCCTCCGCCGTCATCGATTCCACTATCTTCCTGAAGCCAGCGGTTCGCTTCTCATTGGTTTAATCGTCGGTATACTTGCTAATATCTCCGATACTGAGACTAGCATTAGGACGTGGTTTAATTTCCACGAAGAGTTCTTCTTCTTGTTTTTGTTGCCTCCCATCATATTCCAGTCAGGTTTCAGTCTTCAACCTAAACCATTCTTTTCTAACTTTGGAGCCATTGTTACCTTTGCTATCATCGGAACTTTTGTCGCTTCAGTTGTTAC…
AT2G31070.1	AACTTCTGCTATCCTTTCCACCAACAATCTAATAGTATACTCTCTCTCTTTTTTTTCCTCTTCTTCTTCTTGTCCTTCGATTTTAGACCAACTAAACATATCAATATATTAAAGTAGCATCTCTCTCTCTCTCTCTCTCTCTCTCTCGCTCTTTTATTTTTAATATCAATTTTGTTGTCCAAATTCTCATCTCTTTGGGAAAACCCTAGACTAAAGATTCCAATCTCTTTTCTTCTAAATATTTCTTCATTTTTTCCCTTTTTTGATTTGGGTATGTTGGGTCATTGAATCTTGTGACTGCCATGGCAGATCTTTTGGGGATCTGCATAGAAGAGTTGCTTCTTGTAGCAGCTTTCAGGTAGCTGTGTCCAGCCTGCATCAGATGTTATTAACTCACTA…
AT4G22750.1	ATAAACTTTATTCCTCAATTCAATTTGGGGTTTGCTTCATTTTTTTCTCCGACCAAACAAGTTCCGGGTGTTTTGAAAGAACCCCGACAATGGCGTGGAACGTGTTCAAGTTCTGCACAGCACTTCGCGCCTTGGGTTCGATCATGATCTTAATTGTTATCGGGATCATCGGATTCACATACTACGCCGTTGTCGTCGTTAATTACGGACCTGCTCTACTGATCGGTGGTGTCGATTCATTACTATCTGTTCTCGTCTTAGCGTTCTTCCACTTTCTGCTTATAATGCTACTGTGGAGTTATTTCTCTGTTGTTGTGACGGACCCTGGTGGTGTTCCAACGGGTTGGAGGCCAGAATTAGACATAGAGAAAAGCGAGGGAAACCAAGCTTTGATTGGAG…
AT1G48410.2	GTAAAATCTCATTTCTTTGAGTTATCTCGTTTGTTCGGAGTTAGAGAGAGAGAGAAAGATATAGAGAGAACACAGAGAGGCGAGAGCGACGTAGGGTTGGTGTTTCGTACGGATTTTCTCGGTCAATCTTAGTTTCTCCGGCGAGAGATTGCTTTTCAGGAATCATCATGGTGAGAAAGAGAAGAACGGATGCTCCATCTGAAGGAGGTGAAGGCTCTGGGTCTCGTGAAGCTGGTCCAGTCTCAGGTGGTGGACGTGGTTCACAGCGAGGTGGTTTCCAGCAGGGAGGAGGACAACACCAAGGTGGAAGGGGTTATACTCCTCAACCTCAACAGGGAGGTCGTGGTGGTCGTGGATATGGGCAACCACCACAACAGCAACAACAGTATGGAGGACCAC…
AT1G22920.2	TTTTGAGTTTTGTTCTCGCAAACCGGTTTAACCCAAGAACCCAAAGATCTCTCTCTATTTGTTTGCCTTCTTCTTTCTTTCTGACTCAAACCCTCAAATCAATTCTCGCGATTAAGCAAAACCCTAGATTTATTCTACTCTTCGAAGTCGATTTCAATGGAAGGTTCCTCGTCAGCCATCGCGAGGAAGACATGGGAGCTAGAGAACAACATTCTCCCAGTGGAACCAACCGATTCAGCCTCCGACAGTATATTCCACTACGACGACGCTTCACAAGCCAAAATCCAGCAGGAGAAGCCATGGGCCTCCGATCCTAACTACTTCAAGCGCGTTCACATCTCAGCCCTTGCTCTTCTCAAGATGGTGGTTCACGCTCGCTCCGGTGGCACAATCGAGATC…
AT5G60600.1	GCAACACTTGTGCTAAAACGTTTTATCCTGAGTTTCTTTCACCATCCAGCTTCATTTGTGAAAAATCGTCAATCCCTCTCAAACTCTTCTCACCACTAATTTCTTCCTCTGGAACATTCTCTTCTCTATTATTTTGATTCCCTTGGCCTCAACACTGGTTTCTCAATTGCATGATCTTGGCTCGTCTTCAGTTACTTTGATTCACTGAGAAAAATGGCGACTGGAGTATTGCCAGCTCCGGTTTCTGGGATCAAGATACCGGATTCGAAAGTCGGGTTTGGTAAAAGCATGAATCTTGTGAGAATTTGTGATGTTAGGAGTCTAAGATCTGCTAGGAGAAGAGTTTCGGTTATCCGGAATTCAAACCAAGGCTCTGATTTAGCTGAGCTTCAACCTGCA…
AT5G40150.1	AGAATTAAATAAAATTATATATCGGTTTAAACCGTAGATACCATACTAGATAACAACTATTTTTGCCAAACCTCTAATTCGAACCGAAAACCAAACACAATCAACCGGTTTAAGAGAATAAACGTAATAAACCGGCTCATATAAGAAAATAACTGGATCCTCTATCCCGTGATTGGTGGTTGCACTAAACCAAAGCGCGTTTTCTTCACTCTCTCACTCTCACTCTCTCTTCTACTTCCATTAAAATCTCACCGCCTCTTTCACTCTCACTCTCTCAAGCTCAAGAGTTCTGAATCTCCCTTCAACAATGGCGGAACAATCTCAACTCAAGAATCTCACCATCATCCTCCTCCTCCTCTGCTTATCCTTCCAATCACTATCCTTCGCCGCCGAATCTCA…
AT3G50910.1	ATAGAGGAAGAAGCAAAGAAGAAGAAAAAAAAAAAACAGAGCGTTTCAAATATTTGCGGAGATACAAAGCTGAGAAGAGATAAAAAAAGCCTTGGAGAAGAGGTTTTCTTCTTCTTCTTCTTCTTCTTCTTCTTCTTCCCTCCTCTCCTCTTAACGATGTCGTATCACGCTTCTTCTTATCTTCTCCGCCGTCGTCTTACTTCCGTATAACCTCGATCTCTCACCGTTGAATCTTCCTCAGCTTTCTTCCGTGGAGATCTCCTTCGCGCTCGAGAGCCATGCCTACTTTTTCTGCTATTGCTTTGGATAGAATGCTAGAGCCAGGGGCTTCCACGTCTGTCGAGAGTGTTCCAAGCACAACTAATTTGTTTTATTCAAAGCCACCGATATCAAAACTGG…
AT4G37680.1	AGAGCTTCCACTTCCATCGTCGTCTTCTATTTTTTCTTCTTTCTTCGATTTCATACCAAAACAAGAACTCTCTGTTTTCGACAAAAACGAAACCTTGAGATCTATTTTGATTGACTTTTAAGAAAGAGAGAGATCTTTCTTAGAAGATTTTGTCTCGTCGGCATTGAAGATCCAGGGTTTGTCTTTCGAAATTCAGAGAGAAAATGGGTGATGAGGCAGAGATCAAGGAACATTTAAAGCCACAAGCTTCATCTGAAACAATGGACAAGAAACATAATGTGAAAGGGAAGAGGTTATGGCAGAAAGTCAAGTATCAATTGGTGGAGTTTCATTCATTGCCTGCTTATTTAAGAGACAATGAGTACATCATTGGTCATTACCGATCCGAATGGCCGATCA…
AT4G24620.1	GCCTACCTAATCTAAGCAGGGCCGCTCGCTCCCACCAAAGGACAAATCTCTCTCCCGCACTCATCTCTGTTCATTGGTTCCTCCCAAAAAATATCAATCAAATCGGAATAAACTATACGAATCCTCCAATATAAAGCTCCACCCTTTCTCTTTCTATCTCTCTCTCTCCATTGTTGACTGTCTCTCTTCCCTCGTAAACATCGCTGTCTCTAAAGATGGCCTCTCTCTCAGGCCTATACTCTTCTTCTCCATCTCTCAAACCTGCCAAAAACCATTCCTTTAAAGCATTGCCGGCGCAATCTCGAGATTCCTTCTCTTTCCCACATACCTCCAAACCCACCAATCTACCGTTGACTCTCTCCTCGGCTCGTTCTGTGGCACGCGACATTTCTCATGCGG…
AT4G19170.1	TCACAGCCTTAAACGTGGAGCCAAAGAAAGTAAAAACAAAAGGAGAGCAATGGACTCTGTTTCTTCTTCTTCCTTCCTCTCCTCCACATTCTCTCTTCATCACTCTCTTCTTCGCCGCCGATCTTCCTCTCCTACTCTCCTCCGTATCAACTCCGCCGTCGTCGAAGAACGTTCTCCAATCACAAACCCAAGCGACAACAATGATCGTCGTAACAAACCCAAAACACTCCACAACCGAACCAATCACACCTTAGTCTCATCACCACCGAAACTCCGACCAGAAATGACTCTCGCAACAGCTCTCTTCACCACCGTCGAAGATGTAATCAACACGTTCATCGATCCACCTTCACGTCCTTCCGTTGATCCAAAACATGTCCTCTCTGATAACTTCGCTCC…
AT5G13330.1	AACATCACATCATAGCCTAAACCAAAGAAAACCCTTATTTGCGATCCCCACTTGTTGTTCATCACCAAGCCAAGCTCCATGTCCTAGTCACTCCACAGATTCCCTATCATCATCAATTCGTTTCAAACTTAGTTCCTTTCAAAGTCTTGTACATATATACACACACACCTATTATTCTCTTGGTGTGTTTGTGTGTTACATATACGTGTGAGTACATACTTTGTTGTAAAAGTGGATCGGAGGTATGGAAAGGGACCGGTTCCACCGGAAACATCGGCGGCGGCGGATGATAATTCGTCTTGGAACGAGACTGATGTCACCGCCATGGTCTCCGCTCTCAGCCGTGTCATAGAGAATCCGACAGACCCGCCGGTCAAACAAGAGCTTGATAAATCGGAT…
AT2G33310.3	CTCTTTCTTCTTCCTCAATTCTTGAAACTCTCTTTCAGATTTCAAGAAACCCTTAAAATCCTCTCTCTGTCTCTTTCTGTTTGTTTGTTTTCTTGTTTCCTTCTCTCTCTCTCTTTCTTTCTTTGTCTTCCTTTCCCAGGTTGTTTTTTTTTGCTCTCTCTGCCTTCTTGACTTTCAAAAGACTCTTTCTTTCTTTTGGATTGATTTTGGATTCTAGGGCTCTCTTTCTTTTAGTGGGTTTTTGTTGTTGTTGTTGTGGTCTCTCTGATGATTACTGAACTTGAGATGGGGAAAGGTGAGAGTGAGCTTGAGCTTGGTCTAGGGCTGAGTCTTGGCGGTGGAACGGCGGCCAAGATTGGTAAATCAGGTGGTGGTGGCGCGTGGGGAGAGCGTGGAAGG…
AT1G34760.2	AGAACAAAAGTCTCAATTCGAGAGAGAAGAGAGAAAGGAGAAGCTATGGAGAACGAGAGAGCGAAGCAAGTGTACTTGGCGAAACTCAACGAGCAAGCTGAGAGATACGATGAGATGGTTGAAGCAATGAAGAAAGTTGCAGCTCTTGATGTAGAGCTCACCATTGAAGAGAGGAATCTTTTATCTGTTGGTTACAAAAATGTGATTGGTGCTAGGAGAGCATCGTGGAGGATCCTTTCTTCGATCGAGCAGAAAGAAGAATCGAAAGGAAACGAACAAAATGCCAAGAGGATTAAGGATTACAGGACAAAAGTTGAAGAAGAACTCTCCAAGATTTGTTACGATATTTTGGCTGTCATCGATAAGCATCTTGTCCCATTCGCAACTTCGGGAGAATCC…
AT4G30190.1	ACAGAACCACCTAATCTCTCCTCCTCTCCTTCTCTCTATTTTGCCGGAATACATATGATCGAGTGAAACGGCGGACAAAGCTGTCGTGTTGAGTACTAATTCGCCGTCGTTTTTCTCAGTGAAGGAGTGGTGAGAGATGTCGAGTCTCGAAGATATCAAGAACGAGACTGTTGATCTGGAAAAAATTCCGATTGAGGAAGTTTTCCAGCAGCTAAAATGTTCAAGGGAAGGATTGACAACGCAGGAAGGGGAGGACAGGATTCAGATCTTTGGCCCCAACAAGCTCGAAGAGAAAAAGGAAAGCAAACTTCTGAAGTTTTTGGGGTTTATGTGGAATCCACTTTCATGGGTCATGGAAATGGCTGCAATCATGGCCATTGCTTTGGCCAACGGTGATGG…
AT2G30590.1	GGTTGAGTGATTGCTGAAGCCAACTTAAAAGAGAGAGAAGAGAAGAGTGACTCTGTGTGTGTGTGCAAGAAAGTCTTCTCTTTCACACCTTTCGTTTTCTCGAACCTCTCCTTTAAAGATGGTGGAGGAATCTTGGGTTTGACAACTCATTAACACTGACCCTCTTTTTAGCTCTACAAGCATCCAAGGAACCCCTCTTACTTTTCCCTCTTCTTCATTCCCTCTCTCTCTATATCTCCCAATTCCTTCTCTTTTTTTAACCTTGATCTTCTTCTTATAAGAGACTCAGAGCTGTTCTTCAAGATGGGATTGTGTAAGCTTGAAACTTGACTATCTGGGTCTCTCCCATTTTCTGTTCTCTTTTGTATTCTGAGTGAAAGTTTTGTTTTCTGGGGGAAA…
AT5G05580.1	GAAAGAGGACCTCATATAGAAATAGCCTTCGAGCTAGAAAAGCACATAGAAGACTGATTACGAGAGATAGACGACGACGACAAGGATCAACCAACACAGAATCCATCTCTCTATCTCTCTACGTTATCTCTTCATTCAGAGAGTGCAAATAGAACGACAGAGACTTTTTCCTCTTTTCTTCTTGGGAAGAGGCTCCAATGGCGAGCTCGGTTTTATCAGAATGTGGTTTTAGACCTCTCCCCAGATTCTACCCTAAACACACAACCTCTTTTGCCTCTAACCCTAAACCCACTTTCAAATTCAATCCACCACTTAAACCTCCTTCTTCTCTTCTCAATTCCCGATATGGATTCTACTCTAAAACCAGGAACTGGGCATTGAATGTGGCAACACCTTTAA…
AT5G04340.1	AAATCAAATCTTTTCATTTACAATTATCTTTCTTCTCAATTTAGAACTTAGTAGCTAGTCTTCAAGATAATGGCACTTGAAACTCTTACTTCTCCAAGATTATCTTCTCCGATGCCGACTCTGTTTCAAGATTCAGCACTAGGGTTTCATGGAAGCAAAGGCAAACGATCTAAGCGATCAAGATCTGAATTCGACCGTCAGAGTCTCACGGAGGATGAATATATCGCTTTATGTCTCATGCTTCTTGCTCGCGACGGAGATAGAAACCGTGACCTTGACCTGCCTTCTTCTTCGTCTTCACCTCCTCTGCTTCCTCCTCTTCCTACTCCGATCTACAAGTGTAGCGTCTGTGACAAGGCGTTTTCGTCTTACCAGGCTCTTGGTGGACACAAGGCAAGT…
AT3G47500.1	CACCAATTCACACTCTCCCAAATCTCTCTTCTTTAACAACAAAAAAAAAAATCACAGAGACATAGAGAGAAGAAGAAACAGAGGCTCCAAAAAAATGATGATGGAGACTAGAGATCCAGCTATTAAGCTTTTCGGTATGAAAATCCCTTTTCCGTCGGTTTTTGAATCGGCAGTTACGGTGGAGGATGACGAAGAAGATGACTGGAGCGGCGGAGATGACAAATCACCAGAGAAGGTAACTCCAGAGTTATCAGATAAGAACAACAACAACTGTAACGACAACAGTTTTAACAATTCGAAACCCGAAACCTTGGACAAAGAGGAAGCGACATCAACTGATCAGATAGAGAGTAGTGACACGCCTGAGGATAATCAGCAGACGACACCTGATGGTAAAAC…
AT4G23600.1	ACCCAAAAACAAAATCTAATAGAGAAAAATAAGTAGATATGGCAACCCTTAAGTGCATTGATTGGCAATTCAGCGGAAGCGAGGCGGCCAAAGATGCTGCTGCGGCCTCCTTAGGCTCATATACCTCTGCACTCTATGCCCTGTGCGATCCTCATGGCAAACCCATTTTGCCCCCACGAAATGAGATCCTGGAGACCAGCAATACAGCCGAAAAAGCAGTTGTTAAAGCTGTTCTTTATGGCTCGGGAAACGCCTATGCTCCTAGCTTAGGCCTCGCGGCCGCCAAAAGTGCCGTAGCAGAGTATCTAAACCAAGGTCTTCCAAAGAAGCTTACCGCAGATGACGTGTTTATGACTCTGGGATGCAAACAAGCTATTGAGCTCGCGGTAGACATTCTCG…
AT5G61210.1	AAATTTTCGTCAACACATACCCAAAGACCTCCTTGTTGTACTCTCAAATTCTTGGGTCGTTCTGAGTCGTCTCCGCGTTAAATCTTTTCCCTTTTTGATCCTTTCTTCCTTTCTTCTTCTTCTTCGCATTGATTTGGTCCTCCTTCCTCTTCTATTCTATTCATTAAGAACCTAATCTTCATCTTCTCCATCTTCTTCTTCACGGACTCCACTTCGCTCATCCAGGAAGGTTTATTAGTAGTAACCAATCCAAGTGTTCCTTTTGTTTGAAGCAACAAGCTTTGTGATATTATCCTGAGAGACAATGTTTGGTTTAAGGAAATCACCGGCAAATCTTCCCAAGCATAACTCAGTCGACCTCAAGTCTTCCAAGCCAAATCCTTTCGATTCAGATGATGA…
AT3G05800.1	ATATATAGAGAATTAGATATCCCCTCCAATTACTCAAAATTATTATCAAAATAAGAAAGAGCTCAACATTGTTCTCTGACTCTATAAATAACTGTTCTTGGAAATTTTCCAAGAGAACAAGAAACAAAAACAAAACGTTGTTTAAGTGTGGTTCTATAGATTTCTTGTGAATGTCTTCTGAACAAGGAAATGGATCGAATCCTTCCACGTCACCGGAGGTAGAAGGGACTAAAACAATCCCCTTTCGCCGGAGATTGCAAAGAGGACAAAGAGTTTTCGCTCCAAAGCTGATGGAGGCTCTACGTCGATCAAGGGTAAGCTCTGAAGAAGCTCCGGTAAGGCATCTTAGTCGTAGATGGAGAGCCACAACGGCGCAGAAGGTATATTCCCTAAAGCTCT…
AT4G23570.3	TGATTTCATCGTCTTTGTTAGCTCTCCTCTGTTTTTTTTTCTTAGTCAATCGATGGCGAAGGAGCTTGCTGATAAGGCTAAAGAGGCTTTCGTAGACGATGACTTCGATGTTGCTGTTGACTTGTACTCCAAAGCCATTGACTTGGATCCTAATTGCGCTGAGTTCTTCGCTGATCGTGCTCAGGCCTATATCAAACTCGAAAGCTTCACTGCAGAGGCCGTGGCAGATGCGAACAAAGCAATTGAGTTGGATCCTTCATTGACCAAAGCTTACCTAAGAAAAGGAACTGCCTGTATGAAGCTTGAAGAGTATCGGACTGCTAAAACAGCTCTTGAAAAGGGTGCCTCTATCACGCCGAGTGAATCCAAATTTAAGAAGTTGATAGATGAATGCAATTT…
AT3G12610.1	CACTCTATATCAAACATTTCTTTTAAAAATGAGAAAGTTGTTGGCATCGCCGTTTAGTTCATTACTCGCCGTCGTTTTCATTTCCGTCATCTCCGTCGTCAGATGCTGCTCTCCTAAAGATCAGACGGCTCTCAATGCTTTCAAGTCGTCACTGAGCGAACCAAACCTCGGTATCTTCAACACTTGGTCTGAAAACACTGATTGTTGCAAGGAATGGTACGGTATCAGCTGCGATCCTGATTCGGGTCGGGTCACTGATATTTCTCTCCGGGGAGAATCTGAAGACGCCATTTTCCAAAAGGCAGGCCGGTCCGGTTATATGTCCGGTTCGATTGATCCAGCAGTTTGTGACTTAACCGCACTCACTTCCCTCGTTCTCGCCGACTGGAAAGGAATCAC…
AT2G37678.1	AGACCCTCTGAAAGTGGAAAGAGCATTTTTTAAAAGAGTAATAAGAAAAACAATTATCTTTGAACTCTCTCTATCTCTCTCTCTCTCTCTGCGATCTATGCCTGAAGTGGAAGTGGATAACAACAACGAGAAGCCATCTGAGATTAACAGTTTCCATCACATGATCATAAGTAGTAGTAAAAATGTGTTGAAAATGGAAGAAGTTGAGGTGAGCAAGAAGAGGAAATTTCAGACAGATCAATCTGATGAGTTATCGTTATTACCTCTGTCAAAACACACTTGTTTTGCCAATGTTGCTTGTTCAGAGAATACAAATGGTAACTCGGAGATTGATACAGAGTATTCAATGTCTTCTTATGTGAACTCAACAACTTCTATGGAGTGTAACAATGATATAGA…
AT4G34460.1	GACCCTCTTCTCTCTCTCTAGCTAGTCTCAGGTCAGAGAAGCCATCATCAACATTCAACAAGAGAGCCGTGTTTGTGTCTTGACTGATTCTTCTCTCAAGCTTTTTTAATCTCTCTCTCTTTTCCCACGTAATTCCCCCAAATCCATTCTTTCTAGGGTTCGATCTCCCTCTCTCAATCATGAACCTTCTTCTCTTCTAGACCCCACAAAGTTTCCCCCTTTTATTTGATCGGCGACGGAGAAGCCTAAGTCTGATCCCGGAATGTCTGTCTCCGAGCTCAAAGAACGCCACGCCGTCGCTACGGAGACCGTTAATAACCTCCGTGACCAGCTTAGACAGAGACGCCTCCAGCTCCTCGATACCGATGTGGCGAGGTATTCAGCGGCGCAAGGACGTAC…
AT5G04150.1	ATGGAGTATCCATGGCTGCAGTCTCAAGTTCATTCCTTTTCACCTACTCTCCATTTTCCTTCCTTCCTTCATCCTTTAGATGATTCCAAGAGCCATAACATCAATCTTCATCATATGAGTCTTAGTCACAGCAATAATACTAACAGTAACAATAACAATTATCAAGAAGAAGATCGAGGAGCGGTGGTTTTGGAGAAGAAACTGAATCACAACGCAAGCGAACGAGACCGCCGTAGAAAACTTAACGCCTTGTACTCTTCACTTCGTGCTCTCTTGCCTCTTTCTGATCAAAAGAGGAAGCTGAGCATTCCTATGACGGTAGCGAGAGTAGTGAAATACATACCAGAGCAGAAGCAAGAACTTCAACGTTTGTCTCGGAGAAAAGAAGAGCTCTTGAAG…
AT2G39770.1	CTTGCCTATCATTTTGCCAACGAACGTTCTTTCTTCTTAATCACAGCTCAGCCTGACGCAACCGCTCAGGCTGATCTCTTCCAATTTACAGCCATTTCCCAGCTCAGATCTCTGATCCGGTGAGATCTCTCTCAAGGAAAAGGAGTTAGAGCATCATCAAGATGAAGGCACTCATTCTTGTTGGAGGCTTCGGCACTCGCTTGAGACCATTGACTCTCAGTTTCCCAAAGCCCCTTGTTGATTTTGCTAATAAACCCATGATCCTTCATCAGATAGAGGCTCTTAAGGCAGTTGGAGTTGATGAAGTGGTTTTGGCCATCAATTATCAGCCAGAGGTGATGCTGAACTTCTTGAAGGACTTTGAGACCAAGCTGGAAATCAAAATCACTTGCTCACAAG…
AT3G04730.1	ATTTAGCCCTTTGTTTCTCTACACACATCTCACATCCCCCTATCTCTCTCTCTCTTCAAACGTTTTAGTTCCCCAAAAAAATATCAAAAGAACTAAAAGAAAAACCCTAGAAGCCGAAGAATCTCCTACTCGTTGTCGATCGGATCACCTAACTAATTACTCGTTGATAATCATTATATCGAGAAATATGATTAATTTTGAGGCCACGGAGCTGAGATTAGGGCTACCGGGTGGGAATCACGGAGGAGAAATGGCTGGAAAAAATAATGGTAAAAGAGGATTTTCTGAGACTGTTGATCTCAAACTGAATCTTTCATCGACGGCTATGGATTCAGTTTCCAAAGTCGATTTAGAGAATATGAAGGAGAAGGTCGTAAAACCACCAGCCAAGGCACAAGT…
AT1G03850.2	AAACGAACCCAACTACACAAGTCTCTCTCTCTTTTCCCATTTCTCCCTCTCTCTCTTTGTCTCTCTATCATCAATTATGCAAAAAGCAATTCGACCATACGAGTCACCGTGGACGAAGACCGTGCCGGGCAATAGCATTTTCCTTTTAAAGAATGAAGATAAACCATCATCATCATCATCATCATTATCATGGTTAACATCAGGATCACCAAAGCCAACATCTATAAGCAATAAGAGATCAAGCAACCTAGTTGTGATGGAGAATGCTGTGGTGGTGTTTGCAAGGAGAGGCTGTTGTTTGGGACACGTGGCAAAACGGCTGCTACTGACACATGGCGTGAATCCAGTGGTGGTTGAGATTGGTGAAGAAGACAACAACAACTACGACAATATCGTAAG…
AT1G05710.3	TCTCTCTCTCTCTCTGTCTCTTTCCTTTTCTCACGCCGAGATTTCTGCGACTGCTCTAATCTTACGACCTTATAAGAAACGACGCTTATTTTCACTCTGCTTGAGCTCTTCATCGTGTCACACAGCACGATCTTGGACGTCGTTTTAAGCGCAAAACAAAGGAAAAAGACTGACGTTTATACATACTAAATACTGGTTTGGAGTTTTGCCTTTTGGACTCAGAAAACTCAAAAGAGAGAGAGAGACATTTCTGTATCTTATCGGGTTTTGTGTTGTCAGAAAGAAGCTCAAGGACAAAAAAAAAAGCAATTATTTTTAGGGTTCAAACGAAGCAAAATTTGGAACTTTCAGAAGTTGTGGGTGGTGGCTTCTTGAACAATAAAGCTTTTTCTTAGACTC…
AT3G19850.1	ATTGCTCTCTCTCTCTCTCTCCAATCCAAAAGGAAGAACAAGAACAAGAAAGCTCACAAGAAGTTTCATCTTCACCAAATGCAAAAGAAGTTGATACAATGTCTCTTTGCTGTGATCTTCAAATCAATCTCAATAACCAATTTACTTTCTTCGTCAATCAGGATTTGATCTCAGAGTACTCAGGCTTCTTGAGGAAGATGATAAAACAGAGCAATAAGAAGAAAAAGAATCACAAGAACAGTAGAATCATCATCGAGGTTGAAGATTTTCCAGGTGGGTCAGATGGGTTCGACTTGGTTTTAAGATTCTGTTATGGTGGAGGAATCTCGATAGATGTCTCAAATGTGTCCATTTTGCATTGCTCTTCTGTCTTCCTTGAGATGACAGAGAAACTCTGTT…
AT1G19730.1	AAAGAAAAAAAGGTGATCGGAGATTTTGGCTTATTCTCAGATTTGGGAGAAATGGCGGCAGAAGAGGGTCAAGTGATTGGTTGTCACACGAACGATGTATGGACTGTGCAACTTGATAAAGCCAAAGAATCCAACAAGCTGATTGTGATTGATTTCACTGCTTCATGGTGTCCACCATGCCGCATGATTGCTCCAATTTTCAACGATTTGGCCAAGAAGTTCATGTCAAGTGCCATCTTCTTCAAGGTGGATGTTGATGAACTTCAGAGTGTTGCTAAAGAGTTTGGTGTGGAGGCAATGCCAACCTTTGTGTTCATTAAAGCCGGCGAAGTTGTGGATAAGCTCGTTGGTGCGAATAAAGAAGATCTTCAGGCGAAAATAGTGAAGCATACTGGTGTT…
AT2G04880.2	AGTCCAACCATCTGATTCTTCGACATGACCTTTTGTTCTTCTTCTCTTTTCTCTCTCTCTTAAACCCAATTTGAGATTGTTCGATTTCGATCTACGAGATTCTTACAAGAACATAAGCAGCTTCGGTTTTTTGGGATTATCTTATTTGGTCGGATGATGATCTTCTCGATGTCTGTGCTAGGCTTTGGGAATTAGATATATTTGGGGTTAAGCTCGAGTCTCTCCGGTTTTGAGTTTACTTGAGTTTGTTAGTATTTATGGCTGAGGTGGGAAAAGTTCTGGCTAGTGATATGGAGTTAGACCATTCAAATGAGACTAAAGCAGTGGATGATGTTGTTGCCACTACTGATAAAGCGGAGGTCATACCAGTGGCTGTAACTAGAACTGAAACCGTTGTTG…
AT2G28350.1	ATGGAGCAAGAGAAAAGCTTGGATCCACAACTATGGCATGCTTGTGCAGGATCAATGGTTCAAATCCCTTCACTGAATTCAACGGTTTTTTACTTCGCTCAAGGCCACACAGAGCACGCTCACGCGCCTCCTGATTTTCACGCGCCGCGCGTTCCACCTCTTATCCTCTGTCGTGTCGTCTCCGTGAAGTTCCTCGCCGACGCTGAAACAGACGAAGTTTTTGCTAAAATTACGCTTTTGCCACTTCCGGGAAACGACTTGGATCTAGAAAACGACGCCGTTTTGGGTCTAACTCCTCCTTCTTCTGACGGTAACGGTAACGGTAAAGAGAAACCGGCGTCTTTCGCTAAAACGTTAACGCAGTCTGACGCTAATAACGGCGGTGGTTTCTCCGTTCCA…
AT3G10980.2	GAGACTAGTTCTTCCCCAACGACCAATCTTATGTTGCATCAATTTCACAACAGAAGCCTTACCTTTTCATTACACGCATATTGCTTCTTCAAAGTTTCCTTTTAGATAAATTCTTAGTCTGAGTAACATCTCTTTCTTGTCTTGGGGGTTTCTCTGTAATTGCAGCTGAATCGGATCTTGGGCAATTTTTAAATTCCGATTCAACGAGTTTCTCAACTAAGGGTTTGATTCCTTTTCTTTTTCATCTTTGTTTATTCAAATCTGAATACTTTGTTAGGTTTCAATGTGCTGAGAAGTAGAAGAAGCTTCGTTGGCAAGTCCGAATCTTTTCTTCTTCTTTTTTCTGGGTTTTATATTCTTTGCCAACAATGTTTAAGCTTGCAAAGCATATATTCCTTT…
AT3G11540.1	AGACAAGAGGGTTTTATAACTCTAGACTAGTTTCATAGTCCATGAAAAAAACATCAAATCTCCTAAATGGCTGGACATAATTCAGATGATTTTGTATGAAATAAAACATAAAACATATATTTTCTTGCATATCTGGAGATTTTTGTTTCTTTATTACAATGACTAATTAATTTACCTTGTTCCTTTTTATTTTTGCAAAATGATTACTGTTATCTATTTTGTCCGTTTCTAATAAAATAAAATAACAATCTGAGCTGTGGAAAGAAAAAAAAAGGAAAAGCGAGGAGAGCTAATCTGAGTCGTTGCCTCTGTCCACTGGCTCGGACCGACCTCGTACCTCTTTCATTTGTCCTCGAGCTTATAATAGAGGCTACGCCGTCGCCGCCACCTCCGCTCCAT…
AT3G54620.1	AAGGAAAGAGCGAGAGAGAGAGAGAGAGAGAAAAAAGAAGAAGAAGAATTTGAGGCGATTGGGTAAGCGATGCACATCGTCTTCTCTGTCGATGATTTGACCGAATCCTTCTGGCCTGTTCCCGCTCCGGCGCCGTCGCCGGGATCGTCATCGACTCCGTCACCGACGCAGAACGTGGCGGATGGGATGACTCGAAGTCAATCGGAGTGGGCGTTCCACAGGCTTATCAATGAGTTGTCTGGTTCCGATTCGAGCCCTACGACTAACACAATCGAGAGATCACCTCCACCGGTTCAGTCTCTTTCGAGATTAGAAGAAACCGTTGACGAAACCGAAGATGTTGTTGAGATTCAGAAACCGCAGAATCATCGACGGCTCCCTGTTGATGATCAAGGGAAG…
AT3G62410.1	GAACTATCTTCTTTTATCAAAAACTATATTCACAGGCTGCCGTGTACCTTCTCCATCCAAAGATGGCAACTATAGCTACTGGTCTTAACATTGCAACCCAGCGTGTCTTCGTCACCAGCGAGAATCGGCCAGTTTGTCTCGCCGGTCCGGTCCATTTGAACAATTCGTGGAATCTTGGGTCAAGAACAACTAACCGGATGATGAAACTTCAGCCGATTAAAGCAGCACCGGAAGGAGGGATATCGGACGTAGTGGAGAAAAGCATTAAGGAAGCTCAGGAGACTTGTGCGGGCGATCCTGTGAGTGGAGAGTGTGTAGCTGCGTGGGACGAGGTTGAAGAACTTAGCGCAGCAGCTAGCCATGCTAGAGACAAGAAGAAGGCTGATGGTTCGGACCCTT…
AT3G26650.1	ACAACCATAGAAACAAGTAAGAAAGCTATCCAGAATCTAATCTTATTTGCCTCCAAGTCATCAATTCTTTATCCTATATTACTAGTCTCTGCTTCACCAATCCTTTTTGCTCTCCTGTCTGCTACAAACCTTAACTTGGATTCTTTCTGGTCACCATGGCTTCGGTTACTTTCTCTGTCCCCAAGGGTTTCACTGAATTCTCAGGATTGCGAAGCTCCTCTGCTTCTCTTCCCTTCGGCAAGAAACTTTCTTCCGATGAGTTCGTTTCCATCGTCTCCTTCCAGACTTCTGCAATGGGAAGCAGTGGTGGATACAGGAAAGGTGTGACTGAGGCCAAGCTTAAGGTGGCCATTAATGGATTCGGTAGGATCGGGAGGAACTTCCTGAGATGTTGGCATG…
AT4G21960.1	ATTTACTATAACCTTCAAATTAAGCTTCTTTTATTTTATGAAAAATAAATAAAGAAAACTCCATTTCCCTTTATTTAAGGAGGCTGCATTGCTTGCTCACTGACTCAACTCAAGAGTGGTGTAGTGAGAGAAGAAAGATAGAGAAAAAAAATGGGAGGCAAAGGTGTGATGATGGTGGCGATACTTTGCCTTTGGGCACTCTCTGCAACATCTGAAGCAGTAACAGAGGCTGAGCCAGGTTTGATGATGAACTTCTACAAGGACACGTGTCCTCAGGCCGAAGACATCGTCCGTGAACAAGTCAAACTCCTCTACAAACGCCACAAGAACACCGCTTTCTCTTGGCTCCGTAACATCTTCCATGACTGCGCCGTTGAGTCATGTGATGCGTCGCTTTTG…
AT1G28310.2	CCAGAACAAGAAGATGCCTATCATCAGCTCTCCCAACACCAATCCACTGGCGAGTATGCAAAGCAAGAACATGATCGTGGCTTCATCTCATCAGCAGCAACAACAACAGCAACCGCAGCAGCCACAACCGCAACTTAAATGCCCTCGTTGCGATTCTTCCAACACAAAGTTCTGCTACTACAACAACTACAGCCTCTCTCAACCACGGCACTTTTGCAAGGCTTGCAAGAGGTACTGGACGAGAGGTGGGACTCTCAGGAACGTTCCCGTAGGGGGTAGCTACCGGAAGAACAAACGTGTAAAGCGGCCATCAACCGCAACCACAACCACTGCCTCCACCGTCTCGACGACTAATTCTTCATCCCCTAATAACCCTCATCAGATCTCTCATTTCTCTTC…
AT4G28640.1	GTGTCTTCTTGTTCATCCTTTGTTTCCCTTTTTCTTTCTCACTGTTTCTGCCTTACTTAAAGTCTCAATCTTTGCTTCAAATTCAACCCATCTCTTTTTCCTCCCTTCCCTCACAATCAAAATCTTAATTCTCAGCTTCTGGTTTTGTCGAAAATGGAAGGCGGTTCCGCTAGTGGATCGGCTTCGGCTTTGTCAAACGATGAAAATCTCGTCGTTTCTTGTGAGGATTCTTCTTCTCCTATAGGGAATGAGCTTGAGCTTGGTCTTACGTTGAGCCTTGGTCGCAAAGGGTATCGAGATTGTAGGGTTTACGCTGATGATTCTTCTTCTTCTTCATCATCTTCTTCTCTGAGCAGAGCTAGCGTAATTGCTGGGATCAAGAGGACAGCTGATTCCATG…
AT3G12480.1	TTTTCTTTGACCCAAAACTTTAATTTGATTATATATATTTAATTTTAATTTTTCCATCGCACGGAGATTGTAACAAGGAAACCGCCGTCGCCGGATCTGATAGTGCATATCCATGAAGTAGAAGACGAAGAAACTTACTTTCTGATCTTAGAACGGAGTATATGTACAGAAGATTCGCGTCCCTCAATTTTTGATCTCAAGGGTCGGGTTTACCTTTTTTTCCTTCTTATTTTTGGTGGCTTTGCGTTTTCTCATTCGACGATTTCTGGATTTGGGGATTTCAAAACCATGAGGAAGAAGCTCGATACTCGGTTCCCAGCTGCTCGTATTAAAAAGATTATGCAAGCTGATGAGGATGTTGGCAAGATAGCTTTGGCAGTGCCTGTCTTAGTCTCAAAA…
AT5G55850.1	AATAAAGAGAGAAGCAAAAAAGAATTTTTATAGAAAGAAAGGAAAAATCAGAAAAGGAGAGAAAAATTAAAAAAGTCTCTCTTTTCTCTTTTTCTTCTTCGTCTCCCATATTCTCCGATCAAAAATATATTTCTCTCTCACTTTCCTTGGTTTTCTCGGCGGCTTCTTCTTCTCCTATTTCTCCCTCAAATCGTTTTCTCCAGTTTTCTTGGGATAAATCTTCCTCCTTTCTGCAGACGCCATGTCGGACAAAGGTCGTCCCTTGCCAAAATTTGGTGAATGGGATGTGAATGATCCAGCATCAGCAGAAGGTTTTACAGTGATATTCAACAAAGCTAGGGATGAGAAAAAGACCGGTGGCAAACCGGGATCACCCGGTAAATCCAGTGAGGGTCATGT…
AT5G08100.1	ACTAAAAGGCTTTAAAATAGTCTGGGAAAAGTGAGCCAACGTGTCTTTAAGTTATACGGCGGAAGATGGTGGGGTGGGCGATTGCGCTACACGGCGGTGCCGGAGACATTCCGATCGATCTCCCCGACGAGCGACGTATCCCTCGTGAGAGCGCCCTCCGTCACTGCCTCGATCTTGGCATCTCCGCCCTCAAATCCGGCAAGCCTCCCTTGGACGTCGCCGAACTTGTCGTTCGTGAACTTGAGAACCACCCGGACTTCAATGCGGGTAAAGGATCTGTCTTAACTGCACAAGGCACTGTTGAAATGGAAGCTTCCATTATGGACGGTAAAACCAAAAGATGTGGAGCTGTCTCCGGCTTGACCACTGTTGTTAATCCCATTTCTTTAGCTCGCCTCG…
AT3G28930.1	AACAAACGATGGCTATACAACAAGAATAAATACATCACATTTTTCAGACAAACTCCAATTTCACAGTGAAAATAAAAACAATGACAAGCTCCGATCAATCTCCATCGCACGACGTCTTCGTCTACGGCAGTTTCCAAGAACCAGCCGTTGTTAATTTAATTCTCGAATGTGCTCCGGTCATGGTTTCCGCTCAACTCCACGGCTATCACTTGTATAGACTTAAAGGTCGTTTGCATCCATGTATTTCTCCTTCCGACAATGGATTAATCAATGGCAAGATACTAACTGGATTAACAGATTCTCAGTTAGAGAGTTTAGATATGATTGAAGGAACTGAATATGTGAGGAAGACTGTTGAAGTTGTTTTGACTGATACTTTGGAGAAGAAGCAAGTTGAAA…
AT1G72430.1	ATTTTGATCCCCACACACACTCACATCAACACATATAAATCTCCTCGTAAACCCTAAACCCTAGCTAGTTTCAACAACTCTCTTGTTCCAACCCCAAGAAAAAAGTTCAATTTCGTTAGCAATGGCCAAAGTTGGGAAGCTGACAAAGCTTAAGTCGGCTATGAAGAAATGGCCTTCTTTCGCCAAGAACCACCACCACTCAACCTCCTCAGCCGCTGTTTCCGACGAACTCTCAGAAGACAACAATCTCCATGTGGTTTACGTTGGTCAAACTCGAAGACCTTACATGCTTAGACCAGACATCATCTCTCACCCACTCTTTCAAGAACTCGTGGATCGGTCTTCTTCTAGATCCATCGAACAAGATCGTGAGATTGTTGTAGCTTGTGAAGTCGTTTT…
AT1G05200.2	AGGAAGAAAATAGGGAAAAAAAAGGAGAGAGAATATTATGAATTATTCTTTGCTTGAGCTCAGAAACAGTTCTTCTTCTGCTTCTTCGACTTCTTTTCTCTGTCTTTCTTCTTTATGCTTAGTGCTAAATCACTCGTTTACTTGTGAAGATTATGGATCTCTGATTAAAGTTTGTTTCTCGTATTTATTCCAAGGTGTTACTCCAAATAAATCAAATGGTTATATGAGACCAGGACAAAGAAAAACTAGTGCTTTTGCTGGAAATTGTGATAAAGATGGGATTTTTGGTGATGATAAGAGAAGTTTCCATGGCGAAAGCAATCAGAGTTGTGTTGTTATGTGTTTCTGTCTTGTGGGTTGTTCCAAAGGAATGTGCTTGTAGAAGTAATTTCTCTAGAA…
AT4G26850.1	GTATCATCAAAAAACACCTCAAAGAATTATTCATTCAGGCATCTTCTCAAATTTTTGTTTGTGAAAAAAACCCACATCAAAAGATCTCTCATTTATTCGTTTCGTTTCTGCTGTTTTGAGTGTCGGGTTCGTTTTAGCTGTAATCTTTTTTTCCGGCGTTCGATTTGAAAAAATCCGGGGAACAGGTGATCGGAATCACGGCTATACACGGGATATCACGGGGTGTTAGCTCACATGTCCATATTGTCCGACAGAAGGGTTGTTTAATCGAAACTAATCCTTTGCCGCACGGAGGACGTGGAGCTCTGCCGTCTGAAGGCGGCAGCCCTTCCGATCTCCTCTTTCTCGCCGGTGGCGGTTCCAGCTTTAACTTCTTTTCCTTTAGGTTTTAGGAGTTAG…
AT5G66900.1	GGATTCTGGGTTTTGTCTGAGAAGTGAAAGAATGAACGATTGGGCTAGTTTGGGAATAGGTTCTATTGGGGAAGCTGTGTTTTCCAAGCTCCTGAAAGTTGTGATTGATGAAGCAAAAAAGTTCAAAGCTTTCAAACCCTTGTCCAAGGATCTCGTATCAACAATGGAGATATTGTTTCCGTTAACTCAAAAGATTGATTCGATGCAAAAAGAGCTTGACTTTGGTGTAAAGGAACTAAAGGAACTTAGGGATACGATCGAAAGAGCTGATGTAGCTGTTCGGAAGTTTCCAAGAGTCAAGTGGTACGAGAAATCTAAATATACTAGAAAAATTGAGAGAATCAATAAGGATATGCTTAAGTTCTGTCAGATTGATCTTCAGCTTCTTCAGCATAGGAA…
AT1G13260.1	ATTTTTTGTTATTACCAAATAAAAAGTGAAACATAAAATAATAATATCAGAAGTGACACTTGCTGTTTCTTATTTCCCTCCCCCCAAGCTCTTTCTCCTTCTTTCTATATATATTATACACACACACGTATACATATACACAACATAATTCACAACACAACACAAACACATTTCTGTTTTCTCCATTGTTTCAAACCATAAAAAAAAACACAGATTAAATGGAATCGAGTAGCGTTGATGAGAGTACTACAAGTACAGGTTCCATCTGTGAAACCCCGGCGATAACTCCGGCGAAAAAGTCGTCGGTAGGTAACTTATACAGGATGGGAAGCGGATCAAGCGTTGTGTTAGATTCAGAGAACGGCGTAGAAGCTGAATCTAGGAAGCTTCCGTCGTCAA…
AT1G19000.2	AGATCCACTCACACCTCGTCTCCTAATCTGTACGGTTCTTATTTCGAAAGGGTAAAAACCAAAAGCGACGCAAAGGGCAAAATCGGAAAAAGTGTTTTATTTATGGCCGCCGTTAGTAGTTCGTCGGAGACCGGAGACTGCGGCGTTACGGGAAAGAGAGATGAGATCATGTTGTTCGGAGTTAGAGTCGTGGTTGATCCGATGAGAAAGTGTGTGAGTTTGAACAATCTCTCTGATTATGAAAAGTCTTCTCCGGAGGATGAGATCCCTAAGATAGTCACCGCCGGAGCTGGAGATGGTGAAGATAAGAACGAAACGGATGCGACGGTGATTGTCGCTGACGGTTACGCCTCCGCCAATGACGCTGTCCAGATTTCGTCTTCTTCCGGCGGGAGGAAA…
AT5G18240.2	GAGAGACCCCGGCCTGAGAAAAAGAGCATAAATAAGGAAAGCAGCAAAGACATCTTCCCAAGTTGGTGGAGTTGCAAACCATAGTGTATCTCTGAACTGAGAGTAGCAGGTTGCAATTAAAAACTAAAGATTGTGTCAGACAGACTTATGTATTACCACAACCAGCACCAAGGAAAGAGCATCCTCTCTTCATCGAGAATGCCCATTTCTTCTGAAAGGCATCCGTTCCTCAGAGGAAATGGCACAGGAGATTCTGGACTCATTCTCTCCACTGATGCAAAGCCACGACTAAAATGGACTCCAGATCTTCACGAGAGATTTGTTGAAGCGGTCAACCAGCTTGGAGGAGGAGATAAGGCTACTCCTAAGACAATCATGAAAGTCATGGGCATTCCAGGC…
AT4G04770.1	ACGACTCCAAAAAAAAAAAAAAAAACAATCTTCTTTTACTTCTCCTAAGAGCCACACCAACAACAATGGCGTCTCTTCTCGCAAACGGTATCTCCAGCTTCTCTCCACAACCCACTTCCGATTCCTCAAAATCACCAAAAGGGTTTCACCCAAAACCCGAATCCTTAAAATTCCCATCTCCCAAATCCCTAAATCCAACGAGACCGATCTTCAAACTCAGAGCCGATGTTGGAATCGATTCTCGTCCCATCGGAGCTTCTGAATCATCATCATCAGGTACATCAACCGTTAGCTCAACTGATAAACTTCAACAGTATTTCCAAAATCTCGATTACGATAAGAAGTACGGATTCGTTGAAGATATCGATTCCTTCACAATCCCTAAAGGTTTATCTGAAG…
AT5G04410.1	AAATCCTTTTTCTTTTTTTCTCTTTTATCTTTTTTTCTTTTCCACGGTTGCTTAATTCCAATGCCATCGTGATCGATTCATCTCTCTCTCTCTCTTCCAATTTTCCCAATTCTTTTTTAAAACCCTAATTTTTCAGATATCTGATTATCTCTTGTATTTCTTCTACTCGATTTGCTCCCATAAAAACCCTTACTTTCTTCAAGTTCTGGTTTTCACCGATTGATGGGTCGTGGCTCAGTGACGTCGCTTGCTCCTGGGTTCCGTTTTCACCCGACGGATGAGGAACTTGTTCGCTACTACCTTAAGCGTAAGGTCTGCAACAAACCCTTTAAGTTCGATGCTATTTCCGTCACCGACATATACAAGTCTGAGCCTTGGGATCTACCAGATAAGTCGAAG…
AT1G74050.1	AAGAAAGCCCTAAAATTTAATTAGGGTTTCAGTGTCTTCAAATTCACCTATCCTCAGCCTCAACTCTCTCCTCTATCCACTCTCAGCCGGAAAATTTTTCCTTGATTCATTACGACAGAGAGAACCATGCCGGCGAAACAGAGGACCCCGAAGGTCAACAGAAACCCTGATCTGATCAGGGGTGTTGGTAAATACTCGAGATCCCAGATGTACCATAAGAGAGGTTTGTGGGCTATCAAGGCCAAAAATGGAGGCGTTTTCCCACGTCACGACGCTAAATCTAAGGTTGATGCTCCGGTGGAGAAGCCACCGAAGTTCTATCCAGCTGAAGATGTTAAGAAACCTCTCCCCAACAGGCGCACGGCAAAACCAACCAAGCTCAGAGCTAGCATTACTCCA…
AT1G09970.2	CTCTCTCTCTTCTCCTCTAACCAAATTTCCCGATGTGAAAAAACAAGTTTCCGATCAACTCAAACCACCGTCACCACTTCTTCTCTCCGACATGGCTCCGTCGTTAAGGAATTTCAACTTCTTTCACCGCTTCTCCACCTTCCTCGTCTTCTCTCTATTCTCCGTCGTTTCTTCCGACGATCTCCAAGTCTTACTCAAGCTCAAATCATCATTCGCCGATTCCAATCTCGCCGTGTTCGATTCCTGGAAACTGAACTCCGGTATCGGTCCTTGTAGCTTCATCGGAGTAACCTGTAATTCTAGAGGCAACGTTACAGAGATTGATCTCTCTCGTCGAGGTTTATCTGGGAATTTTCCATTCGATTCGGTTTGTGAGATTCAGAGTCTCGAGAAACTCTC…
AT1G43900.1	GAAAGAAATAAAGTAATGAAGAAAACTAGAAATGTTGCTTCTTCTCCTATTGAATGTGTCCACCTCCAGACCAAACCCACCACCACTCTTGTTCGGTCTTTCTTCTTCTTCCTCTTCAACTCTCAAACAATCTCTTCCTTTATCATCTTCTATCTCTTCCTCTGTTCCTTCTTCTGGTTTTGCCAATCACCAAACCTGACTAACCCTTCTCCTCCTCCTCTCTCCGTCGCTCCCCTTCGCGGGGATGCCAATTCTCCACCGCCGGAATCTTCTTCTTCTCCGGCGACGAAATCTTCTTTAATGATTTCTTCTAGAGATCCCAATGCCCTCTTTAGCGGCGGTGGAATCAGCTTTTTAGCAGGAGTTAGAACTGTGAAGTTTAGTTATGGTTATTCTAGT…
AT2G37060.3	GACGTTGTCATCTCTCTTCTTTTCTCAAGCGTCCGATCAATCTCTCCTCTTCTCTCGATCTCTCTCCCTCTCTGCCTCCTCTCTTCCTCCAATCAACAAACACCTCTCTGTTTCACTCCCGCCCTTTTTCGAATTCTTCTGGGTTTTTTTTTCTTTCTGAGATGGCGGAGTCGCAGGCCAAGAGTCCCGGAGGCTGTGGAAGCCATGAGAGTGGTGGAGATCAAAGTCCCAGGTCGTTACATGTTCGTGAGCAAGATAGGTTTCTTCCGATTGCTAACATAAGCCGTATCATGAAAAGAGGTCTTCCTGCTAATGGGAAAATCGCTAAAGATGCTAAGGAGATTGTGCAGGAATGTGTCTCTGAATTCATCAGTTTCGTCACCAGCGAAGCGAGTGATA…
AT3G17800.1	ACACACAACATAAACACGGCCTCAAATAATTTCCATGGTCTCAAAATATTTAAACGAAAAATATAATTTTCTGAGTCCTTTCATTTATTATTATAAATAATCAAATCCGACTCTCATTATTTCTCAGGAAAACTAAACCAAAGTCTGTTTACCAGTAATATCAATCGATCGCCATTCTCGACATTTCTCTCTCTCAAGCTAGTCTAAAGTTTCTTCTTATCTCCTTCCTCCGACCAAAACTTCGACTTCTCTCTTATTTTCACCCTCAGAGAGTAACCATGGATGCCTTGACCTCGAGTTTGGTTCGATCTCCCATCGTACCATCGAGAACTTCCGACAACGGTTCTGGATCTATGTTCCTTACCGCCAGTGGCCCTGGATTCACGCGTTCTGGTTCTT…
AT5G10030.1	TAAAGTTGTCGTGTTCTCTCTTGAATGATTCTTCTTCTCCTTCTTCGAGATGACAAGTTCAGAGAACGAGATTTTACCATCCCTTATTCTATCAGACCGGTTTAAGCTGCAGATTTCTAGGCTTAGCGTTCGATTTCGTCGCTGAAAGTGAAAAGTTCATCTAGCTTTAGTTTTCTCTTTTCATGGTTTCCGCGGGAAAAGTTCGTCTTTTTTGAAGCCCTTTTGACACAAAAGACCAGAACAAGTTGAAGAAATATGAATACAACCTCGACACATTTTGTTCCACCGAGAAGGTTTGAAGTTTACGAGCCTCTCAACCAAATCGGTATGTGGGAAGAAAGTTTCAAGAACAATGGAGACATGTATACGCCTGGCTCTATCATAATCCCGACTAACGAA…
AT5G06600.3	GATTGTATTTCTCCCTAAGAGTCACTTTGCCTTTGTCTTTGATTTTTCTCTGTATCGTCGGTCTCTCTTTTGCGTTTCTCGATCCCACCGTCTAATCCTTCTCCGGCCAATGACTATGATGACTCCGCCTCCCGTTGATCAGCCAGAAGATGAGGAGATGCTTGTGCCGAATTCAGATTTGGTCGACGGTCCTGCTCAGCCCATGGAAGTTACCCAACCCGAGACTGCTGCGAGTACTGTGGAGAACCAGCCAGCTGAGGATCCTCCTACTCTGAAATTCACGTGGACTATCCCTAATTTCTCTAGGCAAAACACCAGGAAGCATTACTCCGATGTATTTGTCGTTGGAGGTTACAAATGGCGCATATTAATTTTCCCGAAAGGGAACAATGTTGATCA…
AT2G25140.1	AACTTCTCGATGAAATGACTTTCTTCTACAAACTTCTTTTTCCCTCTTCTCCAAGCTTACGCTTGTCTCCATGTAAAAAACCTCCGTCGTCTTCTTCCTCCTCCTTCATAACCCTAAACCAAAAACCCTCATTTCCTTCAATCTTCTTACTCACATGGCGCTAAGGAGATTATCAAAGTCTGTTTCGTCAGCCATCAAAGCTCAATACACTCTCTCGAGACCCTCTCCTCTCCTCCGTTCTCGCTCTCTCTCTTCCTCTCCTCACTACACCTCTATTGGCCGGCCAACAAATTCATTCATCGGAAAAATCAATAACTCTTCTATCACTCATGCGACTACTACTCATGGTCAACTCTTCCCTCTTTCTTCTCCGCGACGCTTTTGTACTACCACAGCTCA…
AT1G66760.2	ATTTTCTTTTCTTCGAGTCGCGACGTCGCATATATTATTTATCAAAATACAAATTTTATTATATCAAAATCATAAAGCTAAATAAATACGACACAACTTCCAACATTTTCTCTAACCAGAAAGAAAAAAAAAATGAAGAAGAGTATCGAAACTCCGTTATTGTTGAACACCAAACAATCACAAGACGAAGATAAAGAAAAAATAAGATGGGAGAAGATGAAGAAAGTTGCTTCAATGGCTGCTCCAATGGTCGCCGTGAACATGTCTCAATACCTTCTTCAAGCAACTTCTACAATGATCGTCGGTCACCGGAGCGAACTCGCTCTCGCCGGAATCGCTCTAGGAAGCTCCTTTGCTAATGTTACCGGCTTTGGTGTTCTTTTTGGACTTTCAGGTTCA…
AT4G05320.4	AAATCTTAAAAACTTTCTCTCAATTCTCTCTACCTTTTTCTGATTAACAGATGCAGATCTTTGTTAAGACTCTCACCGGAAAGACAATCACCCTCGAGGTGGAAAGCTCCGACACCATCGACAACGTTAAGGCCAAGATCCAGGATAAGGAGGGCATTCCTCCGGATCAGCAGAGGCTTATTTTCGCCGGCAAGCAGCTAGAGGATGGCCGTACGTTGGCTGATTACAATATCCAGAAGGAATCCACCCTCCACTTGGTCCTCAGGCTCCGTGGTGGTATGCAGATTTTCGTTAAAACCCTAACGGGAAAGACGATTACTCTTGAGGTGGAGAGTTCTGACACCATCGACAACGTCAAGGCCAAGATCCAAGACAAAGAGGGTATTCCTCCGGACCAGC…
AT4G38500.1	AACATCTGCGAGGCACAAAGAAGATTTGATTTTTGATTCAAACAGAGTCAAAAATCCATTCAAAATCAGAAATCAGAGAGAGAGAAAAGAGTTACAAGTGGGGAGGTCGGGAGGAAGATCTGGGAAGTTCTCAGCTTGAAGAATCTGCTTGAGGTGTTTCCACCTTCTGCTGCTTGATTGTGCTTTTGGGTACTTTTCGTAGGCTTGCTTCTTCTTAAAGCTCAATCGCGACGCCACCACTATATCTGCCTCCATCAACTCTCTCTCCATCTCTCTCTCTCTCTCTGGAAAAAAAAACCTTATTAATTCCGACGAGGAGAACGACGACGACGAAGGCTTCTTTCTTATACGGTGTCCTCTTAAAAATCAAACCGGTCCGGTACGGTAGTGGAATGAACA…
AT5G62100.2	CTTCTTCTTGATCTTTTTCAGAAATCAACTTCATCTCATCATTCCTCTGTTTTTTTCTCTCTATCTCTCTTAATAAAGAAAATGATGAAAATGAGTATCGGAACAACAACTTCCGGCGACGGTGAAATGGAGCTCCGACCTGGAGGAATGGTTGTACAGAAAAGGACGGATCATAGCTCAAGCGTGCCACGTGGCATTCGGGTTCGGGTCAAATACGGGTCGGTCCATCACGAGATCAGTATCAACTCTCAATCTACTTTCGGGGAATTAAAGAAGATATTGTCTGGTGCGACAGGAGTTCATCATCAAGACATGCAGATTATATACAAAGACAAAGAAAGAGACTCAAAGATGTTTCTTGATCTTTCTGGTGTCAAAGATCGTTCGAAACTTATTCTT…
AT1G06680.1	ACTCTTGGTTTCACCTCCATACATTAACACACCAACAATCCTCAAAAAACACTTTCATAACTTAATCACACACAAGGAGAGAAGAGAGAAAGAGAGAAAGAGAGACAGAGATAATGGCGTACAGTGCGTGTTTCCTACACCAGAGCGCATTGGCTTCATCAGCCGCACGATCATCATCTTCCTCCTCATCCCAGCGTCACGTGTCGCTCTCCAAACCTGTTCAGATCATCTGTAAAGCTCAACAGTCTCATGAAGACGATAACTCCGCCGTCTCCCGCCGTCTTGCTCTCACTCTCCTCGTCGGCGCCGCTGCTGTTGGTTCCAAAGTATCTCCTGCTGATGCCGCCTACGGTGAAGCTGCAAACGTGTTTGGGAAGCCAAAGACGAACACAGACTTCT…
AT3G02060.2	ATGTCTTTGCTCCCAAATCCCGACCCGATTACTGTACCCCTGGTCCTCAAGCTTTGCTCCTTTCCTCCGCCACGGAGGCTCTTCTCTCTCAGGCTCAGGCGCTTCACCCGAAAGTCATCATCTCTTCTTCCGTTGGTCGCTGTTTCGTCTCTCTCCGCTACTGCCGCAAAACCTACCAGATGGAGAGAGAAGCCGGAATTGGCGGAAAGCGACTCAATTTCCCTCCTCAACGAGAGGATTCGGCGTGACCTCGGCAAGAGAGAGACTGCTAGACCGGCCATGGACTCTGAGGAGGCCGAGAAGTACATTCACATGGTCAAGGAACAACAAGAGAGGGGTCTGCAGAAGCTCAAAGGAATTAGGCAAGGTACAAAGGCTGCTGGTGACGGTGCTTTTAGT…
AT5G13490.2	ATTGATCTGCTTCACAGTCTTATATATCATCAACAAGAGGTTAAAATGGTTGAACAGACTCAGCACCCCACGATTCTTCAGAAGGTTTCTGGCCAACTCTTGAGCTCGAGTGTTTCTCAGGACATTCGTGGTTATGCTTCGGCTTCCAAAAGGCCTGCTACATACCAGAAACATGCAGCTTACGGAAACTACTCCAATGCTGCATTTCAATATCCTCTTGTGGCTGCATCTCAGATTGCAACTACTACTTCTCCTGTGTTTGTCCAAGCTCCAGGAGAGAAGGGATTTACTAACTTTGCTATTGATTTCATGATGGGTGGTGTTTCTGCTGCTGTGTCAAAGACTGCTGCTGCTCCCATTGAGCGTGTCAAGCTTTTGATTCAAAACCAGGATGAGATG…
AT3G58750.1	GTTGATCTAAGCTGAATAATCTTATCACCGTCGAGCTTTGGATAAACAATGGATCCGATTTTCAATACACTTACCCGCAGAGAATAAAAATATCAGCTACTACCAAAATTAGCAAATGCAGGATACAAAAGCCAAGTCACTTACCGCAAGATTGTTTCTTCTTCTTCTTCTTCGCTTCCTTCCTTTGAAATTGAATTCAGATATTTTTTTTAAAATTTTTTGAGAGGAAGAAATGGAGATTTCGCAGAGAGTGAAAGCTAGATTAGCCGTTCTCACCGCGCATTTGGCGGTGTCTGATACCGTCGGATTGGAACAGGTGTTGCCGGCGATCGCGCCATGGTGTACATCGGCTCACATTACCGCTGCACCTCATGGATCACTCAAAGGAAACTTGACGAT…
AT5G43960.1	ACAAAAACCCTTTTAATCTCTCTCTCGTGTAGATCTATCACTCTCCATTTCCCTTCTTCTCTGTAAACCCTTTATAAATCTCACTTCCTTCTTCTTCATCAATCCTTCCTCAGATCTCTTCTTATTCAAATTCAATTGAGAGATACTCTCTTCTTCTTCTTTTTCTCTATCCAGTTCCTTCTGTGCGAAGTTCTTCTGATTAATTTGAGTTTCTTGGAAGCTTTTACTCGATCTTCATCGGATCTTAGGGTTTTGTTTAAATCCAGATCTTGGGTTTTGTTAAATAATGGCGACTCCTTATCCTGGAGCGACGCAGGTGGGTTCGTACTTTGTGGGGCAGTATTATCAAGTGTTGCAGCAGCAGCCAGATCTTATTCATCAGTTTTATTCTGAGCCTAG…
AT5G62000.3	CCCATTGGTCGCCTCATACCCAGAAAAACAAAAGGATAGGAAAGACGAAGAAATAAAAAGAGAGAGAATGTTAGAGAGACAAACTCTGAGAGACAAAACAAGAGAAAATCGCTCGTCGTCGGTATTCAAGCGTCTGTGACTCCGATAAAGCCTAGACTAGCGAGGACGGCGAGAGAGAGAGAGAGAGAGCTTTGGAGTTGTCGTATCTCTAAATCGGAGGCAATTTGAGTGAGATAAAGACAAAGGAAGGAATCAAGTGGACTACCGAAGCGAGTTTTGAGCTTTTTCAGAGACGGATTTGGAGATTTCTTGTTGATATCGTCTGCTTAGAGGCTTATTTGGTACCAGATGAAACAGATCTGAGCTTCGGAAGGTATGGCGAGTTCGGAGGTTTCAATG…
AT4G09760.1	CTCTCTCACACTCACCATGCAATTTTTCTTTCCTTGTGACCAAGACTTCTCTCCAACTCTAAACCAAAAAACACCCAGATTTTTTCTCTCTGATTTCAAGATTCCCCAAAACTTTTTCTCCAAGACCCTCTACAACTTTCTTGATGGCGGTAGGAATCTTTGGATTGATCCCAAGCTCATCACCAGACGAGCTAAGGAAGATTCTTCAAGCGCTTTCGACGAAATGGGGAGACGTAGTTGAGGATTTTGAGAGTCTTGAAGTGAAGCCAATGAAAGGAGCGATGACTAACGAAGTGTTCATGGTTAGTTGGCCTAGAAAAGAAACGAATCTTCGATGTAGGAAGCTTCTTGTTCGTGTTTATGGTGAAGGTGTTGAGCTTTTCTTCAATAGAGACGATG…
AT2G35680.1	ATTGAAAACACTGAGATCCTTCTTTTTTTGGTTCTCCTCTCTTAAAGAGAAAACCTAAAGGTTGAGTAGAGATTAGGCAAAAACAAAATTCTCGATCCCCAAATTTCGAAAACTTGTTCTTAGGGCGATTCTTCTCTTTGGTCATTTGGCGAATTTGATTTATATCCATCGGTGATCGGATTTTTTTCAGTCTTCTCCGTCTCGTCGTTACCGGCGTTTGATCGGATCATCGTTTTGTTTCAGGCGAAATATGGTGGTGATCTCCCTGAAGATTTTGAATTCAAAATTTCTTCGGTTGCTTCCTCTTGACTTTATCGCGATTTCGATTACGTGTAGACTTTCTTCTTGGCTTTGTCTTCGAATCAATTAGGATTGTGAATAATCGTGTCTGTGTATATA…
AT4G01680.1	ATCTTCTCACTTCAAACTCTCTCTATCTTTCTCTCTCACCTCATATTATGAACTAAAGATTTCTCTGAAAGCTGACTTCATAAACTTTTTCTGAAGAAGAAACACACAAAAACGATCGATCTTGAATTGATTCTTTGTAGTATTTTATTTACATATATATATAGATGGGAAGACATTCATGTTGTTACAAACAGAAACTGAGGAAAGGACTTTGGTCTCCTGAAGAAGATGAGAAGCTTCTTCGTTACATCACTAAGTATGGTCATGGTTGCTGGAGCTCTGTCCCTAAACAAGCTGGTTTACAGAGATGTGGAAAAAGTTGTAGATTAAGATGGATAAATTATTTAAGACCAGATTTGAAGAGAGGAGCATTTTCTCAAGATGAAGAAAATCTCATTA…
AT4G01460.1	ATATATGTGGAAAACTGCATTTATTAAGAACAGTTTAGAAAGTGTCAACCCCTAAAGGAATGTTTTTAGTTTAGAGGAAAGAGAGAGAAGAAGAAGCAGCAGCAGAAGTTGTTAATTTGAAGACTATTTGAGGAAAGACACCTATATCTAAATACTCAAAGTTACAAAAATATTACTTCAGAAAACAGTTCCATTAGAGAGACTCATAAAGCTTCTCATCTAATTATGAGTGGATTGATGAGTTTTGGTGAATTAGAAGACCAATTTGGTCAGATTTCAGACACTACTATGGAAGAGAAGATACCATTTCTGCAAATGCTTCAATGCATAGAACACCCTTTTACAACAACAGAACCAAATCAGTTTCTCCAATCACTTCTCCAGATCCAAACCCTAGAA…
AT5G64290.1	ATCCACTCATCATCATTGATCGAGATCTCTCCGGCGACAAAAACACAGCGAGCGACTGACGAAAATTAAACACTTCGCCGTCACAGACACTCTCTCTATATATATAATCTCCGGCGATGGAGAGTTTCGCTCTTCACTCTCTCTCCACCACCGCCACTTCCACCTTACTCTCCCATCATCATCATCACCATCCCTCACGTCTCTCTCTTCTCCGTCGTACCTCTTCGAGATCTCCGCCTTCAACAATCTCCCTCCGATCTCTCTCCGTTCAACCTCTCTCCTTCCCTCTTCTCAAACCAATTCCTCGATTCTCCACACGAATCGCCGCCGCACCGCAAGACAACGCTCCTCCTCCTCCTCCCCCATCTCCGTCTCCGTCTCCGTCTCCTCAAGGAGCGA…
AT1G18890.1	GAATCAAACAAAATCCGAAATTTCGAAAGGTCCGACTTTTCCTCACCTGAACCCGCGTTTTCTCTCCCCCTCCCAACCCAACTCTCCAATTCGCCGGAAAATCACCGCCACCGTCACTTCCGGCGTCCATATGAACTAAAGAGATAAGCTTTTTTCTTCTATAATCCTTCTTCTTCTTCTTCCTTGATCTCCTTTCTCTGAGTTTGCTGAGTTTCTTAACTCAGCCATGGGTAACTGTAACGCCTGTGTAAGGCCAGACTCAAAAGAATCAAAACCATCTTCAAAGCCGAAAAAACCCAATCGAGATCGGAAATTAAACCCATTCGCCGGAGATTTCACCAGATCCCCAGCTCCAATACGTGTTCTCAAAGATGTAATCCCTATGAGCAATCAAACTCA…
AT3G11670.1	AGAGAAAACCTTATTAGCAGCACTCTCACGAAATCGTCGTGACGAAACGATAAACCCTAAGTCATGGTAAAGGAAACTCTAATTCCTCCGTCATCTACGTCAATGACGACCGGAACATCTTCTTCTTCGTCTCTTTCAATGACGTTATCCTCAACAAACGCGTTATCGTTTTTGTCGAAAGGATGGAGAGAGGTATGGGATTCAGCAGATGCGGATTTGCAGCTGATGCGAGACAGAGCTAACTCTGTTAAGAATCTAGCATCAACGTTCGATAGAGAGATCGAGAATTTCCTCAATAACTCGGCGAGGTCTGCGTTTCCCGTTGGTTCACCATCGGCGTCGTCTTTCTCAAATGAAATTGGTATCATGAAGAAGCTTCAGCCGAAGATTTCGGAGTTT…
AT4G39140.5	TCTCCCTTTCTCACTCTAACAGACCCATCCATCGCTCTCTCTCTGTGAAACTATCATCTTCCTCTTCTCCGGCGACGTTTTGGAAGTTCTGGGAGCAGGTGCTAGTTATGGGGAATGCGTGTTGTGTTGCTGCTCGAGACAAAATGGTGGTGCCTAATTCATCAGCTGGTGAGAATTTGCAGAGGAGCAATATCAGGCATTCTCCGTCTTGGAGTTTCCGGTGGGATAATAGAGGGCGTGTAGCTGGTGAAGAAACTTCTCTCAGTTGGTTATCTGATGGTATTAGTCGGAACGATGGCTCTGAGATCAAATTTGAATCTGCTTTCGTATCATCTGAAGGGTCCCCTTTGGACAGTTTTCGGACACAGACATTGCAAAAATCTCCTGCCTCAGATCTAT…
AT1G01250.1	AACCACATAACAAACTCTTTAATGTCACCACAGAGAATGAAGCTATCATCACCACCAGTTACCAACAACGAACCAACCGCCACCGCTTCTGCCGTTAAATCTTGCGGCGGAGGAGGTAAAGAAACCAGCTCATCGACCACGAGGCATCCAGTGTACCACGGAGTTCGCAAACGCCGATGGGGAAAATGGGTTTCTGAGATCAGAGAGCCCCGGAAAAAGTCTCGGATTTGGCTCGGATCTTTTCCGGTGCCGGAGATGGCTGCTAAGGCCTACGACGTGGCAGCGTTTTGTCTAAAAGGTAGAAAAGCTCAGCTGAATTTCCCTGAAGAAATCGAGGATCTACCTCGACCGTCCACGTGTACTCCCAGAGATATCCAAGTCGCAGCGGCCAAAGCAGCC…
AT4G33010.2	ATACACATTTTATATTCAACGGTCCGTGAGTGTATATTGTATATACTCTCTCTCAGATTCCCTCCTTGTAGCTAGCTTCTACCTCCTCCTTTCATTCATGGCGAAAAACTAAAAAAGACATCCATCTTTCTCAAAACATCTCTCTTACTCTCTTCGTTTTCTGACTGCAACCTTTTTTCCCAATGGAGCGCGCAAGGAGACTTGCTTACAGAGGAATCGTCAAACGTCTCGTTAACGACACAAAACGACACCGTAACGCTGAAACACCTCACCTTGTTCCTCACGCTCCGGCGAGGTATGTCTCTTCCCTTTCCCCTTTCATCTCCACCCCTCGATCTGTCAACCACACGGCGGCTTTCGGGAGGCACCAGCAGACGCGTTCCATCTCCGTCGATGCTG…
AT2G24270.1	ACTCTCTCTAATTCTCATTCTCATTTCTCACCATACAATTTTTCATCTCCCTCTCTTTATCCTTTTCTAGATTTTCTTTTTACCCTTCAATCACTTATCTCTATCTATCTACCTTTCATGCTCTTTCACCACTCCTTCCATAAAAATCTATCAATAATCACTTCCTCTCTCTCTCTCTCTCTCTTATACAACACTCAAGAAGCGAGACACAGAGGAGAGAGTTAGTCTTCTTCTCTGTTTTTGTCTCTTTGGCTATATATATTCAAACATTGTGTGAACAGAACACAAATCAACACAACACACACAACTTTGTGTTCTTTAAGTTTTGTTTCAGAGATCAATGGCCGGGACTGGATTGTTTGCTGAGATTCTTGATGGAGAAGTATACAAATACTACGC…
AT5G17300.1	ACAGACCCCAAACTCTTCTCTTCTTCTTCTTTCTCTCTGTTTTCTTCTTCTTCCGCCGAATCAGAAAGCTTGTCTTTTTCTTTACTCCGGCTACCAAAACTTCTCGGAGTTTCTCTGAGAGTTTCATTTCCGACCTTCTTCTTATCCTTATTTGCGGCAAGATTTCCAGCGAGAGTTTTTTTCTCTTTTCCTTTATCGAACATAAGAAATCTCTGGTTTGCTGGAAGTTTTTTTTCCGGAAGGTGGAAGCTTAGATTGGTTCTGATTTCAGAAGCAAATCGTTTGTTGTTGCCTAAGTAAACCGAATCAATTTATGGGATCTATAGAAACAGACGGAGAACAGAGGAAATTAAGCTGATTTTTTCAAGTCTAGATTCGCGAATTTATCTTGGTGTTTCC…
AT5G52300.1	GGTGGTTCGGCCATATGTCATCGTTCTCTCTATAAACTTTATGGAACTTTGTTCTGATTTTCTCAGAGACACGAAAAGAAAGAAAACAACACTAGAACAAAGAGGGTTTGATTGATTCACTTGAAAAAGAGAAAACACAGCTTTGGAAAATGGAGTCACAGTTGACACGTCCTTATGGTCATGAGCAAGCAGAAGAACCAATCAGAATTCACCATCCAGAAGAAGAAGAGCATCATGAGAAGGGAGCATCCAAAGTGTTGAAGAAAGTAAAAGAAAAGGCTAAGAAAATCAAGAACAGTCTCACTAAACATGGAAATGGTCATGATCACGATGTGGAAGATGATGATGATGAGTATGACGAGCAAGACCCAGAAGTTCACGGCGCACCAGTGTATGAAT…
AT3G19580.2	ATGGCCCTCGAAGCGATGAACACTCCAACTTCTTCTTTCACCAGAATCGAAACGAAAGAAGATTTGATGAACGACGCCGTTTTCATTGAGCCGTGGCTTAAACGCAAACGCTCCAAACGTCAGCGTTCTCACAGCCCTTCTTCGTCTTCTTCCTCACCGCCTCGATCTCGACCCAAATCCCAGAATCAAGATCTTACGGAAGAAGAGTATCTCGCTCTTTGTCTCCTCATGCTCGCTAAAGATCAACCGTCGCAAACGCGATTTCATCAACAGTCGCAATCGTTAACGCCGCCGCCAGAATCAAAGAACCTTCCGTACAAGTGTAACGTCTGTGAAAAAGCGTTTCCTTCCTATCAGGCTTTAGGCGGTCACAAAGCAAGTCACCGAATCAAACCACCA…
AT3G51770.2	TTAGAAGTACGCATGACTTCTCTCTGAAAAACAGATTGGTAATAAAAAAGAAAAAGAAAAACAATAAACGAAAACTGAGAGAGAGATTGAAAGAGAGATCGAGCGGAGGAAGATTCTTCCTCCAATTACCATCTCTCTATTTTTACGGGAAGATTCGTAAAATTAGTGCCATCAACCCAAAAAAAAAAACGAACCGGATCGATGAAACTTACAGTGCAAAAAACACCATTTCCGAGAAGAAGAAGAAGACGAAGAACAAGACCTTCGTTGAGAAACTTTATTTGAAAAAAAAAAGAAACGATTTTTATTGGTTAAAGGGACAGACCTCCTTTTGGTGGATTGGCTCCGTGATCCAATCCTCGGAATTGTTTTTAAGATGCAGCATAATCTCTTCACAAC…
AT4G32930.1	GTCTGCAAAGCTTTAGTGCTTCCTAGAGCAAAGGAGAAAAAAAATGGTGAACTATGTGCTCAAAATCACCGCTGATCTCGAGAATCTCACTAATCTCCAGCCTTCCGGTGGCTGCGACGATTCCAACTTCCCTTACCTCTTCAAGTTGAAATGTGAAAGATGTGGAGAGGTGACTCCGAAAGAAACATGTGTGACTTTGAATGAGACTTTTACTCCTCCGGGAGGTAGGGGTACTTGTCATCTTGTTCAGAAGTGTAAGTTCTGTGGAAGGGAAGGGAATGTGACTATGATTCCGGGCAAAGGTCGACCTTTAACTCTGGAAGATTCTGAGGCTGGAGAACATGCCCCTCTTATGGTGTTTGACTGTCGTGGCTATGAACCCATTGATTTCGGATTTGG…
AT4G37370.1	TTCACTCACCAAAATAGATCTAAAACATGGAAACCAAAACCCTAATTTTCTCAATTCTCTTCGTTGTTCTCTCTCTCATTTACTTAATTGGAAAACTCAAGCGAAAGCCAAATCTACCTCCGAGTCCGGCATGGTCATTACCGGTGATTGGTCATCTCCGCCTTCTCAAACCACCGATTCATCGCACATTCCTCTCCCTCTCTCAATCCCTAAACAATGCTCCGATCTTCTCCCTCCGACTCGGTAACCGACTCGTTTTCGTGAACTCGTCACACTCGATCGCCGAGGAATGTTTCACCAAAAACGACGTCGTACTGGCGAACAGACCAAACTTCATCCTCGCTAAACACGTTGCGTACGATTACACAACCATGATCGCAGCTTCCTACGGTGACCACT…
AT2G36990.1	GTGTGTGTCGCCTTATCTGTTCGTCATGGCTCTGTAGAGTAGCCTCATGTTCTTATTCTTCTTCTTCCTTAGCCATTCGTGGAAGCAAAAACAGAGTCTTTTATTCTTTGGTGATTCTGTGAAATGGAAGCTACGAGGAACTTGGTTTCTTCATCTCCTTCGTTTCAGACAAAGACTCATCTCAAGAGCAGCTACTCTTCTCCTTCCTCTGTAGTGATGCTTCATGATCAAACAACAACTCCTGTTGTTAACTCACGTCATCTCAATTCTCTATCTCGACATTTTCCTGCGTCGGTTCTCTCACAGGAGCCACGGGAAGAGTCTAGGCCTCTGTCACATGCGTTAAGAGACGATAGAACATCCCAGTTGACTCTGGAGAGGAGGCAGTTTGATGAATTG…
AT1G30970.1	GAATCTGAAGATCGTAGAAGAAATCGAGAAAACGCTTTGTACCAATTAGAAACCCTAGCGAGCGGAGGAAGGAGACAAAGAACGAGACTTTTGAGAGATTGGAGATTTCAATTTTGAGATCAAATCTTGAAATCAACAAATAGGAGAAAGATTTAGTGATGGGTAAGAAGAAGAAGAGAGCTACAGAGAAGGTGTGGTGTTATTACTGCGATAGAGAGTTTGATGATGAGAAGATTCTTGTGCAGCATCAGAAAGCTAAGCACTTTAAGTGTCATGTCTGTCATAAGAAGCTTTCTACAGCTAGTGGCATGGTGATTCATGTTCTTCAGGTTCATAAAGAGAATGTTACAAAAGTTCCTAATGCTAAAGACGGTCGAGATTCAACTGATATTGAAATAT…
AT3G10800.1	TTGTTCCAAAGTTATAAACCGTGTGGAACCATCGAGAAGCGAAGCCAGAATAAATTTTCGAATCCTCCGACGATGACGGAATCAACATCCGTGGTTGCTCCTCCGCCGGAGATACCTAATCTGAACCCTAGCATGTTTTCTGAGTCCGATTTGTTTTCTATTCCGCCGCTAGATCCTCTTTTCCTATCTGATTCTGATCCGATTTCAATGGATGCGCCAATCTCCGATCTCGACTTCTTACTCGACGATGAGAACGGAGATTTCGCTGATTTTGATTTCTCGTTTGATAATTCTGATGATTTCTTCGATTTCGATTTATCGGAGCCCGCGGTGGTGATCCCTGAGGAGATCGGTAACAATCGTTCGAATTTGGACTCATCGGAAAACAGAAGCGGCGAT…
AT1G48030.2	ATGGCGATGGCGAGTTTAGCTAGGAGGAAGGCGTATTTTCTCACCAGAAACTTATCAAACTCTCCCACTGACGCTCTCAGATTCTCCTTTTCCCTCTCCCGTGGCTTCGCCTCATCAGGATCTGATGAAAACGACGTCGTCATCATCGGCGGCGGTCCCGGTGGTTACGTAGCCGCGATCAAAGCCTCTCAGCTTGGTCTCAAAACCACTTGTATCGAGAAACGCGGCGCTCTCGGTGGTACTTGTCTCAACGTCGGTTGCATTCCTTCCAAGGCTCTGCTTCACTCTTCACATATGTACCATGAGGCGAAGCATTCCTTCGCTAACCATGGTATTAAGGTCTCTTCTGTTGAGGTAGATCTTCCTGCTATGTTGGCTCAGAAAGATAATGCGGTTAAG…
AT5G24120.1	CGAACGAAGATTCTCTTGCTCGAACAAAAAAATTCTCTCCGCGATACTTACAAAGCACAAGTGAGCTAGCTTTGAGAAAGATTCAATTTTTGAGCCTTAAGATTGTGATGGGAGTTGTGTCTATTTCAAGTTCAGCTGCAAGATCTCCACTCGGGTTGGGCAACGATCTTTTGACACATCGGTCTTCACTTAAAAAGCCATCCATTGTTGCTTTTAAAGCCGATGATTCCAGCAATTCAGCTTTGATCATTCCTCCTCGTGAGCAAGTTTTGATTCCTGCTGAAAAGCATAATGAGAAGAAGAGAGAAGTAACGAGGAGAAAGCCTTGTAAAACCCCGAAAAAACCGCTTTCCTTGGAACATAATTCGGCTCCTTCGTGTTCGTTAGGAGTAGATTACA…
AT5G50850.1	AATTGAAATCATTTCGTTGTGTTTTAGAACAACAACAAAAAAACAGTGCCCTTTCGCTCACGCTTTGAGTCGTATCTGCTCTCTTCTTAATCCGCCGTCTCTCACTTTTTCGCCGGCGTGGTTAGATCGTACAAAGCTCAGAGAGAATGTTGGGAATCTTGAGGCAAAGAGCCATCGATGGAGCTTCGACTCTTAGGAGGACGCGATTCGCATTGGTTTCTGCTAGGAGCTATGCAGCTGGTGCAAAAGAGATGACAGTCAGAGATGCTCTAAATTCTGCAATTGATGAGGAAATGTCTGCTGATCCTAAAGTATTTGTCATGGGTGAAGAGGTTGGCCAATATCAAGGTGCCTACAAGATCACTAAAGGCCTTTTGGAGAAATATGGTCCTGAGAGAG…
AT4G39260.3	AAATCACATAAGTCTCTCTCTTACATTTTGAAACCCTAATTTCTCTTCTTTTCCCCAAAAAAAAATGTCTGAAGTTGAGTACCGGTGCTTTGTCGGCGGCCTTGCCTGGGCCACCAATGATGAAGATCTTCAAAGGACGTTCTCACAGTTCGGCGACGTTATCGATTCTAAGATCATTAACGACCGCGAGAGTGGAAGATCAAGGGGATTCGGATTCGTCACCTTCAAGGACGAGAAAGCCATGAGGGATGCGATTGAAGAGATGAACGGTAAAGAGCTCGATGGACGTGTCATCACCGTGAACGAGGCTCAGTCGAGAGGTAGCGGTGGTGGCGGCTGGTAATCAAAGATAGAGTTGTTTGCGTGCTGCTGCTCTGTTTTTGGTTTAGATTTGGTTTT…
AT3G02170.1	GACAGTTGTATCTTTGCCTTTAAAGATAGAAACCTCTCTCTCTCAAAGACCAAAAACAAAAAAAAAACTTTTTTTTTTTCCCCCTTCTCTTCTTTCTTCTTCAAGGTAGCCTCCAAGCCAAACACGGAGGAACCTAATCTGTTGTCTGCTCGTAACTTCACAAGAAGCTATAATTTGTCGTTAATGTTGGCTTCTTCTTGTCCATTTCTTCTTTTCTTCTTCCTCTGAAACACAAGAAAAACATCTTTAACCCCTGAGCAGAGTAAAAAGACGAAGAAACTGGTAACTCCAAAAAACAGAGTATATATATGAAGAGAAACTTGAGTTTGTGAAAGTTTTTTTAGTTATCTTGTTTTTGAGATAAGAGTTAAGTAGAGGAAGAAGATATGTCTGCAAAAC…
AT3G10740.1	CTTTATCCAAAAAAGAAAAAGAGAAAATAAGCGATAGATGAACAGGTGGAACGAGGTTCGTTCAGTAGTCGTCGCTTCTAATCAACTTCCACTTCTTCCACGGAAACAAGCAATTCGATCAAACGTGAAAGCAATATTTAAGATTTTTGTCTCATACTCTAAGCAAGCAATATCCAAATAAACATTCTTATACCTCCACTCCTCCTCTGTCTGATTCCTTCACCCAATTCTTGTCTCGTTTCCATCAATCCATTGTCTTTGATTCCAGAGGTTCTTGGTTTATTTGGATGTGGTGATTATGGATATGGAGTCTTGGAAGTTGCTCAGAAGTGTTTGTGTGCTTTCTTTTCTCCTTGGCTCTTGTTTTGTGTATCAAAGCCTTCGTGTTGTTGATGCTCA…
AT1G59870.1	TTCATTCATCATCTTCCTCCTCTCTCTCTTCTCTGTATCACCCAACTAAATCCTCACGGGATTAGATCCAAAGTCTCAAACTTTGATCCAAAAACACAAACTTTGTTCAAAAGACATAAACTTTGAGCCAAAGTCACAAGCTTTCTTGGTGAACGATGGATTACAATCCAAATCTTCCTCCTTTAGGAGGAGGTGGTGTTAGTATGAGAAGAAGCATAAGTCGAAGTGTAAGCAGAGCAAGTAGGAACATTGAAGATATCTTCTCATCTGGTTCAAGAAGAACACAATCAGTCAACGACGATGAAGAAGCTCTTAAATGGGCTGCCATTGAGAAGCTACCAACTTACAGTCGTCTCCGAACCACTCTCATGAACGCTGTAGTCGAAGACGATGTTTACG…
AT5G06950.4	GGAATTTCGGATCGTGTCTCTCTCTGTTTCTTTGTTTCAATCCGATTTCGAATCAAGCCCTTTACTTGTGCACCTTCAAGATTTCGTTTTTCCAGTCTGTGCACACAAGAGAAATTTCAAGAAGTTGTTACTAAAAGAGAGGCCACAAGTGGATATTGTCTTTGTTATCAAGTGTTAGTACAGAAAAGTGGTGAGAAAGTAATATGGCTGATACCAGTCCGAGAACTGATGTCTCAACAGATGACGACACAGATCATCCTGATCTTGGGTCGGAGGGAGCACTAGTGAATACTGCTGCTTCTGATTCGAGTGACCGATCGAAGGGAAAGATGGATCAAAAGACTCTTCGTAGGCTTGCTCAAAACCGTGAGGCAGCAAGGAAAAGCAGATTGAGGAAGA…
AT5G57110.2	CTGTTTTATCCCAAACTTTAGAGAGATAAAGCATTCTATTAGTTTCCCGGCGAGGACTAGTCACATTTTCCGGCGAACTTACCGGAATTTTCTCTCCAGTGGTTTTGAGATTTAGGGATTTGAGTGGTTTTCTTCTTGTCTCTTGCGACTGCAACGATGACGAGTCTCTTGAAGTCATCGCCTGGACGACGCCGTGGAGGCGATGTGGAGTCTGGGAAGAGTGAACACGCAGACTCTGATAGCGACACTTTCTACATCCCATCGAAGAATGCTTCTATTGAGCGGCTTCAACAGTGGAGAAAAGCTGCACTGGTTCTCAATGCGTCCCGGAGATTCCGGTACACCTTGGACTTGAAGAAGGAGCAAGAAACGAGGGAAATGAGACAGAAGATCAGAAGT…
AT5G43330.1	TCACCATCACCAATAAATAAACACACAGGTCTGCTTTCATACCTTCACGCTCTCTCACTGATCATTCACAATCTCTCTCTTTTTTTCACCGGCGATAATTTTCCGATCTCGATTATAAGATGGCGAAGGAACCAGTTCGTGTTCTTGTTACCGGAGCTGCAGGACAAATCGGATATGCTCTTGTTCCTATGATTGCAAGGGGGATAATGCTTGGTGCTGATCAGCCTGTGATCCTCCACATGCTTGACATCCCTTTTGCAGCAGAAGCTTTGAACGGTGTGAAGATGGAATTGGTCGATGCTGCTTTCCCTCTTCTAAAGGGTGTGGTGGCTACAACTGATGCTGTTGAAGCGTGTACCGGTGTTAATGTTGCTGTCATGGTTGGTGGTTTCCCGAGGA…
AT5G23570.1	AGTTTATTTTCTTCCTCCGGAGTCCTGACTCACTACTCTCACTCTCCGGCGCTTTAAACTTACGTTCTCCGTCGTTTACTCTGTTGTAAAAATGAGTTCTAGGGCTGGTCCAATGTCTAAGGAAAAGAACGTTCAGGGTGGTTATAGGCCTGAGGTTGAACAGTTGGTTCAAGGTTTGGCAGGGACGAGACTGGCTTCTTCACAAGATGATGGAGGAGAGTGGGAGGTCATTTCCAAGAAGAACAAGAACAAACCAGGAAACACTTCTGGAAAAACTTGGGTTTCTCAGAATTCGAATCCTCCTAGAGCTTGGGGTGGTCAGCAGCAAGGGAGAGGTAGCAACGTATCTGGGAGAGGAAACAATGTATCCGGGAGAGGTAACGGCAATGGTCGGGGCAT…
AT5G67385.1	CGGCACGTCTTCTTCATGAGAAGGACTTGAAATAGTGTTCCATGGTGAATTTCTTGAGTGAAAAGAAACTGCGAGCTAAGTGTTCGTAATATGTCAGCAAAGAAGAAAGATCTTTTGTCCTCAGCTATGAAAAGAACCAGTGAATGGATTTCTTCTCAAGAAGTATCTAGTGATGTCACCGTTCATGTAGGAGAAGCTTCGTTTTCACTGCACAAGTTTCCACTCATGTCAAAATGTGGGTTTATCAAGAAACTTGTGTCGGAATCAAGCAAAGATTCAGATTCCACTGTTATCAAGATACCAGATATTCCAGGAGGCTCTGAAGCATTTGAGCTAGCGGCTAAGTTCTGCTACGGCATTAACTTTGATATGAGCACAGAGAACATTGCCATGTTGCGA…
AT4G12000.1	ATTAACAAACAAACCGAAAAAAGAAAAAAACTCATCTTTCTCCAAAATCACACAAATCTTCTTTATTTGTTATTCTCAATCCTTCCTTCATCCCCAGGTTTCTTTCGATTCGTTGAGTCATTCAATTTTTCCATCACTGGGTTTTTCTCTCTGAATCCGATCGGAGAATCCAGTCGATTACTAATCTAGCGCTCTCTTTTTTTCTACTCGATGACTTATCACGAAGAAGACGATACAGTTTCTGAATTTCGAGTTAGAGTTGAAGAAGATGGAGTTGATAAATTAGGTCATTATGTTAAACTTACTGAAGATTTCGAAGTACATCGACAAGAAACAGAACAAGAATCTTCATCATCACCGTCTTCTTCTTCTTCATGTGGACAGAAACGATCTGTTTGG…
AT1G11910.1	ATCCCTCCTCACAGTCATCTCTTTCTTCGCAAATAAATGTAACCATCTCTCTTCTCGTTTTCTTCAACAAAAATCCTCATTTCTCTGAGAATCTGGTGCTTTAGCTTTGGTAAAATGAAGATATACTCTAGAACGGTTGCTGTTTCACTCATTGTGTCATTCCTCCTGTGTTTCTCTGCCTTTGCTGAGCGCAATGACGGGACCTTCAGAGTTGGACTGAAAAAACTCAAGTTGGATTCGAAAAATCGGCTTGCAGCACGCGTCGAATCCAAGCAAGAAAAGCCCCTGAGAGCTTACAGACTTGGAGATTCTGGAGATGCTGATGTTGTTGTGCTTAAGAATTATCTAGATGCTCAGTACTATGGTGAGATCGCCATTGGTACTCCACCTCAGAAGTTC…
AT4G17810.1	CCCATCTTCTTCTTATTCTTCATCTTCTACTGAGATTTCTCTTTTTTTTTCAAAAAAAACTCATCCTTGAATGAACGGTGGTGCATGGATGTGGAACCCTAACAAAATTGAAGAATTGGAGGATGATGATGAATCTTGGGAAGTCAAAGCCTTTGAGCAAGACACTAAAGGCAACATCTCTGGTACCACTTGGCCTCCAAGATCTTACACTTGCAATTTCTGCCGCCGTGAGTTCCGTTCTGCTCAAGCCTTAGGCGGTCACATGAATGTCCACCGCCGTGACCGCGCCTCATCTAGGGCTCATCAAGGTTCCACCGTTGCGGCTGCGGCTAGAAGCGGCCACGGGGGGATGTTACTCAATTCTTGTGCTCCGCCGTTGCCTACAACGACACTTATAAT…
AT2G29660.1	GGAGGGAAAAGGCATATATAATAAACATCATTCGAATTCGTTTTTTTCTTCTTCACAAAACATAAGTAGAATTCTATAAACCTAAAACTTTCATCCAAAATGTACTATAAGATCATCCGTGAATGAAAAAAAAAAAAAAAAAGCGTACACTCACTCATATGCACACACGAACCAATGCATCGGTAAGATTCGCATAAACATACAAAAAATAGGAGTAAATAAACCAAATAAAAACTAAAGTGAGGAGACAAATATTCTAACACAAAAAATAGAAAATAAAAATAGCGTCACACCTACTCTTTCTTCTACCTTTAGTATCTATCTCCTGTCTTCATACTCCTTTACACTCCTCTCCTTCTTCTTTACACCTCTCCAATGGTAAAATCTCTCATTCACTAA…
AT3G21670.1	ATCTCTCTTCACATGCCCATTTGAATCGTATCTCCTCTCATTTCTTCTTTTGTTTTGTTGGAGTTAGATAAAATCAAAGGTCTAATAAAAGTGTCAAAACCCTTATCGCTATAACCTCCACTACCATCTTAAACTTCTCCTTATAACTCACGCTTCTCTGCTTTCTTCTCTCAGAGTCTAACTGCTCAAATAAGAAAATGGTTCATGTGTCATCATCTCATGGAGCCAAAGATGGCTCTGAAGAAGCCTATGATTACAGAGGAAACCCACCAGATAAGTCTAAAACCGGTGGATGGTTAGGCGCCGGTTTAATTTTAGGGAGCGAGCTATCAGAGAGAATATGCGTGATGGGCATATCAATGAATCTAGTGACGTACCTTGTTGGAGATTTACACATCT…
AT5G53550.1	AAGAAGAAGAAACTCTGTTTTTTTGTTCTGTTCTTGGAAAAAAATGAGGAGTATGATGATGGAGAGAGAGGGAAGGAATGAGATAGAAAGAGAAGTAATAGATGACTTGGAAGAGACGCAAAACGAAGGAGATGATTTCAAGTCAATACCTCCATGGAAGGAACAAATCACTTTCAGAGGAATTGTTGCAAGTTTAATCATTGGTATAATCTACAGTGTGATCGTGATGAAACTAAACCTAACAACAGGTTTGGTCCCAAACCTAAATGTCTCTGCAGCACTTTTAGCCTTTGTCTTCCTTAGAAGCTGGACCAAGCTGTTGACCAAAGCCGGGATTGTGACTAAACCGTTCACTAAACAAGAGAACACTGTTGTCCAAACATGTGCTGTTGCTTGTTA…
AT4G34710.2	CCGCTAGGTTTCCGTCTCTGTTTTTTCTTGCATTTTCCCCAGAATTCCTTCACATTCTCTCCTTTTCCTCTTTTTAATTCCTCACCACCTCAAATTCTTCATAAACAAATCCACTTCTGCATGGTTGGGAGAATCTGTTAGAGAATTTTTGTTGTTGTTGGGTTCAGATTTGGAAAATTTCCTTTTTTTCGAGTTTCTTCTGAATTATTCATCGTGGAGATTCTCGGATCGGGAAGGGCTGCGAGAGGTGGTTTTCACGGCGGGGATAGATTCATCTTCTGTCTTCTCCTGAGGGGGTAGCCGAGGCTCCGGCCTCGGCGGTTTTTAAACCCCTACCTTTACAAATTCTGGGAAATTAGAAAAAAAAAGAGGGTGAAGATAAAGATGCCTGCTTTAGCT…
AT1G71230.1	GACACAGTTTTCAATTCTTCAGCAGACAGATCGATCACACTCCATCGATTCCGTATGAAACCCTAGATTTCTGCAACTGAATTCCTAATTCGAAAAAGAATGGAGGGTTCGTCGTCGACGATAGCAAGGAAGACATGGGAACTAGAGAACAGCATTCTAACAGTAGACTCACCTGATTCAACCTCCGACAACATCTTCTACTACGACGATACTTCACAGACTAGGTTCCAGCAAGAGAAACCGTGGGAGAATGATCCTCACTACTTTAAACGAGTCAAGATCTCAGCGCTCGCTCTTCTTAAGATGGTGGTTCACGCTCGCTCTGGTGGTACAATTGAAATAATGGGTCTTATGCAAGGTAAGACCGATGGTGATACTATCATTGTTATGGATGCTTTT…
AT5G60850.1	GAACAAGTCTTTCCCATGCTCACCACTTCACCTCTCTCTCTCTTTCTTCTCCACTGTAACCTCCCAATTCAAAAACAATTATAAACCAAACTTGATTAATATATATTTCTTTATCATCATCTCTTCGAAATGCAAGATATTCATGATTTCTCCATGAACGGAGTTGGTGGTGGGGGAGGAGGAGGAGGGAGGTTTTTCGGTGGAGGAATCGGCGGCGGAGGAGGTGGTGATCGAAGGATGAGAGCTCATCAGAACAATATACTTAACCATCATCAATCTCTCAAGTGTCCTCGTTGTAATTCTCTTAACACAAAGTTCTGTTACTACAACAATTACAATCTTTCTCAGCCTCGTCACTTTTGCAAGAACTGTCGTCGTTACTGGACTAAAGGTGGTGTT…
AT5G57360.1	GACGGTTACCACTCGTTTCTTTGTCCACCATCTTCTCTCTCTCTCTCTCTCAACCCCCGAAAATCTCCTTTTCCCAAAATTTTCCGATTATCTCACGCCGGATTGTTTTTCAATCGCCGTCTTCATAATCTCCGGCGACTGAAATCAGTCTGGTAACTATTTGAATTTTCATGGAGTGGGACAGTGGTTCCGATCTAAGCGCCGATGATGCTTCGTCACTGGCGGATGATGAAGAGGGAGGTCTTTTTCCCGGAGGTGGACCAATTCCATATCCCGTTGGGAATTTGCTTCACACGGCGCCTTGTGGATTCGTTGTTACTGATGCCGTTGAGCCGGACCAACCTATTATATATGTCAACACCGTCTTCGAAATGGTTACAGGGTATCGTGCTGAGGAAG…
AT2G29630.1	GGAGGTTCGTTCCTTTTTTAAAGGACCCTAATCACTCTGAGTACCACTGACTCACTCAGTGTGCGCGATTCATTTCAAAAACGAGCCAGCCTCTTCTTCCTTCGTCTACTAGATCAGATCCAAAGCTTCCTCTTCCAGCTATGGCTGCTTCAGTACACTGTACCTTGATGTCCGTCGTATGCAACAACAAGAATCACTCTGCTCGGCCGAAACTTCCAAACTCGTCTTTGTTACCTGGATTCGATGTTGTTGTTCAAGCTGCTGCTACTCGATTCAAGAAGGAAACAACAACCACAAGAGCCACTTTGACGTTTGATCCACCAACCACTAATTCTGAGAGAGCTAAGCAGAGAAAACACACCATTGATCCTTCTTCTCCTGATTTTCAACCAATTCCAT…
AT2G43400.1	GCCACGTCATCGCCGAGTCATTTCTAAGCTTTTTGTTTTTTCTTTCGTTCTTTCTCTGTTTATACGAATGAACGCTTGTGTTCCTTAATCCTCCTTGGATCATCCTCCTAATTACTCAGTGATCATGCATAGATTCCTTGTAAAGCTATCTTCTTCTTCTTCACCATTCTCTAATCAATTGAGAAGCTTGAAGAACCAGCGTCTGATTCTCCCTCTATTACCTTCTTCAAAACCTTTTACCTCCTCCTCTGTGTCACCACCTCCAAGTCCCTTGAACGCTTCTAATCGATTTGGGTATCCTTATTCCGCCGATTTGTTTCGAAATTTGTCACCTTTAAACCCAAATTCGAGGATTTTAGGAGTCAATGGGATTACTAGTAGTAGATGTATCAGCAGTGA…
AT5G03760.1	CTCACACACACACACACACACAACACTGTGTCTTCTCTCCCTCTGTTTCTGTTTTTAGATCTCTCTTCTCTCTTCTTTCTTTCCAAAAATCATCTTCTCCTTCTCCACCTTTCATTATCTTTCTTCTCTTACCAAAACCCTTTAAATACAAAAAAAAACTAAAACACATAAAAAAAATATTGAATTCTCCTTTTTCCCGACAATCTGAGTTTCTCAGGCAGAGAAGACAGAGATTTTCACCGTAAGGGCAAAAAACGAAAAACTCTGTCTCTCTGTTTCTGTTTCGTCCTTCCTTGGCTTTGATTTCTTACACCAAAAGAGACATCTTTAAAGAATCTCACATTGTTCCCTATTGCTTGTCTCACAAGAGAATCCTTGATCTAGGGTTCTTGCTTCCCT…
AT2G19810.1	ATAAAGAAGTAAAGCTTTGCCGGAGATTTAGCAAACACAAACACAAAAAACAAAACCAACTCAGACGAATGTGATTTTTTCTTCTTGAGTGAATTGTTGTAAAAAAATGATGATCGGAGAATCTCATCGTGGTTTTAATCCAACGGTTCATATTCCTCCATGGCCACTTTCTGAAGATCTAACGGTGTCTGATATTTACGGAAGTCCAGACGGAGGAAGTAGTATGATGGAAGCTTTGGCTGAGTTACAACGTTATCTTCCGTCAAACGAACCGGATCCGGATTCAGATCCGGATCTCTCGGGTCCGGATTCACCAATCGATGCTTATACATGCGATCATTTTCGGATGTATGAGTTTAAAGTGAGACGTTGTGCTCGTGGCCGGAGCCATGATTGGAC…
AT4G34610.2	TGATATGGGTCTTTCACGTGTGACATTGATGAGATGATGAATTCAAATTATATCTCATACCAAAAAAAAAACACAACCAAGAGAAAGAGGCGTAACCTTCTGATTTCTTTCTTTTAAGATATCAATAAAATCTTTCACATTTTCTAATTTTTAATTCTTTTCAAGATTTTGTTGTCTCCTTCAACAATCCATCAGAAGTAGCAGTTTGGTTTCCAGAAAACAAGGGACTATGGAACTCAAGTGAGCCAAAAAGAACACTCCATTTCGATGGAGAATTATCCAGAAACACAGTTTATTCCCGGAGATTCAATGATCCAGAATGCTATAGTTTCTTACTCTGAGGAATCAGCCGGTAGAGAAAGAAGAACTGAAGCTAACAATGTCTCAGCCTCACAAGAG…
AT5G13730.1	ATCTTCTTCTTCCATTTTTATTGGACCAAAAAGAAGATAGATAACAAAAATAGAAAAATCTAAGGTGTGGGAAGCTCTGCAGCTCATCCATCCATGGCGACGACGATTCCCACTACAGCTACCGCAACTATGTGTCCGTCTCCTCCTGTCCCTACAATCTCTCCCTTACTCAGAACGACTCACCAATGTCAACCATCTCCTTCTTTATCATCCCCATTTTCTATAAAGCTTAGTACGGCTCTGGTTTGCGGTGACACTACAGTGGATAGAGTGGTTGATAGCTCCGTGATGATCAAACCTGAGAAATGGGGAATTCAGTCAGAAAAGAGAAGGAAGAGGAGAAGAAGAAGAAGAGTAGGTTACGAACGTTTGGAGCCTGAAGAAGAGGAAAATGCTGGC…
AT1G76590.1	ATGTGAATTATAAAACGTATTGAGTATTATCGTGACCGACTTCAAAAAACAAGAAAAACCTCAACTTCTCTTTTTCAGCTATAGCCGCCGCCTCCTCCCACTAAACTCAAATCCTCTCATAGTCTTTTCAATCAAATCTGCTCTTCTTCACTGTTGAAGCTGGCTATCAAAACTCACAATAACTATGGGACCGATGATGATGAGAGCAGAAGAAGATAACTACAATCTAAATCCTCCACCATGGCTAATCCCAATGCTAAGAGCAAACTACTTCATCCCTTGTTCAATCCACGCCGCTTCCAACAAAAGCGAGTGCAACATGTTCTGTCTTGACTGTTCTTCTGAGGCCTTTTGCTCTTACTGTTTGCTCAATCACAGAAACCATCGTGTCCTCCAGAT…
AT4G36040.1	TTCAATCTTTCCCTCTCCTCCTCGAACAAAAACAACAAACGCAGAGAAACTCAAAACTCGAAAACGTTTCATATAGCAACGATGCTTTCTTCATCTCCAACTTCCTTTACTCATCCATTTCTCTCTTCTTCTCCGCCTCTATCTCCGATATCTCCGCCGTCTCGCACGGCTCGGATCTCTCCACCTCTCGTCTCCGCCTCTTGCTCATACACCTACACGGAAGATTCGCCGAGACTGCATCAGATCCCGCGGCGATTGACGACGGTGCCAGCTTCGCTTTACGATGTTCTTGAGGTTCCTTTAGGCGCGACGAGTCAGGATATCAAATCGGCTTACCGGAGATTAGCCAGGATCTGCCATCCAGACGTGGCGGGAACTGATCGGACTTCTTCTTCATCG…
AT2G17480.1	AATAAATAAAGAGTTTAGTCATTTTATCGTAAAACCAAAAGAAAGAGAAAAAGATTAATCATCATCAATCTAAAGATTTAGGAATCTACAATTTCCCAGTAGACAGATTTCACTTTTGCGTCTTCTTCTTATTCCATTTGATCTAAGTTTCTCGAAATAGGTACAAAGTTCGAGTCTTTTTCTTGTAACCGCGTGAAACCACCAAGAAACCTATAGTAAGAGTTTCCGCAAATGTGAATTAAAGACAGCTCATCACTCTGTCAAACTTCTACAGTATTAAGTTAACGAAGCAGGTACAGCCAAACTAAAATAACGCGGAGTTATGGGAATCATCGACGGTTCTTTGCTTCGGCGGTTGATTTGTCTCTGTCTCTGGTGTCTTCTCGGTGGAGGAGTGAC…
AT1G75980.1	GTTTTTTCGCCGTCAAAGGTTAAACAGTCGAAACAATGGAGATTCTGAAGCTTGATGTAGCGAAGTTTCCAGAAATTGAGGATACAATCGAATTAACTAACCCAAAGAGAAACGACGAAGTAGAAGATTGCGACGACCAACAGAAGCAGCAGCTAGCTACACAAGAAGATGAAGAGGAAGACGAATTGAGAAAGCTTCTGCTTTCAGATATTGGAGAACTTCCGATTTCTCCTCCTTCAGCTACACAAGTCAATTTTGTTTCTTACTTCATCACAGATTTTACTAAATCGGGTCATGATCAATATATTTACCGTCACGCTAATGGTTTGTGTGTAATTGGATTGGCTCCTACGCATATAGCTTTTAAGGATGAAGGTGGAATCACTAGTGTCGATTTCA…
[truncated: 409 more rows]

## Sheet: Thellungiella_cDNA
AK352512	GAGTGACAGATTAGCATGCAAAGATTCATATTCCAATCCAACGTATTTATACAATATAAGGAAAAAACGAGAGAATTTGAAAATAATATTATAATTTTTTGAAGGTTGAGCTCTGTTTTGTAGTAGAAGCAGAGTTTTCTCAAAAAATGGTGGGTGGTATTGTTGGCAGTAACATGGCGGCGACTGATGCGAGGTTTCTAAGTTCGAATTTTGGCAACAGTTTCAACATCAACACCAGAATTCACAGATGGGATTTTCACGATCGGTCCCAAATCGCAATCCCTAGGGCTCAATCTTCATCTTCTCCACCTCCATCTTCTTCCTCCGACAAGAATCGCCGCGAAAAGAAGACCAGAAATCTACCCGTAACCACAACAACTACAAAGGAAGGCGAAGAGA…
[truncated: 1,046 more rows]

[truncated: 4 more sheets: Arabidopsis_CDS, Thellungiella_CDS, Arabidopsis_AA, Thellungiella_AA]
