# Supplementary material for: Comparative genomic analysis of 1047 completely sequenced cDNAs from an Arabidopsis-related model halophyte, Thellungiella halophila
Source: BMC Plant Biol. 2010 Nov 24;10:261. doi: 10.1186/1471-2229-10-261 (PMC3017837; doi:10.1186/1471-2229-10-261)
Supplement: Additional file 2 — Table S2, Title. Predicted 5', 3'-untranslated region of RIKEN T. halophila full-length cDNA (RTFL) collection. Abbreviation: UTR, untranslated region. [file 1471-2229-10-261-S2.XLS]

## Sheet: Result
Table S2. Predicted 5', 3'-untranslated region of RIKEN T. halophila full-length cDNA (RTFL) collection. Abbreviation: UTR, untranslated region
Accession No.	AGI code (putative orthologous gene)	5' UTR				3' UTR
		T.halophila UTR length (bp)	A.thaliana UTR length (bp)	identity (%)	Alignment Score	T.halophila UTR length (bp)	A.thaliana UTR length (bp)	identity (%)	Alignment Score	poly A tail length (bp)
AK352512	AT1G16720.1	146	73	28	154	201	230	66	770	16
AK352513	AT1G51500.1	70	108	85	330	169	170	80	784	16
AK352514	AT5G06980.2	128	177	38	252	233	258	53	573	16
AK352515	AT4G03190.1	66	82	72	259	211	221	72	851	15
AK352516	AT4G18880.1	443	511	65	1392	176	187	67	618	27
AK352517	AT4G22240.1	40	77	72	143	211	287	68	714	29
AK352518	AT4G37270.1	170	132	6	237	220	1020	80	946	16
AK352519	AT4G36800.1	191	191	63	716	264	499	75	1071	16
AK352520	AT3G14230.3	143	136	75	587	341	368	79	1406	15
AK352521	AT1G74740.1	187	168	62	493	257	253	84	1154	16
AK352522	AT5G12850.1	325	260	66	1007	389	392	82	1849	15
AK352523	AT5G23660.1	555	129	74	572	247	285	74	910	53
AK352524	AT3G23600.1	42	58	61	116	220	203	49	596	15
AK352525	AT4G18710.1	75	201	65	370	319	449	74	1362	16
AK352526	AT2G20570.1	974	128	38	248	203	234	74	815	16
AK352527	AT4G18810.1	1	35	100	-23	979	184	58	459	16
AK352528	AT1G78920.2	2305	451	69	1873	272	558	22	536	16
AK352529	AT1G27050.1	24	3	66	-10	199	183	14	339	16
AK352530	AT1G62180.1	135	137	55	265	179	264	76	680	16
AK352531	AT4G30845.1	33	18	77	67	127	190	50	396	16
AK352532	AT3G50660.1	94	76	69	316	113	122	82	367	16
AK352533	AT5G48150.2	288	306	35	639	140	242	66	523	16
AK352534	AT2G10940.2	17	68	58	50	186	748	77	868	32
AK352535	AT4G27410.2	94	136	61	241	269	688	59	846	16
AK352536	AT4G15900.1	59	47	70	197	240	223	12	416	16
AK352537	AT1G21400.1	55	66	60	169	117	470	70	379	16
AK352538	AT2G19900.1	156	75	81	333	210	207	45	510	16
AK352539	AT1G25280.1	433	577	74	1794	193	197	78	830	15
AK352540	AT4G11600.1	6	45	66	-7	156	252	65	514	17
AK352541	AT2G26080.1	48	42	28	101	1769	327	28	642	16
AK352542	AT3G20820.1	55	52	78	300	168	150	71	468	15
AK352543	AT3G57240.1	41	30	36	53	158	174	63	445	16
AK352544	AT2G02760.1	150	253	50	518	208	222	80	947	16
AK352545	AT3G26580.1	41	46	60	106	142	195	68	449	16
AK352546	AT1G15820.1	81	183	77	319	192	223	68	558	16
AK352547	AT2G23810.1	115	209	34	289	187	254	79	727	15
AK352548	AT3G14650.1	15	75	40	-1	69	529	34	169	16
AK352549	AT4G02280.1	260	239	77	1073	212	248	81	822	16
AK352550	AT1G76680.1	91	136	36	168	106	196	55	249	16
AK352551	AT4G33680.1	53	56	60	172	128	153	60	354	16
AK352552	AT1G08380.1	25	89	88	110	168	191	45	470	16
AK352553	AT1G23820.1	91	13	53	4	765	261	79	1050	23
AK352554	AT4G33300.2	17	384	58	42	634	308	4	570	16
AK352555	AT2G41900.1	171	316	85	869	397	420	86	1890	15
AK352556	AT3G06810.1	23	199	47	46	107	177	37	321	16
AK352557	AT3G44310.3	41	37	51	77	274	102	18	209	15
AK352558	AT1G07920.1	85	113	17	251	256	320	68	995	16
AK352559	AT1G60690.1	37	No UTR	-	-	138	No UTR	-	-	16
AK352560	AT3G08550.1	108	107	34	249	312	304	25	785	16
AK352561	AT2G24200.2	79	79	12	208	165	211	76	636	15
AK352562	AT3G14920.1	42	No UTR	-	-	267	169	41	555	16
AK352563	AT3G17090.1	269	181	8	343	362	306	49	853	16
AK352564	AT2G01570.1	163	206	80	710	294	332	74	1139	61
AK352565	AT3G47470.1	60	260	63	217	184	250	78	830	16
AK352566	AT5G53450.1	107	183	68	370	113	187	81	451	16
AK352567	AT1G14660.1	18	9	44	1	1841	191	47	555	16
AK352568	AT5G57800.1	290	380	69	1208	199	220	84	950	15
AK352569	AT2G44270.1	22	41	31	17	542	200	8	366	16
AK352570	AT3G58710.2	64	No UTR	-	-	146	150	73	544	15
AK352571	AT1G21450.1	56	217	80	267	183	299	77	776	16
AK352572	AT5G05170.1	209	214	78	898	227	227	52	628	25
AK352573	AT1G05850.1	183	182	56	533	260	330	74	925	16
AK352574	AT1G17100.1	24	90	37	63	11	122	63	18	16
AK352575	AT4G31720.1	185	192	81	904	232	271	71	945	16
AK352576	AT2G31570.1	102	106	34	281	230	237	59	695	16
AK352577	AT1G59870.1	124	155	25	401	186	194	50	517	16
AK352578	AT1G19600.1	78	97	60	264	349	275	35	758	16
AK352579	AT5G01530.1	68	147	47	176	356	202	37	531	18
AK352580	AT4G32040.1	152	62	69	245	309	347	58	1027	16
AK352581	AT3G13000.1	206	536	50	505	187	247	53	525	16
AK352582	AT4G21560.3	448	751	20	1237	186	276	82	762	48
AK352583	AT1G68570.1	65	75	69	198	87	165	67	243	16
AK352584	AT3G25940.1	74	80	13	179	186	150	57	479	17
AK352585	AT5G62700.1	110	104	64	380	208	285	61	682	16
AK352586	AT2G47710.1	127	109	24	295	186	211	45	507	16
AK352587	AT2G40860.1	52	74	78	219	189	179	66	553	15
AK352588	AT5G58330.1	132	108	89	650	229	288	82	1094	16
AK352589	AT2G45680.1	100	102	72	417	440	475	65	1496	15
AK352590	AT4G39770.1	98	75	69	327	706	158	79	584	16
AK352591	AT1G10470.1	91	198	76	409	1009	297	28	613	55
AK352592	AT3G01500.2	95	146	73	392	121	129	67	429	16
AK352593	AT5G22300.1	68	202	19	160	151	171	55	419	16
AK352594	AT1G22070.1	214	303	75	866	316	293	63	1024	16
AK352595	AT3G18490.1	31	76	87	166	118	335	54	342	16
AK352596	AT1G37130.1	93	90	84	390	154	286	77	622	16
AK352597	AT4G29080.1	148	115	72	433	276	304	85	1403	16
AK352598	AT3G15850.1	110	78	66	303	198	187	78	788	16
AK352599	AT4G36920.1	191	151	72	553	118	192	68	392	16
AK352600	AT1G19700.1	131	191	39	299	208	214	79	876	15
AK352601	AT3G19820.2	167	116	17	212	260	217	73	673	16
AK352602	AT4G38660.1	116	221	54	325	283	271	72	821	16
AK352603	AT3G30390.2	623	390	59	1309	261	275	58	847	16
AK352604	AT3G52880.1	30	88	86	124	214	265	59	720	15
AK352605	AT5G35220.1	40	38	76	191	200	175	50	635	16
AK352606	AT1G54030.1	12	56	41	7	191	124	54	366	15
AK352607	AT3G28730.1	61	65	42	213	127	231	20	308	16
AK352608	AT1G44575.1	30	72	50	88	151	189	73	623	16
AK352609	AT1G80300.1	202	98	81	514	327	239	63	899	16
AK352610	AT3G54960.1	16	18	31	-2	142	204	76	582	16
AK352611	AT2G18280.2	341	478	75	1591	166	292	77	771	16
AK352612	AT5G66770.1	126	123	68	402	113	417	72	335	13
AK352613	AT4G13250.1	88	185	62	211	148	183	50	358	16
AK352614	AT4G05160.1	32	66	71	116	132	160	68	558	16
AK352615	AT5G23060.1	99	123	79	429	107	170	55	299	16
AK352616	AT4G18040.1	48	77	37	70	182	157	9	299	16
AK352617	AT3G02750.3	868	298	74	1332	1057	394	63	1343	16
AK352618	AT5G48300.1	67	86	13	94	130	247	26	310	16
AK352619	AT1G71695.1	1	110	100	-23	123	131	77	487	16
AK352620	AT1G20693.1	110	186	48	255	248	333	81	1123	16
AK352621	AT5G03280.1	549	628	82	2599	278	290	82	1257	16
AK352622	AT3G04720.1	40	31	80	141	74	167	67	193	33
AK352623	AT2G40100.1	34	81	44	21	214	210	28	487	16
AK352624	AT5G02840.2	81	88	56	313	436	284	21	760	16
AK352625	AT3G16920.1	401	3	100	-8	203	177	47	493	16
AK352626	AT1G05560.1	85	64	76	184	63	176	25	82	28
AK352627	AT5G20250.3	205	430	45	773	152	153	66	603	16
AK352628	AT5G45890.1	40	41	72	143	157	171	70	536	16
AK352629	AT4G29100.1	58	140	46	140	328	355	89	1816	16
AK352630	AT2G30490.1	109	87	63	333	99	198	41	226	15
AK352631	AT3G57270.1	55	71	20	137	152	99	48	289	16
AK352632	AT2G39730.3	85	174	83	449	373	428	67	1545	16
AK352633	AT5G44190.1	68	66	72	222	163	177	73	554	16
AK352634	AT1G78600.1	222	183	19	533	263	197	62	597	16
AK352635	AT4G38130.1	178	193	66	626	366	201	55	592	15
AK352636	AT1G76670.1	350	332	75	1439	150	290	28	304	16
AK352637	AT5G65990.1	91	73	20	202	177	192	61	448	16
AK352638	AT1G20840.1	484	126	68	548	178	168	84	810	34
AK352639	AT4G09010.1	41	124	65	161	99	105	23	242	16
AK352640	AT5G12860.1	31	31	61	143	111	241	75	502	16
AK352641	AT3G16190.1	17	53	52	42	177	182	38	324	15
AK352642	AT1G60950.1	63	45	71	149	168	150	78	624	16
AK352643	AT1G09020.1	623	603	80	2733	255	235	87	1281	16
AK352644	AT5G19140.1	136	129	65	318	210	381	82	1002	16
AK352645	AT2G26900.1	59	74	35	153	156	204	53	407	15
AK352646	AT2G30860.1	73	135	28	158	189	188	47	517	16
AK352647	AT2G26140.1	141	219	55	348	283	361	75	1116	16
AK352648	AT2G38020.1	186	108	44	393	98	190	47	210	18
AK352649	AT3G16920.1	401	3	100	-8	203	177	47	493	16
AK352650	AT4G23190.1	24	123	58	50	862	165	28	304	15
AK352651	AT3G56860.2	102	93	49	258	384	375	89	1977	16
AK352652	AT4G37000.1	21	15	93	78	126	93	29	202	16
AK352653	AT2G39810.1	84	141	39	255	206	255	76	752	15
AK352654	AT5G25900.1	228	55	80	248	161	128	17	235	33
AK352655	AT4G30270.1	58	144	81	323	212	253	70	723	16
AK352656	AT5G54270.1	61	151	80	273	56	185	82	213	16
AK352657	AT1G25490.1	124	135	75	559	94	208	38	160	33
AK352658	AT2G27030.1	63	65	44	212	189	216	37	479	16
AK352659	AT1G51660.1	54	252	25	76	325	272	34	865	16
AK352660	AT3G55730.1	78	90	65	189	192	210	70	755	16
AK352661	AT5G24930.1	384	91	9	229	270	287	64	823	40
AK352662	AT1G34000.1	60	64	60	140	156	241	75	665	16
AK352663	AT3G16770.1	43	122	37	128	188	255	65	484	16
AK352664	AT3G53260.1	126	161	58	480	157	205	73	518	16
AK352665	AT5G09850.1	620	668	73	2532	240	237	86	1081	16
AK352666	AT3G63260.1	152	260	29	466	206	209	75	852	16
AK352667	AT5G27930.2	242	303	9	454	86	109	80	411	17
AK352668	AT5G48380.1	400	398	70	1525	212	495	74	837	17
AK352669	AT5G63980.1	109	28	32	40	120	131	36	286	16
AK352670	AT1G17550.1	1297	555	73	2181	356	350	78	1304	16
AK352671	AT4G19200.1	68	102	42	121	366	332	83	1551	16
AK352672	AT2G26990.1	142	175	16	329	147	177	42	381	16
AK352673	AT2G43000.1	41	52	87	195	76	2	100	-20	16
AK352674	AT2G43430.1	137	191	51	401	190	200	72	650	16
AK352675	AT4G17050.1	34	95	79	173	203	174	55	519	16
AK352676	AT2G38120.1	342	289	76	974	281	388	90	1384	16
AK352677	AT4G14110.1	10	53	70	25	232	163	7	344	18
AK352678	AT1G61520.1	106	142	77	484	152	234	81	637	17
AK352679	AT5G57660.1	488	109	36	171	251	260	81	1011	16
AK352680	AT1G56070.1	84	111	71	337	166	315	69	511	16
AK352681	AT1G69040.2	379	24	37	28	228	228	87	1183	16
AK352682	AT3G44880.1	81	263	65	265	68	108	76	255	15
AK352683	AT2G38470.1	133	115	66	487	222	227	71	952	16
AK352684	AT5G57630.1	73	115	57	199	382	245	68	856	16
AK352685	AT4G35450.1	67	175	68	310	128	318	78	521	16
AK352686	AT3G27690.1	36	55	27	80	123	90	52	238	29
AK352687	AT2G36530.1	82	83	53	260	184	325	34	329	16
AK352688	AT1G79020.1	460	372	80	1670	181	159	33	285	17
AK352689	AT1G69010.1	70	129	21	198	229	237	75	1015	16
AK352690	AT5G55130.1	120	58	84	298	172	194	45	350	16
AK352691	AT3G02020.1	378	322	65	1065	168	193	75	636	25
AK352692	AT2G38290.1	71	92	46	180	158	197	66	475	16
AK352693	AT5G61820.1	129	72	47	221	184	188	20	401	16
AK352694	AT2G21330.1	72	88	23	209	189	265	77	751	16
AK352695	AT1G33240.1	94	226	21	243	415	388	82	1745	16
AK352696	AT2G21410.1	350	83	10	186	210	311	66	767	16
AK352697	AT5G65670.1	217	273	81	923	184	334	80	763	15
AK352698	AT2G29650.1	45	46	68	143	328	302	74	1322	16
AK352699	AT4G39090.1	12	156	66	22	129	270	73	514	16
AK352700	AT3G63520.1	38	29	27	69	1035	182	67	584	16
AK352701	AT3G16370.1	15	218	73	56	144	238	75	574	16
AK352702	AT4G37930.1	64	185	75	259	102	160	82	442	16
AK352703	AT3G08590.2	82	174	89	463	213	206	52	760	16
AK352704	AT3G51880.3	88	79	21	181	237	250	84	1147	16
AK352705	AT4G16780.1	75	177	73	279	213	139	84	570	16
AK352706	AT2G26690.1	84	77	79	336	174	200	65	673	16
AK352707	AT5G46760.1	133	No UTR	-	-	335	No UTR	-	-	16
AK352708	AT1G02750.1	152	176	11	254	149	158	72	564	16
AK352709	AT4G32940.1	60	107	40	130	224	287	72	958	15
AK352710	AT5G63470.2	15	33	73	56	228	264	9	438	16
AK352711	AT3G46600.3	119	128	47	332	149	166	78	595	14
AK352712	AT4G34350.1	46	76	54	168	148	201	62	504	16
AK352713	AT4G38520.2	293	759	39	888	129	263	57	362	16
AK352714	AT1G73680.1	88	97	85	420	179	277	69	617	18
AK352715	AT3G02470.3	538	532	86	2941	194	166	55	401	16
AK352716	AT2G27230.2	420	449	78	1749	241	303	69	832	16
AK352717	AT4G21490.1	26	No UTR	-	-	224	No UTR	-	-	59
AK352718	AT4G10360.2	136	212	74	487	498	272	56	831	14
AK352719	AT4G02600.2	252	95	66	340	194	266	60	699	16
AK352720	AT2G29650.1	45	46	68	143	328	302	74	1322	16
AK352721	AT5G15830.1	70	48	75	249	216	210	27	487	16
AK352722	AT3G43230.1	148	180	70	525	79	226	46	307	16
AK352723	AT4G36540.1	56	116	89	267	241	331	78	1046	15
AK352724	AT1G50600.1	176	No UTR	-	-	129	266	75	454	16
AK352725	AT3G03190.1	112	43	74	162	144	110	14	207	16
AK352726	AT5G54680.1	126	215	67	613	247	281	79	1213	15
AK352727	AT5G47070.1	430	381	66	1412	187	140	72	480	16
AK352728	AT3G57800.2	384	400	64	1372	169	225	79	702	16
AK352729	AT1G02750.1	152	176	11	254	149	158	72	564	16
AK352730	AT1G18840.2	168	395	72	584	281	220	65	677	15
AK352731	AT5G20270.1	278	202	81	946	154	192	77	510	15
AK352732	AT4G40060.1	241	310	30	592	359	323	57	1070	15
AK352733	AT3G03640.1	103	22	77	72	163	129	75	571	21
AK352734	AT5G61270.1	178	161	83	747	118	98	74	361	16
AK352735	AT4G24380.1	93	19	63	39	134	133	81	645	16
AK352736	AT3G60630.1	12	241	58	3	154	131	67	483	38
AK352737	AT1G24625.1	291	275	79	1460	826	126	15	226	41
AK352738	AT4G11260.1	109	141	64	370	181	238	80	744	67
AK352739	AT3G53920.1	131	129	65	483	95	172	60	257	16
AK352740	AT2G22670.3	199	179	64	596	195	224	85	887	16
AK352741	AT3G18780.2	208	250	66	754	273	372	92	1439	15
AK352742	AT5G40890.1	194	320	75	874	1661	299	38	605	16
AK352743	AT1G75780.1	39	38	39	105	233	237	51	581	16
AK352744	AT5G16990.1	45	180	88	191	170	173	7	268	15
AK352745	AT1G11840.4	63	85	46	209	171	335	29	400	16
AK352746	AT1G20340.1	61	90	68	166	183	341	73	752	15
AK352747	AT2G47730.1	86	13	38	-6	185	197	56	530	16
AK352748	AT4G26570.1	227	216	76	1131	147	186	80	587	16
AK352749	AT5G63380.1	21	37	66	72	945	170	7	344	16
AK352750	AT3G15350.2	317	488	71	1232	400	269	66	896	16
AK352751	AT1G19350.6	194	51	35	109	265	245	86	1193	16
AK352752	AT4G34240.1	25	181	60	63	98	191	46	237	15
AK352753	AT2G37770.2	50	21	38	47	161	222	44	400	16
AK352754	AT3G06780.1	50	146	86	212	140	282	61	430	16
AK352755	AT4G01370.1	79	124	20	144	129	199	77	564	16
AK352756	AT3G15190.1	59	75	79	255	158	203	47	557	16
AK352757	AT4G37980.1	82	229	25	220	146	198	73	515	52
AK352758	AT5G26240.1	896	98	52	304	335	384	32	622	16
AK352759	AT5G49450.1	236	316	58	781	135	153	44	340	16
AK352760	AT5G37020.2	502	123	64	413	174	399	10	354	20
AK352761	AT2G47750.1	132	217	8	261	140	180	52	290	16
AK352762	AT3G25070.1	37	148	37	91	1156	283	78	1171	16
AK352763	AT2G22240.1	54	156	46	108	263	296	75	980	16
AK352764	AT1G01060.4	339	380	78	1573	269	326	76	1230	16
AK352765	AT4G02590.2	142	185	70	592	281	340	79	993	16
AK352766	AT1G19400.2	488	195	47	656	118	184	77	466	16
AK352767	AT2G39460.1	82	126	26	237	264	204	80	896	16
AK352768	AT3G60900.1	306	398	5	594	285	213	66	703	16
AK352769	AT1G32900.1	392	167	38	422	759	192	45	304	16
AK352770	AT3G53020.1	57	113	78	227	171	232	80	754	16
AK352771	AT4G34680.2	336	310	82	1411	121	120	79	534	16
AK352772	AT2G13360.2	1669	149	21	302	144	177	72	618	16
AK352773	AT3G52400.1	89	109	35	156	128	201	52	337	11
AK352774	AT5G13080.1	73	131	65	314	90	188	84	351	16
AK352775	AT3G57020.1	81	57	15	133	162	200	13	311	16
AK352776	AT1G52400.2	54	99	68	164	198	482	54	502	16
AK352777	AT5G65060.1	41	98	78	154	317	250	76	987	16
AK352778	AT5G64040.1	61	108	83	248	109	136	83	488	16
AK352779	AT3G02070.1	1011	185	14	375	172	297	58	695	16
AK352780	AT1G07890.8	84	286	13	164	204	230	69	796	16
AK352781	AT5G51890.1	79	70	65	291	173	171	54	568	16
AK352782	AT5G15410.1	79	137	87	426	146	153	58	429	16
AK352783	AT3G54220.1	363	392	68	1455	342	155	6	304	16
AK352784	AT2G25080.1	12	85	58	10	147	191	64	467	16
AK352785	AT5G62640.2	189	190	62	550	135	151	63	352	16
AK352786	AT1G79700.2	79	66	53	255	32	104	50	53	16
AK352787	AT1G70160.1	161	210	54	482	215	184	65	679	16
AK352788	AT5G27150.1	538	470	64	1784	254	247	79	870	16
AK352789	AT1G75800.1	130	107	74	381	390	407	79	1659	62
AK352790	AT4G13770.1	15	29	66	43	107	197	62	338	16
AK352791	AT5G20350.1	231	183	49	791	164	168	43	511	16
AK352792	AT4G30210.2	104	136	75	553	355	344	81	1548	16
AK352793	AT5G64260.1	731	51	49	177	256	419	79	1020	16
AK352794	AT5G29000.3	124	165	14	267	234	253	46	702	16
AK352795	AT1G20696.1	148	182	84	809	234	325	79	933	16
AK352796	AT4G31550.2	22	81	45	46	84	91	71	282	16
AK352797	AT4G18390.2	497	238	68	1008	245	233	68	690	16
AK352798	AT1G69230.2	147	88	51	312	239	231	43	653	16
AK352799	AT5G08650.1	1638	44	22	70	111	210	61	367	16
AK352800	AT1G09340.1	68	145	83	270	129	199	63	456	16
AK352801	AT5G65110.1	61	32	21	23	173	186	49	470	16
AK352802	AT4G20260.3	114	90	82	384	261	275	86	1173	15
AK352803	AT3G17650.1	111	109	88	596	109	142	66	291	16
AK352804	AT5G51890.1	79	70	65	291	173	171	54	568	16
AK352805	AT1G06430.1	38	41	73	161	115	156	59	382	16
AK352806	AT1G06390.2	12	58	66	34	509	297	17	517	19
AK352807	AT4G02060.1	86	96	50	233	219	293	50	536	13
AK352808	AT5G54250.2	74	89	66	278	84	287	22	172	16
AK352809	AT4G11310.1	99	43	74	170	178	199	81	786	16
AK352810	AT1G72110.1	6	56	66	-15	117	189	40	339	16
AK352811	AT2G23760.3	263	162	22	385	226	242	73	791	65
AK352812	AT3G03780.3	81	48	50	129	252	240	76	871	16
AK352813	AT1G32050.1	80	171	20	159	207	307	14	349	16
AK352814	AT5G66760.1	124	118	71	390	281	312	55	567	16
AK352815	AT1G02390.1	58	69	68	213	171	129	65	400	16
AK352816	AT4G29190.1	92	70	64	194	383	295	63	989	16
AK352817	AT5G13180.1	60	71	83	276	146	271	76	634	16
AK352818	AT4G17230.1	183	751	69	724	170	409	78	683	16
AK352819	AT4G23630.1	101	599	48	307	208	363	58	666	16
AK352820	AT5G11520.1	9	43	88	19	158	168	59	554	16
AK352821	AT5G60790.1	113	97	58	455	299	502	47	851	16
AK352822	AT3G45260.1	107	148	65	477	384	396	71	1507	16
AK352823	AT1G44446.1	12	72	83	56	294	305	70	1101	16
AK352824	AT4G02920.1	116	175	82	522	157	191	76	589	16
AK352825	AT5G54630.1	10	48	90	48	63	108	69	222	16
AK352826	AT1G58290.1	119	149	78	580	297	302	77	1261	16
AK352827	AT2G20630.1	75	250	50	190	109	197	64	338	16
AK352828	AT3G57520.1	227	222	67	919	225	217	56	590	15
AK352829	AT2G18960.1	136	227	55	537	211	354	83	1044	16
AK352830	AT1G32230.2	503	488	81	2249	208	324	73	787	16
AK352831	AT1G07470.1	163	172	75	779	217	238	79	955	16
AK352832	AT3G18773.1	90	479	56	193	137	209	60	425	16
AK352833	AT1G74950.1	135	186	27	279	268	344	77	1215	15
AK352834	AT5G01590.1	96	75	72	345	574	613	45	1883	16
AK352835	AT1G56010.2	162	137	26	382	262	281	51	929	17
AK352836	AT1G04250.1	92	124	75	383	301	273	75	1010	16
AK352837	AT3G52640.1	191	179	82	951	106	205	14	164	42
AK352838	AT2G30520.1	28	27	77	120	1116	178	55	522	17
AK352839	AT4G19990.1	449	No UTR	-	-	289	311	75	1179	16
AK352840	AT3G04120.1	82	127	68	359	229	399	76	913	16
AK352841	AT1G33590.1	19	11	54	33	106	192	78	373	16
AK352842	AT5G48800.1	68	117	52	255	182	126	80	496	16
AK352843	AT5G02760.1	113	123	85	574	204	307	62	848	16
AK352844	AT3G04790.1	43	49	27	153	116	1048	56	335	16
AK352845	AT5G22000.3	210	253	81	957	360	460	65	1208	16
AK352846	AT4G39800.1	84	74	51	146	275	311	82	1155	15
AK352847	AT1G10370.1	49	85	42	128	177	363	66	533	15
AK352848	AT3G10520.1	39	95	58	90	202	290	51	602	16
AK352849	AT3G22370.1	27	99	29	23	341	324	50	661	16
AK352850	AT1G02360.1	40	44	20	71	19	148	73	75	16
AK352851	AT2G35760.1	74	136	71	272	160	213	66	630	16
AK352852	AT3G08730.1	259	332	81	1403	591	134	18	239	16
AK352853	AT1G09480.1	2	No UTR	-	-	87	No UTR	-	-	50
AK352854	AT3G01470.1	460	369	45	1425	152	252	55	396	16
AK352855	AT5G22400.1	83	132	14	201	300	334	79	1375	16
AK352856	AT3G06850.2	98	40	32	123	787	238	7	501	16
AK352857	AT1G19570.1	55	115	69	193	137	160	63	491	16
AK352858	AT3G51870.1	72	28	71	70	154	325	74	630	16
AK352859	AT2G46590.2	297	126	19	313	365	No UTR	-	-	15
AK352860	AT2G42790.1	46	58	60	113	462	1661	46	900	15
AK352861	AT5G13010.1	369	337	65	1170	189	201	46	365	16
AK352862	AT3G20770.1	281	256	78	1135	187	270	87	930	16
AK352863	AT5G53140.1	204	370	66	954	303	338	83	1379	16
AK352864	AT4G39100.1	76	148	21	157	183	359	63	593	16
AK352865	AT2G27050.1	162	286	22	303	94	225	64	343	28
AK352866	AT5G41410.1	196	380	76	742	144	238	68	460	16
AK352867	AT5G66880.1	163	142	57	369	188	239	72	640	16
AK352868	AT4G04890.1	362	448	69	1495	361	405	76	1230	16
AK352869	AT1G77000.1	64	138	68	216	160	195	58	492	16
AK352870	AT5G57170.1	68	140	32	137	259	129	17	275	16
AK352871	AT2G46680.1	57	176	71	230	353	374	68	1274	16
AK352872	AT5G63610.1	249	280	74	1128	138	208	13	203	8
AK352873	AT2G45290.1	53	55	67	165	192	317	49	556	16
AK352874	AT1G06460.1	72	147	37	129	217	221	79	857	16
AK352875	AT5G20570.1	106	90	70	293	217	245	74	745	16
AK352876	AT3G54890.1	73	181	67	269	86	202	65	331	16
AK352877	AT1G64060.1	212	492	53	724	686	614	82	2776	15
AK352878	AT2G40750.1	201	114	58	452	183	182	45	332	16
AK352879	AT2G30950.1	71	90	80	347	119	159	81	466	16
AK352880	AT1G01710.1	54	122	38	192	191	1086	8	346	16
AK352881	AT2G22830.1	121	No UTR	-	-	248	267	63	946	16
AK352882	AT3G51730.1	132	203	54	422	235	255	52	795	16
AK352883	AT3G22104.1	1223	438	6	963	176	201	66	576	16
AK352884	AT2G24280.1	68	1338	79	302	193	201	23	479	16
AK352885	AT5G53760.2	478	340	37	960	176	162	12	330	16
AK352886	AT4G25640.1	68	87	35	134	201	238	44	432	18
AK352887	AT5G67560.1	201	270	62	700	225	298	81	937	16
AK352888	AT1G69870.1	201	181	82	855	115	123	74	405	16
AK352889	AT1G48270.1	98	206	68	441	287	277	34	616	16
AK352890	AT4G38960.2	474	274	89	1562	153	261	59	446	27
AK352891	AT2G41250.1	25	67	48	61	1074	203	61	686	16
AK352892	AT2G42600.1	548	306	52	1078	943	726	78	3634	16
AK352893	AT3G15540.1	90	76	69	241	368	300	60	944	16
AK352894	AT5G22510.1	132	173	65	510	212	164	57	482	16
AK352895	AT2G21050.1	590	199	19	451	290	197	38	358	16
AK352896	AT5G63860.1	54	165	24	87	261	313	76	943	16
AK352897	AT1G51680.1	87	88	33	257	188	255	76	734	32
AK352898	AT5G56010.1	127	105	28	398	180	218	35	367	15
AK352899	AT2G38400.1	73	90	67	244	142	375	66	595	38
AK352900	AT4G31860.1	270	220	48	588	595	246	57	815	34
AK352901	AT1G51340.2	187	24	91	126	198	298	79	831	15
AK352902	AT5G22010.1	129	118	82	582	305	243	58	849	16
AK352903	AT4G00860.1	123	120	78	553	176	233	75	703	16
AK352904	AT5G20990.1	906	79	24	114	223	262	45	748	16
AK352905	AT4G24990.1	341	288	81	1151	382	264	80	1087	16
AK352906	AT2G42620.1	144	30	30	100	142	217	52	359	16
AK352907	AT1G08970.2	174	166	68	671	234	316	79	884	16
AK352908	AT1G74710.1	126	96	58	222	222	250	68	723	16
AK352909	AT4G35090.1	85	110	56	337	208	341	77	822	16
AK352910	AT1G73180.1	107	153	72	543	145	217	75	553	16
AK352911	AT3G23050.1	47	89	82	223	209	437	88	995	16
AK352912	AT3G16640.1	81	113	83	441	171	336	12	314	16
AK352913	AT1G07040.1	97	273	58	336	123	287	81	572	16
AK352914	AT1G08570.2	171	167	67	637	421	422	77	1712	16
AK352915	AT2G02930.1	81	116	77	360	183	184	68	619	16
AK352916	AT3G06380.1	166	260	72	767	182	193	61	684	15
AK352917	AT4G26640.2	109	142	49	397	239	227	81	1116	24
AK352918	AT4G02150.1	806	88	38	269	217	273	54	677	16
AK352919	AT4G37650.1	406	85	16	144	237	294	81	900	15
AK352920	AT3G56090.1	96	51	74	215	121	303	28	220	16
AK352921	AT1G54060.1	148	293	68	693	229	201	75	676	16
AK352922	AT1G78200.2	128	134	16	167	153	214	70	513	16
AK352923	AT5G61590.1	72	66	74	224	160	215	82	680	16
AK352924	AT2G47770.1	88	237	61	249	89	216	71	254	15
AK352925	AT4G03210.1	76	70	77	191	111	130	58	333	16
AK352926	AT3G17100.2	149	276	55	681	166	175	80	636	16
AK352927	AT3G19860.2	431	9	77	7	192	265	71	735	16
AK352928	AT5G47390.1	126	211	79	610	169	312	62	634	16
AK352929	AT1G58110.2	137	155	59	470	462	445	80	2121	15
AK352930	AT5G04720.1	1011	36	61	140	116	219	74	486	17
AK352931	AT3G27000.1	84	157	57	215	199	224	15	361	16
AK352932	AT2G32410.1	86	109	62	369	235	215	66	629	16
AK352933	AT1G67920.1	102	187	70	381	153	206	65	445	16
AK352934	AT2G30250.1	107	109	46	288	212	317	68	765	16
AK352935	AT3G16470.2	396	70	14	101	181	200	67	571	16
AK352936	AT2G30020.1	197	27	62	89	182	184	74	665	16
AK352937	AT5G35620.1	53	60	37	112	272	241	76	936	16
AK352938	AT3G10760.1	361	234	67	725	124	328	9	256	15
AK352939	AT5G39660.2	161	194	65	542	292	124	37	375	15
AK352940	AT3G54010.1	175	181	42	539	170	120	23	292	16
AK352941	AT3G45780.2	12	114	83	37	159	250	59	422	16
AK352942	AT3G50820.1	17	115	41	40	76	132	59	216	15
AK352943	AT5G43450.1	67	83	43	166	194	196	13	395	16
AK352944	AT4G27800.1	69	100	69	309	165	151	59	627	16
AK352945	AT1G78080.1	565	541	79	2236	328	279	78	1151	17
AK352946	AT5G60120.1	328	367	41	947	321	290	73	1257	16
AK352947	AT3G18440.1	53	66	26	103	136	142	53	497	16
AK352948	AT5G05660.1	12	3	66	-20	503	262	56	874	16
AK352949	AT4G27820.1	43	No UTR	-	-	152	124	49	352	16
AK352950	AT5G13740.1	96	266	60	170	1288	185	60	622	15
AK352951	AT3G44290.1	178	164	25	363	229	No UTR	-	-	16
AK352952	AT3G21770.1	53	69	64	175	231	178	66	576	16
AK352953	AT5G62670.1	106	148	40	379	227	252	79	978	16
AK352954	AT5G03730.1	136	189	82	644	362	450	22	1220	6
AK352955	AT1G50020.1	194	95	48	306	126	198	67	367	16
AK352956	AT3G28910.1	206	286	74	820	144	334	71	550	16
AK352957	AT5G01930.1	1421	34	41	79	242	108	57	290	16
AK352958	AT1G07530.1	338	231	45	745	224	246	82	1024	15
AK352959	AT3G61820.1	57	105	45	120	144	270	76	629	16
AK352960	AT5G67590.1	78	72	45	237	1018	201	67	731	16
AK352961	AT2G31380.1	120	240	69	459	180	168	61	489	16
AK352962	AT1G20030.1	64	155	34	113	204	327	29	500	16
AK352963	AT1G20030.1	64	155	34	113	204	327	29	500	16
AK352964	AT2G17520.1	1084	209	23	417	177	180	67	560	16
AK352965	AT5G20700.1	126	114	82	486	343	334	79	1434	16
AK352966	AT5G25220.1	74	134	40	175	634	469	63	1613	16
AK352967	AT2G15970.1	72	75	40	201	72	180	58	175	16
AK352968	AT3G09440.1	96	92	67	267	249	235	57	649	16
AK352969	AT3G06420.1	115	123	79	505	319	229	54	597	15
AK352970	AT4G28610.1	220	155	74	577	348	308	85	1478	16
AK352971	AT5G49810.1	118	75	40	186	292	334	60	875	50
AK352972	AT1G25440.1	194	176	68	647	218	223	58	665	16
AK352973	AT3G26210.1	35	41	80	138	1076	197	64	561	22
AK352974	AT3G16500.1	279	202	29	367	284	301	79	1224	16
AK352975	AT1G75710.1	104	100	71	392	45	121	84	152	16
AK352976	AT2G43710.1	106	151	33	273	226	394	89	1202	16
AK352977	AT3G01980.4	204	88	34	123	63	132	34	124	16
AK352978	AT4G13980.1	58	67	43	191	251	253	62	724	16
AK352979	AT4G31820.1	719	803	74	2928	148	138	61	401	16
AK352980	AT2G26250.1	44	83	63	106	189	381	72	696	16
AK352981	AT5G08520.1	599	621	67	2141	183	295	80	874	16
AK352982	AT4G23100.1	85	189	70	330	218	297	82	927	16
AK352983	AT5G14250.1	84	92	76	321	204	200	68	785	39
AK352984	AT1G76900.2	169	210	76	686	201	189	49	547	16
AK352985	AT2G31280.1	598	591	60	2233	250	242	64	721	16
AK352986	AT4G24960.1	1	123	100	-8	279	261	67	920	16
AK352987	AT3G10250.2	107	69	42	230	507	318	66	1124	16
AK352988	AT4G01070.1	88	149	77	275	95	266	72	320	17
AK352989	AT3G10850.1	72	52	57	163	190	207	80	855	16
AK352990	AT2G24570.1	80	76	69	280	123	278	69	396	16
AK352991	AT3G05690.1	162	200	64	705	295	376	60	1250	16
AK352992	AT3G45010.1	28	38	60	69	192	144	76	652	16
AK352993	AT5G67190.1	85	No UTR	-	-	205	No UTR	-	-	16
AK352994	AT1G55110.1	40	90	20	45	198	122	68	360	16
AK352995	AT1G78370.1	51	86	31	113	181	159	67	516	16
AK352996	AT4G19230.1	510	145	61	561	320	444	68	1154	16
AK352997	AT5G14120.1	146	359	73	612	220	263	74	876	16
AK352998	AT4G27430.2	1982	138	23	187	182	360	21	328	16
AK352999	AT5G05690.3	14	354	71	45	162	219	87	735	16
AK353000	AT4G17260.1	6	66	66	-8	135	139	40	331	21
AK353001	AT5G51070.1	130	164	73	616	209	200	75	829	16
AK353002	AT4G15660.1	177	122	61	421	175	74	32	123	16
AK353003	AT2G18790.1	518	198	23	562	249	279	77	1034	15
AK353004	AT1G14980.1	36	91	36	119	147	302	66	476	16
AK353005	AT5G01650.1	34	78	29	63	174	184	42	602	16
AK353006	AT1G49130.1	80	28	75	101	100	1	100	-15	16
AK353007	AT5G57655.2	77	270	19	182	371	234	61	765	28
AK353008	AT4G33490.1	92	6	66	9	156	169	7	222	16
AK353009	AT2G41560.1	156	90	56	449	161	172	60	461	16
AK353010	AT1G18450.1	127	92	45	207	171	209	29	435	16
AK353011	AT3G23400.1	36	80	41	96	123	192	56	435	16
AK353012	AT5G06320.1	90	57	45	154	207	223	67	514	16
AK353013	AT5G64340.1	910	869	82	4235	633	555	78	2775	16
AK353014	AT1G06570.1	80	2	100	-20	87	130	57	201	16
AK353015	AT4G11650.1	32	33	62	81	145	271	54	445	16
AK353016	AT5G20900.1	13	179	76	48	339	338	67	1090	15
AK353017	AT1G17830.1	924	260	20	541	116	315	75	441	16
AK353018	AT1G48040.1	150	143	75	682	345	324	82	1368	16
AK353019	AT2G47210.1	165	170	70	700	115	214	28	187	16
AK353020	AT3G09180.1	76	160	32	194	112	329	52	313	16
AK353021	AT1G76080.1	28	71	89	158	95	277	72	337	16
AK353022	AT5G66960.1	2102	No UTR	-	-	124	No UTR	-	-	16
AK353023	AT4G01950.1	61	77	80	232	165	188	67	441	16
AK353024	AT1G54370.1	35	4	75	9	2078	202	78	891	16
AK353025	AT2G31070.1	478	540	78	2082	227	391	47	605	15
AK353026	AT4G22750.1	162	89	74	377	206	186	59	555	16
AK353027	AT1G48410.2	132	167	81	557	163	187	20	337	16
AK353028	AT1G22920.2	104	156	60	366	123	284	42	382	16
AK353029	AT5G60600.1	133	213	84	732	178	211	62	534	16
AK353030	AT5G40150.1	32	307	34	42	146	241	43	316	16
AK353031	AT3G50910.1	276	278	79	1321	245	239	84	1131	16
AK353032	AT4G37680.1	257	203	63	715	152	185	51	402	16
AK353033	AT4G24620.1	138	215	78	683	160	220	82	745	16
AK353034	AT4G19170.1	58	49	87	247	244	235	60	678	9
AK353035	AT5G13330.1	325	324	78	1559	197	199	58	421	16
AK353036	AT2G33310.3	231	267	83	1080	314	812	8	603	16
AK353037	AT1G34760.2	70	45	71	138	247	160	68	549	16
AK353038	AT4G30190.1	146	136	76	637	132	321	79	606	16
AK353039	AT2G30590.1	418	415	22	800	349	290	76	1235	16
AK353040	AT5G05580.1	61	197	52	187	1718	182	76	768	16
AK353041	AT5G04340.1	149	69	17	147	221	190	44	444	16
AK353042	AT3G47500.1	142	94	55	300	358	276	81	1185	16
AK353043	AT4G23600.1	41	38	81	165	218	327	67	705	16
AK353044	AT5G61210.1	247	304	81	1187	193	265	77	748	31
AK353045	AT3G05800.1	119	170	51	309	245	185	68	713	16
AK353046	AT4G23570.3	35	52	25	64	272	226	69	747	15
AK353047	AT3G12610.1	9	28	44	-11	252	262	65	874	15
AK353048	AT2G37678.1	89	97	65	275	137	224	74	493	9
AK353049	AT4G34460.1	207	262	72	992	270	287	68	959	15
AK353050	AT5G04150.1	174	No UTR	-	-	170	No UTR	-	-	16
AK353051	AT2G39770.1	157	161	75	718	219	244	63	674	16
AK353052	AT3G04730.1	145	187	68	584	497	381	76	1687	16
AK353053	AT1G03850.2	133	76	71	349	137	131	45	339	16
AK353054	AT1G05710.3	471	437	78	2078	239	253	83	1172	16
AK353055	AT3G19850.1	107	98	73	388	185	202	73	699	16
AK353056	AT1G19730.1	67	51	49	171	221	299	66	757	16
AK353057	AT2G04880.2	288	257	77	1086	323	307	85	1567	16
AK353058	AT2G28350.1	267	No UTR	-	-	179	183	64	612	16
AK353059	AT3G10980.2	472	449	75	1929	142	1140	60	505	15
AK353060	AT3G11540.1	902	635	41	1275	168	408	25	308	16
AK353061	AT3G54620.1	86	69	65	253	171	188	57	461	15
AK353062	AT3G62410.1	69	62	43	212	154	165	53	478	16
AK353063	AT3G26650.1	47	155	72	188	203	197	57	635	15
AK353064	AT4G21960.1	52	150	67	98	354	439	76	1328	15
AK353065	AT1G28310.2	9	13	33	1	556	636	89	2959	17
AK353066	AT4G28640.1	128	153	67	507	221	214	81	1058	16
AK353067	AT3G12480.1	222	288	83	1069	164	194	84	798	16
AK353068	AT5G55850.1	238	241	47	743	177	281	83	837	16
AK353069	AT5G08100.1	40	65	37	53	131	192	34	301	16
AK353070	AT3G28930.1	59	80	28	134	168	204	33	432	16
AK353071	AT1G72430.1	151	121	70	549	187	239	85	893	16
AK353072	AT1G05200.2	252	275	80	1132	160	150	74	640	16
AK353073	AT4G26850.1	498	503	73	2318	231	252	72	869	16
AK353074	AT5G66900.1	179	31	54	66	240	167	13	347	16
AK353075	AT1G13260.1	111	218	25	228	209	322	79	852	15
AK353076	AT1G19000.2	110	102	86	525	492	543	86	2404	16
AK353077	AT5G18240.2	155	147	72	679	146	332	64	541	16
AK353078	AT4G04770.1	90	65	55	250	152	199	65	438	16
AK353079	AT5G04410.1	539	222	59	701	290	268	79	1129	16
AK353080	AT1G74050.1	87	126	62	243	140	209	71	573	16
AK353081	AT1G09970.2	163	91	76	423	202	226	80	820	16
AK353082	AT1G43900.1	195	15	46	4	203	118	65	395	16
AK353083	AT2G37060.3	151	161	71	671	204	217	63	688	45
AK353084	AT3G17800.1	119	278	64	530	145	138	81	590	16
AK353085	AT5G10030.1	199	255	80	994	308	325	71	1091	15
AK353086	AT5G06600.3	95	109	67	381	396	151	27	271	16
AK353087	AT2G25140.1	149	154	59	541	94	174	40	261	16
AK353088	AT1G66760.2	73	132	17	110	167	230	22	334	16
AK353089	AT4G05320.4	74	50	44	159	115	179	49	188	15
AK353090	AT4G38500.1	258	662	35	570	115	210	63	360	16
AK353091	AT5G62100.2	216	81	71	338	256	199	51	440	17
AK353092	AT1G06680.1	56	113	76	195	183	232	85	924	16
AK353093	AT3G02060.2	104	No UTR	-	-	406	419	61	1335	16
AK353094	AT5G13490.2	108	45	24	86	274	301	52	974	16
AK353095	AT3G58750.1	57	232	63	207	195	250	71	685	15
AK353096	AT5G43960.1	288	286	62	956	270	366	72	892	16
AK353097	AT5G62000.3	301	375	45	822	397	441	80	1637	16
AK353098	AT4G09760.1	104	143	68	422	383	197	49	367	16
AK353099	AT2G35680.1	489	495	70	1903	156	291	83	663	16
AK353100	AT4G01680.1	116	164	80	455	244	218	80	818	16
AK353101	AT4G01460.1	256	225	73	833	99	248	51	262	16
AK353102	AT5G64290.1	87	116	86	457	202	317	68	660	16
AK353103	AT1G18890.1	196	226	76	960	259	704	84	1269	16
AK353104	AT3G11670.1	61	63	68	300	205	197	58	569	63
AK353105	AT4G39140.5	237	107	81	593	183	203	81	871	15
AK353106	AT1G01250.1	16	21	68	43	169	240	69	673	16
AK353107	AT4G33010.2	180	182	52	582	1022	361	71	1639	16
AK353108	AT2G24270.1	194	340	77	943	258	275	74	1037	15
AK353109	AT5G17300.1	431	467	75	1765	218	208	75	781	16
AK353110	AT5G52300.1	99	149	60	218	926	125	69	278	16
AK353111	AT3G19580.2	88	No UTR	-	-	159	196	47	309	16
AK353112	AT3G51770.2	384	376	36	725	532	547	82	2417	47
AK353113	AT4G32930.1	45	43	20	67	103	104	77	497	16
AK353114	AT4G37370.1	12	26	75	5	177	143	48	289	16
AK353115	AT2G36990.1	110	123	81	536	172	244	73	645	16
AK353116	AT1G30970.1	166	158	77	610	352	332	68	1318	16
AK353117	AT3G10800.1	23	72	34	59	152	191	75	582	16
AK353118	AT1G48030.2	41	No UTR	-	-	262	195	52	870	15
AK353119	AT5G24120.1	108	107	72	430	270	243	78	1023	46
AK353120	AT5G50850.1	140	146	70	640	262	309	75	1101	16
AK353121	AT4G39260.3	59	64	64	224	204	267	69	828	29
AK353122	AT3G02170.1	341	386	87	1784	153	196	79	726	16
AK353123	AT3G10740.1	251	298	77	1219	153	143	79	528	16
AK353124	AT1G59870.1	51	155	21	96	2433	194	46	542	22
AK353125	AT5G06950.4	967	203	48	699	327	327	80	1357	16
AK353126	AT5G57110.2	166	156	46	600	256	291	76	957	16
AK353127	AT5G43330.1	81	119	58	291	190	196	68	591	16
AK353128	AT5G23570.1	114	91	70	384	158	176	26	333	16
AK353129	AT5G67385.1	119	90	93	540	162	121	53	338	7
AK353130	AT4G12000.1	249	210	63	843	185	257	67	633	16
AK353131	AT1G11910.1	47	114	70	179	227	335	61	710	16
AK353132	AT4G17810.1	15	70	26	14	153	125	87	620	13
AK353133	AT2G29660.1	72	456	37	290	151	200	39	267	16
AK353134	AT3G21670.1	32	197	75	118	1128	185	44	487	16
AK353135	AT5G53550.1	269	43	79	168	223	141	37	358	15
AK353136	AT4G34710.2	510	384	75	1706	133	253	83	545	16
AK353137	AT1G71230.1	87	99	35	227	452	141	34	305	16
AK353138	AT5G60850.1	113	129	41	347	208	372	83	955	46
AK353139	AT5G57360.1	158	170	65	683	334	334	78	1448	16
AK353140	AT2G29630.1	77	140	54	267	223	188	86	908	16
AK353141	AT2G43400.1	30	124	63	105	936	251	48	745	52
AK353142	AT5G03760.1	441	462	81	2214	209	235	88	991	16
AK353143	AT2G19810.1	48	106	41	124	176	360	75	601	16
AK353144	AT4G34610.2	864	267	82	1153	151	200	88	715	16
AK353145	AT5G13730.1	96	93	76	387	535	22	50	37	16
AK353146	AT1G76590.1	174	184	68	762	335	313	65	901	16
AK353147	AT4G36040.1	84	81	60	282	267	537	52	968	16
AK353148	AT2G17480.1	303	322	67	1176	112	264	58	368	15
AK353149	AT1G75980.1	57	35	28	68	259	382	57	668	16
AK353150	AT4G17090.1	90	84	76	343	251	304	65	790	16
AK353151	AT3G46590.2	340	376	71	1242	195	281	77	804	16
AK353152	AT1G23200.1	71	58	67	212	192	182	47	328	16
AK353153	AT1G03040.1	112	174	66	480	374	373	67	1348	16
AK353154	AT2G41110.1	123	68	35	167	44	239	50	132	16
AK353155	AT2G33050.1	23	No UTR	-	-	104	126	78	418	15
AK353156	AT1G30210.2	441	292	78	1355	283	286	31	764	16
AK353157	AT3G04120.1	48	127	20	85	231	399	76	879	16
AK353158	AT1G67360.1	61	123	39	68	142	261	67	440	16
AK353159	AT2G13540.1	22	169	36	35	181	144	48	361	16
AK353160	AT2G28890.1	166	173	47	534	162	203	72	508	16
AK353161	AT1G29960.1	92	106	34	275	254	319	28	674	16
AK353162	AT2G17760.1	203	174	69	636	172	195	62	545	16
AK353163	AT2G42280.2	265	324	54	1003	172	435	69	632	85
AK353164	AT2G35530.1	139	181	76	617	299	318	80	1267	16
AK353165	AT5G07360.1	187	131	82	673	178	221	60	588	16
AK353166	AT2G37280.1	55	No UTR	-	-	127	No UTR	-	-	16
AK353167	AT5G62470.2	162	243	62	590	183	443	90	903	16
AK353168	AT3G06760.1	174	134	64	642	230	201	65	723	16
AK353169	AT5G60690.1	1442	711	67	2299	222	262	60	560	16
AK353170	AT5G01600.1	93	457	16	256	171	196	80	691	16
AK353171	AT1G27650.1	203	199	75	1154	299	315	78	1183	15
AK353172	AT4G21410.1	832	31	70	118	707	149	12	243	16
AK353173	AT1G05805.1	29	70	79	123	182	266	74	621	16
AK353174	AT3G59290.1	213	245	74	979	322	370	76	1287	16
AK353175	AT4G39210.1	115	157	61	390	250	236	58	614	16
AK353176	AT5G57150.1	138	42	30	79	148	194	69	465	16
AK353177	AT5G17860.1	35	30	86	172	226	244	80	918	16
AK353178	AT3G21220.1	168	160	38	401	325	388	48	787	16
AK353179	AT5G48180.1	88	68	47	198	219	346	72	850	16
AK353180	AT5G56600.1	88	No UTR	-	-	183	197	78	840	16
AK353181	AT5G43270.1	54	178	64	149	208	240	72	818	16
AK353182	AT1G01720.1	128	141	35	306	286	305	54	771	16
AK353183	AT1G14580.1	78	256	46	144	124	290	24	304	16
AK353184	AT5G52180.1	95	69	50	216	116	110	78	423	16
AK353185	AT1G75590.1	56	54	57	185	360	354	66	995	16
AK353186	AT2G32120.2	212	178	55	520	169	210	69	530	16
AK353187	AT1G35720.1	332	107	8	216	173	256	80	772	16
AK353188	AT4G32320.1	16	56	93	91	85	166	75	338	15
AK353189	AT3G06050.1	31	52	54	98	187	238	59	561	15
AK353190	AT2G39840.1	100	172	49	308	263	305	87	1408	16
AK353191	AT1G75080.2	207	205	67	926	331	443	9	681	16
AK353192	AT1G14040.1	783	No UTR	-	-	218	No UTR	-	-	16
AK353193	AT5G06750.3	195	367	38	562	172	117	74	445	16
AK353194	AT3G56240.1	83	142	78	408	143	203	73	492	16
AK353195	AT4G19660.1	443	No UTR	-	-	222	No UTR	-	-	16
AK353196	AT3G60530.1	127	133	46	376	223	240	65	739	38
AK353197	AT3G48160.2	151	310	55	421	291	253	44	558	16
AK353198	AT4G28250.1	110	124	45	429	362	408	77	1468	16
AK353199	AT5G01520.1	356	365	66	1367	202	212	59	558	15
AK353200	AT5G60360.1	56	147	76	188	215	245	80	929	16
AK353201	AT4G29140.1	158	229	82	724	205	146	70	476	16
AK353202	AT4G00430.1	96	96	55	265	198	693	46	525	16
AK353203	AT5G16570.1	45	43	74	158	136	155	70	515	16
AK353204	AT3G52470.1	61	101	70	221	222	242	65	737	16
AK353205	AT3G26744.4	100	132	77	337	364	240	75	1075	16
AK353206	AT3G51860.1	23	31	65	52	335	394	66	1102	16
AK353207	AT5G44370.1	279	438	79	1311	222	262	75	764	16
AK353208	AT1G18020.1	1	No UTR	-	-	115	346	24	205	16
AK353209	AT5G53210.1	39	No UTR	-	-	388	No UTR	-	-	15
AK353210	AT3G50700.1	556	534	49	1190	124	121	62	310	15
AK353211	AT1G53910.2	167	130	76	584	334	246	50	524	17
AK353212	AT1G12640.1	120	132	38	346	627	274	28	565	16
AK353213	AT1G77490.1	768	146	13	307	158	169	59	405	15
AK353214	AT4G01026.1	93	128	67	334	342	402	49	998	16
AK353215	AT1G16510.1	5	216	80	-14	214	212	56	541	16
AK353216	AT5G17220.1	58	68	34	137	208	64	70	233	16
AK353217	AT1G63650.2	48	78	35	70	129	168	76	564	16
AK353218	AT5G54110.1	195	142	77	630	221	234	54	703	16
AK353219	AT5G17520.1	47	114	74	199	215	213	20	534	15
AK353220	AT5G07070.1	1940	1	100	-15	213	309	62	637	16
AK353221	AT2G34680.1	3323	287	16	542	216	325	50	655	16
AK353222	AT2G01760.1	217	74	85	335	216	182	38	516	16
AK353223	AT5G55120.1	892	420	57	1569	146	158	23	348	16
AK353224	AT1G32400.3	220	592	29	548	284	285	78	1319	16
AK353225	AT5G18070.1	49	110	55	148	157	147	77	646	16
AK353226	AT3G15510.1	163	186	55	390	474	345	81	1451	16
AK353227	AT3G12750.1	77	45	73	179	120	299	69	485	16
AK353228	AT1G42970.1	30	171	73	126	158	259	36	325	16
AK353229	AT5G42020.1	85	166	57	208	189	214	38	316	17
AK353230	AT4G31420.1	71	164	30	178	92	174	52	321	15
AK353231	AT1G61890.1	163	117	65	316	265	333	60	820	16
AK353232	AT2G34930.1	20	18	77	54	93	103	45	314	16
AK353233	AT1G69850.1	43	65	81	203	253	269	65	714	16
AK353234	AT4G16420.1	493	311	51	922	125	184	72	446	16
AK353235	AT4G13640.1	100	142	45	329	127	272	75	503	16
AK353236	AT1G49480.1	474	499	68	1883	286	418	74	1147	16
AK353237	AT3G44990.1	67	86	73	291	316	305	77	1201	16
AK353238	AT2G41430.2	109	187	73	368	192	228	82	798	16
AK353239	AT1G72010.1	235	277	62	887	280	304	75	1026	16
AK353240	AT4G17570.1	438	486	76	1654	359	445	56	1327	16
AK353241	AT5G54940.2	108	107	71	398	221	149	59	425	33
AK353242	AT3G63080.1	71	424	33	117	236	186	10	396	16
AK353243	AT4G02440.1	60	74	25	133	210	214	28	539	16
AK353244	AT3G58630.1	142	170	83	799	234	256	70	802	13
AK353245	AT1G73730.1	103	151	58	292	248	312	87	1246	16
AK353246	AT5G12250.1	96	135	44	317	143	211	73	532	16
AK353247	AT5G65310.1	426	397	71	1404	51	497	17	73	16
AK353248	AT2G38880.5	119	116	24	233	325	286	82	1250	16
AK353249	AT4G19970.1	53	No UTR	-	-	151	38	42	73	16
AK353250	AT2G33770.1	1039	1152	80	5089	268	227	82	1022	16
AK353251	AT1G34750.1	105	372	39	244	929	294	28	716	16
AK353252	AT1G29950.2	997	1104	65	4012	321	305	48	802	66
AK353253	AT4G00730.1	350	405	69	1447	102	382	47	168	16
AK353254	AT3G12490.2	26	39	53	38	130	122	79	543	16
AK353255	AT4G39980.1	112	79	54	304	109	261	57	321	16
AK353256	AT1G53580.1	5	84	80	1	192	267	65	705	40
AK353257	AT1G19850.1	265	474	83	1182	161	192	85	732	16
AK353258	AT1G30490.1	225	217	49	639	169	193	76	544	14
AK353259	AT3G30775.1	150	122	65	435	207	244	74	775	16
AK353260	AT4G35770.1	40	132	57	90	123	209	25	294	16
AK353261	AT4G24660.1	130	124	79	536	370	108	69	324	16
AK353262	AT2G15960.1	34	44	70	100	169	102	55	319	16
AK353263	AT1G10500.1	84	145	27	324	118	160	59	375	16
AK353264	AT5G41210.1	39	110	38	55	109	230	64	349	16
AK353265	AT5G28770.2	43	75	32	94	263	189	35	467	15
AK353266	AT3G09710.1	192	183	63	681	177	170	57	475	16
AK353267	AT3G27380.2	51	86	21	63	237	1599	83	1249	15
AK353268	AT1G33520.1	71	77	69	309	239	332	12	580	15
AK353269	AT3G18990.1	104	285	85	472	355	208	76	817	16
AK353270	AT1G58280.1	95	51	15	53	289	166	26	340	16
AK353271	AT2G24150.1	216	60	53	306	221	148	12	296	14
AK353272	AT1G53280.1	128	48	33	63	211	172	49	482	16
AK353273	AT4G25000.1	525	20	50	24	105	140	63	332	16
AK353274	AT1G75240.1	303	427	47	999	174	251	84	705	16
AK353275	AT4G25100.2	55	119	65	243	218	349	51	707	15
AK353276	AT3G12500.1	24	19	36	52	95	119	45	194	16
AK353277	AT2G34810.1	44	36	83	145	236	148	56	343	16
AK353278	AT1G09160.1	272	219	78	990	206	428	66	771	16
AK353279	AT2G18040.1	105	182	72	447	195	333	71	757	16
AK353280	AT1G74020.1	39	40	33	84	157	158	21	213	16
AK353281	AT1G47380.1	316	292	56	1018	504	467	73	1681	16
AK353282	AT5G52640.1	115	143	63	360	222	214	23	356	16
AK353283	AT2G31370.5	293	201	28	612	314	359	56	859	15
AK353284	AT4G03280.1	62	168	66	232	156	146	73	633	16
AK353285	AT3G17650.1	884	109	22	244	146	142	51	303	16
AK353286	AT5G17310.2	65	77	56	183	120	310	76	442	16
AK353287	AT2G46790.1	307	225	72	839	243	186	35	427	16
AK353288	AT1G03190.2	1617	200	16	484	158	199	53	357	16
AK353289	AT1G22640.1	112	94	69	271	123	209	60	338	16
AK353290	AT1G25540.1	230	214	57	698	271	327	59	914	16
AK353291	AT2G26580.2	97	81	13	134	392	223	80	917	16
AK353292	AT4G30470.1	98	158	66	340	100	309	61	321	16
AK353293	AT4G35790.2	129	295	78	564	187	256	79	689	16
AK353294	AT3G07740.3	640	1	100	-15	250	231	54	791	17
AK353295	AT1G67900.2	323	469	56	1015	142	117	79	474	16
AK353296	AT4G14410.2	57	176	22	135	205	164	67	624	15
AK353297	AT3G61470.1	32	83	84	160	152	250	84	707	16
AK353298	AT3G49360.1	54	133	68	218	155	143	63	469	16
AK353299	AT1G31340.1	77	41	51	111	204	231	56	569	16
AK353300	AT1G11000.1	213	70	68	259	87	179	55	228	16
AK353301	AT3G47620.1	7	155	71	-4	160	294	53	496	16
AK353302	AT5G23400.1	298	268	82	1227	205	262	77	800	16
AK353303	AT5G44050.1	20	No UTR	-	-	516	170	37	321	17
AK353304	AT1G75990.1	1283	58	63	133	122	130	76	476	15
AK353305	AT3G16560.1	45	229	24	95	391	455	61	900	16
AK353306	AT2G38390.1	56	45	86	217	145	128	71	448	34
AK353307	AT2G17040.1	89	No UTR	-	-	188	150	34	358	15
AK353308	AT5G40020.1	30	22	95	115	4	143	75	-9	14
AK353309	AT1G28330.2	83	50	74	183	433	429	63	1534	16
AK353310	AT1G70560.1	50	39	69	127	226	184	59	543	16
AK353311	AT1G69780.1	218	227	82	976	72	286	76	267	16
AK353312	AT5G09590.1	168	173	75	761	209	242	87	987	16
AK353313	AT5G08130.2	930	552	37	1667	203	455	66	628	16
AK353314	AT3G04670.2	507	659	73	1919	268	495	64	1008	16
AK353315	AT1G47330.1	104	99	63	396	156	136	77	484	15
AK353316	AT5G09460.1	330	866	87	1777	495	699	82	2303	16
AK353317	AT2G26300.1	218	602	78	923	123	280	45	333	15
AK353318	AT4G32690.1	24	84	70	82	140	244	38	382	16
AK353319	AT3G25890.2	596	702	67	2281	408	410	83	1915	16
AK353320	AT2G27110.3	292	385	14	560	246	300	67	860	16
AK353321	AT2G23320.1	47	65	46	144	155	218	33	322	16
AK353322	AT1G63900.1	2435	337	68	1033	206	215	58	715	16
AK353323	AT5G15210.1	280	318	63	926	121	295	73	421	16
AK353324	AT3G09260.1	61	51	47	178	155	180	67	533	16
AK353325	AT3G27210.1	875	121	32	276	409	272	50	488	16
AK353326	AT1G08465.1	182	220	86	865	330	399	80	1420	16
AK353327	AT1G61100.1	63	149	65	149	284	293	64	934	16
AK353328	AT3G52450.1	144	133	81	602	116	204	78	498	16
AK353329	AT2G02860.1	258	159	74	712	488	194	60	665	17
AK353330	AT1G69690.1	14	225	100	70	248	425	68	815	16
AK353331	AT1G01260.2	388	437	65	1332	156	168	91	806	16
AK353332	AT3G05560.3	92	292	53	328	181	174	65	653	16
AK353333	AT2G39800.1	98	380	79	434	291	352	77	1230	16
AK353334	AT4G32770.1	96	67	53	167	85	192	21	135	16
AK353335	AT5G07690.1	295	326	70	1163	226	258	83	1008	15
AK353336	AT5G28030.1	397	156	52	458	299	87	63	266	16
AK353337	AT5G43860.1	10	42	80	12	101	128	66	279	15
AK353338	AT5G11060.1	108	290	59	386	300	338	71	1026	16
AK353339	AT1G75280.1	31	70	54	82	225	264	56	675	16
AK353340	AT1G14920.1	141	188	53	589	260	339	68	851	16
AK353341	AT4G10240.1	1408	No UTR	-	-	133	31	41	27	16
AK353342	AT5G37780.1	92	88	55	245	213	242	67	707	16
AK353343	AT1G74840.1	92	88	53	330	268	304	79	1108	16
AK353344	AT4G33430.1	362	483	39	606	164	252	85	781	16
AK353345	AT3G50950.1	165	225	16	342	131	114	75	440	16
AK353346	AT5G15310.2	173	223	47	491	264	121	85	533	42
AK353347	AT3G15260.2	145	146	35	293	243	261	77	1089	16
AK353348	AT4G01610.1	154	162	70	587	166	269	72	618	16
AK353349	AT2G44490.1	136	116	53	376	222	210	26	348	16
AK353350	AT3G14940.1	174	173	64	498	307	234	88	1077	15
AK353351	AT1G08550.2	99	155	12	180	3047	144	70	528	16
AK353352	AT5G25350.1	765	138	65	534	562	590	86	2879	16
AK353353	AT2G46100.1	17	46	70	55	75	152	76	276	16
AK353354	AT5G62530.1	120	139	81	527	211	765	56	626	16
AK353355	AT5G57900.1	116	18	72	35	125	205	42	373	16
AK353356	AT5G41340.1	101	174	82	457	214	215	81	946	16
AK353357	AT2G37640.1	99	41	78	199	345	372	66	1057	19
AK353358	AT2G33150.1	62	157	87	204	269	336	61	987	15
AK353359	AT1G59700.1	28	163	71	64	184	196	53	435	16
AK353360	AT3G14560.1	75	296	73	245	208	327	49	448	16
AK353361	AT1G72770.1	550	549	72	1942	374	430	83	1632	16
AK353362	AT4G21990.1	76	132	63	224	229	276	75	895	16
AK353363	AT2G46530.1	67	328	50	156	401	302	26	557	16
AK353364	AT2G25070.1	106	172	75	488	347	277	55	882	69
AK353365	AT4G33950.1	380	111	65	338	140	153	70	489	16
AK353366	AT3G11900.1	63	71	46	197	125	275	60	377	15
AK353367	AT3G63030.1	572	51	27	96	109	172	27	231	16
AK353368	AT5G65380.1	794	87	66	313	43	252	60	105	16
AK353369	AT3G02790.1	77	81	51	334	183	178	27	372	16
AK353370	AT5G10750.1	83	121	67	340	213	176	67	681	16
AK353371	AT1G54100.2	41	120	21	57	172	171	42	320	17
AK353372	AT5G44210.1	32	270	46	94	128	190	40	345	16
AK353373	AT5G47800.1	123	264	75	512	129	174	86	626	31
AK353374	AT3G51480.1	96	482	23	295	1335	144	51	390	16
AK353375	AT2G28190.1	55	50	50	155	181	266	72	706	16
AK353376	AT2G38560.1	69	164	56	303	285	376	79	1285	16
AK353377	AT2G24500.1	167	129	60	462	181	224	8	328	16
AK353378	AT2G42010.1	112	183	19	240	112	205	43	238	16
AK353379	AT2G34720.1	136	110	25	275	251	251	73	1023	16
AK353380	AT1G02010.1	157	155	22	379	316	283	39	620	16
AK353381	AT1G06070.1	258	249	57	902	374	372	60	1544	16
AK353382	AT5G41920.1	21	233	57	58	463	46	30	91	16
AK353383	AT1G71710.1	107	57	15	94	257	229	82	1009	15
AK353384	AT1G77920.1	181	463	73	729	237	256	67	749	16
AK353385	AT3G47640.1	172	137	16	426	118	214	16	181	16
AK353386	AT2G04160.1	492	51	25	73	110	182	54	370	15
AK353387	AT4G33150.2	151	117	9	191	236	290	64	747	16
AK353388	AT2G29450.1	52	71	61	131	122	188	45	181	16
AK353389	AT2G32400.1	397	414	71	1592	159	81	81	328	16
AK353390	AT3G60690.1	272	141	34	343	247	175	78	613	16
AK353391	AT2G18300.2	239	121	80	515	202	355	71	823	16
AK353392	AT1G27370.4	1200	230	53	731	207	252	13	442	15
AK353393	AT1G08760.1	212	107	43	334	287	212	72	859	16
AK353394	AT1G53310.3	69	212	43	155	217	234	77	901	15
AK353395	AT1G08830.2	98	85	72	347	200	262	78	838	16
AK353396	AT1G50280.1	84	103	86	382	383	159	62	641	16
AK353397	AT5G39510.1	153	143	16	321	190	249	50	530	16
AK353398	AT4G36760.1	103	105	29	255	133	229	63	502	16
AK353399	AT1G73990.1	37	32	71	86	105	119	56	239	53
AK353400	AT4G37520.1	80	142	47	188	124	189	50	350	17
AK353401	AT3G12620.2	311	354	38	695	225	235	88	1094	16
AK353402	AT5G58270.1	48	26	84	123	165	150	71	566	84
AK353403	AT2G39010.1	67	87	26	174	242	288	78	943	17
AK353404	AT5G65510.1	8	2	100	-3	318	No UTR	-	-	16
AK353405	AT3G43800.1	59	70	57	200	120	141	21	247	15
AK353406	AT1G51070.1	139	131	44	447	221	249	68	632	16
AK353407	AT5G63640.1	197	313	69	791	222	268	79	1024	16
AK353408	AT4G34000.2	95	88	9	117	286	284	80	1340	16
AK353409	AT4G38400.1	53	75	41	167	148	232	22	276	16
AK353410	AT5G66090.1	76	95	46	236	1554	217	49	675	16
AK353411	AT4G30935.1	648	134	59	376	107	102	70	382	16
AK353412	AT5G09810.1	100	172	83	487	384	394	80	1574	16
AK353413	AT4G11220.1	94	217	53	157	328	265	46	730	16
AK353414	AT1G69310.2	93	196	72	357	375	265	70	880	16
AK353415	AT4G38840.1	69	86	55	133	185	196	89	970	16
AK353416	AT1G15060.1	119	118	65	462	334	446	61	1334	16
AK353417	AT1G15350.3	311	394	81	1612	225	190	81	850	15
AK353418	AT3G16857.2	128	292	56	413	106	304	15	182	17
AK353419	AT5G37500.1	691	331	40	536	190	66	53	229	15
AK353420	AT2G30870.1	104	133	28	150	137	221	43	302	16
AK353421	AT5G14800.1	65	221	12	108	188	230	80	725	16
AK353422	AT4G21910.2	137	84	47	243	103	380	24	181	16
AK353423	AT4G00950.1	140	55	83	257	185	311	74	676	15
AK353424	AT5G05090.1	487	161	49	585	246	301	54	444	16
AK353425	AT2G17800.2	363	353	59	1409	285	214	85	1057	19
AK353426	AT5G02120.1	19	53	42	8	115	140	54	351	16
AK353427	AT1G26960.1	98	206	23	168	734	221	39	420	16
AK353428	AT3G59060.4	142	344	76	616	154	211	63	402	16
AK353429	AT3G46990.1	68	229	77	324	108	208	61	342	16
AK353430	AT4G38620.1	326	315	65	1404	158	123	79	481	0
AK353431	AT2G02390.1	73	116	39	196	171	159	61	652	16
AK353432	AT5G39760.1	57	127	42	91	230	283	68	792	16
AK353433	AT1G23190.1	50	77	24	137	165	283	69	549	16
AK353434	AT5G54160.1	89	79	72	297	197	196	49	544	40
AK353435	AT5G51100.1	64	66	68	174	109	61	86	254	16
AK353436	AT1G51400.1	77	90	77	357	107	149	57	226	16
AK353437	AT2G38000.1	145	115	45	482	110	190	40	283	16
AK353438	AT3G51895.1	119	83	65	293	142	216	62	356	16
AK353439	AT1G53160.1	108	57	73	244	311	221	73	863	16
AK353440	AT2G40140.2	72	55	65	194	260	327	76	1123	16
AK353441	AT3G44340.1	193	130	43	394	225	302	59	742	26
AK353442	AT1G74670.1	55	92	49	178	153	256	64	414	16
AK353443	AT1G80680.1	209	211	46	609	143	280	55	346	15
AK353444	AT2G39050.1	46	24	25	27	220	293	81	874	16
AK353445	AT1G29450.1	90	93	66	297	78	30	43	38	16
AK353446	AT3G54400.1	120	43	79	190	125	233	50	299	16
AK353447	AT4G34190.1	86	115	38	203	70	218	18	131	16
AK353448	AT2G01430.1	97	No UTR	-	-	187	No UTR	-	-	16
AK353449	AT3G45680.1	56	62	60	149	145	122	48	279	16
AK353450	AT3G61110.1	46	76	13	145	188	272	38	386	16
AK353451	AT1G73840.1	49	36	63	155	321	252	78	1034	16
AK353452	AT3G49500.1	47	No UTR	-	-	856	No UTR	-	-	16
AK353453	AT5G62430.1	136	147	30	268	175	205	66	412	16
AK353454	AT3G21690.1	69	87	20	155	255	344	61	794	16
AK353455	AT4G17695.1	241	6	83	1	143	102	70	324	38
AK353456	AT1G78150.2	52	213	26	116	162	411	64	643	15
AK353457	AT2G30790.1	37	No UTR	-	-	113	No UTR	-	-	16
AK353458	AT4G36360.1	149	118	55	440	415	498	84	2034	16
AK353459	AT4G01690.1	47	42	54	181	80	124	77	295	16
AK353460	AT3G23570.1	14	83	57	27	236	274	44	691	16
AK353461	AT3G54810.1	57	277	24	62	416	455	87	1977	16
AK353462	AT5G58670.1	227	49	77	183	160	226	71	500	15
AK353463	AT3G47670.1	141	31	22	46	241	234	55	626	15
AK353464	AT5G54750.1	123	121	11	231	190	244	69	681	15
AK353465	AT5G20230.1	41	120	75	157	259	221	18	511	16
AK353466	AT1G33080.2	1147	45	82	247	1940	214	63	902	16
AK353467	AT1G43170.3	47	38	39	52	109	239	22	215	14
AK353468	AT5G02810.1	338	261	64	1042	318	386	77	1341	16
AK353469	AT5G03900.2	95	43	81	158	408	398	66	1675	35
AK353470	AT2G30360.1	124	262	59	413	220	286	63	688	16
AK353471	AT3G22120.1	29	23	91	137	225	326	80	907	15
AK353472	AT2G37130.1	46	73	60	144	125	304	64	393	15
AK353473	AT1G31310.1	95	116	44	380	602	212	75	718	14
AK353474	AT3G51920.1	31	165	54	71	150	135	37	369	16
AK353475	AT5G62920.1	140	54	72	190	344	359	62	1289	16
AK353476	AT5G65730.1	78	48	43	95	147	188	70	524	16
AK353477	AT4G10310.1	177	24	66	78	138	210	25	264	16
AK353478	AT4G21930.1	159	136	13	242	118	139	53	274	16
AK353479	AT5G44080.1	173	139	48	427	148	135	74	458	16
AK353480	AT2G40460.1	207	216	71	850	103	109	67	365	16
AK353481	AT4G15910.1	197	No UTR	-	-	162	No UTR	-	-	16
AK353482	AT1G69570.1	123	266	53	303	260	243	81	1008	16
AK353483	AT3G13040.2	712	112	37	395	200	273	59	720	16
AK353484	AT3G47960.1	90	88	77	403	108	184	75	430	17
AK353485	AT2G18160.1	529	439	79	2026	166	276	84	630	16
AK353486	AT4G25170.1	209	165	33	482	207	191	76	779	16
AK353487	AT3G05840.1	282	274	57	936	239	236	85	1081	16
AK353488	AT4G26080.1	484	456	74	1626	245	270	72	964	16
AK353489	AT1G55210.1	53	88	77	240	153	188	76	449	16
AK353490	AT5G66730.1	523	519	77	2219	104	262	75	340	16
AK353491	AT3G59380.1	147	31	25	45	105	162	56	299	16
AK353492	AT3G12100.1	62	49	28	95	105	226	64	355	38
AK353493	AT1G17880.1	91	117	65	350	274	163	80	750	16
AK353494	AT5G57560.1	74	47	61	163	156	166	78	534	16
AK353495	AT5G65410.1	141	85	63	373	111	165	84	457	17
AK353496	AT4G21570.1	99	252	53	321	154	243	36	392	17
AK353497	AT1G67660.2	53	189	39	84	133	160	43	268	15
AK353498	AT5G44070.1	114	138	28	414	179	187	55	574	16
AK353499	AT3G26420.1	110	92	80	456	315	2203	81	1597	16
AK353500	AT1G29340.1	168	17	58	41	251	217	83	843	16
AK353501	AT1G28380.1	118	103	65	416	222	260	77	830	16
AK353502	AT2G30470.1	465	319	75	1398	316	397	66	1147	16
AK353503	AT5G46180.1	119	104	11	179	944	291	51	909	16
AK353504	AT4G29950.1	299	419	63	981	126	203	65	462	16
AK353505	AT1G32150.1	192	233	73	791	190	214	68	713	15
AK353506	AT2G18700.1	137	No UTR	-	-	No UTR	211	-	-	15
AK353507	AT5G64100.1	71	61	77	239	197	183	81	692	16
AK353508	AT4G05420.1	137	167	69	599	192	280	53	599	16
AK353509	AT3G05030.2	401	60	26	101	239	160	49	452	48
AK353510	AT3G15290.1	28	57	78	124	120	243	52	314	16
AK353511	AT1G16030.1	224	209	77	950	230	180	71	606	16
AK353512	AT2G37570.1	497	423	24	850	320	166	86	775	16
AK353513	AT4G33920.1	131	213	71	472	374	278	73	1078	17
AK353514	AT2G06050.3	274	57	28	198	186	No UTR	-	-	16
AK353515	AT1G30440.1	406	No UTR	-	-	200	195	81	774	16
AK353516	AT3G47600.1	203	195	73	950	367	289	75	1042	16
AK353517	AT4G13010.1	86	131	27	241	162	162	35	397	16
AK353518	AT1G70780.1	383	417	54	1663	187	296	32	396	15
AK353519	AT5G58600.1	78	46	45	106	170	153	73	563	16
AK353520	AT4G27260.1	89	95	74	357	207	312	78	885	16
AK353521	AT3G19360.1	42	58	85	264	148	164	70	576	16
AK353522	AT1G10200.1	50	122	58	154	263	287	75	966	16
AK353523	AT2G36740.1	237	171	49	365	127	300	47	275	15
AK353524	AT1G69490.1	54	94	61	180	209	199	80	725	16
AK353525	AT3G60240.4	80	192	91	413	168	150	81	637	16
AK353526	AT3G22060.1	43	49	69	147	170	203	61	568	16
AK353527	AT3G58690.1	123	199	75	545	114	135	76	412	15
AK353528	AT3G12560.1	280	287	79	1233	313	289	83	1269	58
AK353529	AT5G45710.1	294	320	45	742	136	157	54	369	16
AK353530	AT5G14920.1	33	119	93	220	201	219	55	488	16
AK353531	AT3G12130.1	142	190	80	687	381	334	78	1218	16
AK353532	AT3G11820.1	111	248	69	429	283	235	79	991	16
AK353533	AT4G31920.1	202	193	51	427	174	173	48	467	16
AK353534	AT2G41710.1	67	147	34	143	270	252	78	1061	14
AK353535	AT3G01470.1	460	369	45	1425	153	252	55	396	16
AK353536	AT2G39200.1	216	16	56	18	166	107	51	278	16
AK353537	AT3G01420.1	64	111	15	122	132	223	50	337	16
AK353538	AT2G42200.1	174	194	79	859	262	179	81	743	16
AK353539	AT3G16800.1	549	88	36	174	162	262	77	563	16
AK353540	AT1G53320.1	89	75	12	137	185	223	74	654	16
AK353541	AT1G02920.1	78	66	63	245	195	229	37	561	16
AK353542	AT5G45420.1	1	9	100	-23	392	353	68	1214	16
AK353543	AT3G46060.3	149	135	57	521	241	275	72	967	16
AK353544	AT2G18170.1	225	214	77	1084	204	374	83	910	16
AK353545	AT4G39890.1	197	150	68	552	91	127	28	191	16
AK353546	AT4G02640.2	23	34	43	36	181	235	81	720	16
AK353547	AT3G07370.1	183	248	48	375	236	240	47	803	16
AK353548	AT1G07470.1	508	172	71	784	219	238	73	926	16
AK353549	AT2G34690.1	57	118	77	190	283	282	31	718	16
AK353550	AT3G51870.1	34	28	71	64	178	325	67	689	15
AK353551	AT3G11100.1	143	85	27	256	262	303	79	1132	16
AK353552	AT5G18830.2	65	94	78	296	185	454	64	702	15
AK353553	AT1G33970.4	77	49	69	186	149	154	17	304	16
AK353554	AT1G20980.1	484	454	64	1394	461	452	69	1524	15
AK353555	AT5G46690.1	20	24	65	72	215	203	66	516	16
AK353556	AT2G01980.1	1717	60	45	96	112	181	55	272	16
AK353557	AT4G21670.1	1939	396	76	1659	411	474	67	1410	15
AK353558	AT3G48000.1	47	177	72	157	193	215	47	551	17

## Sheet: Arabidopsis_5UTR
AT1G16720.1	AGTATAATTTTATCCAAAAAATTTATTTTCAAAATTGTGTCTTTGAGCTCTGTTTGTGTAGCAGAGTTCAAAA
AT1G51500.1	AACCAATATAATAAAAATAACCTAGACGAAGAACAAACAAAACTCTCTCTTTCTCTCTCTCTCTCTAATAAGTAAGGTTTTGATCTTTTTCAAGATCAAACAAAAACA
AT5G06980.2	AAGCCACTAACTAAAGTTCAAACTCACGCGCTCTCCACTTCCTCTCTTCAACTTGCTTCTTTGTCTTCTCTCTCTTTCCTCCTTCGCACTCACAAATCTACAGAAGATAGAAGAAGATAGACTCATAATCTTTTGGATTTGGATTTAGATCTGATCATAAAGGTTAAAGTATCATTC
AT4G03190.1	TTAGATCACACTCATATCGAATCAAAATCTCAAACCTTTTTCTTCATTTCTTCCCCCCTCTCTCTCTCTCACTCTGTTTCTG
AT4G18880.1	GCTGCTTGAAATTCTCTTGTCTGATTAAAATATATATACCCAAGTCCAGAAGCTGTTTAGGTTCGAGAAGCAGAGAGGGTTCGAGAAGCTAATAAGGGTTTCTTCTTTTTGATTTTAATGCTAAAAGGGTTCTAGATTCGTTGAATTTTACAAGGGTTTTAGGGGTTCTTAGAAGCTTTTGCTTGATTGTCTTTTATTTAGAAACAGTGGTGAGTTTTTAGTCTTTCACTTTGTTCAAGTTCGAAGCTTTTTTTGGAGGGAATTTTGGGCTTCTGATTTTGATCGAAACTTACTGATAGTAAGTTCTTTGAGTCCTCCTTAACTGTAGTTTCTGTGTACTGAAGTTATTGAATTGAAAGTTTTTATCTTTTTTGGTTATTGAAACTTTCATAGTTTGAT…
AT4G22240.1	TAACAATGTCTATAAAATCAGTACAGGTCTATTCTTGTTCACTAGCTTCGAAATTTTAGTCGAAGAAACAAAAAAAA
AT4G37270.1	ACATTGGTTCTCCTTCTCTGTTATTATTCTTTCATCTTTTTCACCAAGACGAACGACTCTTACACGCAGAGTTCGCGAGATCAGAATCAATGGTGGCATGAAAAACGACGCTTGAGCTCAAATTCGTCGACC
AT4G36800.1	GCAACCATTTCTCTGCTGTTTCTTCGTCGTTTAGCTTCAGAGGACGACAATCCGGTAGGCGAGAGAGAGAGATTAATCAATCGGCGACCTTTTTAATTCGCTCGTAATTCGTTTTGATTTTCGTGTTTTTGCAACGAATTTAACAACTTCTGTGTGTGTGGGTGTGAGTTTCTTAAGAGAAGTCAGAAACA
AT3G14230.3	GGAGAGTAACATCGAGACAAAGAAGAAAAACTAAAAAAGAGAACCCCAAAGAATCGAATATTTATTATTTCGCCCCGAAGATTCTATTTCTGATCATTTACACCCCTAAAAAGAGTAGAGCTTTCGTGAAGCCACC
AT1G74740.1	AATTTTACGAAAAGGTCGAAACTTTCTTCAGCTGAACCCGTGTTTCCTCTTCTCTGCAACTCACCGGTTCGCCGGAAAACTCTACGCCGTCGCCGGATTTTGCACCAACGAAAACTTCTTTAAACTACTTTCTTCATTATTCTTCTGCTGAGTTTCAAAAACTCAGCC
AT5G12850.1	GGTCACACCAGTTACCCTCTCATCCGTTTTCGTTTTTTTTTTCTCTCTTTCAAAAATCTCTCAGCTGAGGTTGATCGATCTTCTTCTTCTTCTTCCTCACTCTTTAGATTTGTTCCTTTTGCATTTTACACTTTTGGATCTGAAAATGTGGTTCTCTGTTTCGCCCGTTACCGTTTAGATTCAGTTCTGTTTTTTTCTTACCCGATCGCTTGATTCGGACTGTGATCTTTGATCTTTTTTCTTCTCCAGTGCCGTGAAGG
AT5G23660.1	GTCGTGCCATTAGCCTTTGATTTCAGAAAAAACACTTACAAAGCTGATATCTTTCTTACTACTTCGAAGAAATCTTCTTCTCCCTTCCAAAAAAACAATCCCTAAACCCGGAACCAAAGATCGACATTC
AT3G23600.1	CGAATGATTGAGTTTGGTTTCTTTGTATCATCTCTCTGTTTTTCCGAAGAACTAACAC
AT4G18710.1	AAAGAAAGAGAAAGAGAAGAGCTGGATTCACATGGTCTTGTTCTTTCTCTCTCCTTCTTTTCTCATCTTGCGGCTTCCCTTTCTCTCTCTATCGCCACAATGATCATTACCAACCAAACTGATTGAAACTCATTTGTTCTCTCTCTCTCAAATCCACTCTCTCTCTTTCTTTTCTCTTCTCCTCTCTGTGTCTCTATCGCC
AT2G20570.1	GAAGAAAGAGACTTACTTTGGATATCAAAACATGTCTTGCTCTCTATTCTAATTAAGTCTAGCCTATCTACAACATACATAAACCTCTATCTACGATTATATTTGGATCTACAAGTGAAGATTGATCG
AT4G18810.1	AGAATTCAATCTTTCGAGTGTTGTTGAATTCAGAA
AT1G78920.2	GAAAATAAAATTAAAGGTAGAAAAATTAATTTAGGAAAAAAATATTCGGAAAGTTCTGTGAAAAGTCTTCGGATTTAGAACGGAGACAGCGAGAGGATAGAGCGCTTCTTCGGCTACAACAAGCTTTCGCTAATGGCGGTTTCCTTCTGATCACTCTCACCGGAGCCGTCATCTTCTCTGTTTTACCGATTTTTAGGAAATTTTGATTGTGGTGGAAACTTGTTGTGGCAACTCTACTGAGAAAGTTTGAAGAAGCTGGAATCAAAGATATAGCTAGAGTTAAGAGGGTTCATACTAACTTGTGCTCGTTTTGTGATGTGCTGTTGTTAACGTTTGGAGGAAAAAGTTGTAGTGTATTAAAATTCAGCGTCCGAGTTCTGGGGCGGAGTTGCCCCATAG…
AT1G27050.1	AAA
AT1G62180.1	ATTATTTAACGCTTTGAACCTAAATCTAGCCCAGCCAACGAAGAAGACGAAGCAAATCCAAACCAAAGTTCTCCATTTTCGTAGCTTCTTTAAGCTTTTTCAGTATCATAGAGACACTTTTTTTTTTTTGATTAGAA
AT4G30845.1	ATTCCGGGAAAAGTGAAA
AT3G50660.1	GAAGTCCGATTCCCAATCTTAAAGACAAAGCCATTAGAAAGAGAAAGTGAGTGAGAGAGAGAGAGAAACTAGCTCC
AT5G48150.2	TCACACGCCGGTTTAAGATTCTGTTTCTTTTTTTTTTTTCTCTGTGATAAGAGTGAGACTTCTGTTTTGTCTTTCGAGCCATTCCCATGTGCCTTGTCTCCGACAACTTTCTCTCTTCCCTTCTCTCTTCCTCTGGTTCACATGGAACTTCAATAACATTCACTACTTTAAGGTTTCTCATCTCCGAAAAAGTCAGGTCTTAAATCATCCTCTTCTTTTGATCCTGTTGGAAAATTCTTTGATTTGGTGGTTATGTTGCTTAGATAACCTAAAAAGTTATTGTGCAGATCATTGAAGTGACTAGAA
AT2G10940.2	TTCTTCTCATTTTCCCTCTATATATTCATATACTCTTTCGTATAGTTACACCATCCACTCTACTCAAC
AT4G27410.2	ATAAACCAACTACTTACTATATTGTCCAAAAGATCGACGAACATAAAAACAAAAACATATAATTTGGGTTTTTAGAGTTCGAAACTTGAAATCTTTTTTTTTTTGGTTGCTGAGGAATCGAAGTAGAAGAGTATAA
AT4G15900.1	CTTTTTCACTTCACTTCTCTTTCTCTCTAAACCCTAAAAGAAGAACG
AT1G21400.1	CTTCTTCTTCTCTACTCTTCTCCATTTTCTTCTCTTCTTCTCTTCTTTGTCCATTTTTTGACAGAT
AT2G19900.1	TTCCTTTGTGATCCTAGAAAAATCTACTTCTTTTCGCTTTTTGTTTTTGGGATTGTTTTCATTGATCCTTTCAAG
AT1G25280.1	ATTTTCATTCTTTCTCTCTCTCTCTTTCTTCCAAAACACAAAAATTATTATATCAAAAAGCCAACAAGTAAGAGAAGAAAATAAGCATTTTTGTGAGAGTCCCTAGATTTATTTATATTTTCTTGCTGTCTCGTGAACTACTACTAAAGTAAAATCAAGAAAAAGCTCCTGAGTACTACTGGAAACAAAAAAGCAGAGAACAAGAGAAAAAAAAAAGAAGAAGACGACTTTATCTTTTTCTGGGTTTTGTTGTTCTTCTTTGACTTTATGGGTTCTTTTGTTTTAGATTTAGGCTCCTACAGATCTGCTTAAATCTCTGTGATCTTGTCTCTTAATTCTTCTGTTTACCCGTAATTTCCGGAGGATTCTCTTCTTGCTTTTCCCTGAGCTTCTGGATTT…
AT4G11600.1	CAAAATAAATATCTAATTTTGTGAGAAAAGAATCTTCTTTTGCAA
AT2G26080.1	TACTCTCTCTCAGATTTGCATTTGTTTTTTTTTGGTTTGGTT
AT3G20820.1	ACCCATCAAGTCCCAATTCCCAACACTGTCACTCAAAAAGAATCTTCAAACA
AT3G57240.1	GTATATAAAGTTGCAAGCTTAACATTAATC
AT2G02760.1	CAGAGAGAGAGATAAATAGATATGTGTTGATTAGATCGAAGCTTCTAGAAGATCACACCACTGCGTGCGTTATACGAACTTCTACATCATTTCTCTTTTCTCTCATCGCTCGGTGAATTCGAGGATCCTCGAGCTTTTTGATCGGAGACTTTTTCTCTCATCGTCGTTGTTTGAATTCTCCGGCTGAGAGATGCTTGCTTGACGACGAATCTCCACCGATCTTTTACCTTTTCGCACAACAAGTAAGAGAAGG
AT3G26580.1	CTCTGGTTCTACTTGTTCCTCTGTTTTGGATTGTGGTGGCTCTCTA
AT1G15820.1	AGAAATCTATCCACGACAGCCTCTGAGATTTCGTCTATAGATTCTCATTATCTCACATTGTCCCTCTAAATCTCCTCTCTTTGATTCTTTCTGCTCCGAAAAACAGAGAGAGAGAACAACAACCAAACACTCATTTCTCCACATCTTGAGAGAAAAAAACAGAGCAAGTATATTAGAGATCTC
AT2G23810.1	AGAACCAAAACAAACGAAACTTCTCTGCAATAGCCTTCTCCAAATTTCCTCACTTTCACGCGTTTCAGTCTTCTCTATATAAACTTGTTTCATCAACCCATCAAAATCCCACTCAAATTCTGTTTCAGTGTTCTTCAAATTCTCAATCTTTCTCTCAATTCATCTAAAGGGTTCCTCAAAGTTTCAATCTTTCTCTCTGAATCTAAACC
AT3G14650.1	ATCTTCTCCGATATTCTAAACCCTGAGAATGGTCACAAATTCTCTAACTCTCTCTCTCTCTCTCTAGTAGAAAAC
AT4G02280.1	ACATGTACTCTCCTCTAACATAAACACGTCACTTGTAGCGAAAACAGTATCAAGAAAAAGAGAAGATCAAACACGTCTTCTTTTCTCTCTCTCTCTTTGTCGCCTAAAATTCCAGAATCACTCTGCTTTTTACCCTTTTAATCAATGATTTTTCCTTTTAGTAGCAATCGTTGGTGATTCGAAAAACCAAACTTTTCTCGGACTAGGATTCTAGGGTTTTAGTGATCATCTGAATATTC
AT1G76680.1	TTGCCTTCCTAAATTCTCTGATCAATCAATGTGTATAAATATGCGCAGATATATCCATTATCCTCCACAATTCAGGGAAAATCTTCAAAGTGTTTGCAGAGAAATCTAAATTCATCAACAGTTTTTTACAAAAGAA
AT4G33680.1	ATGGTTCATTTGCTCTGCAAATTTGTCTGAAAAAATCTTTGTGCGAAGCAGGAAAA
AT1G08380.1	CAGAATAAAAATCTATTTCTTGTGTTTGTGTTGTATTTACTTAAAAAAATAAAGGAGATCAGTTTGGGAGAAAGCAGCAAAGAAGAAAA
AT1G23820.1	ATAAAAAAATGAA
AT4G33300.2	TCGTCTTCTTCTCAAATTATTTTTTCTTTCACGTTGACTTCTCCTCCGCCATAGTCCGAAACAGAGGCATCACAGCAACCCAACTCGAACCCTCGATCTCCTCATCACTCTCACCACCACCACCACCGCCACTCTTTTTCGACTCCCTCTTCCACAGAATCTTCAAATCCTACCGCCGGAGCTCGCCGTAATCCATTTCGGAGATGTCGTATGGGTTGTAGATCACTAGATCTATCATGGGAAGCTGATGATGTTGTCAGTGTCACTGCGAATTGCTAGGAAATTTTCAAGTGGGGTCCTCCACTACTACTTGCTCCTCGTTGCTTATTTAGTCTTCTCTCTATCTCTCTCTCGAGCTCCATTGACTTGACTTGGTGGTATCCA
AT2G41900.1	GAGCTTGGGAAATGGAGATTGTAGAAGAACAAGCTCCTCTCACCATTTCTTCTTCTTCTTCTCTCTAAAAGAAAAGAGACTTCACCGATTCTTTTTTATTATTCCTTCCCAGATTTTCTCGGGAAATTAATTCTTTTCCTCCTCTTTCTTCTCACTTGTTGTTGTTCCTTAACACTCTCTTCCTAGATCTACTATTAACTGATTTCATTTCACGACTAAACCATCGAAGTCTTCGGCAAGATATGGATTTGTTTCTGTTCTATTAAACTTGTTTCAATCGAGAAGTAAAAAAGAATCCGATTCCACAGATGGAACT
AT3G06810.1	AAAAATAAGAAAAGTAGATAAACATTTCTGAAATTGCTGTAAGGTCAAAAGTAAAAAGAAAATTATCCAAAAGAAAGGTTATGCGACTTTCCGTAAATGGAATTGTTGGTATGAATGCGTGTATTTGTGTTTTAGAGAGCTATTCTTGTTGATGAATCTCTGAGGAGCAGAGCGAGATAGAGGAGAGTGAAGGAACATC
AT3G44310.3	TCATGAACCAAAGTAAAAAACAAAGACTCGAGTTGAT
AT1G07920.1	CAACGCTATAAATAAAACCACTCTCGTTGCTGATTCCATTTATCGTTCTTATTGACCCTAGCCGCTACACACTTTTCTGCGATATCTCTGAGATTTGTTGACAGTCTCTAACC
AT1G60690.1
AT3G08550.1	CACGAAAATAAAATAAAAAGAAAGATCTCAGAATCGCGTCTTTCTTCTTCTTCTTCGTCTTCTTCCTCCGAAACTTTTTTTTGTTTTTCAAAGTGGTGGAGCTAACC
AT2G24200.2	AAGCCTAATTGAGCTACTCACTAACACACATCACACATGTAGTTCAATCACACAACACCTCTCTTCAATAGCAATAACC
AT3G14920.1
AT3G17090.1	ATCATCCCTTCCATTAAGACCTAGGGTTTTCTCTCTCTCCCATCATTCTCTTCTCCCGATCTCATTTCCATTACCCAATCCCGCTCCTTTTCTCTGATTTTGAATCGAACCCTTAATACCCAGAAATCTCACGGTTCCGAGGAGTGGGTTTTTGGGGGTTAGGGTTTTCGAGAGATGTTGA
AT2G01570.1	ATGAATGATGATTGAAGTGGTAGTAGCAGTGAAAAACAAAAGCAATCCAATCCCAAACCCATTTGCTCTTAAGATTCTTCACATAGAGAAGTCACATGTTCCTTCTTCTTCTTCCTTCATCATCCCCAAACACACACAAACTAAAAAAAAGGCAAAACCCTAGATCCAAGATCAGACCTAATCTAATCGAAACTCATAGCTGAAAA
AT3G47470.1	AACCGATAAGCCTGTATCTCCTCTCAAACCAATCTCCTCCGTCAAATCAACCACGTCATCTAATCCAACGGTAGATACTCAGTCATCAAACCACAGCCACAAAACTCGTTTCAAGAAACGAATAAACTTACAAAATCCCCTCCAAGTCTTATTTCTTCACAACCATCTCTGAACTCATCTTTCAATCTCTCTTGATTCCAATCCATTCTTCTTCAAGTGCCGGGTTCTCGGGTCGGATCTTCTAAGTCTAGCTAGGGATA
AT5G53450.1	TCGAGGCGCGATGCCTCAGGCGTACTTCATCACGCAACTATCACGAGCCTCTCTGTCGTTATATACGACTTTCAGTTTTTCTTCTGATTTGGGAAAGAATCAAACTTTTGAATGTGAAGTTGCTTCTTTCGTCTCAAGATCTCTCTTTATCTCTCTATCTGTTTGATTGAGGGTTTTTGTTGG
AT1G14660.1	CTACCGGAG
AT5G57800.1	TAATGCCACATAAAACACAACACCAAAGCCTTTATAACTCTTTCTGGGGTTTTTAATTCTCTCAACGAACAAAAAAAAAAACTCAACTAATATTCTCCATCCTCTTTCTTCAGATTTAAGAGAAACCTTATCGTTATATTCTCTCTTCTCTTTTCTTTTTGACTCCCACAAGAAGAAAGCAAATTTCTTTTTCTCAGGATTGCTTGAAAACTGTAGAAATCTTTAAGGTTTTTTTACACCAATAAGAGTCAGAGAGAGAGAGAGAGAGAGAAAGAGAGATCTATTCATAAAAAAGACAGGTAATCTCAACTCCGAGGAGATAACTGATATAACAATTTGAGAGAATAAGAAGAAGAAGAAGAAGAAGACCAAGCTAAAGA
AT2G44270.1	AGTAATCCCGGAAATCTTCTCCGCATGAGCTCCGGTGAAAA
AT3G58710.2
AT1G21450.1	AGAAAAATCAGAACCCAAAGCCAAAGCGTTTTTATCATTTCTGTCTTCTTCTGTGTAAACAGTAAGACCCCAAAGGTCAAACCTTTAGGCTTTGTTTCTTCCTTTAAGGCTTTTTTCCGACGTTTATATCAGATTTCTTCTTGTCAATTTCTTCATTTGGACAACCTCCATAATCCAAGACCGACCCTTTTCCTCTAATCTCTCCTGTTGCAGCTGA
AT5G05170.1	GACGAGTAGAGGAGACAAATAGCTTGCTCTTTGCATCTTCTTAGCCATCCCAAGATTCTCCTCTTCGTCTTCCTTATAAACTATCTCTCTGTAGAGAAGAAAGCTTGGATCCAGATTGAGAGAGATTCAGAGAGTCACATCACCACACTCCATCTTCAGATCTCATGATTTGAACTATTCCGACGTTTCGGTGTTGGAAGCAACTAAGTGACAA
AT1G05850.1	GTTTAGTGTTTCTTCTTCCTCCTCTCTTTCCCAAGAATCTCTTCCTTATTTTCTCGGCAACGAAGCAAAAAGGGTAATTTTTGTCGGTTGAATTCACAAGCTAGTTTTCTCGATCTCTCTCTGGATCTATAGCTGATCTGCATTGCGGCTTGTAGCTGGTATTTGTTCCATAGTTGTAAGCT
AT1G17100.1	ACCACACATTCACACGTAACAAATAATCTATATTACCGGTAAAAGGCCGCGTAAACAAAGAAAGAAGTAAGCTACCTAGATAAAACCGCC
AT4G31720.1	GAGTTGGACCAGTCGGAGGATTAGGGTTTCAACGGAGACTCACTAGTCGATCTCCGATCCTTTCTTCTACCCGCCCGAAATCCGTCGAAACTTCTCTTCTTTACCATTGATTTGCCTCGTCTCAGCTCAATTCTCTTCCGTTGCTGCTTCGTTTAGTTGTTGCTTCGCTTCAGTACTCTGGTGGTGGGAGAG
AT2G31570.1	ATCAACCATATATATACACACAAAATATTTGTTAACAAAAAGATTTATATTTCTTCTCTTCTTTGTTCATAACTAAGAACTCAGAAAGAGACCAACGACACTGCAA
AT1G59870.1	TTCATTCATCATCTTCCTCCTCTCTCTCTTCTCTGTATCACCCAACTAAATCCTCACGGGATTAGATCCAAAGTCTCAAACTTTGATCCAAAAACACAAACTTTGTTCAAAAGACATAAACTTTGAGCCAAAGTCACAAGCTTTCTTGGTGAACG
AT1G19600.1	TATATATAAAACCTGAGACGAAGCTTGATGAGAACAATCGGGCAAGGCCTTATAGAGATTACACAACACAGATAGATTACACACTGAGAAACAGAGA
AT5G01530.1	TGGATTTGTGAATCGATCCAACGGTCATAATCGTCTTTCCAAGATAGGCCAGCTCCGAAACTCACCTCCACGCATCTATAATCGTGTATCAAGAAACGGATCTTTCTTCTCTATCTTCTGAATATCACAAAACCCAATTAGCCGGAG
AT4G32040.1	AAATAACTAGGGGAAAGAGAAAACAGTCTTCTCTTCTCCGATCCCAAAAACGCAGGAAAACA
AT3G13000.1	CTGACACATATTTGAGAAGTTTTTGAATTTCAAATTGAGAAACTTTTTCTAAGTTTGGAAAATAAATAAGAGGTTTTCTTCTCTTGTACTCTTATCTAGTAGTACTATCTAGTAAGGCAGAGAGATAGATATTTTTTCTGGGGGAGAATCTAGCAGAAGAAGCCTACTAGGGTTTGGTTTCTTGAGTCACATAGATCTTCTTCTCTATCTGTCTCTCTTGGATTCTTCAATGTTCACTTTCAGTCATTGGAAAAAAAGGGACTATGTAATCTAACTCTTTTTGTACTTGAGAGAAGAAGCTGAAGTACATTTGTTCATCATTTGGTTTTATAGTATTAATAACTGCCAAACTCCAGAGCTTTAAGATGTATGACTCTCAAGTTTTGAAATCTAAGTAAG…
AT4G21560.3	AAACACAAAAAGTCTCTGGATTGAATTGGTTTGGCTCTCTGCTCGAACGATTCTCTCTGATAACCCGATTGTCAACTCCACAGCCCACAGACAGAGACAGAGTTCGTTGCCTTGCCTCCGTGTTGTTTTGTTCATACCGCGTGAAAAGCTTTCATCATCAATTCATCATCATAAAGAGGTGTCGTGTGAGCACACGCAATCTCCCAATCTCTCTTCTCTCTCTCTCTCTCCAATCTCCATATCTTTGTCCTCTATAATCCGGAGAAGTAGCTCTACCATCGAAATCTCCCAACTTGCTTCCTTGTGAGTTTCTCTCTCACTTCATAAATTATGGTTTTTGCTTCAGTAGAACGTAGAAATTTGGTATTTTGATTGTTGGGTTTCAATGATTTAGGGTAA…
AT1G68570.1	CAACACTTACAAGTTTTACAACAAACGTAATATATAAAACATTACTAATTATTACAAGAAACAATCAGAAACATC
AT3G25940.1	AAAAACCCTAGCGATTTTTTTCTTCTCTCCCGAGACGCTCTGTGATAGCGAAAGCATCTGTTGTAATCTAAGGTTCTGTA
AT5G62700.1	CTTCAACAAAAAAAACCTAAAGCTCTCTTTTCTCTCCAGATTTCGATTCCCGAGGCTCGAGAGAAAACCGTAAATCTCTTCTCCGTTCACTCAATCAACCAAAG
AT2G47710.1	ACCAAAACTCTCTTTTTCTGTGCAAACACTTTGGAGGATTCTTCTAGGCTTCTTTCTACCACAAACACAAGAGCGCGTTTTCTTCACGCCGGCGAACAACGTCAGAGTC
AT2G40860.1	AAATTGGGGAATTCGTCGTCGTCATCACGCTCGATCGGTTCTCTGTTCGTCGTTTGTTTTTCCGGTGGAGAAAA
AT5G58330.1	ATCCATAGATTCCCCAATCCTCTTTCTTACTACTCTGTCGCTTGGCGCGCTCTCTCTCCATAGTTCCAGTTCTGAAATCTCACTTTCACAGTTTGTGTCTGTGCGATA
AT2G45680.1	CTTGGACGTGTAACGCCGTTAAAACGATTCTTTCCCATTGTATCCGCTTTTAACAACTCTCGTCGTCATCTCCACCGTCCGTTTTCTCTCAGCTATATTTTA
AT4G39770.1	GTCTCTCTCAAAGCCTACACACTCATTCTCACTCTGTTTCTACAACCCTAAATCTCTTTTCATTTACAGACAGAA
AT1G10470.1	TTTTCAAAATAAAAATTGAAAAAACCAAAAAGACACACTCATAAAAGATTTATTTTAGAGAACAAAAAAATCAGAAATATAAAAAACTGTCTTAAGGAAGAGAAAGGAACAAAAGAAAACAGATGTGAGCTCTTCTTCTTCGTCTTCTTCTCTCTATTTTATTCTCATCCTCTCCTCACAGTTACTATAAGCTCGTCT
AT3G01500.2	ATGAGACTCCGTTCTTTTAAACTCCCAAATCTTTCAACCAATCCCATTATTCACTTAAGTATATAGTAGCTTCCATAAGAGTCTTAGTTCTAACTATAAATACACATATCTCACTCTCTCTGATCTCCGCTTCTCTTCGCCAACAA
AT5G22300.1	GTTTTTAGAGAAAATGAGGATTTTTTAAACCCATTTTTCCCTTCACTAAAAAAGAATCGACACACAAAAAGAGAGAGTTTATAAAATACACGATAATATCAAAGTTAAACACACACCAACCAAGTAAACAAGATACAACACAATTGGAATCTTTCTTCTTTGACAAAAAAAAAAGGAATCTCTCTCTTTCTCTGATTCTCTC
AT1G22070.1	TGATGCTTTTGTCGTTTCATCGTTCGTTTACTTCAACTTGCTTATTATTCTACGCTCATGGACTAATCAAAGCCATGAGGAAAAAAAAAAAAGCAACAACACAAAATATATGTATAAAAAAATAAATATCTCTGCTTTTTTTTTTCAATGATGGGTACGCTTCACCTCTAAGTTTTGACCAAAGTTTTTCTTCATTTCTCTCTTCTCTCTTGTGGTCACCGTTTGATCGGAATATTCCTTTTAGAATGCCAAGATTCATTCTTCATCTCTCGAGCTCCTCATGAATTTCTTCTCTGCTTATCA
AT3G18490.1	TTTCTCTCTATAAATTAAAAACATTACTTACTCTTTCTCTCTTCCACTTAACTCATATCAACCTTCGCCGGAAATA
AT1G37130.1	GTCCTCAGATCTCATCTCACTCACAAGAGAGAGATAGAGAGAGAAAAAGGCTCTGCTTTCTACATTATTTACGATTATACACTTTCCAAC
AT4G29080.1	GATCTCATCTTTAAATTTTTTTGTTTCCCATTTCTCTCAGAAAGTGTTCTGTTCTTTTTTTCTTTTGTAATCACTAAATGCTTCAAAAGTTTGTCCACAATTATATTTGAAAAAA
AT3G15850.1	CATATTTATACTACTAGTATATAAGTTAAGGGTTTAAGCCTCTTCTCTTCCTTCTTTCTCTTAGCCATCACATCGATA
AT4G36920.1	CATTAAAGTTTTTATTTTATTTTCTACCAACCAAAAGCTTTTCTCTTTGGTTTCTCTTATTTAGCTTCTAACCTTGAGGAGAATCATACCAGAGGATTGAAGTTTGAACCTTCAAAGATCAAAATCAAGAAACCAAAAAAAAACAAAAAAA
AT1G19700.1	TTCTCTATCTCTCTCGGGATTGGGTCTCAAATCTTTTTTTGTCTTCAACTGTTCGAAACTCTTCTGCTTTTGTGTTTCCTGATTCAGCCACATCCACACTCACAAACACAATCTCTAGGATCTCATTTCCCGACCAAACTCATCGAACTAAGAACTCACTGTAATAAAACTTTTAAAAGGTGTAAACACCA
AT3G19820.2	GGCTGGCTTGAATCACGTTTTATTATAAAGACAAATGCTCTCACACTCTTGGGGACACTTTCACATCTCATCCTCTCACTCTCTCTCTCCTTTGGATTCTTCAGTGAGGAGAGGAA
AT4G38660.1	AAAAAGATTCAATAATAAGTGCACAAGAGAAATTTTGTCAGGTTTCAGGCATAGAGCCCAGTAACACTCAATAACAAATTCAAGGAAAAAAATAACAAAACCCCATTTCAACTCAAATAGCTTCACAGTTTTACTAATCTCTCTCATCTTCTTCCCAACATCAAAGAAGACCTTTACTTCTGGTTAGAATAGACCAAGAACACTGAGTACGACAAAGAACC
AT3G30390.2	ATAGTGTCGTACACAATCACAATTTCCATCGTCAGCAAAACCAAAATCGTGAGGCCTATAATTTCCCTTCATCTCCAAAATCATTTCTCCTCAAATTTCTTCTTTAGAAGATTAAAAATCTTCTCTCTAATCTCTCCACTCTTTCATAAATATTTTCCTAATTCTTCTACCTTGGTGTCTGATTCTAGCACCAAACCATTTTCTCCTACCAAAATCTGGGTTTCGATCAATTTTAGGTCTTTTGATTCCTACTTGTCTAATCGTAATCCAATTTCTGGGTCAACTTTCGATCAAAATCAACTGGGCTTGAATCAATTTTAGGTTTTTCGATTCCTACTTGTCTAATCAGTTGAATCAAAGTTCGTCTCTTTTAAGCTTGCAATTTCAAAG
AT3G52880.1	CATATTAGCCTTTTTGCTCTTTCTTTGCTTCTCTAACAAACCAACTTCAGCGACAAGATAACAAAACGCTTTCACACGATCGGATAAA
AT5G35220.1	TAAACGTTTCCCTTATCTCTCTCTCTCTCTCCACTCCA
AT1G54030.1	TTCTTGTAATAATATTCTTTTAAAAAAATAGAAACGTTGGTCACGAGGCCTCATCA
AT3G28730.1	AAAAAATCACTCTCTCTCTTTCGCTCTCGCTTTCTCGTCTCTCTCGTGTCTCTCAACAGAAAACC
AT1G44575.1	ATCTTTTAATCTCTTCACTTCCACAACACAACACAAAACACATCACTGATCCTTCTCTCATCCTCAGAAAGA
AT1G80300.1	CAACCAGTCTCCTTTATCATCTCTCCATCTCATCATCCTCCTCCATTTCTCTCCCATTTTTTCTTCTGTGTATCTGCGGGAGAGAGTGAAATAGAGAG
AT3G54960.1	ACACACTTACATACAACA
AT2G18280.2	TAGAGTTTCTCTCTGCCTTTAAACGTTTCATTGAAAACTATAAGAAAAAGCGAAGACTTCGGATCCTTTCTTTCTCAATTTGTAACAAGAGAGAGAGGTTCAGGTTCGTTTTGGTGGTGACCACTCCTTTATTCACCTACGGTGAGATCGGCGGCGGAGTCTAGACGACGGCGATAACGCCGGTGACCGACGGAATCATGTTAAGATAGTCACTGGCGAATTCGTTCTTCTTCCCCGGAGACGACAAGCATCGAAGAATCTGTTTAGAGACAGCTATGCTTGTCTCTGTTTCTGCGTTTTCTCTTTCCGATCTTGTCTCTCGGATCCGGTGAAGAAGCTGCCGCCGATCACATCTTCCAGTTTCCAGAGATTCTAAAGCTTTTGTCTTTTGATCCTTCA…
AT5G66770.1	ATCCAAAGCTTGAGATCCCGCCGTTTCTCTCTGGTCATCATCCTCTTCTTCAGTGACCGCAAATCTGCATGTTTGGCAGTGGTTTTTATAGACCGCCGGGAGGGTTAGATCTAGGCGTTAAGA
AT4G13250.1	GTCCTAATCTCCTTCTTCTTCCTCCGATCACTCTATTTAACGTCTTCGACGAATCCGAAGCTGAAAAATATCTAACAATCTATCTTTTGGGTCCCTAAAAAAGCTCCTTCGTTTATCTTGTTTTCTAAGTTATCTTTTTGTATGAGTTTCAAAGCTTATCATTATCTCACTCTTCTTCCATAGCT
AT4G05160.1	GAAATAGTCTTCTTCTTCTTCCTCACACACATACTTCTCTCACCTTATCCTCCGAGATCGGAAAAT
AT5G23060.1	ATAATCTTTAGAAAAAGGTACTTGAAGAAACAGTTTGCAGACAACATTGAAGAGAAGCTCTAAAGATTCTTTGTCTCTTTCTCTGTCGCATTGATTTGTAAAAAAGTGTGGCAGAGAGAAACC
AT4G18040.1	ACGAGAGGAAGTACATTAGTTTGGAGAAGAGTAATAGACAGAGAGATAGAGAGAAAGAGAAGCAGTTCGGAGAAACA
AT3G02750.3	GACGAATTAGATTTTGCTCAAAAGGGTTCTTGCACAAAGTAGCTGGAACTAAATTTTGAGGTTTGTTTCTTACAAACTAAATCATCATATCATCCTATTACTCTTTGTGGTGATCATTGGGATCTAAAGACGGGTTTTGTCTTCTTACAGAGATCTCTTTTGCATAGTTTGAATCATCATTGCTCTTTCCGGTGAGAATTGTGATCTAAAGGTTCAATCTTTCTCGCTGGAGGACCGTCGGGGTGATTGTACCATTGTTGGTCTGGAGTGCCTGCTCAATATAATCAGGGCCCTTAAA
AT5G48300.1	TTTTTCGCTTTTCCACAATCACAAGACAACCACAAAACTCTCACTCCAAAACTCTCAATTTTGCCTTCCTTTGATCGAATACTACA
AT1G71695.1	ACAAGGACTGAAGGACCAAAATTGCCTATAAAAGCAAAGTCCATCTATTCCACAAGAACAAGAAAAGGCAGAGAAGAGAGAGGCTCTGATAAAAAAAAAAACAAAAAAAA
AT1G20693.1	TACATTTCGTGCGAAATTTCAATTTTTTTGCAATATCCTTTATTGATTGACCGAAGATATTTTACAAGCCTTTCTCCACTAAGCCCTTCTCTCTTCTTCTCTTGGCCTCTCACTTGAATCTCCCACAAAGCGATCAATCACAAATTCCTTCTTCTCTCTCTCTCTTTTCGTCCCTAAGAATCAATT
AT5G03280.1	ATCTCTCTCTTTCGATGGAACTGAGCTCTTTCTCTCTTTCCTCTTCTTTTCTCTCTCTATCTCTATCTCTCGTAGCTTGATAAGAGTTTCTCTCTTTTGAAGATCCGTTTCTCTCTCTCTCACTGAGACTATTGTTGTTAGGTCAACTTGCGATCATGGCGATTTCGAAGGTCTGAAGCTGATTTCGAATGGTTTGGAGATATCCGTAGTGGTTAAGCATATGGAAGTCTATGTTCTGCTCTTGGTTGCTCTGTTAGGGCTTCCTCCATTTGGACCAACTTAGCTGAATGTTGTATGATCTCTCTCCTTGAAGCAGCAAATAAGAAGAAGGTCTGGTCCTTAACTTAACATCTGGTTACTAGAGGAAACTTCAGCTATTATTAGGTAAAGAAAGACTGT…
AT3G04720.1	AGACCACCAAGAAAACAAAGACTTATCGATC
AT2G40100.1	ACTATTATTCTAAAATCCAAAAAAACTATATGTTATAACATTGGAATCATCAGTCTCTAAGCAGTATCACACCAACTCAAT
AT5G02840.2	GGATATCGTCGTCATTTCTCTCTCTAACCCCTTCTCTCTTCAGTCTCTCTCTCTCTAGACGATCTCTATCTTGAATAAAATACCGATA
AT3G16920.1	ACA
AT1G05560.1	AAGGAGAGACACAGATTCTTGTATTGATACTCACTTCAGTGGAGCTAAGACAAGTAGAAAAAAA
AT5G20250.3	TAAAAAAACTCACCAAACGAGGAAAGCCAAAGAGAGAGAGAGAGAAACAAAAATGGCGTCACAGAGTTGCTACAATGGAATCCATCGTATAAAAAGGGTTCATCCTCTGATTCACTCTCTCACATTTCATCGATTCTCCTCATCTTCTCTTCCATTCAAATCTCACATTCCCTCTTCACAACAACAGCTTCGTATTCGCTCATCTTCTTCGCTTTCTGGTATCGCATCTTAATCACCATCTATCTCCTTTCAATCATTCTATGTTCCCAGATTTTGCGTCTAACAACGACTTTTTATTGTTTTATCTCCATATCTTGGAAATCGCAGGCATTGTTCGTCTACTCGAGGATTTCAATTTTGGTCATACAAGAGAAGCGAAGCAGCGTCGCCGTTCAAGAC…
AT5G45890.1	AATCAAATTAAGAGCAAAAGTCATTTAACTTTCCTAAAACA
AT4G29100.1	TTTTGAGTTTTCTCTCTCTTTCTCTTCTCTAAAACTACTTAAGCTAAAGAATCAAACACTTCTCAACGTTTCTCCAAAGCCTCTGATTAGTAAACACATAAAGAGATCTATAGAGAGAGAGAGAGTAGAGATAAAAGGTG
AT2G30490.1	CTCAGCAGCTTCTTCTGCTTTCAATTACTCTCGCCGACGATTTTCTCACCGGAAAAAAACAATATCATTGCGGATACACAAACTATA
AT3G57270.1	GTCATAACAGTAAATGATTTCCACCTCGCTCTTAATTTTCTACAAATCATCTCTTTCTTCACCTAACGACG
AT2G39730.3	CAGAGAGTTAAGCCTTGAAGACGAAGAGATAACGAATTGGTTGTTGATCACTCGCTTTATAAATCTCTCAGTTTCTTGCTCACACCAACATCTCTCTAAGCTTCTTCTTCTACCAATCTAATTCCTCTCTTCAGCTTCTTGTGTTGTGACGCATACTCGTCGCAGTCTTGAGAT
AT5G44190.1	GTATCATTCTTGTTTTCTCTAAATTTTTCAAAAAACCTTTAGAATTTTCATTTTTTTACGATTCCG
AT1G78600.1	AAAGAAGTTGACAACAACAACAAAAAATCCAAAGAGAAAACGTATGAGTTGCTTAAACCATAAACCTCAAGCTCAAAATTTTATCAACCTTATAAAGTTTCGTTTTCTCGAGATTTTGAATCTTTTCAGCTAAAAAAGATCACAGCTTTTTGCGTTTTCTGGATGAGTTTGAGATAAGAGAAG
AT4G38130.1	GTAAGTAGGCTACAGTTTCAGTCAGAGGTGAAAGAAAATCTGAAAGCAAAGCAGAGAGCAGCTCCCTTCCCCTCGGCGAGGAGGAAGGAAGAAGAAAGCCAGAGAGAGAGAGAGAGATCATCGCAGCTTCTCCTCCGACCATTTGACTGCGACTGTGATTACAACACACCGTTGATCCTACGAAAAAGAGGTA
AT1G76670.1	AAAAAAGAATTTATAACAACTCCAAGGAAAGCATCAATGGTGGGAGAAGAAGCTTGCTTGTGATAATATATTCAGCTACGTCGAGTGAAGAACCAGTGAAGCATAAGTAGCAGAGACAGAGAGAGATACGTGAGTGTGTGTCTGTGTTTTTCGCTTTTTGGCTTTCTTCGCTGATTCCACGAACGGCGTGAATCGACTTTTCTCCAGATCTCATCTCTTTCAGTGTTTGATTCTGTCAAAATCTGCAAGCGAATCGAGATTTCTCAGATCTCGTTTTCGCTTGCACGAGATTCAGATCTGATAGTGTCGGTGTTCAATTTTCTCAAATCCAA
AT5G65990.1	CCCAATCAGAGATCGATCGCCATTAACGTAGACTGTGACTCTCGGCTCTTCTTCACTCTCAATTTCGATCGGC
AT1G20840.1	AATCAAATCAACCCCTATTTCAACGCCTCTTTTTCTCCCTGATTTATATATCGGAGAGATTTCAAGGCAAAGCTTTCTCATTTCCTCGTAATTGCCGGCGAATTCTACTAAAGAGTTTGTTGAGCA
AT4G09010.1	GGAGATTTGGATAACAGAGAATCCACAAAAGTGTATCCTTCACAAAACCAAAACACACTCTCCATTTTCTTCAGACAACTCTTTCTCCTTTCTTCTCTCTTCTCTGTCTCATCACAAACCAGAA
AT5G12860.1	ACACCTCTCTCTCGCCGACGACGCTACAACC
AT3G16190.1	AAGCATCACTATGCTCGAAAATCTCTCTTTGTTCGCTTTGTGGGGAACGAACT
AT1G60950.1	CTCAAAAATCTCAACTTTATCTCCCAAAACACAAAACAAAAAAAA
AT1G09020.1	AGATTCTTCTTCACCTTGAAAGACCATTAACATCATTCCTTGCCCAGATCCAAACAATGCCATCTCCACTCTCTCTATTTAGGGTTCTCTCCAACTTTTCAAATCCCTAATTCTTGCTCCCTCCCTTCAATCAATTCCGATCATCATCGAGGTCTCTCTACTCCCCGAATTTAAAGATCAGAGCCGCGACTTCCTCTGCCTTCTTTTCCTCGGAATTTTTCAGCTACGTTTTCCAGGTGGTGTGTATTGTCAATCAGTTGACCTTTGCTTTTGTAGCCAGATCGTTCGTGCTTTGAGTTTAGGGCTCTTTTACAAGGTTTCGTGTTGGTGGAATTTCTCTACCTAGGTTTGGGGGAAGAGTTCAGTAATTTCGTTGTAGATCGTGATTTGGGCTTTTAG…
AT5G19140.1	CTTTGTCTCGTCTTCCATGTCCGATATATCGTTACCAGAGAAAGAGAGCTCAGAGATTTAGTTAGCTTAATTTTTCTTTTCGTTTTGAAATTAAGGAAGTGATTGTTATCACCGGAGGAGAGAGAGAAA
AT2G26900.1	TCCTCCTCATTTGGAGATGTCACTAACTCATCTTCTCTGATTCACCAACATCCTAAAACCCTTTTGATCAAAAC
AT2G30860.1	GTTCCGCCACGAGTCGCGATTCTCTCTCACTCTCTCTCCCATCTTTCTCTATAAAACTTGTGTCGTGGACACTCTTAAAACTTCACTCAACAAAGCTTAACCATAAACTGTGAGTAAAAAAGAGAAGAAAGAAAA
AT2G26140.1	TGCGTGTCTCCACCTGCTGCACAATTTTTCTCTCACCCGATAACCAAACAGGTCTCTCACGTGTAATTTAGTGTTTTTAAGACTTTAGGGAATAAGATTAGAACGGTTCTTCCCCAAACACAACGAAGAAGTCTTTTGTTTCCGATATAGATCGAGGAACTTCGATTTATCAGACATTAACACCAATTTTTAAGATATCGTGAAGGAGAGATTTGATTG
AT2G38020.1	CTTGCTTGATGTTTCGTCTTCGCTCCGATCTCCAAACTCCTTCGTCCGGTCGATAAATTCGTACCTTGCTCGATTCTCCTCTTTGACCAAACGTCCTGACGAAATAAG
AT3G16920.1	ACA
AT4G23190.1	ATTCAATATTTGAAAATTTTGGAGAGAAGCTTCGATTTTGCTTGTTTAAACTGGTAAGAAACGTACAGATGCGTCAAACACTAAACACAAAGATCTAGCTTTTGCTTTAATCTTCAAGAAACA
AT3G56860.2	GGCGCATTATAGATAAGGAGGGGAAAATCAGCTTTTTGGAGAAGAAACCAAAGAAAACATTCGAAACCCTAAAATCTCCATTAGAATTCGAAA
AT4G37000.1	ATAGCCACATAAAAA
AT2G39810.1	ATTCACTCAACAGTGTTTCCTCTCTTCGTCTTCCCTCCCGAGAAAGCTCAACGGAGCCCTAGACTGGTTTTATCACTCTCGCCAACACCAACCACGCTTTTTCTCTCTTTACCTCCATTTTTGTATTCGTCACCGGAGTAG
AT5G25900.1	ACTATTACACAATGAAATCAACACTACATTTTCACATCAAAATCACATTCCTTCC
AT4G30270.1	ACTCTCTTCTCTTCTTCTTCTCATTTATTTATATGTTAAACTCTCTCCCACTATATATATCTCTCCCCCTTCTTCTCTCTTCCTCACATTCCTCACCAAACCCTCTCCAAAACACACCCACACGTACGCACACACACAAAGACA
AT5G54270.1	ATATCCCATCTCTGATTCTCCCACCTCTCTTCTCATCCACAAAATACTAACATAAAAGTCAAAGTCCCTGAGACCAATACTTTCACCAAACAGCAAAACAAGAAGAACAACAACACTAAGCAAAAAAGAAAAGCTCAAGCCGAGAGAGACA
AT1G25490.1	TAAAAAAAAATCAAACGCAGAATATTATTTTTCTCGCTCGCGAATTCCTCTTTCTCACCTTTTCTCGCTCCTGGGAATCTGAAGCAGTTCTTCTCCGACGCCTGGATCGTGATTTGATTCGAACTTTCACATAAG
AT2G27030.1	ATTACACACACCAACGTTGATTCTTCTTCTTCTTCTTCTTCTCTCTTTCTCATCTAAACCAAAAA
AT1G51660.1	GTTCCCTTTTCAGTGTCCTTTCAATTTCTTTCGACGAAACTTCATTTCTCAATTTCTTTTGATTTTGATCGCTTCGAAGAACGAATCAATTTAAGCCTGCCACAAACAAACCCTAGAATACGACAACGCACGACGACGAAGAAGTCGAAGAAGACTACTACTATAAACGACGAAGATCATTACTTCAATCTTCAATCGAGCTTTTAAATTTTCAGATCGTAGAAGAAAATCGAACTTTTGATTCCAAAAGCG
AT3G55730.1	TAGGAAAGCTGGTACAAACCAAATTTCATTTTTTTTCTTTTAATTAATTTTGGCCAAAAAGAAAAAAAAATCGAAACTTTTTTTGTGTAA
AT5G24930.1	AATGCCAAGTAATTTCATCAGAAATAAAATTACGTTGTTTGGCTAAGATTTTACCACGTGTCAACTTTTCATTCGATCTAGATGGATACCC
AT1G34000.1	ACAAAGACATTACCAAAAGACAGAACCAAAGCTTCGAAAATCAGACAATTCAACTAACAAAAAA
AT3G16770.1	AAGTAATTCATTTCACTCACACTTTATTACCATAAAACATTTATTTTGCGCCTATAAAGGCATTTCAGCTCCACCGTAGGAAACTTTCTCTTGAAAGAAACCCACAGCAACAAACAGAGAAA
AT3G53260.1	CAACAACACTAACATTGTCCTTCTTATTTAAACGTCTCTTCTCTCTTCTTCCTCCTCAGAAAACCAAAAACCACCAACAATTCAAACTCTCTCTTTCTCCTTTCACCAAACAATACAAGAGATCTGATCTCATTCACCTAAACACAACTTCTTGAAAACCA
AT5G09850.1	AAAAAAAGTAAACGCCATTATTGAAAGAAAAACACTCACATCTCTCTCTCTCTCTCTCTAGAGCTGTTCATCTCCCCAACCACAACAAACCAACTTGCTTAGCTTTGCTCTGTCCAGGGCAAAGAGCATCATCCCTCAATAAAGCAATTCCCATTTTCTTCTTTTACTTTTGTCCTAAAACTGTTAATTGATTCTGTCTGAATATTATTTTTATTAACGGACCAAACAAAAAAAAACTTGCAGAAGAATGAAAGAAAAAGCAATAACCCTCCAAACCAAATTCTAAAGCCTCAAATTTGGAATATTCCCTTTCTTCTTCATTCCCTTTTTTTTTTTTAATTTGCCATTTACTCATTATTGATCTTATGTGAGACGACCTCCTCTGTTTCTTTCTTCCTC…
AT3G63260.1	CCACCACCACCTTCGATCGATTTCTACTAACTTGTTCTTCTTCTTCTTTCTCAACTCTCTTGTCTTTTGTCTCTCCACCAATTTTTTCTTGTTCTTTCTCTCTCCACCACATAAAAAAAAAAAACCTAGCTTTGTCCCCTCAACTCACTGATTGAACTGCTTGATTTTCGATTGATCATCTGGGTGGTTTTGAATCGAAGAGTATTGTTGTATTAGTGGCTGGTGGCTCTCCAAAAGAGTAAGGCCGGAGAGAGAAATCA
AT5G27930.2	GTCGTGCTACTTCTTTGTCCTTTCTCCTGCCACAAGATAAAAAATGAACAGAGACAAACAACGTACCAGAAAAAAAAGTTTAACTATTCTTAAAAATAGTTTCAACTCCAATCCTTAATTGTTCCATTAAATGGATTCTGATATTTTTCTCTCGTCGCTCCATTAGCTACTTCTCCGGTGGATACTTTAGCCAGCTTTTCTCGAGCGTTTATCCTTACGTGCCATTTCAAAGGATCATCTGAAGCTTAAGGAGAAAGTTTCTCGTTGTTGCTTGATATATTAATCTTTTGGGGTATTTAAAAG
AT5G48380.1	TTGGGAGTCATTGCGTTCTCATCATCAGTGTCTCTCTTTTCTTTGCCCCATTCTTCACGAACTTTCACTAGACGACGACGACGATCCAAAGTCCCAGTCAACTCACTCACAAAGACGACTCCTTTATTAAATTATTCCCAACTCCTTTCTTCATCATCATCATCATCATCATTCATAACCACTTAGCCACAGATGCGATTTTCTTCTCCTTCTTCATTGTGCTCTTCAACACTTATGAACAAGAGCACCACCACCACGACAACGACGACTACAAAGACCAAAGCTTTCGTTTTGTGTTTCTGATTTTGATTCGATTTTGATGCTCATCGAAGAGAACCCTTGATTTTGTTGCTGTAGTTCATAGAGATTTTACACATTTTGTGGAATTTAGTGGATTT
AT5G63980.1	GACATATATTTATCTTCTTGAAAAGCGA
AT1G17550.1	ATGTTTCGTTTCGTTTTGGAAAGATAAGAGAGATAAAGGTTTCGACTTTTTTAGGTTTTTCTGTGTGTTTTGTGATTCATTTCGCTGATTGATATCAATTCTCTCTGTTTGTTGTCCCTTCTCTTCAATTTCACCTGACTTTTGTTTTTGTTTTGGATAAAGTTTTCACCTTTGTGTCTTCTCTCTGCTCTCTTGTGTGATCTATCTGAAAAAGGCTGATTTTTTTTTTGTGGGTTTCTAAATTAGGGTTTGTGTGAGTTTATTGTCTTTCTGATTCGATGAAGATCAAGAGTTATAGAGGATCGTTAGAGTGATCAAAATCCCACGAATTCACAAAGGATCCGTCTTCATAGATCCGTCAGATCTGTTCAGCGGAGGTACATACTTCTTCGTCATTCA…
AT4G19200.1	ATCCATATATATCCTTCTCCATTAGCTTTTGTTCTTCTGTTCCAATTCCAATTCCTTCTGAAATATTCATCGCAATTCGTATCGGTTTAAAGTAAAAAAGCA
AT2G26990.1	AATATTTCACAAATCCAGCAACAAATCTTACTTCTTCCACCTTCTTCTTCTCTTCTTCTTCTCTTCTTCTTCTACTTCCGCAAAAACCCTTTGAGAAAGAGAAGCAAAATTCTCTAATCGTTCTTTCTCTGCCCTAATCCACGTATCGTTTGGTGTTCTTCTTCATCGAATCGAC
AT2G43000.1	TTTTTATAAAGAATGACTTGATTGGTGTTCTAAAGAGATCGATGTAGTGAAG
AT2G43430.1	GTAAAAGCTGTCTCTTTAGCTCTGACGTTGTTTCCTGTCGAAGTCGCAGACTCGTCATCACAGCTCAGGCGAGTAATTCTGAGTTTCTTCTATCTACGCGCAATATCTCTCAAAGGAGGCCTCTTCAAAGGTACCACAATCATATCCTCTCGTTTCTATCTGAAGAATCAGAGAGAAGAGATATATAGAGG
AT4G17050.1	ATCATCTGTCGTGTTCTGTTTGTTCTCACTTCTCACTTCTCAGATTTTTATAAACATGAATGAAACCTGAATTGTTCCACTAACTCTCAGCAAAA
AT2G38120.1	GAAGCATCTTATAGTATTTTTAGCTTCATTCCTTCTTTTGCTCTGATCAAAGTCTTCTCCTTCCCTTCTCTCTCTCTTTCCTCCTCTGCACATTTCTGGGTTCTTCTCTTCTTATGCTCTGTTTCTTTTAAGACACAGAAGAAACAGTACAGAGTTGAGATTTTCTTAAACAAAAGTGAAAAGAGAAGAAACAAGTGACAGCTCAAACGGACAAAAACCACTCTTGGGTCTTTCTTGCTTCTGATTCTTTCTCTTCTCTAATAGAAGAAAACATCTAGAAGCTAAAAAA
AT4G14110.1	GTAGAATTGTCATCTTCGCAAAAGCTTCGAGAGTAGTGCAATCGAAACAAGTC
AT1G61520.1	AAAACCAGTTGGGCTATTTGAAAGCCACAAGTACTTGGAACCTTTGTTTCTTCTACCCTAACATAGCCCTTGCAAACCATAACCAAACCATCATCATCATCATCTCTTGGTGACAGAAGAAAAGAGTTGAGGAACAGAGAAA
AT5G57660.1	CATCCAAGCAAATCAAATACCCAACTCTCACACGTTCTCAAACAAAAACTTCAAAGAGAGAGAGAGAGAGAGTTTTGTGAACTCAAGAAAATAAAAAAAGTTATAGTTA
AT1G56070.1	ATAATAAGCTTTAGGCTGCTAGACGCCTGCCTCCTTGCACCTCTTTTCTTTCTCTCGTTCTCATCTTTCTCTCTAAGAGATTTTGTAGGTGACAATCAAAAGTTTGACAAA
AT1G69040.2	GTGGCTTAAACCCAAAAAAGGAAC
AT3G44880.1	ATTTTAAATAGTCTCTTTCGTTTATGTATATCACAAATACATATCACAACGTTCATATTTGCAATGTGCCAAAATCCTCCACGTGTTAAATCCATTTGTTCATAGTTTCTCGTTACAAGACAACAAATGGTATCAATGTCCACGGAAAAATTGCATACTTGCACGCAATCTCTTCTTCTTCTTCTTCGTTCTTCTCGTAGCTTGAAATAAGATTCATCAGAAGAGTAAATAAACATCAAAATCCAACAAACCAAACTAGAAAA
AT2G38470.1	AAACAAGAAGAAGAACAAGAACCATCACTTCTCTCATTTTCTTCTTCTCCAAGCCCCCCTCCTTTCTATATATATCTGAAATTGGTCTTTTATAAAACAAACTTCCATTTTTCGT
AT5G57630.1	AATTCTTGATCCCACAAATCACATTCTTATTAGTTAGAGTTTACTCCTTCCAATCATAATTCGAACCCTTCAAGATTTTCTTCTCTCTATCTCTCTGTTTCTCTCTGTTTCTGAG
AT4G35450.1	GAAGCAGTGGCTGTTGTCCCTCGCAGTTGATCTTCTTCTCAATCCAAAATCCAGCTGATAAATAAATAATTTTTCTCTTGTCGTCATATTAAAAAAAAGAAAGATTATCTGTATTTCAAGTTTCATGAGCGTTTGCCACCACAACATTGTCTTTTCGGGGTTTTAGTCATACTTA
AT3G27690.1	CATCTCATTCTCACTTACTTCTTTTCTTTTTTTGTGTTCTTGTTTAGAAGAAGCA
AT2G36530.1	TTCCTCAGCTACTACTGTTGAAGCGATTCTCACTAAAACCCTCGAACACATCGCCTTTATCTCTTTCTCTAGATCTACTCGCT
AT1G79020.1	AGCCGCCGCAATTTTTCCCGGCAGAGGAAAAAAAACCCCTAGAATCTGGGAAATTGACGACGAAGAGGGATATAGGTTTGGAAATTTTGGGTATTTAATTTGATTTTTCTTTTTCTCGTTCCATTCAGATTCAAAAACAAAAACCCTAACCCTAAAATTCGTGTTCGATTAATTTCGTTGTCTCTGTTTTGTTTTCTCTTCGTGTAAACCTTTTTTTTTCGAGTTTTGGCACTCTGAGCTATTTGAGTATTACAGATTAAGCTTCGTCCTGTCTTATTGGAGCAACATACATATATATATATATATATATAGATATCTATCATCTGTATTTATAGGCACACTTGTAAGTAGAATAGTGAGGAAGAAGGTAAT
AT1G69010.1	ACAGCTAACTAGAACTCAGCCGAGTCACGAGGCACCCAAAAAACAAAAAACAAATAAGCAACAAAAAAGAGCTCGTCGACGGCAAAAGTTGAAAATAAAACAATAAACAGTCGAAATTCTCCGGCGAAG
AT5G55130.1	GACATCGTCTTCTTTGCTGCTTCTAGGGTTCTACTATTGGTTCTCTAACATTGTCGTT
AT3G02020.1	ATTATTAAGCAGATTCATATTTTGGAAAAGAACACTGAAGTCGAATGATCGTTCGATTCTTTCCTTTGCCTATAAACATTTAACATCCGAGACCGAGTTCACTCCGCAGCCGTCTAATCTTTTTAGCTTGGGATCTTGACCGTCTACGATACTCGTCTTGATACATAGCTCGGAGCTTGTCCGGCTTTGTATCAAGCAATCGTGAGCCCTGTCAACTGGTGTGCGCACTAAGCAAGCATACTCTATTATTTGTCGAAATCACAAGAGCCAGCCAGTCTCTCTGAGTTCTATCACAATCTTCTTCTTCAGAGCTTATTGAGTA
AT2G38290.1	CACACCTACACAAAAAAAATTCGTACCATTGACTATAAACATCACAAACCCAACAAAAATTTCATCAACTCCGGGAAAGATAGAATAACAAA
AT5G61820.1	GTTACTCATCACAATAGCGGGAAACTCATCCGGCTTCTGGAAATTTCCGTTTATCCGATTCGTTCTCACGAG
AT2G21330.1	ATATATCAAACCACCGAAAAGCACGATTGTTTATCGTAGTGCGTTACAAGCGTTTTAAGCTCTCACTAGCAAGCAAGTACTAGCAACA
AT1G33240.1	ATTCTCTTTCTCTCTATCTATCATCATCATCCTCGTAATCCTCTCCTTTCTCCTTCAGACCCCTCCTAGTTGCTGTTTAAACAAACAAAAAAAGACTGCTTCTCTTTCTTATTTCTCTCATCATCATCATCAATGGTTTTATGAGATTTATATCAAAAAACATTGAGGAGCTAGAGAGAAAGAGAGAGTGTGTGTGTAGAAAAAGATTGAAACATCATCAAGATTG
AT2G21410.1	AGTTACCTCTGGCTCAAAATTGTCCCTTCTTAGCTCATCATTGATCCACTGAGAGAGAGGATTACGAATACGAGATCGGAGAC
AT5G65670.1	AATTTTAATCTCGGCTACGAGTTTCTGGGTAATGATAATTAAGCTTTTTTCTGCTTTAATGGAAGGACCTTGACACTTCTCTCTCTCTTTCTCTTTGCTATTCATCTTCTACAGTTTCTTAAAAATTATACTCTTCTTCTCCAAAATATCTCAGACTCTCTTATTTTTGATCGTCTTCTTCTTCTTCGTTGTGAGCTTCCATTTTTCATCCAGGATTTGTTTTTTCCGTTTGAGGTAAAGCAGCTTTGCAGTTAAAGAAACCTTGAGTATCCA
AT2G29650.1	AAAGAAGAAAAAAACAGAGAAGAAGAAGAAAAAATCTATCTCCGCC
AT4G39090.1	ATCTTAAAAGAAACCGAAAGCTAATCTCCAAAGGGAAAAAGACGTGTAGCAGAGACCTATACATACACCTATACATTCACGTTGCGTGTGATAATCTACTGAGGGTTCTATCTATATTAATCCTTCTCTGCTTCCTTCAATCTAATTGCAAATCAA
AT3G63520.1	ACCTCCTCCTTGCAGCAAAACAAACAATC
AT3G16370.1	TGCAAAACACAGGCTGGTTCAGTTTTTTCCACGAATCAAAAATGGTTGGAGAAATATTGAATAAGAGAGAGAGAGAGAGAGAGAGAGATAGAGTTTCAGAGTTGACACAACATTGAAGTAAACTAAACTCCTAACCTCTTTATCTATGTGTATATATAAAACTCAAAAGTACATATAATCTTCACCATTCACACATAGTCACATACCAAAGCAAAAAC
AT4G37930.1	AAAAGAGGGAAAAAATTCGAAAATTTGCTGCAACCACCAAAAGCTCAGCCAAAAGCAGAGGCCACAATTCTCTCAAACAAGATAAACCCAATTTTGTTATTTTTGTTCTCTCTTCTCTCTCGTTCATGTTTCAAATCTGTTTCTAGGGTTTCACAAACCAGAGATAGAGAGAGGTTTAGCGAAAA
AT3G08590.2	ACCATACTTCACCACATAACCACTTCTGTCTCTGCGAATCTCCATAAGACTCTTTGAGAAGCTTTCCTCTGTTTCTCCGCTGGTAAGCTTCCGTTATCTCTCTCTCTCTCGCTTCTCAGATCTGTTCCTTAAACCTTTAATTTCTCACCGACGAGTGGATCTGAATCCACAGTT
AT3G51880.3	AACCGGCGATCGCCAATCCTAGGTTTAACAGGTAACCGGTTTCTGAGATCTTCCATTCGTCTCGAATTAAGTTGCTACG
AT4G16780.1	TGCCCCCAGCTAGTCACATACTCATGATTGCAAAATCTCTCTCTCTCTCTGCCTCTCTATATATTAACCTTTCTTCTTCCTTTACTTTCTCATCTTCTATCTCTCAAAAGAAAAGCAGACAACTTTATTTGCAAAAACAGAGTTTTTTTTTCTTATCTTGAGAAAGTTCAACAGAAG
AT2G26690.1	GCTTCTGTGGCTAACAAAGAGCAAACAAACACTTAGAAGAAACTAAGAATACTCTCATCAAGGCGATATAGAAAAAA
AT5G46760.1
AT1G02750.1	ATTCTTGTCCATTAAGACTCGGCGGATTAAAAAAAGGTTTGGCCTTTCCGTGGAGTAGTTTCTTGACATTTTCTTTCTGCTATCTCTTACACAATTGGGTATTTAGCTGACACGACGAAGAAGGTCTCTCATCAATTATCTGAGATTTTTACATAAGAAAGGCTCCGACAAAGCAG
AT4G32940.1	TCATTATATAAACAACGTGTCTGTTCTCTCCAATCAGATAAAAAGATTCAATTTTATTTGATAGCCCGGCGATTAAAAAGATTCCTATCATCATCACTCGCCGGCTA
AT5G63470.2	GATCTTTTGATCCAATCACAAGGCAAAGATCCA
AT3G46600.3	ATATCAACAACATCTCGCAACTTGTGTTCACATGAAACTTCTCACTACTCTCTTTCATTTCCTCTTTTCGTTGACTTACTAAAGTACTCTTGTTTCAATCTTCATTCTAGAGAGATTCTGTTTCATGG
AT4G34350.1	GTGGACCAAAATCGTCCATTGAAGTGAACAGTCAGCATCGTTTTGCTTGCTTGTGCGTTTCTCTCGAACTCTCTCC
AT4G38520.2	CTTCATTGTTCACTGTTTCCAGACATTGAAAGAAAGATCATTAGTTTCTGAGGGGATAACCATTTTTTTTTCTTCTTAAAAAGTTTTTTTTTTTGTCAATTGGTCTTCTTCTTCCTCATCCGCTCGCTTATATTTAATTTAATAATAATAAAAATCGGTGTTCATTTTTATATAAAAGTATAAATTTTGTGTTTGGTTGATCCATCCGTAGTCGTAGTAGATCTACAAGCTCTGAAATTCCACGCCCACATCTCCTCCGTCCTCTTGAGATCCTTCTCTTCATTCATTTTCTTGCTCAACTTGAGTTGCTTCCAACATCTTGCAAGGTAAAGTTTCCTTTTTTTTGGTAGCGAATACGAACCAGTTGGAATCTGCCGCATAAATCCTTTTGTTTTTTTT…
AT1G73680.1	ACAACCATTACAATTGTGTGACTATCATTTAAAGAATAAAGCAAACACATGATCCAAAGAAGATAGATAGGGAGACAAAAAAAAATCAAGGCAAAAA
AT3G02470.3	TCTCATTGCTTCATCATTACCAAATCATCAACTTAATCGTTTCTCTCAAATTTAGGGTTTTCTCTTTTCTCGAAAGTCTTGCGGTTTTCTGAATCATCTCTATCTGGTTTGAGGGTTTCGTTTGATATCTGGAGAAAGGGGTTTCTGGAAACAAGGAGTTCATAATTCGCGATCTTGATCTATCGATCTTCATTTATATATAAAAGCGTGAATGAGATTATGATGGAGTCGAAAGGTGGTAAAAAGAAGTCCAGCAGTAGTAGTTCCTTATTTTACGAAGCTCCCCTCGGTTACAGCATTGAAGACGTTCGTCCAAACGGTGGAATCAAGAAATTCAAATCTTCTGTCTACTCAAACTGCTCCAAGAGGCCATCCTGAGTACCAGCGTGCACCGATCTT…
AT2G27230.2	CCAAGAAGCAGAGAAAAGAAACATTAAAGCAGAGAAAAAACAAAGACAAATAATCTCCATTTGCTTTCTTCTCCATCTTCTTCTAATTTTCTTCAAGTTTTATCAATGGCTGGTGTTACTGGAATCTTAAAGCTTGAAGCTTGGAGCATCTTGTGAAGAAGATTAACTAGTTTCTTGTATTTTTCTTTTCTGGGGTTTTGAGTTTTTTTTTCTCTTCCTTATTACCGGAAGTAATGGCATGTCGGAGTATGATCGCTTTTAGTTTAGATCCTGAAAGAAAACAAAGTGGAGGACTTAGGACAAAACAAGCTGGAAGAGGATCTTGCCGTGGAAGTTAGTCTTTGTTCAAATCCATTTTCCTCTTAAAGAATTTTGAAATTGCACTGTTGCAAGTGAAAA…
AT4G21490.1
AT4G10360.2	CCAGAAAAGAGATTTGATTCCTTTCCTCATCTTTGTTCCTCAGGTTTACTCCTTTGACCCCAATTCTAGGTTTTCGAATTTGGGTAACGAAAAAGTTTTCATCTTTCCGATTCTTTGTGACTCATATATAAGTTTCTGATTCTGGGTTTTGTTCTCTGTTTCCAATTAGCTCTGTTTGACCCATTTATCATATCAAAGGAAGAAACTTTAAA
AT4G02600.2	GAGGAAAATAAATAAATAAAAAAACTCAGAAGAATCTGTCTCACTGATTTCTTCATCTTCTTCTCTTCCTGGACCCGACATTCCAGTGTTGTAAA
AT2G29650.1	AAAGAAGAAAAAAACAGAGAAGAAGAAGAAAAAATCTATCTCCGCC
AT5G15830.1	ATTAAACTCACCCTCTTTGAGTTCTAAAGAGAGAGAGAGAAATTGACC
AT3G43230.1	ACCGGAAAACCGAAATAAATGGAATAAAATATTCCCCGAGGCGCCGTGTTCTTGTTGCTTGCTACTTATCTTCTTCTTCAATCCCATAAATCGGATTTGCAAAATTTTCTTAACCTAATTCGTTTCTTCGCGATCAAACCACAGATTTTTCAATTTTAGTGAAGTTTCATTTTTTAAGGC
AT4G36540.1	AATGGATTACTTTTCTTCCACACATATATAACTTAACTCTCTCTTTTTCTCTTTTGCTTTAACCCCCTCAAAGAAAAGATAAGAGCCTTTTAAAGTTTTTTTTTTACCTTCTCTTC
AT1G50600.1
AT3G03190.1	ACAATTTCATATCAATAGTTACGTATAAACATATAATCAGAAA
AT5G54680.1	AAGATTCCCCAATTCGTCTCCTCCAACAGTTTTCTTCTTCTCTTCTTCTTTGGGTGTTCCTTCCACCAACGGCAGAAATCGATTTGGCTTAAATCTCCCCCTCCTTTCGATCTCTCTGATCGCCGCCGGGAACATTCAATTTCCCGGGAGTTCAACAAAAAAAAAACTCTCCGTTTTTATTTTTCCCCCTTTTTCACCGGTGGAAGTTTCCGGAG
AT5G47070.1	AACGTTTTGTGTCTTTTTCCATCTTAATCTGCTTTCTCGACAAAGAAAAGCAGAGAAAGAGAGACTTGTTATACTAAACTCAATCTCTGGCTTTTAGTTTTGTTGTCTCTCTCCTTCAGTTTCCAGGAAAAAATCTCTTTCTCATTAAGCTGTTATATAGATCTGTGTTCATACTCTTCTTCCACAATCTAACCCAAAAAAAAAAAAACTTTATTTCTCTCTACAAATTTCATTTGTTCCATTTTCTCAATTTTAGAACTTAAGAAACCCAAAAAGCAAATTTTTAGTACATTTTCTGGTTTAACTAAAGTAATTAATTTTTGTGTTTTCCATCAAAATTCCACTGGTTTTCTTTAGAATTTTTTTATCTCTCTTTAAGAC
AT3G57800.2	CTTTTGTCTAACAGTGGCCTTTATTTAACAGACGCACTCCACTGCTAACGTTGCTTTCGTCCTACTCTTCTTCTGGTGTAAAAGCTTTTCTTCCACACACATTTGAGAAAGAAGACGAAGAAGAAGAGAGAATAACTATTCCTTCTTCGCCAAGTTCTCTGAGCTATAGAAGAAGGAGGGATTTCTTCAGACCGCCATTGTTGCCCACCTTCTCTCCTTTCTATTTTTCGCCGCATTTTACTCGCTTACTGACAAAAGTCTTCTACTCAAGTCTCTCTCTCGCTCTCTTTGGAGGCTCAATTAGGGTTTTGTTGTCGTGAGATTTGATTACACAAATTGCTGAATTTGGTTTCGATTATTGGTGTTATTGTTTTCGAAGATTTCCAGTGAGTTTCCGTTT
AT1G02750.1	ATTCTTGTCCATTAAGACTCGGCGGATTAAAAAAAGGTTTGGCCTTTCCGTGGAGTAGTTTCTTGACATTTTCTTTCTGCTATCTCTTACACAATTGGGTATTTAGCTGACACGACGAAGAAGGTCTCTCATCAATTATCTGAGATTTTTACATAAGAAAGGCTCCGACAAAGCAG
AT1G18840.2	AACTCCTAACTTTCTTCACCTTCTTAAATTACCTATCTGTCAATTATCATCATTTCCCAATTGTGTTGATACTTAATTGGTAGTAGCAATTTTTTCCATTAAAGTTTTCATTTTTTTGGTTTTTTGTTGATGGAAAAAGTATTGATCCAACGGCTGTAGAAGAACGGTGCAACAAGATTTTGAATTCGGAGATGCGTTTGTTTTAGTTTTAAAATAGAAATAAATAAAGTTGTTCTCTCTCTCTCTTCGTGGACACTGGAACTAACACCACCGATGCACTACACTCTGTAGAGACTGCAAATGGAAAGCATCTTTTGATTTTGAGATCAGGTAGTGTGGATTTGAGATCAGGTACATTTACTTGCAAGGTGTTTTGAATTTTGGTTGTGGACATA
AT5G20270.1	ACATCTTCCTTGTTTCTTCTCTCTCTCTCTCTCCCCTCAAACTTAAATTCACATTTTAATACTTGTTACTTCAACTATAATAATAATAATAATCTTTCTTCATTATATATTTTCCTCTCCTCTCAGATCTTCTCTCTCACCATCTTCTCTTGAGATCAAGATTGAGTATTCTTGTCTCAAGAATCGATACTCGAGAGCTCTT
AT4G40060.1	AAAGAGAAAGTGTGAAACCAACTTGTTCATATTGAAAAGAACCATTGCTCTCTAGATTAAAAGCTTCTCTCTCTCTCTCTCTCTCTCTCTCTCTCTCTCTCTCTCTCTCTCTCTTTTGGACTTTCTCAATCCATATCCCTCTCTCTGTTTTTTCTAATTTGAGCCTCTAAAGTCTCCTCGTTTTGTTCATGTTGTTGTTCAAGTGAAGAAGCTCAATTATGTTTACAACATTGTTGTAATTTCAAAACTTCATAAGAATTTCTCTGATAATAAAGAAAAAGCTGGAGTAGAACTATTTTAAAGTGTCATC
AT3G03640.1	ATAAAAAAAACTTACTTGAAAA
AT5G61270.1	CTGTGATTGTCAAGAGTTTGAACACACAAAGAAGAAAGAAGAACTCAACATTTCAAGCAAGAAGAAAGAGAGAAGAGAGAAGGTCCAATAATAGAGAGAACAAAAAAAAAGAGAGCTTAATTGTCAGTTTATTCTCTGCAAACGTGCGGCCTAAGTAACAC
AT4G24380.1	AGATAACAAATTGTGAAGA
AT3G60630.1	AAAAGAGAGCATTTTTTATGAAGATCATCACTTTGGAATGTTGTTGGAATCATCCAGAGTCAATATACATAAGCAACGAGAAGAAAGATTGTTATTAATACCGAGTGTGAGATAATGTGGGCGCCAATTTCAGTTTCAAGCTTTCATCTTCGTCTTCCTCTTTAAGTTCTGAGATCTAGGGTTTTTCTGGGTTTCTTTGTTCTCACTCTTAAATTCTCTTTCTGACTCTGTAAGATTGGTC
AT1G24625.1	TTGCGTTTCCACATTTGTTTAAACATAACTCTCTCTCTCTCTCTCTCTCTCTCTCTCTCTCAGTACCTCTTATTCTTATGCTCTTCTTCACCAATCCTATCTCTTCTATCTGTCTTTATTTTCTCTACATGTGAATTGACCCATTTCTGGTAAACACATAGAGTACCACTTTTCTTATTTAGATTCTTCTTCCTCTTCATAGCTTCCAAGTCAACTACTTCAGCTTCTGTCGGCTGTCTCTTCCCAGATCTCGTTAAGACCAAAACTTGGAATAA
AT4G11260.1	AAAACGTTCTTAAAAGAAAAAAAAAATCCCAAACACAGCAAAAAAAAAAAAAGCCTAGAGGAATAGAATCGGTCTCTTTCTCTATAATCTCTCTCTCTCTCTGACTTGTTTGTGTTCTCTCAAATCCTCTGATAAGAATCA
AT3G53920.1	GGCAACGAAACGGAGAGAGGGAATTAGGCAAATTAGAAGAGAGAAGTCGTAGACCATACAATTTGCACACAAACTATATCTCTCCACTGACTCCAATCATCTCCTTCCTCCGCTCCCATCTGCGTCTCA
AT2G22670.3	GCTTTTGTTAGCTTTCTCTGGTTCATTTTCCATGGACGGACCTTGACCTCTCTGCTTCCCTTCGTGCATTTTCTCTCTCTCACTATCCTCTCTCTTTCTAGTGTTTGTTTGATCCTCTGCGTACTCTGTTCTTCTTCTCTCTTCAGCAGATAAAACAAGTCCTGCATATTGAAGATCTG
AT3G18780.2	GAAAGGCCGAAAATAAAGTTGTAAGAGATAAACCCGCCTATATAAATTCATATATTTTCCTCTCCGCTTTGAATTGTCTCGTTGTCCTCCTCACTTTCATCAGCCGTTTTGAATCTCCGGCGACTTGACAGAGAAGAACAAGGAAGAAGACTAAGAGAGAAAGTAAGAGATAATCCAGGAGATTCATTCTCCGTTTTGAATCTTCCTCAATCTCATCTTCTTCCGCTCTTTCTTTCCAAGCTCATAAAAA
AT5G40890.1	CTGTGACTCCTCCTCACAACAAATAACATTTAAATTAAATGTTATGTTTGTATCACCATACATATAATGGTGTATATTGATGCATGCATGTATCATATGTAGAGAGAGATCTATAAAGCTTCATAAAAGTGTTTCTCTAGAAAAAACGACAAAATTCGCAGAGAAAATCCAAACCAAAAGTAGTTTTGTAACAGAGAGATAGATAGAAAGCTCTTGAAGATCTAACCAAAATCTACTTTTGTTCTTCTTCTTCTTCTTTTCATAAATTTTCGGAGTGGTCCTATTTATTGTTTCTTGGATCATTAGAGAGACAGCTATCG
AT1G75780.1	ATCTCCAGATCCCAAAATCTTCATCGATCATCATCATC
AT5G16990.1	AAAAACGCTCGAAAGAGTTTAAAAATTGTGAACATATTGTGATGAATCATCATGAGCAGTGACTTCATACTTGATATTACGAGTGAGAGGCCACTATAAAAAGCAGGCGCGTCCTCGAAGAAGAAGAAGAAGAAGTAACAAATTGGTGGAAATCAGAAGTTGAATCGGAGAATAACAACG
AT1G11840.4	CTCACCTACTCGAGAGTGGTTTAGCTTTTTTGTACCGTACATCTTCTTCCCAGCAGCTGAATCAAGTTTTCTTCTTTCTAGAAAC
AT1G20340.1	CCACATAAAAACTCATAAACTCGATCGAACCAAAGCTAAACGAAAAACTTAAAACCCAAATCTTATCACTACTCTAAAAGAATCTTCATC
AT2G47730.1	AGATTCTGGAAAA
AT4G26570.1	ATAGAAAATCGTGTCGACCTTTTTTCTCTCACTTACCCAATAAGAGCTTTTTTCGCGTTTTCCACCGCAACCACCGTCACCTTCAACCGCCGGAGCCGCCGCAAGGAAGGCTCATCATCCGCCGTGGCAATTTTTTGAGGTGTACAAAGCATTGCCTATTTGACGAACCAGGAAATGGTTAAAAGGCATGGAGAGTTTTGATTTACAAGATATATC
AT5G63380.1	GACGAAAAGATTACTGTATCTCTAATCGTCTTCCAGA
AT3G15350.2	CAAGATAAAAAAAAAAGTAACGAAATTGAGAGCTGAATGAAACCAAAGATTTGGAATTTTTCTTTGTATAGTTTTTCCACGAATCGGAGTATCACACACGGTCTTGGAATTTTCCAGCTTAATTTCTAAGATTTAAAATCGTAATTTTTATTTGGAATTTCACTGTCTCTTCATGTTGTCTATATAACTTTTACTCGGAAACAGGAGTGTCCCGTGTTCTTGAGCACAAACAAAGTAGCAGAACAAAGCATATACAAAAGCTTCATTGCCTCGAGATTAAACAGCATCAAGACAACATCCAAAAATTACCCAGGTTTTTGTGTTTGAAACTCGAAGATTGTTGCGGATTCCTGAAAGATTAAGGCTTTTAGCTCCAAGTTTCCAAGAGTGCTGTGAATC…
AT1G19350.6	CAGCGAAGAAGAAAGAAAAAAAAAAGCGTATTCCTCAGTTGAAGGAAGAAG
AT4G34240.1	GTAGCGGACTTGTGGCTGTAAATGGGGCCAATGCTTAAATTTACTTGTCTCGTCTCTTCTACACGTCTTCTCTTCCGACCACACCCTTCATTCAATTCAACGTCTCCTCTCTGGCTCTCTCTCTCAAATATATAAACACCAATAATGTCTCCAATTTGAGATTTTTAACTGAACCCAAGTC
AT2G37770.2	CAACCACCACCACATCTGATA
AT3G06780.1	GAATCAGCTTCCTGATTTATTTCCCGTCATTACCCAAATTCGCCGGCAATGTTGTAAAAATCCCTAATCCAAAACTATTTCGTGGATTTTAGGGAAAAAAGAGAATTCGAACAAGGTCGTCGTCGTCGTCGGATTTGTAGATCATC
AT4G01370.1	ACCGTTCAATAAAAAAAAAAGGGTAAAGGTAGAGACTTTATAACGAAATGTCAACACCCATCTTCTCGATTCCTCAATTTCTCTAGGGTTCTTCGTTTTCGTTGTTGTGAGGAATTTTGCTCCG
AT3G15190.1	GAAATGGAGCCATTACTCTTTACTAACAGAGGGAGAAAGAGCAGAGAAGAGAGAAGAGGAAGCTTGTAGAAATCG
AT4G37980.1	AGATGACTAAAGCCAATCACACTACTACCAGATCGAGTAACCATTAGGGACCATTAATTCACGTGGACGTAGTGAATATGGTCCTTGTGAATTAATGAGTACGTAATTGTCCTCATTCATATATGGATCGGTTCCACAAACATTTCCTGTATAAAATTCTACATCTTTCCTCTCATTATTATCTCTACACTTCTCATCTCTCAATCCCATTCGCTTATTATTTATCCAT
AT5G26240.1	AAAAACCCACAAAATGAATCTAAGATAGTTTGCTTTACAATTCAAAAACCCGTCTCTGTGATTCAAAATCCCTAAATCCAGAGATCGAACTCTCGATC
AT5G49450.1	TTCTCCCACTTTCCTTATTTTCGATCTTATCCTTATCTTCTTCCTTGTTCTATTTCTCTTCTAACTAATCTCTTCTCTTCTCTTAAAATCAAACGTAATCATAAATAAAGATCTTCTTGTTTAATTTCTCTTGATCCTCGCAAAATCACAGATTCTTGAAATTCTTTTTTCTTGTCTTGAAATTCTTGAGTTCTTGAGTTATGAAAAGACAATGGACAGAGTTATGAAATGATAAATCTCAACCAATTCCTTGTTTATCATTCTATATCAGTTGTGATTCTTCATTGGTTTTACGTTATCTCTTGAACAAAAAAAC
AT5G37020.2	TTTGTACTTCCGGAGCTAAAGAGTTATAGCTACTGTAGTAGCTGGAAGTGAAGAAGATTTTTTAATAGATTGTACGGAAAAATTAGGGTTTTCAAAGTTTGGTTTCTTGAAGTTGAATTAGAC
AT2G47750.1	CCTTCCTTGAAACTGAGCTTGCATAATTGATGATATCAGCACTGATTTTTTTTCCCTTTAACTGATATATTGCAAGGACAAAGTTAATCTCCATTTCTGGGTATGTAAATATGGCTAAACCCACTATAAATATACCCCCTTACTTTGAGTCCTGAGGCAGTCATTACCTCTCTTCTTCTTCTTCTTCTTCTTCTTCTTTCTTTGGGTTAGCTGAGAA
AT3G25070.1	AAGGGTCAAAGAATACATAGCATCACCACTAGTCAACGCTTTTATAAAACTTCTTCTTCGTCTCCTCTCCTTCTCACATCTCTCTCTGTCTTTCTCTCTCAAACCTAACAAAAGCTTCAGACTTCAATTCTTTAGCTACCTCTCTCCC
AT2G22240.1	GACTGGGCTCGAACCATCTCCATTCCACCGATAACATCGAAACCCGCCACGTGTCCTCCCTCCTCTGTCTCTCGTCTATATATCCACGCTCTTGTTCGTCGATTCGAGATCACACACACAACCACCAAACACAAAGCTTTTCAAAACCCAGAGAAA
AT1G01060.4	CAGTCTTCCTTCTTCTTCTTCTTCTTCTTCTTCTTCTTCTTCTTCAGTTATCTTCTTCCTTCTTCTCTCTGTTTTTTAAATTTATTTTTAGAGATTTTTTTTTGTTTTGCTTCCGATTTGATTATTTCCGGGAACGATGACTTCTCCGGGGAGTTCCCGGTGAGATGATAAGTCAGATTGCATACTTGTCTCCTCCATGGCTACTCTCAAGGGTTTTGGCTGCGGTGGATTCGTTTGGTTTCTCTAGAATCTAAAGAGGTTATCACAACGGCTTTGCAATTTGAAAACTTTCATGTTTGGGGAGATCAAAGATGGTTTCTTTTTTATACTTTACTTGTTAGAGAGGATTTGAAGCAGCGAATAGCTGCACCGGTCCTGTT
AT4G02590.2	GCTCCTTTCTCGTCTCTGTCTTCTTCGTCCTCATTCGTTTTAAAGCATCAAAATTTCATCAACCCAAAATAGATTAAAAAAATCTGTAGCTTTCGCATGTAAATCTCTCTTTGAAGGTTCCTAACTCGTTAATCGTAACTCACAGTGACTCGTTCGAGTCAAAGTCTCTGTCTTTAGCTCAAACC
AT1G19400.2	AGATTAATATCGTATACACTAGGAGACTCGACGAGTCAATTTTAACCAGATTTAGAGGATTTGTGGATGTGATTTCTTCTTTTGGTCTCTTCTCTTTGGGATTTTTTTTCATTGGAATTGAGCATACACATGTGTTTTCCGAATAGTTTTTGGAGTGAGAATTAAGTTTGGATTGTTGATTCTCTTCCTCTGGTC
AT2G39460.1	CGATTTTGCAAACTATCTCTCGAAATCGTCCTACATTTCTTTCTTCAGATTCATTACTGAGCTTCGCTTTCTGGGTTTCTATCTAAAAATTTCACAGATTTCGTGTGTGAAGAATCATTTCAAGCC
AT3G60900.1	GTCAAGTAAAAATATCTAAATCCTTTTTATCTGAGTGCCTTTTACAAAATTTTGGATGATTATCTAATGAGCATCCATAAATAAGCTCAAATTTTAGTTAGCTACTTGACCATGGTTAACTCTAACAAGGATGATAAATTGATAATGATATAACGGTTCGGTTCGGTTGCTTTTGGAAGAGGACGAACCATAAAGAAAGAAGCTCAAAGCCCACCCATTTTCGTGATTACAGGCTTTTTAGCAAAAGGAAGCAGCACGTGTTCTCAAATTAACCATAGTTAACTCTTCAATATAACCATGGTTAACATTTAACCTCTTCTTCTTCTTATTAACTTCATCACTCTCTTTGTCTTCTCACTTTCTCTTCTCCACAGTTCAACTCAACCTTCCAAATTCCA
AT1G32900.1	AACAACTATAACAACGCCACGTGTCACTCGTGTCAGTCCAAGCCTCCACTCTTCTTCTTCTCTACATAACTGACCATTCTTCTCCTCTGCTCTCTTCACTTTCTCATCTCCTCCATTGGCTCTTATTTCCTCAGTTGCCGTGAAAATCTGTAAACGGGTAGTTCATA
AT3G53020.1	GTGAAGTCTCTTATATATAAGTATCGAGAGAATTAGGGTTTTCTAGTCTAGTGTTTCCGGGAGCAGCCTGAGCAGGAGGAAGAAGACGAAGAAGAAGAGGAGCAGCTACTACC
AT4G34680.2	CCCTCTTACTTTTCTCTTATCGGAATATCTCTCTTCCTCTGTTTCTTCGCCATTCTCTCAGCTTTTCTCCTTCTTCTTCGTCTTTGTCAGGTAAAGAGATACGATGAGCATATCCCACATACCTCTCTCCTCTTCTCATCTTTTTAGTTTCTCGAAAGTTTGCATGCGCCGACTTTGTTATAGGTTATAAACTTTAGTTTTAAGCCTATTTTCGTATGTTTATGGTTGTTGTAATAGTTGAGAATTCAGAGTATGTCAAGTGAAACTTAAAAAGAATTCTATATGTATGTGTGTATGTGTTAAAGAGTGA
AT2G13360.2	ATCATGTAATTTAAAATAAATAAATAAAATAAAAAAAAGAAAAAGAAGAAGATATATTAAAGAGGTTTGTGAAGACGAAGGAGTCCAAAACCTCCCTCAGGAGCTTCCGCCTTATTCAGAGAGGAGGATCCAAAAGAAAAGAGGAAAAA
AT3G52400.1	CCATATTTGACTCGTCAATATAAATACAATTGTAACAAACAGATTTTGATCAAAAGATTTTACTTTTCTCAATTCCTTTCAACTTTCAAAATCGAAGATCTCTTAAGCC
AT5G13080.1	ACAAAGATATCTTAACAAACTCCAATCAATTATCAAACAAAAAGAGAGGAACAAAATTCTTCTTCTTTTGGAATTCAGGTGGATCGGTCTGTCTCGTTGTTATAATCAAGATTCCACAAATAATTAGGAAT
AT3G57020.1	AGCAACATTTACTCATACATACCAACAGTCAACAATATCTCTTGTTCCGGCGGAAAA
AT1G52400.2	GAGCTCTCCTTCATTTCATCCTCAACAAATTCCTACACCAATATCTTTAGCTAGAGAGAAAAAAAGAGTGAGGAAACTAGAGAGAGAGACCACCCAATA
AT5G65060.1	AAAGAAGAAGATAGAAACGAAGAAAAAAAGCAAACACATTTTGGGTCCCCGGTGGTTAGGATCAAATTAGGGCACAAACCTTATCGGAGAAAGAAGCC
AT5G64040.1	ATCCTCATTCATCTCTAATACTAAAATCTAATCTCTTCCTTGCTCACTCACCAATCAAACTCAAAAAACTCTTGAATTTTTCAAGAACAAAAGAAAAAGACATCTTTA
AT3G02070.1	AAAAAAGAAGGGAGTTTTGACTTACGGGTGGGACAAAAGAACGCGGTTCCAACTGCCATTGTCTTTAATTAAGTGGCGAAAAAAGCCGAACATTGGACCAACCTTTGAAGCCGTCAAAGAAAAGATCGTATCTCTTCCTGTCTCCTTGGCCCCGAAAGCAATTAGTAAGGAACGAGCTTTTAAAC
AT1G07890.8	GACGGAAACTCTCTCTCTCCCTCTCTGATCCGTCGTTGCTGCTTCCATTTTCATCTTGACTCGATCGGATCATTGTTATGCTTGGCTTGATCTGTGCTTAATGATGTGTTTTTCGTAGTAGATCCACGATTCGTTGCTGCGATCGGCGTTATTATCGTCAGCTCTCTCGTTTCTGTTCTGTGGTTCGATATTGCTGAGTTTCTAGGCTAATCTTACGAATCTGTGAAAGTTTTTGAGAGATTTGGCTTCTGTAGCTCACTCCTGCTTGATTTAGAGCTTAGCTAAG
AT5G51890.1	ATTCATCAAATCCTCAAACAACTTCAAGAACAAAGAGTGCTTTTCGAGGCCCAAAACACATTACCATAAA
AT5G15410.1	AATCCTACTAAGAGACGTACGTATCACACACAAATCTTGCGGCTTTGCCTCTCTATACAAATCACTCTTCTCTCTCCCAATCACTCCCTGCAAATTTTCTTCTCTCCCTCTCCCATGGTGGTTCCTCTATTTCAATC
AT3G54220.1	GAGAGAAAGAGTTAAGATGAATAGAGATAGAAAGAGTCATTAAATGTACGAAGCGACATTCACAATAATTCGAAAGGTGGAAGACGACTTAGATACGGCCAGGCTTCACTGTCCTCCTCGTCCTCCTCAATTACCCCTAACCCCTTTTTCCGGGATTCATCTCCAACCCACATCCTTCCAAATTCTCACCCCCTCACTGAGTTTTTGCTTTTTCTCCTCATCGGAGATCGTGAAGACGATCAAGTAATTTAAGAATCCCACCATTGATAAAAGAGTCTAGCTTTTCTACTACCAAACCTTTTTCTGTTTGGAAATTTTCGATTTTGGATTTAACCCTTTTCTTACCTTATTTATAACCATGCAATCTCACGACCAACAACCCTTCAATCTCC
AT2G25080.1	GACTATATCATCTCTCGGTTTCACTATTGAACGTGTAACACTGGTCGAAAGAAGACGAACATAAACTCGTCTCCGGTAACCAAAA
AT5G62640.2	GATAGACATAGATCGAGCGAGAGTCAGGGAGGAGAGAAAATCCAATCTTGTATTGAGGAAACAAAATTCAAATTATATTGTGCGAGAGAAAAGATAAATCTCCACAAGATCTTTGTTTATTCCTTGTAAAATATCTGTGAGCAAATCCTAAATCGGTGGGAGGGAGATTGAAGAACGGTAAACGGAAAAT
AT1G79700.2	CTCTCATTTTCATAATTCCATTTTCAGGATTGTCTCTCAATCTTTTATTCTTCTCATTCACCGGTA
AT1G70160.1	TTGGTCGATTTCTTCCACATCCAAAACTAACTCAATATTTTATCTCCCCCAAAGTCCAATTTTCCAAAAAATCCAAAACACACAGAGAGAAAAAAAACTGAAACATCCCAAATGGATCATCATCTTCAACCATAACAACACGAAACCCTTCTTCTCCAAAATCCCCAAAACCTTGAAACAAAGTCTCAAAATTTCACTTCGTGGATCCGA
AT5G27150.1	ATATTTCTCTCTCTACTGTGTTTAGAAATTGGAATCTTCTCTCTTCTCTATCTCCCTCTCTCTTAAAAAGGGACCGTACACGTCTCTCTCTATTTCCAGTAAAAAATCGAAATTTCGTATAATTTCCTCAGTCCCGTAATTTTCTCCTTTTTTTTCTTCCCCAATTCCTTCAATTTTCGAATTCGCCTCTCTGTTTCGTTCCTCGTAGACGAAGAAGAAGAAGAATCTCAGGTTTTAGCTTTCGAAGCTTCCAAAATTTTGAATTTTGATCTTCTGGGCTCTTTTGTAAATCAGACTGAAGATATTTAGATTACCCAGAAGTTGTTCAAGGAATGGTTTCAGTGGACAGCACGGAAAGATAAAAGAGACTTTTTTTTCCAGATTTTGCTGATCCAAAAT…
AT1G75800.1	CGCTCTCAGAATCCTCTTTTAAGTCTCTGTTTCATAAATAAAACTAATAAAGAAGAAGAAGAAAACAGAGCAATTAAAGTCCTTAAATCTTCTTCTTCTCCAATTCA
AT4G13770.1	GTAACACTCAAAAGTAGTAACAACTAAGA
AT5G20350.1	GTCAATCATATTCTTCTTCTTCTTCTTCCTCTGATTCCCCCAGAAAAAACCTAGCTCCTTCCCTCATTTCCCCCCAAATCTCACGACTTATTTATGCTCGGGGGAGACTAATCAAAGGTCAAAATCCATTAGGGAGGGAATCGAATCTCGATCGATCTCAATTTCTTCTGAGAAAAGAAAAAA
AT4G30210.2	AAAAGGAGTCTCTCTCTCACCTACACCACACCTAACCAAACCCCCTACGATTCACACAGAGAGAGATCTTCTTCTTCCTTCTTCTTCCTTCTTCTTTCTTCTTCTTTCTTCTTCTAGCTACAACATCTACAACGCC
AT5G64260.1	AAATCAAAACCTCTCCTATATCTCTTCAATCTGATATAACTACCCTTCTCA
AT5G29000.3	ACTCTTTGATTAGGGTTTTATCATTCTCAATCAGGGTTTTAGTTTAAACATCGAATTAAGCACTGGATTAGCTGATTTTGTGTGATTTGATTTCAAAGTTCACAGCTTTTAGTTTCTCTGATCCTAATTTATGATTTGAAGTTTCTATCAAAAGGTCAGGAACTG
AT1G20696.1	AATTTCTTCTCATAAGATATTTTAACATCCCCCACTTAACCCTCTCATCTCTCGGCCTCTCACTCGAATCTCCTTCACAAAGCGTACAAATCACAAACACGTAGTTATTCTCTCTTTACTCTCTCTATTTCTCTCTCTTCAAACCCTACGAAGATCTTCTTCTTCTTCTTCAAGAATCGATC
AT4G31550.2	ATCACAACCATTTCTCTCTCTCGTCTTCGTCTTCTTCTTCTTCAACGTTCCTCTCCAAAATCCTCAGACCAAGAAATCATC
AT4G18390.2	TCTCGGATTTTTATTTCTTATATACAAATCCCTAAAACCCTATAGCCCTCTTTCTTCGTCACCTACTACTACTAACTCCAAGCTCAAGCTCCTCTGTTTCTTCTGCTTGTGGTTAAAAATCATTTCAGACACAGTGCTTTTGATGACTCTCTGCAACAAACAACAGCAGCTGCAGACAAAGCTTATACGAAGCTGTATCTACTGACTTTGATGTGATGAGATTATTGGTGATGATGAA
AT1G69230.2	TTTCTCTCATTGGCTCGTCTTCTTCCCTTTCTTCTCCAATCACCTTAGCTTGCTGATCAGTACATTTGAGAGAAGCAAGAGAGATAGA
AT5G08650.1	CTCTCAAAACAGTAGAGAGAGGTGTAGAGAGCTTAGACAGTGCC
AT1G09340.1	AGATAATTGTCTTATCCCTTCAAAATTTAAGACTTTTAATGATCGGAAGGAACAAGATGACGAGGTCCCACGAACCACCATACACACTTCAATTTCAAATAAGAGCTTTTCTTCAGTTGTTGCTCAGAGACTTAACCAATCAACC
AT5G65110.1	GTTAGCGAAGAGAAAATTTTCAACTCATTGAA
AT4G20260.3	TTTGGAGAAGAAGAAGAACAGATCAAATACGAGGAGAGATCTCTAAAGAGATTTATCGTTTCAATTTAATTTAGATTAAACAACAAAAAG
AT3G17650.1	GAGTCCAAGTTGACTCCTTCGAGCTTTGATTCTCGTTCCAATAATACTTCCTCCACCATCTCTCCTCCTCTCGTTAGATCTAAGAAACAGAGAAAACAAGAGAGATAGA
AT5G51890.1	ATTCATCAAATCCTCAAACAACTTCAAGAACAAAGAGTGCTTTTCGAGGCCCAAAACACATTACCATAAA
AT1G06430.1	AAACAAACAATCTCTTTCTCTTCTTCTGCCAAATTCCACAG
AT1G06390.2	GAAAAATTAGACTTTACTCATTGTTCAGTGGTTGAGAGAGAAAAGAGTAAAAAAGCAC
AT4G02060.1	ATCTACAACCCTTTTACCGCCCAATTTTGCAGTCACTGGTTCATTCCTTTCTCTTCTTCCTCTTCCACTCTCTCTCTCGACCCAAGTTTTGAAACC
AT5G54250.2	AAGACAACGTTCATCTCCAAGATTTCTCTCCATTGTCGACCTTCACAAAATAACTATCTCTCTCTGTGTTGCATGCGTTAGTACTTTCA
AT4G11310.1	ATTAAATCAAAGTTTCATTAGTTTTAACCCCCCACAAAAAAAC
AT1G72110.1	TATATGTAATTTGTAAAATAATACCATAAAACTAGAAATTGGAAAGAGAGAGAGAT
AT2G23760.3	CAACTCCAAGGTACTTCCTCTCTCTCTCTCTCTCTCTCTCTATACCATATATGTAGATGATGACCGAAGCTGAAAGTGAGAACCTTAAAAGAGTTACAAGAAAGAGATTGGAGAAAAACTGATCCAAGAGCTTTGGAAAAAAGATATAATGAATAACAAGAT
AT3G03780.3	CTCATTCCGTAAGATCTTAATCCGTAAAAAAACAAAAAACAAACAAAA
AT1G32050.1	TGGGAGAGAAAAAGAAGAAAAAGAGAGTCCAACCATATCAGTTTGCTTTCACAGTGGAGTCGGTGCTCTCTTTTTTTTTCTTCTCTCTTTCTTTTCACCTCTCGCCGGATCCCGGCGATCTTATAGGAGGCAAATCTATCAGTATCGTTATTCTAGGATCTCTAACAAACA
AT5G66760.1	CCGTTCGCGTCTTCCTCTTAAAGGAAACCTCCTCTACGCGAAATTCGTATTCTCTCATTTCTTCTACGGAGATTTGCATCGAAGAAACTGACTCGCTTGTGGAATCAACAACAAGACG
AT1G02390.1	TCGACATGCAGAGTCTAGATTCCAGCGACACCATATAATATAGTTATTAGAAAACGAGAGGTCAAAACC
AT4G29190.1	AACACAAACAAAAAAAAAGAACTCTTTCGTCGACTAATGTGATTTATTGTTCACCGGAGTATTAAAGAAG
AT5G13180.1	TCCTACACCGCACTCTCTTCTTCTTCTTCTTCTTCCTCTCTGTTTTTTCTCTCTCTTTGTTTGGAACCACC
AT4G17230.1	CAAGCTGATTCTTGAGTATGCAAGGAAAACTTCTCTTTTGTCCCCTTGTCAACAAAAATCTCCCATTCAACAAAATTTCTTCAGCTTCTCTCCTTCAAAAGGTTTTTATTCTCCTTGGTTTGAACAAGTTACACTGTAGAGAGTGATTTGGCTAAAAGAAGATTGATTCAGGAGCTGTGTAGTGTATTGCTGGGGTTTTTCCAATGCAAACGTCTCAGAAACATCACAGTGCGGCTGGACTGCACATGCTGTATCCTCAAGTCTACTGTTCACCTCAGTTTCAAGCGAAAGACAACAAAGGCTTCTCTGATATCCCGTCCAAAGAAAACTTTTTTACCCTCGAATCCTCCACTGCTTCTGGTAGTCTTCCTTCGTATGACTCTCCTTCTGTGAGCATTA…
AT4G23630.1	AAAATATTTTTTCATCATGCCATTACCCTATCATTTGTTTTATTATTTGTGTTGTGTTCTCTCATGGAGCTTCTACTATTTCACTTTGTCTTCCATGTACAAGACAGAAAGAACGTGACGCATGTACGAATGGCTGAATCTTCCTCCACGTGTCCTGCAATTAAAAAAATTAGATCGTACCGCATCATGCGTCAGCCGCGTGACACCTGATCATAACCTAGTTACTTAGCTCAGACATCGCCACGTATACGTCCCTCATGACGGGAAACGTTAACTCTGACGGCGTCACATGTCGACCATTCGTTTTGTGAAATGTATTTTGTGTTCCCATTTGGCTTTTTGCCTTTTTCCCCAAGGTTTGGCTCTAATTAAGTAAACGAACCTGTAGCTTCGGAAGTT…
AT5G11520.1	ATTTCTTCATTCGTAAACAAACACACACGAAGCAAAAACAAAA
AT5G60790.1	AGAAACCACCATTAACCCTAATTTTTGCCGAACTCGTCTTCTGCTGAAAACCCTAGATCTACAGATCTCCCGAATCTCCCAGGGAGATAATTTGAAG
AT3G45260.1	CTTGCTAGCTCTCAGAATTTTACTTGATTTAGTAGAGAACTGTATTGACGAATTAAAGAGTTTTTCTGTATATCTCTCTGTCCACCTGTTTTGTCTTCTTACTTAGAAACTCTCTCTTTCTCTGTCTTTCAACTAAACCAATATCAGC
AT1G44446.1	AAAAAGATAAAATCTCAAACTTTCTTCTAAAATTCGTTTTCCATTTTTCTTCACTCTCTTTCCGGTGACGCC
AT4G02920.1	GAAGATTCTTAAATCTCATTTCTGCGGCGTAGGTGAAGTCTTAGCGATAAGCTTTGTTTCTTCTTCTTCTTCTTCTTTACCCATGGATTTTTAACGAACAAGAGAAGAGAAGAACCAAGTTTTCTTCGAAAGGATTGAACTTTGTTTCTTTCTCTTCAGCTACAACAACCAAAAA
AT5G54630.1	AGAAGAAGAAGATAGAGAGAAAGAAAGAGAGAGATATCGACAACAACA
AT1G58290.1	AGCCTCAAATCTGACAAATCATATTCACAGCGATCTCCTTCTTCCACATCGCAACCCAATCCCTCTCTGTCTCTTCCTCAATTCTTATTCTCTCTCGCAAAGGTTTGGTTTTTTGAAGACAGAGAGGAGATTTGAGATTTTGGGTTTCA
AT2G20630.1	GTGAAAGAATGTAGCAAATAATAATAGAGAGAATTTGTTTAGGGAATACTTTTGCCTTGAGAAAAATATAAAGAAGAAAAGTCGTCGGCGGAGGAAGTCAGTAGCCAATAATGATAAGAATCACCGGCTGTTCACATGTGGATTGATTACCTCACATTCATATTTATTACATAAACTCATCTCTCTGTTTTTCTTTCTTAGAATCATTCATATTTCAGACACAAAGGCAGAGAAACAAATTCTTGTAACA
AT3G57520.1	AGCCAAACACACCGTTCTGATTACTGATTCTTCATTGACGGTAGGAGTCACCACTTTTGGCGGCGATTCCTTGTTCTCTATTTTTTTTGCACAAGCAACATTTAGCTTCTGCAAACTCCAGTTCATCTCTCAACCCTCATATCGCCGTGTTTTCTCGCTCTAGTACCGCGAGCTCGGACGAACCAGGAAGCAATCCGTTAATCTAGAAGCGGTGTTGAGAAG
AT2G18960.1	CAACCATTGATGATCACCAAATCATAATCAACGGTCGAAATGAATGAAAAATAAAAGTCTGAAACGGTGGAGAGTTTCGTCGTTTTGAGTGGTTATAAAAAGAGAAGGCGTATATCTCCTCTGCAACAGAAGCTCGCTTTCTCTCTCTCTCTCTCGTGTGTGTGTGTGTGATCGAGTGGTGAAACGACAGAGAGGGGCGTCGTTTTGTTGATTTCTTCTGGGTGAAG
AT1G32230.2	AAGCAAATTTTTGGTTAGAGAAAGAGGAAAAAAACTCAGGAACCGCCGACTTAAGAATTTCTTCTTCATCATCTCTCCAATATCGCCGATTATATATAAATGACTCTTCGATTCTGTTTCTTCTTCGTCGTCATCGCCGGCTTAGGGTTTTCTCTATAAGCAAATCTTATCTTCTCCTTTTCCTCCGTTTTTTCTGGTCAGCTTTTGCTTTTAGATTACCCTTGTTGCCTGCGATCGATCTGAAAAAAGAGGAACTTTATCTTGCTGACGGCTGTTATAAAAAGACGTGGCATTTCTTCTCTGATTGTGTTTATTTTTATGACGGAGAAGATGAACACACTTGTAATCTATCAGACTCTAACTGTTACTGTTGGTGTTTTCTAATGCTGTCGGCAAGAC…
AT1G07470.1	GACCGCTCTTCTTCTATCGATCTCTGATCTCCTCTTCTCTCTGTCTTCTGAGTTCTGTCTACGCTTCGTCGCCGATCCCGGCCAGACTCCGTCTTACCGGCACAAACCCTAGATTCCCGGAGGACGAAATTCGTTTTTTCGCCGGAACTAAATTAAGGAGATTTGAGAGGCT
AT3G18773.1	CTGCTTTACAACTATCAAATACTAGTGTCGCCAAACCATCATAATAGAGATACAACTCAACAAATGTCCTCTTGATTATAATCAGAATTATATATTATTATATGATACAATACCTATCAAGTTTTGTTTTTGGTTGTAATCAAATTATTTCTAGGACGAAATGATTGTCCCTACAAAGCAATTGGTAAGGATATGGTAAGAGGCACAATCTCTCTTTATACACAAAGGAAGGACTCATGGGATTGGATAAGCTCTTTCTGGGTCCCTAATTCCTCATTTCATTTTCAGAGAAAGAAGTTTCCAAAACCAACATTTAGTGATCTCTATATATTATATTCCTATTCCCCACTAAGTATCATCAAAGCTATATATAAACACCACTTTGAATCACCCAAGGCA…
AT1G74950.1	AACCAGCGAAAAAAAAGTAATAAAGAGGTCCTCCATTTCTTCCTCGTGACAAAACGCACTTGGCAGAGAAAGATAAACAAGAACCCTAAGTTTTTTTATAAGATTCGAGAAAATTCAACAACTCAGGAAGGAAGATCCTTTTGCTCCAATTTCTCAATCGAAACGATTTCAATTTCGGTTTCAACG
AT5G01590.1	ACATCAGCCAATAAAGCCCTGAACCCTAATTTTCTTTTGGCTTTGGCTGGAGAACGACTGTATGTGTGTTCAACA
AT1G56010.2	ATTACTACTTAAACCAAGGGTCTTCCTCCTCGGACACACCCAAATGATCCCAATAATTATTCTTCTCTTTATCTCTCTTTTCCTCTTAACCATCCACTAATCAAACACTAAAACCTAGAAAAAAAAAGGATCAAATC
AT1G04250.1	AGACAGAGATATAATACAGACTCATCTCACTTTGTATTATTTGAGTGTTTTTATAAAACCATTTTTCCATCTTCCTCATCACCTTCCCAAGAAGAAGAACACCAAAGAAGAAGAAAGGTTAATA
AT3G52640.1	AACACGAAAAATCTCAGTCTTTGACTCAGACTCCCACCGCGTAATTCCGAGCTAGGTTTCCATTTCTCCGGCGAATCGGACCTCTCTCTCGCTCTCTCTTCCAATTTCCCCTTTTTTCGTTTCCCAGCGATGATTTGCAAGTAGCTTCCGCTAATAATCGCAACTCTCTGACGGATGCT
AT2G30520.1	ATCTCCTTCAATAGAGAACCAAAAAAA
AT4G19990.1
AT3G04120.1	CTCCACGTTCTTCTCTCTTTTAAATAACCTCTTCACGGAACCCTTCTCACTCACCTATCTCACTCTAAAATCTCTCTCTGCCAATCTCATCTTCAACCTCTCTCTAACTCTCGTTTTCGATTCTACA
AT1G33590.1	AATTCACCACC
AT5G48800.1	CATTTCCATCATCATCATCTCTCTCTCTCTCTCTGGTTTTGGAAAACTGCCTGAGAAAAAACCTAGCCATAACCATCTTCTTCTTCTTTCTCTTGTTCTTGAACATAATTCTGCTTC
AT5G02760.1	TATCTCATAATTCACAACCAGCACTGCTACTACTAGTTTATCATTATTCCATCAATTTATTCTATATAGAGTTCTTCTCTGTTTATATTACGATATTGCTCGAAGATTACATACCTGAGAAAG
AT3G04790.1	TCGATTTCATTTTATTTCTTCTCCAACCATTCTCAATCCTCTCTCTCCA
AT5G22000.3	TGAGAGGGAGGGAGGGAGAGAGAGTCAATAGAGACCACGCGCAGAGACAAAAGAGACCAAAAGAAAATTAAAGAGTCTTTGTCATTGTCTTCCTTCTTCTTCCTTTTTCTCTCCCCCCCCCCATTATCTTCGGCGAATCATGAATCTAGGGTTTTGTTTTCTCCCATAACCCTAGATTTTCTTCCATCAATCTTATATTTTTCTCATTTCTTCTTCTCCGTTTTAGCTCATCTCCCGATTCATCTCGATTTCC
AT4G39800.1	AGCACAAAACTCACACCCCAAAACCGATCCAAATTCCGAGAAAGACAACCAAATTTTCCTTTTCCTCTGCAAAA
AT1G10370.1	AAAAACGCTTCAACGTGTCAAAACATTACATTTCCACTCTCACATTCAGACGCACCAATCCTCTGTTTTGGATTTTGAAGAGAAA
AT3G10520.1	ATTGAATACCATATATATATAGATACACAGACATATAAACACACAAATATTCGTGTTTTTTTCAAACTGTGAGAGAAAAAGAAAGAGAGAAAGAG
AT3G22370.1	GCGTATAAAGACGACAAAGTAAACCAAAAAAAAAAAGAGTTCTCCTACAATTTTCCTAAATTCTTGGATTTGAGATTTCACTTTTTCCGATTTGAAACA
AT1G02360.1	CATCTTCTTACACCAAAACCATCAAGATCGATCCCTCTCTAAAA
AT2G35760.1	GTAGCAACACACTCTAAAAGCAACAAAGGATCCAACTAACAAACAACAAATCAGTGTTTTTGTTTCTATCAACAGTCTCTCTGAAAATCTCACAAAGTTTTCATCTTTTAATAAGAAATCAAGTTTACGGACAGAG
AT3G08730.1	AAGATACGGCCACGTGTATGAACCCCTGGATCTGCGATGCTGCTCTTAAATTCTCCTCTCGTCCTCATTTCCATCTTCGTCTCCTCCCTCAGCCATCCCCTCTGAGCTTATAAAACCTTCATGGCATTTGCGCACTTCTGCAGCATCCACTGTTTCCTTAAAATCGGGAAACAACAAGAGCTTCTTCTCCTTGTTATTGGATTGCCTTTTGCCAGCCTTTGTTTTAGTCAGTTTTCTCCTCATTAACTTCTGTCGGTACAGAATCTCTCTCCAGGCTGGTGAACTCTTGCAGCTTTCTCAGTGATTCTGTATCGATTTTTCCCGTGTAAATT
AT1G09480.1
AT3G01470.1	GAGACGCTCACATTGCAAAAACAAAACCAACAAGGAACTTGTCTCTCTCTCTGGCTCTCTTTCTCTTAACGTGATCATAACGTGATTCGAAAATTGGATATAGATAGGTTTCTTGTTGGATCTTGATCCCTCTGGAAAAGGAGGGGAGAATAGCAGTTCATGATGGGATTTTGTATCTGCCCGTTGGAGTCACCTGCGAGATTACTATGGAGTACAAGCTTCTTCCGCCATAAGATCATGATCTTCTAATCCTTCCTACTTCTTCCCATCTTTTTAATCATCTTCTCGCTATCTCTGCTTCCTCTTTCTCTCTGTTTCCTCTTTCTCAGAACTCAGAAGTAGTTGTTGTTTTATTTCTGTTGATCAAAA
AT5G22400.1	ATCAACAATCTAATCTTCGATCTTGAGCTCTATTTCCGGGTTTATACATTTCCTTCAATTCAAAACCTTTTCTTTCATTGACAAATGATTTGAACCAAAAAAGTTGTTTCCTTTGCCAAAATCTGAAGCGCC
AT3G06850.2	CTCGAACAGAAACAAACACACGGACCAACCGTTCATAACA
AT1G19570.1	AAAAATGGCCCACTGGTGGGTGGAGAATGGTAATAATTCAGTTTAAAAGCTAAGCCTTCTCACTGATTAACTCAATCATTCATCCGTCTCTGCAAACAAAGGAAGAAGAATCAAG
AT3G51870.1	TCTTATCTTCTTCTTCCCTCTCTACAAC
AT2G46590.2	CTCACAAACAAAGAAAAGGCAAAAAAAAAAAAAAAGTCCTCCAAAAACATTCTTCTCTTTGGCCTTTACTCAAAACCCACACACATCTCTCTTTCTCTCTCTCTGGCTTTCTCTTTGTCGGAAGTC
AT2G42790.1	AATTTCTTCGCTCCCTTTCTTCTTCTTCTCTCCTTCTTTGAATTTTGATTTTGGTTGA
AT5G13010.1	CTGAATCGCGTTAAAGCGTGTGTAACCTAACCGGCGGTGATCCTTTGTTCCGATCGTGTTGCTAACTTTCTCAGCTTCCAGATATCTCTCTCTCTGAGGAGATATCAAAGGTTGATCCAAAGAAGGTGTTTCACGTTGTTGAAATTGGATAATTCAGAAAAAAGCACCTGGAATCAATCACTCAAGAGGAGTTGAAGGAACCAAAGCCCTAATAAACTAGGGAAAGTAATCTATCCTCGCCGGAGTCGTTGTCTCGCCGATAAGGAACGAAGGACGAAGCTGTCTTCGATTTCCGGGATTGAAGATTCGGTTTTGAGCTCAAATCGTCGACTGAGTA
AT3G20770.1	ACAGAGAGACTCCACAAAGAAACGCAAATAAACAAAAGTCGCTTTCTAGCCACGTGATCTTTCGTCGACTTTTCTTCTTCTTCTTCTTCTTCCTCTTCCTCATCTCGTATCTCTAACTTTTGTCGAAGTTCTTTTGATGAAACTAGGGTTTATTATCTTCTCCTTCTTTTTCCCATCACCATAGAAAAGGCAGAGACCTTTTTCTTCATCATTTTTATTCTCCTTCTTCTTCTGCTGTTCATTTCTCCAGGTTACA
AT5G53140.1	TTGCCGCTTCTGTTCGGTGTCCTCTCTCTCTTTCACTACTCACCACCACTCTCTCTCTCTCTCCCTCCATCTCTCTTGGATTCTCTCTCAGATTCCATGGAAGCTCCAAAAAGCTGATTCGTTCAGCCAATTTTTCTTCACTCTCTCTCAGATTCGGATCCGTGGTCAGATCAACCACCGTGTGTTTTCCGATCCGATTCGATTCTTTTTTTGTCAGAGCTCTCAGATAAATACTAGGATTCCGTTTCCACCACAGATCCTTGATTTGATTTGGATTTATTTCTTCTTCTTTCTCTCTTCGAGTTTGATTCCACAAGATACCTTGTCCTGCATTGGAGAAACTAATTTAAGGTAAGGTTTGACTACTTAG
AT4G39100.1	AATCATACGCTCCTGAGATCCTCATGACTTGTTCTTACCGTACTCCGCGAGACATGCGATTGATGATTCTTGACTGTATTCATTGAGAAAAACTGTTCGCAAAAACCTTGAGCTTCATCATCGTCCATTACTCACCTTTCAGTTTCAG
AT2G27050.1	CTTCTTCCTCTTGTCTCTCTCTCTCTCTCTCTCTCTTTCATCTTCAAACTCTACAAACCCAGAAACCACCACACAGTAATTAATGTCTCTTTCTTTCTTCCCATGTGATCTTTAACAGACTTTTCTTCTTATTCTCCATCTCTGAAGTTGTGGGGATTCATCAAGACTTCCTTATCTGTTTCTTTTATAAAACAAGAGAGAGATACCACTTTTGGTGTTCTTTATTTGCAACTCTTTCAGGTTAAAGAAATCGATAGGCTCTGTTCTTGATTGTGGTGGAAGAGAC
AT5G41410.1	AAGCCACACAATCTCTTTTCTTCTCTCTCTCTCTGTTATATCTCTTCTGTTTAATTCTTTTATTCTTCTTCGTCTATCTTCTCCTATAATCTCTTCTCTCTCCCTCTTCACCTAAAGAATAAGAAGAAAAATAATTCACATCTTTATGCAAACTACTTTCTTGTAGGGTTTTAGGAGCTATCTCTATTGTCTTGGTTCTGATACAAAGTTTTGTAATTTTCATGGTATGAGAAGATTTGCCTTTCTATTTTGTTTATTGGTTCTTTTTAACTTTTTCTTGGAGATGGGTTCTTGTAGATCTTAATGAAACTTCTGTTTTTGTCCCAAAAAGAGTTTTCTTTTTTCTTCTCTTCTTTTTGGGTTTTCAATTCTTGAGAGAC
AT5G66880.1	ATTCGTTCTCTTCTTGAAGATATTTTTCCATTTATTTTCTCGAATCTTCTTCTTCTTCCTAGATTCCAGCGACTTAACAACAACAACAACAACATATTCTCTGCTGGGTATTAGATTCGAATTTCTCTTTTTGTGATCAGAA
AT4G04890.1	GCGCTCATCAATAACTCCTTTTAAATTTCTTATTGCAACTCCACCTGTTCTTTTCCTTCCTCTCTTGTCCTCTTCTCCTTCTTCTTCTTCAACAACAAACTTCCATTGTTCTTAATACCTAGCTAGCTCTTCCCCGGTTTGAGATTATCCCAAAATAACACCGGTTCTCGGGTAACCGGTCGGTTTTTCCGGAGCAACCAACCCTTTTACTTCTCTTTATCATTGTCTCAGATCTTCTGTTCTTCAAAGGCAAAAATGGGCATAAACCAAAGATCATTGTGAATTAGGGTTTCACTGTGTCTCCAAAATGGAAGATATACTTGGAGAAGAAAATCAAATCACGAAAATATATTGATCAGTGCCTTGAAGGAAACCAAAGTTGACAACTCCAAAAATCCA…
AT1G77000.1	AATCCTTATTTCCTTACATTTGTCGTCTTTTGATGTCATAGACTCAGAGATATTTATTTATCTTCTTTCTCTCTCATTTCTCATTCTCATATTTACTTTTGATCTCGTGGTGTTAGAATCAAAGAAACCGCTTCAAGG
AT5G57170.1	AATTTCAATTTTAAAGATAAAAGTAAATGAACTGGTAAGCCACTGGTTTTGGTTCTGCTCTTACCGTTATCCCAACTTCCATATCCAAACTGAAAGACACTGGTTTTGGTTTTGTCGGGAAAAGGAGAAACTTCAAAAAG
AT2G46680.1	ATGCTAAGGAGCCCTCCCAAAAAAGAACAACAAATCACATTTTTATATAACTGTTAACATAATAATCTCAGCCTCATCAACACACATATATAGATAGCCAACATCACACAAACATAGAGATTCCAAAAAATAAAAATAAAGAAAACATAAATCCTCTGAGGAAAAATTCCGATGAG
AT5G63610.1	CTAGTTTCCATTCTCAGCGTCGGCTGCTTGGAACGTCACCGTTTTCTGGAAAACGCAATCTTCTCCCTTCCGTGACGTCTCACCGGAATTTTCTCGCTTTTGTCTACTCTCCTCCATCTCCGAGGTTCTCCAAGCTCAGCTCCTCTTCCCATCATTCATCCGACCGCCTTATCCGGAGAACTACAAAGAGGAAACCAAGATTGTTTTGTTTTGTTAGACTCTACCCCTTTTCCGATTCACATGGTAAGGACATTGAGGTAGAGAATAATACTAAAAAGCA
AT2G45290.1	GCAGAGAAGCTTTCTCTTCTATTTTCTCTCTCTCAGTTAACCAGAGAGAGCATCA
AT1G06460.1	ATCTTTTAATCTTCAAGCAGATATTTTCGAATCCAGCGCGCGAAGTTAAAGCCACTCATTTGTTTCATCGATCCTACTTCCTCCTGTGTCACTGCAATCACTCGCTCGTCCTTTTCTCTATTTCTTCACCGATCGAATCAATCAGAG
AT5G20570.1	TCTCTCTACAACAAAATCAGCGACAGCTCAAACGTTGATATTTTTCTCCGGCTTTTCTAGGGTTTAAATTTTCTTTCCGATCAGAGATTA
AT3G54890.1	ACACGTGGCCCAATGAAAAAGCCACGCAGGCTCTGTATAGCCAATTGCAATCTGGTTTTAGATTCTCATCTCACAAATCTTACTTATACGATCAGTCTCCCACATTCACACTTCCACCAAACACCTCTCGTCCACATCTTTCTCCTTTGGTGGCAAACACAACGACAGATAGAGAGAAACG
AT1G64060.1	ATGCATAAACTAGAATGACCAACAAAGATACTCTCAAAGTCTCACTTGTCTAAAAAACAGATAAAAATCATTTCCAATTTTGAGAAAAGGAAAAAAAACAACTCCAATAATACTTTTTGATTTTCTTTTCGTTGCATTAAAATAAATGTGGCAAAAATCCAATAATATTACTATTATAAGTTAAAAAAACTCAAAAAAAAAAAAAAGTATATTCCGTCAACTTTTTCTCAGTCCGGTTCAATCATCTCCATCATCGTTGATCTCTCTCTCTCCGTCAACGTTCTCTCTATAAAGCAGAGAGTTTCACAGCGCGTGAAAAATGGCTTTTCCCACTTAGCCACAACGACGCGTTTCAATTCTCCATCTCTCCCTCTCTCTCTCTCTTTCTTCAAAGATTCC…
AT2G40750.1	GAAAAAATCTATTTTCTTCTCTTTCCACTATATTACAACATTTCTTCATTCTCAAATCATCATACTAAAAACCTAAAAAAAGTTACATATTCATTGTATCTTTGTGAGAAAAAA
AT2G30950.1	CACTATTCTCCTCTCTTTCTCTCCATCCTCCATATTTGCAGAGCTCGAGATTCTCCTTCCCTATACAACTCTCATCTGTAATCGATACAG
AT1G01710.1	CATAAACCGGAGCTGGTAGTTGATACAATTGATTTACCTTGCCAGGTGGGAGGAAACCACATTTTCTCACACCTAATCATCATCATCCAACCGGCGATTTCTTCCGACTAGCCGAATCCGCC
AT2G22830.1
AT3G51730.1	AATTGCATATTCGAAGATAATAGCCACATGTATGAGATGACGTGGTTGGATAATAGCTTGTAGTGTTAAAATACCTCATTTGACCTTTCGACATTCATACGCAATCGACTCATTCCACGGATCTGCTTACTCATTGATTCTCGATAAATTGTTCTTCTCCCACAGACACCAGATTCTACCAATCATTTGCTCGAAAAGGAATC
AT3G22104.1	AGTTCTCATCTCTCTCTCTTCCTCTCTATAACAGTGAACAGAGTGGTGTTTGCTTGGACACGCCTTTGTTGCTTTGCTTTGGTCTCTTTCCTTTTTTATTTACTCTCAAAACTTTCATTTTTCGTTTTGTTTATCAATGAACAAAATACAAACCCACCACCACTACTAATTTGTGGGTGCTTCTCTAATTGACTTGACAGACATCATAAGAGAAGACTTATATAGAATCTGACAATCACAAAACCAACAAAAGTTTCTTGCTTCTTTGCTCTTTGTCTTCTTTCTCTTCTCAGCATAAATCCACACCTCTCTCTCTACTGTTACTCACCTCTTTCACCACATTTCTTTTCTCTTTTGGGGGAAGAATCAAGAAAGAAAGAGAGCTAGAATCTAGTTCTA…
AT2G24280.1	TGAGGCTTTGCTCCCAGAAGTGCCAATGGTCTAGCCGTTCTCACTTTCCGGTGGAAGCGAAGCCAATGATCTCAAACTATCTCATCAAACGAGTCACATTCGCGCAATGATGATCTCTTTAGCGCTCTTTCTATCATTTTCCCCTGTTTTTGTCTGCTCCTTCTTCTTCTTCTTCTTCTTTGAGGCTATTTGATGATACATTCGAAGTCAACTGAACAGAAGTTGATGTCGCTCTGTTTTTTGGCGGGGCTACAAAATTTGTACACATTGAAGAGAGGTCTTCTCTTCTTTGCTACCTTTTTTTGTTAGCAGCCATGGCTGAGTGAATATTCTTCCACCTGTCTGAGAGAAGGGTATTCTGATTTGCTCAATAATACTTATATGTTTTTAATTTTGATT…
AT5G53760.2	ATCTCTGCACATGAAGTTATGAACTAAGTGAGACCAGAAGAACTTCTTTCGATCGATTTCTACAGTGATTCTGTTTGCTCAAGACTACAACTTTGTTTGCTCCGGTGATCGGCTCCGGTGGATTGAAATTTCAAAGCTTTTCCTAATTTCTTGGAGTCTACAGATTTCAAAGTTTCTGGGTTACTACCAAAGTAGAATCTCAGTTTTTGTCTAAGCTAATCAGATTTCTGCGATTCTGATTGTTAACTAATCCAAGAACGATCGATGGGGGTTTAAAGTTGAATTTGGGTCTAGAGGAGGAACTTGTTTTGTTTTTGTGAAGAATCAGACTTTAAAAGAA
AT4G25640.1	ACAAACCTTGACTCAGAGAGGCAGAGAGAGAGAGAGAGAGAGATATAGAAGAGAAGTGAGTGGCGTTTGGTTAATCATTTTCAGAAG
AT5G67560.1	GACCTACATAAATATAGACGGTTCAGATTTACTGAGCCATTTTGTAACTTTAATTCGCCGGCTCTCTTGCCGTGTTTTCGATTTTGACAAACGAAAAAAAAATCTTCAATGAGATAACAATAATATCAGCAGCGGAACAAGGATTGAGAAAAGGAACCTTTCCCTTTTAATAAGCCGATATAGATCCTTGGAGGAGAATTTGTAGCAGACCGATCTCTGTCTGTTGTCTCTGTTTCTACGAATCTCTGTGTTTGTCGGAAATCGTAAATT
AT1G69870.1	ACTACACCCAAAAAAGCTTCTAACAAAGAGAAAGTGTCTGTATGTTGTGCCCACTCTCTACATTTATCAATCACTTCATGTGTGTTACCTTGATTGCAAAAAAGTGAGAATATATTCTCACAACATTAAATCCACCCCGAAATCGAAGTGAGTATATCACGAGTGTAGTAATATCTTAGAG
AT1G48270.1	AAATCATTGGGCTGGGCCTAAAGAAGTGCACTACGAGGAGTCCGGTTCAAAAGACACGACTTGACCCGACCGATCCGACCCGGGTAAGAGGTTAGCCCACCACGCAACGTCCGTCGGGGAAGATACCACGCGACGGAAACGACGAACACGAACAGCGGAAATCGTCAATTCAATCTCTCAGATCAGTTTTGGAATCACATATAACA
AT4G38960.2	GAAGGTGAGATTCATTGTTCCGAATAGAGTGAGAAAAAGACTTATAAGATTGAAAAAGCAAGATGCGGATTTTGTGCGATGCTTGCGAGAACGCAGCCGCAATCATCTTTTGCGCCGCCGATGAAGCTGCCCTTTGTCGCCCCTGCGATGAAAAAGGAACGTTTTGTCTCCAGAGTTTGCATTTAGTAGTATTAACTTCTGGAGAAGAAAATAATCGATTTTCTGCTCTTTGCGCTTAATCCTTACTTCAGTTAGATGACTCTTAAGGGTTCAT
AT2G41250.1	ATAATCCCCAGACGAAGACGAAGCCGAAGATAACGGAACAATCAAATCAATCATACAGAAGCAGCTA
AT2G42600.1	AGAAAATTTTCGCTTCTTATATTTTTTTAAAAAGAAAAACCAAAAAATCCTTTGAAACTTTTTTAGCCTGTCGCTTCTCTTTCCATCGTCTTCCTCGTGAACGAAACTTCTCGATCTTCTTTTCTTTTTTTTCACCTGTTTTTCGGTATCACGAGAATACTACACTTCCCACTCCACTTTATCGGATATATTTCCTTGATTTTCTCCGATTGTGGTCAATCTGGAAAATTATTGAGAATCTCTCCCTCACTTAACCAAAAGCGTTTTTAATCAGATAGAGAGAGAGGAAAAAGCATCAACCAAACC
AT3G15540.1	AAGAGAAGTGTAGGAGAAGAAAGTTCTCATTTCATAATTGTATCAAATTGTGAGAGGAAAAAAAGAAGTTCAAGAA
AT5G22510.1	TGTTTCGAAAGCAAGGGTTTTTGGACCAGTCGTCACTTTACCGGATTTTTGTTTTGGTGCTCGACGACTCTGATTCGAAATCTCTCTCTCTCGGAAAAGCTGAATCTGGATCATCAAAGTATCATTTTAAAGTTTGATCATTTCTTCTTTGGGTATATAGGGTAGTATTCAAA
AT2G21050.1	ACTCTCACAAGTAGCTATCAAAAACAAAGCAAAGAGAGTTAAGCTTCTCTCATCATCTTGCCTTGAAAAACTACTTCCGTGTCTCCCTCTCTGTCTACACAACACTCTTCTCTATTTTCTTTCTTTCTCTCTATATATATTCATATCTCTTCTCCATTCTCTCTTACTTCAAAATTCATCACAAAGAGAGATAAGAGAG
AT5G63860.1	CCGCTTTCTCTCTCTGTCTTTCCTTGTTCAACCCTCGAGAGATTACGGATAGTGAAAGAGAAGCTACAAAATTTCCCAATTTATCAAAAAATAGAAATTTCTTACTTTTTTCAAAATTCATTTCTCCCCAAAAAAAATATCTTGTGAAAACTGCAACTGTGATCC
AT1G51680.1	AGGCCAAAGCCTAAAATTCACACAACCAAAAAAACCAACCTTTTTTTTCCACCTAAATCTTTGAATATCACAATATTTACTATTTACA
AT5G56010.1	GTATCAATCAACACTTCTCTGCTCTCTAAAGAAAATTTTGCTCTCTTTATCTCTCGATTTGATTCATAAACCCTAGCTCTTAGATTTTTTTTCCGATCAACGAGA
AT2G38400.1	TTACCATCGAAACAGTGTCGTCGTAGTCTCTCTCTCTCTCCGCAAAATATCATCGGAGAAAAGAAACAGAGACACGAAACAGAGAAAACC
AT4G31860.1	AGGCAAAACAAAACAGACTTTTTCTCTTCTTCTTCTTTTTGGGGCTACGACAATCTGAATTTGATCCCAAATCAAAACTTTCTTCTTCTTCGTCTTCCTCTAATCAAAACTGTCTCCTACCAAAGGTCTTTCCTTTCTCCAGCCAGATATGTGAGGAAACCAAGCTTCTCGTACAACTTCATCACCTACTTCCTTTTGACGTTTTCAAATCTTGAGAGAG
AT1G51340.2	AAGAAGCTTCAGTAACATCTCTTA
AT5G22010.1	GGCGACCGTTTCTTCTTCTTCTTCTTCGCCTAAATCTCGCTTGTAGCCGGAAAATTCGCCGGAGGAGAATCAAGGCATTGTGCTCTTTGGTTTGTAGTCGAATTCTCGAGACGGGCAA
AT4G00860.1	AAGTTTGACGAGAAACGTAAATCGCTATTTCTTCTATTCCTCCCTAAAAATCTACCAACGAGATTCTTCTCGAAAATTTCCTGCGCCTCTCCGTGTCTGTGAAATCGATTCAGGTTAAGG
AT5G20990.1	GACAATCTAATAGGGTCATATCTAATCCGATTGCTAAACAAGGCCATCGTCTCTCTCTATCAATCAGCGACGGAAATAA
AT4G24990.1	AGAAGTGACGACGAAAAGAAAGGGGAAAAAAAAAAGGAAGGAAAAAAGTGAAAACCGTCGGCTTGAGAAGGAACTTTGATATTTGGTGACTCTTGAAAAAAGCAAGCTCTTTCTTCTTCCTTCTTTCGCTTTTTTCACACCTCAAAATCAAAGATCCGAAACACGATTTCGGAGGAAGCTTCGATTCTACCTATTTTCAGATCTGAAATAGTTGTGTTTGAGAAGCGGGATTGGTGATCGGAGCTGGAATTTGGTTGGTAATCGGAGGTCAGAGAGAAGTCAACGGAT
AT2G42620.1	ATCTCCTCTCTTGTAGATTTGCCGCTTCTC
AT1G08970.2	TCTTTCTAAATTCCTCCTCATTGTTAAAGTCGAAAAAAGGGTAAAGCAGCAAAACCCTAATAAAATCACAACAAATTAACACAAAAAAACCAGATCTTAAAACTCTCTCTACCCACCAAGAGGATCAACCAGTCTCTTCCCCTTCAGATTCTCCTTTCCACAGTGA
AT1G74710.1	ACCAAAAAAAAACAGAAAGAGCAATCTCTCTATACTACAAACACCAAAGTTTAAAATTAAACAAAATCTTCAAGAAACACTTTACGAATTTCTGCA
AT4G35090.1	ATTTATAAATAAGGCAAGTGAATATAAAATAGTGCCTCATCATCATCAGTACCATCTCCTCGTTTTGATAAAAATCTCTGAATCTCTCCAAGCTCTCTTCTCATCAAACC
AT1G73180.1	AGAGTATTCAAAAGGCTGATGAAATTTAAGTTAGGGTATCTCTTTATACGGTTCAGAGCTTAAGCCGGCCACTACAGCGACCGACTTCTCTCGCCGTCGATTACCGGATCGTCTCCGTTATTGCGTGCTTCATTTAGGTGTATCAAGTAAGCA
AT3G23050.1	TATATTATTATTGCCCCTTCCTCTCCTTTCTTCTTCCCCTCTTACCTTTTCAGAGAGAGAAACAATATTTCTAATCTATTACAAGTAAC
AT3G16640.1	ACCAAACTTAGGACCTCACTTCAGAATCCCCTCGTCGCTGCGTCTCTCTCCCGCAACCTTCGATTTTCGTTTATTCGCATCCATCGGAGAGAGAAAACAATCAATAAGCGACC
AT1G07040.1	ACCTGTAGTTTCTTCTTCTGAAAATCAGCAACAAACTACAAATCATCCAATGATAGAATTTCAGCTTTAATTATCAAACAAATTAAAGATAACCCCATTGATAATATCGCCACGTCTCATCGGATGAAATAGTACTATCTGACACGACACGAATCTCTTATGAGAGAAACAGAAGAGCACGGAATCTCCATAAATCAAAATACATGATCGGAGCTTTCTCACTATCAAAAGCTTTCCGGCGACAAAACCAACCATCTCCTCCTTATCTCCACC
AT1G08570.2	CGATTATAAATTTTCTCGTGAAGCTAATTTTTCCTGAGAAAGAAAGCGAAACTTCGCTGGCGACTAAAGATTGCTGAGAAGACACGTCGTCTCTGTGAGAACTTTTTCTTTTTCTTCTGGTATATTCTGGAGACAGATATTGTTTTTTCTTCTGATTAGAGAATAAT
AT2G02930.1	TCACTATTTTACTTGTGTGTTATTTCATCACCTTCACCTTCAACATCAAACATCACATCTCTTTCTCTTTTATCTCTTTTTCTCGGTCTTCAAAGAGTTTCTTAGTTACCAAATCA
AT3G06380.1	ATCCTTATCCTATCAGCGAATAATAGAAGAAAAAGTACAAATTCTCTAATAAAGCGGTAAAAGCGTTTAAGAAGATGAAGAAGAAAAAGGAAACGCCTCCAAATCACCATTATTGTCCGAATCTTCTTCGCGTCTCTCACCAACACCACTTCTCCTACCTTCTTCTTCACACCAAATGATTCTCTCGTATAATATTCATCAAACCCAGATCATGTTTTCATCATCAATCATCTCTTAAACTCCTCTATAGATCTCACCGC
AT4G26640.2	TATCGTTCTTTCATCTTTCACTACAATCTTCACTAACGCAGAGACCAAAATCTCTCTCATTTCGCCATAGCTGAGAGCTTCTTCTACTTTCCCTTAGCTTCTTTTTTCCTTCATTTTTGTTCTACCCTTGCGAATCTCTGAA
AT4G02150.1	TATCACTCTCTCATTAATCGAACTTGGCGTGTTTAAATAATCTTCCGATCGTTAATTCTCTTCCGATTTCGATTCGATTTTAGCGGCG
AT4G37650.1	GCAATATACACAACAAAGTATTAAATCTTAGATATTGTGGGTCTCCCTTTCTTCTATTCATTTTCTTATTCATTAAAAAAAAAAA
AT3G56090.1	CTCACCACAAAACCCTTTCTCCTCCAATTTCGTCGCACACAGGAAAACAAA
AT1G54060.1	TATATTCAATATTCCTAACGAAAAAATGGCCAAAGCATAAATACCTTATAGCGATATTTGAGTATTTACCATAAAACCATTCGAATACTGTCACGGTTCTAAATTTCTAATATTGTTCTTTTGTTATTAAAGGAAAGAGTGAAGGGTGTTTTCGTCATTTAACATATCCATCGGGTCAATAACGGAGATTACCTATCCGGTGACCTTATCCCCTCGCCGGTGAGCGAATCTCAGATCCAAAATTTTGCAAAATCCTCAGATCGTCTTACCTTCTCCGAATCGATCGATTTTTC
AT1G78200.2	AAACCAGAATTATTAAATTTGATTTCAGTGGATATAAATTTCTCTCAAGAAAACGACATTAACGAAGGAGAGCCAAAGCTTCGTCGTTGATCATTCCTCCGTAGTTGCGGAATTGAACCCAACTTAGGAATCAA
AT5G61590.1	TTCAAACACCACTTGCAGTTTTTCTTATTCTCCTGTCTTGTCTAAAGAAAAAAGAGAGAGGAAGAA
AT2G47770.1	CACGTGTCCACACTTTTTCACAAAGTTATCTAAAAACAAAAAACAATTAATTAGCATTCGACGTGTACATATCACTCGCCACGTGTACAAGAGCCTTGGCCTTTTTGCTTCTTCTTCTTGTCTATTAATATCATCTCCTGATTATACTCTCTTTTGACCAAGCTGCTTCTTCTCCATCTATCCAACATCTCAAATCTCAGTAATCTTGTTCCTTCGATTCTGTTTTGGACGTTTGTA
AT4G03210.1	TTCATTGAGTCAAGTGCTCGAGACTGTAGAGTGAAGTTTGATTTATTTAGAGAGATAAGTTAAAAAAAAA
AT3G17100.2	AGTAATTTGTTTTTGGTTACATGTGTATAAAAATGCGATTCTTTGCTTCATTCCTCTTTGTTAAAATAAAATAAAATAAAAATAAAAGGAAGAAGAAGAAGAAGAAAGGATTCGTCTTCCTTCTTCCACACCCTTTCTGACACCTCATCTCCCCTCCCACCTTCTCCGTCCCGTTCCGTTTCTCCATCAGATCCTCGATTCCGATCCAACAGTTCGAATTCAGTTTCCGATTCTGATCTGATCGAACCAATACTCACTGAGATTTGATCGGCGATT
AT3G19860.2	ATTGAAAAA
AT5G47390.1	AAATAAAAAAAAAAATCCGGCCAGATAAATCGAATTTATGTAATAAATCCGACCAGATAAACTGATATTATTGTCTTTCTTCCGCTCCTTTGTCTCTCTATCTCTTTCTCACAATTAGATTCTGTGCTTCTTCTGCGATCAACTAAGATCCGATCCGCGAGCGTTTCAGACTTCGATCAGATCCGATTAAGAGAAGCAAATCGGGTCGGGT
AT1G58110.2	TCACCCTTCTCTTAGTCAATAGAGATTCTTCTTCTCCTTCAACGATAAGACAGAGAAGATCTCCGGTGGAAGAAACAAGCCGGAGTTCTCATTTTCAGCTTCTGTTTTCTGAAATTTCTCCGATTTGGATCTGTCTCCAACTGGCAAGGGTGACA
AT5G04720.1	ACTTATCTCTCTCTCTTTTTCTCATCGGCCTTTGCC
AT3G27000.1	ATGTTTTCTCGATCGCGACCAAACAAGTAGAGAAGAGTGATTCTTCGCTTCGATTCAAAGACAGGTTTTTTCTTTTGTTCCCTGAGAGATCGAATCGAAGAAATCGAAATTTTTGTACTTCGATAAAAATCTGTAGTCTCTATAGAAATCGGAGAAG
AT2G32410.1	CTCTCTCTCTCTCTCTCTCTCTCTCTCTGCGTCTTTCTCTTTCTCTCTGTCTGAAGTTGAGAACACGAACCACTGAAAAACCCGCGAAAGACTCGAGCACGAACCAACA
AT1G67920.1	CTCTTTGTATAATATATGATCTGAAAAAGAAAAAAAAACTCTTTAGCTGTTTATATTTAGAGTTGAGACTAATTCGGCGTTGCGCACCAACCTAACTTCGGTTCTACTTCACACACAAAACTCGTGTCGTCTCTTGTTATAAAGGGTCTCTTTGTTTCAGTGTCTTTGGTCTCGTGTTTGTGTAGAG
AT2G30250.1	AGTTTTATCCTCTTTTTCATTTCAAGATCAATTTCATAAAAAAGTTTCCTTTTTTAGCGAATCCTCTGTTTTAGAAATCTTAAAGTTGTCTCCTTTATTAAAGACCATC
AT3G16470.2	ATTCCATCTTCATCTCCATTTCTCACACTCAAAGGTGTTTCTTCCTTCCCTTTAATGTTAAGAAGAAAAG
AT2G30020.1	CGAAATCGAAATCAAAATATAGAAACG
AT5G35620.1	CTCTCTGTCCCTCTCTCGTAACCAAAAGCCGTCTCAGAAGAAAACTCAACTGCGAAGAAT
AT3G10760.1	CCTCTTCCTCTTCAAGCCACAAAGACTCATAAAAATCCAACCTTTTTCTCATTTCCTCTGTTAAATTTTTCCTGAAAAGTTTATTCCTTTTTCTACAGATCGAATTTCGTAGTTCTCACCTCACTGAATCTGTTACTTTCTCTATAATCTAAATCTTCAAAAATGTTTCTGGTTTTGTGAAATCAACACTTAAAAACTCGAGCTTTTACCTCCTCTGTTTTTTCAAAGATAAAA
AT5G39660.2	AAAGACAAAAAAGCATTCCCAATTAACAAATCTAGAAATCAAAACTCAGACAACCACCGATAACAAGACAGTCGTTTCTCTCTCTCTTTTAAACAAATAAAAATTGGAACTTTTTTCCTCTGTCTTCTCAAAAAGTTTCCGCTTTTTGCTCGCTGGAGAAGAAAGAAAGAAAGAAGTGAAAAGGAATCATTACC
AT3G54010.1	TTTACTAGACTTTTCACAATTCAACACAGTTGTTGTTGGTTGAGCTACCCAGCCAGTATCAAGAGAGGAAGGTAGAGAGGAGTGAGAGAGAGCTTTGGGATCGATTTCATGTCGTAGATCTTTCACTCTGGGTTTGCGTTCCACAAAATCCTAATTCGCGGAACTCTGGATTTGATCGGCG
AT3G45780.2	CCGATTCATATACACACACATGCGTGTGGTATCTATGTCTATCCATTAAACTAATTATATATAAACTTATTTTCTGGCCACAATTTTTGTTTCGTGTATAGAGAGAGCTCAAAG
AT3G50820.1	ATTTTCAAAACTTATCCGACCTTATCTTAGCGAAACAAAATCTCTCCTCTGATTATTACTACTCAACTTCGCATTATCACTCAAACAAACATATTGACATCTGAGTCTTGTCATC
AT5G43450.1	AAATTGAATCTTCCTCTTCTTCTTGAGTCTTCAGAACAACAACAAAAAACAGAATCTTGAAAGAAAGAAAAAAAGAAAAAAAC
AT4G27800.1	AGATATTTTTTTACGAAAATCCACGGCCACTAACCGTAAAGGACACTCTTTTGATTTTTCTCTTCTTCTACTTAACTCGCTTTGCCTGACTCACTGAGTC
AT1G78080.1	ATCGGTGAGGTTGAGAGTAATTCACTACACACACACAAAAAATAAATTGAGTGCCTCCCCCAAAAACAAAATTGGTAGATAACGAGCAATTGTTTTTTTTCAGATTTGATCCTGAATTTTTACATTTTTTTTTTTGCAATCTCCCCCTAATCTGTTGTTTCTCGCTTCTTCTTCTGTTAATCATCTGTCTTTCAAAAAGAAAGAAAAAAGAAAAATTCGATTTCTGGGTTTGTTTTTGTCATACAGAAAAAAATCAAGCTTATGAATTTGTGTTTAATTTTTTGTTTTAATTTGAAAGGCAGGTTTTTTCAGAACGAGATCGTTTTTTCAAATTTCTTCTGATTTTACCTCTTTTTTTCTTCTTAGATTTTAGTGAATCGAGGGTGAAATTTTTGATTC…
AT5G60120.1	GGCGATAGCTATTTTGTCTCTTCAAATCCCCATAGACCAATACTCAACTCTTCATCTCCATGTCTCCTCAATCTCATTTCTCTCCTTAGTGATTGAGCTTTTTCCTTCTTTCTCTTTGGTTATTATTCCTTCTCCTCCTCCGTCGTGTTTTTGATTGATTTCAGAATCTAAATCTCCGTTTGATTTCTCCATACTCGTGCTGATTTTCACCTATGTAATGTGATTTATGAGCTCTGTTTATTTCAAATCGACGGCGATCGTTGAATTTATTGATCAATGTGTAAGTAAGAGCTTGAAGAAATAGTTTTTGTTGTTGTTGTGAAAGCTCAGAGTTTTGTTTGCTTTTTTGTTGACTTTTTTGAGATTG
AT3G18440.1	ATAAAAAATATCTTCACCATTCTTTTTTCAAACAAAGCTTAATTCTCTTTGAGAATCCGTCTAGTA
AT5G05660.1	AAT
AT4G27820.1
AT5G13740.1	AACCACATTTGGATGGATTGGTGAAAAACAAAATTGCGGGTGGAGGAGGTCCGTGAACATGTGACGAGATTAAAATGACACTTGGGTGACCACCTTTTTGGCCCTCTTTAGCTCCAAGGCTATATATATATATATGCATACATCCATCCATTTGTACATATATACGTGACTCATCGTCTTTTTCACTCCCACACGTTCTGCTCCAGCGATACTGTGAGAGAATCTCTGTGTGGTTCTGAATTCTTAGGCTGGAATTGAATTCTGAA
AT3G44290.1	GAGCAAAGCACTCGATCATCGCCTTCTTTTGTACTATATTGTATTGTCTTCTTCACGAGTCTTGTTCCGATTCCCGAGACAGAACATTTTTATTTTTTTTGACTCCTCAAGTTTATCAGAAGCCAAAGGATCGGAAAGACTCTCTTTGCATCATCTCTACCCTT
AT3G21770.1	ATCCTGTCTCTCTTCAGTGACACAAACCCAAAGAAAAGTAGTGAGAAACAAAATCGAGGTAACTACTAG
AT5G62670.1	GAGTGTGTTAGCTTCCCATACTGCCACTAACCTTTAGCGGTTTTCTCATCTTCTCTACTCTTCTTTCTCTTTTCTGAGAAACCCAAAAGACAAAAACGAAGAAGAAGATTAGGAAATCATCTTGAGAAACAGGAGGTAGCAGGAGAAT
AT5G03730.1	AGAGAGAGAGAGAGAGAGAGAGAGAGAGAGAGACTTTTTTAAAAAGTACAAAAAAAAAATGAAAAACTAGAGAGAGAAACAAGTGGCTAGCTAGCTCGCCAAACTTCTTCAACAATGGCGGTTTCCTAGGGTTTGATGTTTATATGATCGGGAAACTCTCTCATCTAGATCGCGATAACTCTCTTTTCC
AT1G50020.1	CTAAAACTATAAAACACAGCTTCCTTCTTCTCCTATATATTCATCGGCGACGCCTTGATCATGATTCTTTCCGGAAACTGATAAGAGGAACAAAA
AT3G28910.1	GAGAGACCCAAGAGTCCAAGACCAAGAGGGGTCAGCAAATTTCTCTTTCTCCTTTTATATATATATATAGAAGAAGAAGTGGACATAGACCTTTGTCGCCAAGCTTAACCATTAGATCCATTTCAGAGCTAAGCGTACTAATTAGTGTACTAAGGGTAGTGTGACTCATTACCACCTAAAGTAGTTTCAATTTTCTTCTATTTTTCTTGGCAAAGAGTTATAGTGGGAAACAAAGGGAGTGGTTAATAAAGAATTAATTAGTTAATTAAGGGAGTTCAAGATCATA
AT5G01930.1	GAGGAATCTGTTCTCATCCATAAACCAACGAAAA
AT1G07530.1	AGAGAGAGTAAAAACAATTAATTAGTTCTTATCTTTCATCTGCTTCATCATCTTCTTTCTAGTCTCTCTCTCTCTCTTCACCGCGTACACAGTAACACAGACCCTTTTTCCCTCTTACTCAAGGTTCTTCTTTGTCATCTTGTTGCCGAATCCACAAAGAGGAGAATAAAGATTCGACCTTTATTAGATATTAACGACTCTGGATTTTTGGGTTTTTGGAGTTGGATCCAC
AT3G61820.1	GAGCTTCATTTTGCCTTTGTATACTTTTGAGTAGATAGATAGACAGACTATAGTCTATATAAGATCCATGTGACAATAGTTAAAATCCTCATATTTTCATTTCCA
AT5G67590.1	AATCTACAGAAGTAGAAGAAACCAAAGCGAAATCAAAAAGCTCAGCAATTTTCCAGATTTCTCTAATTGACG
AT2G31380.1	CCAAAATCCTCTTAAAATCTCATAAAGCCCTTCTTATCTTCTTCTCTTCTCCTCAACTTGAATACACAGAAACAAAACTGCTTTTGTCTCTCAAGTCATTTGTCTTATAAAAAGGTTCTGTTCTTGAACAAGGGAAAGAAACAAAAGGCTGATAACTCCTGTTTTGTAGATTCCTCTGATATTCAGATTCTTACTTCTCAGGAAAACCCTAAAGAAAATTTCTGTTTTTTTTTGAGAAAT
AT1G20030.1	AGAGCGTTCAGATTTCTCTTCAACATAATCATGGCATTGACCTTCTTCTTCTTGTTATCGAATTTGTTCTTCTCCGGTAAGAATCTGCCTGATCTCACATATTTAAAGACTCTAATTATTTTTAAATTTCTTCATTTTTTTCAATCTTAGGAGTT
AT1G20030.1	AGAGCGTTCAGATTTCTCTTCAACATAATCATGGCATTGACCTTCTTCTTCTTGTTATCGAATTTGTTCTTCTCCGGTAAGAATCTGCCTGATCTCACATATTTAAAGACTCTAATTATTTTTAAATTTCTTCATTTTTTTCAATCTTAGGAGTT
AT2G17520.1	GTTAAGAAGATTCAAAAGGAGAACGCGTTAGACACACTAAGGGTGGGGGCAAGGGAGGAGAAACTCGCCGGACAGAGACGGAGATCCCTAAACCGCAGCCTCAGACTAAAGCTTCGCATCTTATCTCCGATCCATCGTTGACTTCACTCTTAGCTGATCATCATCATCATCTCTATCTCTGTTCGGATTCTCCATAATTGATCCGGACC
AT5G20700.1	GTGGAGGTTTACAAACACCACCAATCTTCTCTCTTCTTCTTCTTTTATGTTTCTTCTTTTTGTTTTTGTTTTTTCGATTTAATCTGATCATCAAAACTCTGCTCTCTCAAGATC
AT5G25220.1	GGTGATAATTGAAACATATGAAACAATCGTCGTCATAGAAGCAGCAGAGATTCACCTTCTTTCTTTATCTTTCCCTCTCAGAAACAGGAAACAAAATTCAAAAAGAACAAAAAAAAAAAGGTCAAACCAAAACG
AT2G15970.1	ACCATCTATCTACTCTTTACTCTCTTCTCTTCTCACATCAATTATTCATAGTTCTCTCTTCTCCGGCAAGAAAAG
AT3G09440.1	GGAAAAAAGAAAACAAACCTAGCCGCAATTCACAATTCCTCTTTCACAATCTTTCTTTCGATTTTTTAGCTTAATCCTGAGTAGCGTTAACA
AT3G06420.1	GTTTCTTCTCGAACAATCAAAAACGAACTAACCAAACATAAAATTGAACACATCCTCTTCCTCTGCTCTCTGCAAACAAAAAAACACCGATTCGGTCAGGAATCATTCGTCGTGAAATCTGTA
AT4G28610.1	AAGAAGGCGAAGAAAATCATCACCACCGTCAACTTTTCTCTTGCGGACAAGACGATTCTCCGATTATCCCCAAGAGGAGAATCCTCATAATCATTTTCTCCGATTCGATTCGTCTTCCTTGGTCCTGGATTGCTTCATGAATTTCTAGGACAACA
AT5G49810.1	AAAACCCAACAGACTTCACACTTTCACTTTCATTCGCTTTTTCTTCTCTATTACTGCAATCACTTGTTCACGATA
AT1G25440.1	ACTGACACAAAAGGGAATGCGCTTCATGCGGGTCATCCTCTTAATCTCAAACTCTCTAGGACTACACTAAATCTAACTTTTTGCAGAGAGCAAAAGATTCAATAATTGAGATTGATCTCAAAACCAAAGCTCTCGTGCTCTTGTCGTTGATGTTGGTTGTGTAGACTTTGTATACA
AT3G26210.1	GAAGGAAAAAAAAAAAAAAAAAACAGAGCAAGAAAAAAAAA
AT3G16500.1	AGAGAGAGAAAAAAAAAGCTTTGATTTTGTATAAAATCCCACCACTGCTCTCTTACCATACCTTCATTACACATCTCTCTTTCTCTCTCTCGCTCTCAGTTTTGTGGGATTGTTTCTTTAAAAGGGGTTCTTAGGGTTTAGTGAAGCTATAGATTTCAATTTCATACATAGTTAACGTATAGAAGGAATCTTGGGTTGATCA
AT1G75710.1	TTCGATTTCAACACCTAAAAATAAAAGCTTATAATTAAAGAACCATAAAGACGAACACAAAAGAAACTCTCACATTCTCAAGAGTTTCTTTCTTCTTTCA
AT2G43710.1	ACGCTCAACGCTGTGCATAAGCATTCTCTTTCTGTGGACGAAACTAAACCTGAGAGAAAAAGCCAGAAGAACCAAACTCAGACCGAGAGATAGAGATTGAGGGAGAGCTCTAGCTCTGTAGAAAAGAAGGATTCATTCATCATATCCAGAA
AT3G01980.4	TGGTGGATCATGTGGTTAGGCATTAATTATTTGCTTTGTTTCGCCGTTTTGGTAACACACAGACACAGTTCCGAGTTACTTTGGCAAA
AT4G13980.1	ACGGCAAAGGATCTCTCTCTTTCCCAGCATCACCATCTCTTGTACCAGTTTCTGATTAGATTCAACA
AT4G31820.1	GTTCGAGACAAGTTCGTCAGAAGGAAAATAAATCATCATCATTCCTCATCCCTTCCCGAAGCTGCTCTAAGGAAAGAGATCCACTATTACTACTACTATACATATATAACTATAAAAATAAATAAACTTTCATTGAGATTTGAGCCAAACAGAGAAGAAGAAGAAGAAGAAGAAGAGAAGATCTCCAGCGGATCAGTCCCCGCTTTAAAAGCATTGGCGGCGTCTGATTTCATTTCTCTCTCTCTCTCTATCTCTCTTTAATTCCCTCAAAGACAAAGCCTTTTTCTCTATATATATATATATATCTCTCTATCTTTCGCCATTTTGGTTTTTGCTTCTCTCTGTGTGTGAGTGATTATGATGATGGGATTATCTTTCTAAAGCTTTTTGTTTTCCTGA…
AT2G26250.1	GCCAACACAACTCCTTATAAGATATACACTTCATCAACCTATAGATCTCACTCACATAATCAACCTACAAAACAAAAACAAGA
AT5G08520.1	TTCCCCTTCCTTTAACAATGGCGTTTTGACCCCTCCCTATCTCTCTCTCTCTCTCTCTCAGTCTTCTGGGTTTTTCCTATTCCTCTTTCTCTCTCTCTCCTTCAAGTTGCTGCAATCCCTTGAAAACCCAATAAACCCCCAATTTTCCATTTCTCATAAAGTTCACATTTTTCCTTCTTCTTCTTCTGCCAATTCTCTGATTCCCTCGTTTCAATCTCCGTTTTGCTTTGCCTATCAGATAAATTTCTTCTTGCTTTCCTTTCTATCTCATAACGATAAGTTGAATTAATCTTTGCGTCTTAGTTCATCAGTAGAGAGAGTAGGGTTTTTTCCGCTTATTTTTAGGGAATTTCATTTTGTTGGAGGTGAGAATCTCTATTCGAGTCCCCAAGATTCTCT…
AT4G23100.1	AGCTCCACTGATCGGCTCATGCTCCACTGATCAACTTTCTTTCATTTTTTTATCAGTTTCTCATTTCTCTCTCAGTCGCATATAAATTTGAAACGCCGATTCGTTTTTGCTCTTTAAGCTTTCTTCTTGATTTCGACGGTGTCTCTCAATCTCCGTCAAGCTTGACGAATTTCAGGAGCTATATATACC
AT5G14250.1	AGATAATTAAACAAACAGTTTAGCAAAAGATTTTGAGAGGGAGAAAAAGGGCGATCGATTAGGGTTTTTGTGTTTTCGTCTTAGTATCGAAG
AT1G76900.2	ATTGAATTATAAAAATAGTGAAAAAATAGAAGATGTGTTCGTGTTCGTGGAGCGGAGGACAACGTAGTTGGTTTCCGCGTGCTGTACGAGACAGATAACTTCTACAGAGAGAAACAAAGATCGAGACAAAAAGAAACCCTTAAAGGATTTGAACGGAGAAGACGAGGAAAAACAAAGACACAACTCTAACCTTTAGAGAGAGAAAAACAA
AT2G31280.1	TTCCTTTTTCCGGCGAATTTCTGGGCTGAGATTGTTAGTGTCTCTGAGTGATGCAGAGATCAACTGTTGTAGTTAATCAATATCTTCTGACATAAGCTAAACTCGATTCTTTCTTACAATCTCTCTGTCTCTCTCTGCTTCCTTTTCTACTGTCTTCTTTCTTCTTCTCTAGCTTTTGAATTTTCAATATTGATTTCTCCCATGGCGAGTAGCAGTTGCAGCAGATCTATCTCTGTTTCAAATTCTGATTCTCTCGGTGTTTTTTGTTTGAGCTAGGGCTAAATTAGTTTCCTTCTTGGGTTTTTATTCGTAATCCGATTCAAAGTTTGTATCTTTGGGAGGGATGGGTAAGAGGCAAATATCACAAGATGAAGTAGGTCCGCCCATAAAACCAAGAGC…
AT4G24960.1	GTCTTCTTCTTCTACATAAAATTGATTCGCCTCGAAATTTACACAGACTTGTCGCTCTCTCTTTCTCTCTTATTTCACAGAGCCCCTAAACATTTCCAAAAATCTTGCAAAGGAAGAAAAACA
AT3G10250.2	AGTAAAGAAATTGATCCACGATCGATCAACAAAGTGAGGAACAAGGTCTGGTTTACAAAAGTCTCATAG
AT4G01070.1	AATGATTCACACAAACTCTCTATATAAAGCCATTACTTAATACCACACAAATTACAAAAAAAAAAAGAAAAAAGGAGATAATAATCACAAACTACAAAAGTAGAAAGAAGAAAAAAGAACAAAGTATCAGTTCTTGAATATTTGCATCA
AT3G10850.1	TGATGATACAGCTAGTGTTCCGGAGGAGAAGGACGATCGATCTAAGGAGACG
AT2G24570.1	AGTTTCGCTCTCTCATTCATCAAAAAAAACTTGCACATCTTCTCAGATCTTCAAGTTTCTCCTCTGGTTTCTCATC
AT3G05690.1	AAATACTAATGTGTGTGAATGAATCTCTGTTTCTTGTTTTGGAACCGAGATGGCTTCCTAACAATTGGGCTTTTCTCTGCCTCTTCCTAGGAATCTGAAGCTCTTCTCTACTCTCTACTCTATCACTCCATCTGTGAACATATCTTTCTTATTCTTCTAGGCACTATCTATTTTTCACTTTTTGTAATTGGAATTTGGAG
AT3G45010.1	ATAACCCAAAAATTCTCTCACAGAAAACCAAAAAAAAA
AT5G67190.1
AT1G55110.1	ACACACAGAGATAGAAAGATAATAATAAGAGTTTCTTCTCTCATCCACAATCTCTCCCTCTCTCTCTCTTTCCTTCTTCTAGCTAGGGTC
AT1G78370.1	CTCTACTATAACACACACTCGCTTGTTCACGCACAACAAAAAGCAAGAATATATACCACTTTGTGAACTTCAGAGATCCTATAGCA
AT4G19230.1	ATCACAAACATTTCTTCCATTACATTAAAACTCCAAAAAATTCATTTTTGTTTTCTTTTAGAGTTCACAAGTTCTTCGTTGTTCAGCTACTCCCACTGTCATAACACGAAGTGGGTTTTTTTCTGATCAAAGAACAAAAACAAAA
AT5G14120.1	TTTTTTCTTTTTCTTCTTCCTCACTAAAATCCACTTACAAGTTGTAACCAAATTTTGATCATATTAAAATTATCGTAATTAACAAACTAAACAGGAATCGCATATCTGCAATAGTAACTATTTCACAGATTGGTTTTATCTTTTCTATGTCTTGTCCTTTTTTGTCCAATTTAAGACCATAAAAGGAGAAAATCGTGTGAAAGACAAGACAGATAGACAGACACGAATATTCAAAAAAAAAAATTTCTTTTCTCTTTCTAACACCACAGATTTCGCAATCGTGTTTTGATCTGATTCTTCCAGGATTCTCCCGGTGGCGGAGAGAAGAAACAAAGGAAACCCAGAAAGCATTTTTCTCA
AT4G27430.2	CTTTCACTCTTCCCTTCTCTCTCCCCAAAATAAATCAGAAACCTATCAACATTCTTCAACAGCCACAAGTAAAATTTATAGACATTTCTGTCTGAAGAAGAAAAAGATTGAATTTTTTTGCTTGTTGTGGGTTCTTTA
AT5G05690.3	CCGTGTGCCCACTCTCCCCTTCTCCATTAATACTCTCTCTCCCTCATCCTCTCTTCTTCTCTCATCATCATCTTCTTCTTCAATGGCCTTCACCGCTTTTCTCCTCCTCCTCTCTTCCATCGCCGCCGGCTTCCTCCTCCTACTCCGCCGTACACGTTACCGTCGGATGGGTCTGCCTCCGGGAAGCCTTGGTCTCCCTCTGATAGGAGAGACTTTTCAGCTGATCGGAGCTTACAAAACAGAGAACCCTGAGCCTTTCATCGACGAGAGAGTAGCCCGAACGAAGGGAAGCTTTTTGAGTGTTCTTATCCTGCTTCCATTTGTAACCTTTTGGGGAAACACTCTCTGCTTCTT
AT4G17260.1	CAGAAACCAAATTCGAAGAAGAAACAGAGAATCATCAAATCAAATCCCTAAAAATTGATTTTTGAA
AT5G51070.1	AAAAACAAAAAAATAACGTTGCCTTGACGTGTCATCTTACTCCATCCCTTCCTTTTGCTTCTTCTCCTTTACTTCCTTTTTTTTTTCTTTCCATCATTTTGTCACAAACCGGAAAAAAAATCTCACCGGAGAAAAAATAAATCTCACCGACGACGAATTCGATC
AT4G15660.1	CAGTCTCCTTGATTGTCTCTAATTTTCCAATCTTTCATTTCTGATTTTGCATTGTAATCGAACATACCCACTAATATCCTTTGCAAGCCGCTTTTCAAACAACCTATTACATTATAACACCA
AT2G18790.1	CTTCAATTTATTTTATTGGTTTCTCCACTTATCTCCGATCTCAATTCTCCCCATTTTCTTCTTCCTCAAGTTCAAAATTCTTGAGAATTTAGCTCTACCAGAATTCGTCTCCGATAACTAGTGGATGATGATTCACCCTAAATCCTTCCTTGTCTCAAGGTAATTCTGAGAAATTTCTCAAATTCAAAATCAAACGGC
AT1G14980.1	CTTCCGTCTTATGTGTCTCTGCCCCAAATTAAAAACTCAGAAACCCTAGAAAATTCCGATTCATCAACTGAGAGAGAAGAAGAATTGAGAA
AT5G01650.1	CTGGGTGGTCTTACTCTCTTTATCCGCTTGACTAAAAAAAATTGGCGTCGAGTGATAGAGACGAAGAAGAAGAAGAAA
AT1G49130.1	ACTTTAAGATCTTTCTTGTTCTTAGCCC
AT5G57655.2	TCAAGGGGCAAAACTGAAAATCACACAAAAACAAACAAAACTTTGCTTACGTCACATCATTATCTGTGACTAATTCTTAATCATCATCATCATCATCACTTACTTAAATCTAAAAAAATCTCTGTTTGTATATATATTATCTTTGCGATTTTTATCCAAATCTTCCAAAGCTTAGTTTTTTTTTTTTTTCAATTTCTCTCTTGCGTTTTCGATTTTATTACAAGAACTTTGTTTTGGGCTTCATCCATCGTTCAAGGTTCGTTGAAAACT
AT4G33490.1	GAGAAA
AT2G41560.1	GCTCAATCCTCTCTCTCTCTCTCTCAGCTGCCTTCGCGCCGGCGAAGTTTGTCTCTGTGAAAACAGAGAGTGGTAGTGAGAGCGTGAGAA
AT1G18450.1	CCGAGATTACAGAGAACCCCGTCCCGTGTTTAAACCCTCCGGCGACAAAGCTCAGATAGAGAACCGCTCCACCCTTGTCGTTCGCTGCAGCC
AT3G23400.1	ACATAATAATTAAAGTCTTCTTCTTCTTCTTCTTCTCTACAAATTATCTCACTCTCTTCGTTTTTTTTTCCTTCTCAACA
AT5G06320.1	CACAAACCAAAAAAAACTTTCTTTCAAAATCGTTCTCTGAGGCATTTTAACGAACAG
AT5G64340.1	TCTTTAGAAATATTTCGTAAAAAAAAATTCTCCGTTTAGACATTATTGTTCGTTGGTCACTTTCATCTCTCTTATCCCTTTGCTTTTCCATTGATTCAGCTCAAAAAAAAACAAAAAAGTCTCATCGTTTTCTCTGGATCTGACCGAAAGATCATTCCTTTCTAAGATACTAAAGTAGGTTTGAGTGATCAGAATCAATTAGAGTGTGTATAAGAGGAAGAGAAAGAGAAAACAGCATGTGTATTGCCGTATACCGTAAAGTTTTGAGCTTGAATCTGTATTGCCGTGTGATACTGTAGATTGTTTCACCTTTGAAGCAACACCTTCAAGAGTCAAATCCTTTTCTTTCTTATTCATCTTCCCTTCTTTTTCGGTATATTATAAACACTTTTGAAAATG…
AT1G06570.1	AT
AT4G11650.1	ATCACACATACATAAAAGTAGTAGAACTAAAAA
AT5G20900.1	AATAAAAATCAATATCTATCGCCAGGTGTCAAATTACAGGAGCTTCTGAGAAGGATAAATCTCGGAGGTTCCCGGTCTGAACGACGTAGAGACGAAGCGAAACAAAAGTACTCTAAGGGAGAGAAGTATCAAAATTCTCATCGGAAAAAGACAGATCTACAAATTTTGAGAGACAAGCC
AT1G17830.1	ACGATAAGTGAAAAAAGAGAGAAAGAGCCAGAGGAGAGAGAGAAGCTTTTGGTCGTGTTCGTTTTTCTTTCTTTCTTTCTTGCAATAATAAATAGAAGCAAATCATACTCCAAAAACCTTCATTCAAACCTTGCTACCACTTTCTTCCCCTAAAAGATTTCATCTAAATTCAGTAAACTCATCTACGAGTTCTTGTTTTTCTTTAAATTTTCTAAGAGAGAGCCTAAGCTGTTTAATATAGTCATCTAATATTTAGAGAG
AT1G48040.1	ATTCCCTGTCTTCTTTATTCTTTTAGGCGAATTTCAATTGCGTCCAAGCAAAGCACCACCTCTTACCCCGTTGATTTATTCGTCGATTTGCCTTTCGGTGAAATTCGCAATCGGATCTACTCCATTTGATTATTAACCAAGTC
AT2G47210.1	AAACTGCTGACCGATCCCAAAGGTTGAAAGATTCTTTGGCGCTAAAAAATCCCCAGTTCCCAAATCGGCGTCCTCGTTTGAAACCCTAATTCCTGAATCGAAGCAGATCCTGATCGAATCGAAGGTGTTCGAATGATAGCTACCCAGTAAATTCAGAACCCTAATTAACA
AT3G09180.1	ACGCCTTTGAAACGCAAACGCTACAAAATTGCGTCTGGCGTTACAGTAGATTGAGATTTGAACGTGAAATTCTCCGAGTCCAGAAACATTCCTCTCCTTCCGTCGTCGTCAAGAAGATCAATTTCATTGAAATCGAAAGAGTGTGCTTGAATCACAGCTT
AT1G76080.1	ATTTTAAAACATCTATCCACATTAAATCATTCACTGATCTCTAACCAATCCCACACACACTACCACAAACA
AT5G66960.1
AT4G01950.1	GTCTGAAACCAAACAAAGAAAATACACGAAGGAAGGAAAAGAAAAGTAAAAAGAAAAGCTTTCTGCAAAATCCAAAC
AT1G54370.1	CTGA
AT2G31070.1	AACTTCTGCTATCCTTTCCACCAACAATCTAATAGTATACTCTCTCTCTTTTTTTTCCTCTTCTTCTTCTTGTCCTTCGATTTTAGACCAACTAAACATATCAATATATTAAAGTAGCATCTCTCTCTCTCTCTCTCTCTCTCTCTCGCTCTTTTATTTTTAATATCAATTTTGTTGTCCAAATTCTCATCTCTTTGGGAAAACCCTAGACTAAAGATTCCAATCTCTTTTCTTCTAAATATTTCTTCATTTTTTCCCTTTTTTGATTTGGGTATGTTGGGTCATTGAATCTTGTGACTGCCATGGCAGATCTTTTGGGGATCTGCATAGAAGAGTTGCTTCTTGTAGCAGCTTTCAGGTAGCTGTGTCCAGCCTGCATCAGATGTTATTAACTCACTA…
AT4G22750.1	ATAAACTTTATTCCTCAATTCAATTTGGGGTTTGCTTCATTTTTTTCTCCGACCAAACAAGTTCCGGGTGTTTTGAAAGAACCCCGACA
AT1G48410.2	GTAAAATCTCATTTCTTTGAGTTATCTCGTTTGTTCGGAGTTAGAGAGAGAGAGAAAGATATAGAGAGAACACAGAGAGGCGAGAGCGACGTAGGGTTGGTGTTTCGTACGGATTTTCTCGGTCAATCTTAGTTTCTCCGGCGAGAGATTGCTTTTCAGGAATCATC
AT1G22920.2	TTTTGAGTTTTGTTCTCGCAAACCGGTTTAACCCAAGAACCCAAAGATCTCTCTCTATTTGTTTGCCTTCTTCTTTCTTTCTGACTCAAACCCTCAAATCAATTCTCGCGATTAAGCAAAACCCTAGATTTATTCTACTCTTCGAAGTCGATTTCA
AT5G60600.1	GCAACACTTGTGCTAAAACGTTTTATCCTGAGTTTCTTTCACCATCCAGCTTCATTTGTGAAAAATCGTCAATCCCTCTCAAACTCTTCTCACCACTAATTTCTTCCTCTGGAACATTCTCTTCTCTATTATTTTGATTCCCTTGGCCTCAACACTGGTTTCTCAATTGCATGATCTTGGCTCGTCTTCAGTTACTTTGATTCACTGAGAAAA
AT5G40150.1	AGAATTAAATAAAATTATATATCGGTTTAAACCGTAGATACCATACTAGATAACAACTATTTTTGCCAAACCTCTAATTCGAACCGAAAACCAAACACAATCAACCGGTTTAAGAGAATAAACGTAATAAACCGGCTCATATAAGAAAATAACTGGATCCTCTATCCCGTGATTGGTGGTTGCACTAAACCAAAGCGCGTTTTCTTCACTCTCTCACTCTCACTCTCTCTTCTACTTCCATTAAAATCTCACCGCCTCTTTCACTCTCACTCTCTCAAGCTCAAGAGTTCTGAATCTCCCTTCAACA
AT3G50910.1	ATAGAGGAAGAAGCAAAGAAGAAGAAAAAAAAAAAACAGAGCGTTTCAAATATTTGCGGAGATACAAAGCTGAGAAGAGATAAAAAAAGCCTTGGAGAAGAGGTTTTCTTCTTCTTCTTCTTCTTCTTCTTCTTCTTCCCTCCTCTCCTCTTAACGATGTCGTATCACGCTTCTTCTTATCTTCTCCGCCGTCGTCTTACTTCCGTATAACCTCGATCTCTCACCGTTGAATCTTCCTCAGCTTTCTTCCGTGGAGATCTCCTTCGCGCTCGAGAGCC
AT4G37680.1	AGAGCTTCCACTTCCATCGTCGTCTTCTATTTTTTCTTCTTTCTTCGATTTCATACCAAAACAAGAACTCTCTGTTTTCGACAAAAACGAAACCTTGAGATCTATTTTGATTGACTTTTAAGAAAGAGAGAGATCTTTCTTAGAAGATTTTGTCTCGTCGGCATTGAAGATCCAGGGTTTGTCTTTCGAAATTCAGAGAGAAA
AT4G24620.1	GCCTACCTAATCTAAGCAGGGCCGCTCGCTCCCACCAAAGGACAAATCTCTCTCCCGCACTCATCTCTGTTCATTGGTTCCTCCCAAAAAATATCAATCAAATCGGAATAAACTATACGAATCCTCCAATATAAAGCTCCACCCTTTCTCTTTCTATCTCTCTCTCTCCATTGTTGACTGTCTCTCTTCCCTCGTAAACATCGCTGTCTCTAAAG
AT4G19170.1	TCACAGCCTTAAACGTGGAGCCAAAGAAAGTAAAAACAAAAGGAGAGCA
AT5G13330.1	AACATCACATCATAGCCTAAACCAAAGAAAACCCTTATTTGCGATCCCCACTTGTTGTTCATCACCAAGCCAAGCTCCATGTCCTAGTCACTCCACAGATTCCCTATCATCATCAATTCGTTTCAAACTTAGTTCCTTTCAAAGTCTTGTACATATATACACACACACCTATTATTCTCTTGGTGTGTTTGTGTGTTACATATACGTGTGAGTACATACTTTGTTGTAAAAGTGGATCGGAGGTATGGAAAGGGACCGGTTCCACCGGAAACATCGGCGGCGGCGGATGATAATTCGTCTTGGAACGAGACTGATGTCACCGCC
AT2G33310.3	CTCTTTCTTCTTCCTCAATTCTTGAAACTCTCTTTCAGATTTCAAGAAACCCTTAAAATCCTCTCTCTGTCTCTTTCTGTTTGTTTGTTTTCTTGTTTCCTTCTCTCTCTCTCTTTCTTTCTTTGTCTTCCTTTCCCAGGTTGTTTTTTTTTGCTCTCTCTGCCTTCTTGACTTTCAAAAGACTCTTTCTTTCTTTTGGATTGATTTTGGATTCTAGGGCTCTCTTTCTTTTAGTGGGTTTTTGTTGTTGTTGTTGTGGTCTCTCTG
AT1G34760.2	AGAACAAAAGTCTCAATTCGAGAGAGAAGAGAGAAAGGAGAAGCT
AT4G30190.1	ACAGAACCACCTAATCTCTCCTCCTCTCCTTCTCTCTATTTTGCCGGAATACATATGATCGAGTGAAACGGCGGACAAAGCTGTCGTGTTGAGTACTAATTCGCCGTCGTTTTTCTCAGTGAAGGAGTGGTGAGAG
AT2G30590.1	GGTTGAGTGATTGCTGAAGCCAACTTAAAAGAGAGAGAAGAGAAGAGTGACTCTGTGTGTGTGTGCAAGAAAGTCTTCTCTTTCACACCTTTCGTTTTCTCGAACCTCTCCTTTAAAGATGGTGGAGGAATCTTGGGTTTGACAACTCATTAACACTGACCCTCTTTTTAGCTCTACAAGCATCCAAGGAACCCCTCTTACTTTTCCCTCTTCTTCATTCCCTCTCTCTCTATATCTCCCAATTCCTTCTCTTTTTTTAACCTTGATCTTCTTCTTATAAGAGACTCAGAGCTGTTCTTCAAGATGGGATTGTGTAAGCTTGAAACTTGACTATCTGGGTCTCTCCCATTTTCTGTTCTCTTTTGTATTCTGAGTGAAAGTTTTGTTTTCTGGGGGAAA…
AT5G05580.1	GAAAGAGGACCTCATATAGAAATAGCCTTCGAGCTAGAAAAGCACATAGAAGACTGATTACGAGAGATAGACGACGACGACAAGGATCAACCAACACAGAATCCATCTCTCTATCTCTCTACGTTATCTCTTCATTCAGAGAGTGCAAATAGAACGACAGAGACTTTTTCCTCTTTTCTTCTTGGGAAGAGGCTCCA
AT5G04340.1	AAATCAAATCTTTTCATTTACAATTATCTTTCTTCTCAATTTAGAACTTAGTAGCTAGTCTTCAAGATA
AT3G47500.1	CACCAATTCACACTCTCCCAAATCTCTCTTCTTTAACAACAAAAAAAAAAATCACAGAGACATAGAGAGAAGAAGAAACAGAGGCTCCAAAAAA
AT4G23600.1	ACCCAAAAACAAAATCTAATAGAGAAAAATAAGTAGAT
AT5G61210.1	AAATTTTCGTCAACACATACCCAAAGACCTCCTTGTTGTACTCTCAAATTCTTGGGTCGTTCTGAGTCGTCTCCGCGTTAAATCTTTTCCCTTTTTGATCCTTTCTTCCTTTCTTCTTCTTCTTCGCATTGATTTGGTCCTCCTTCCTCTTCTATTCTATTCATTAAGAACCTAATCTTCATCTTCTCCATCTTCTTCTTCACGGACTCCACTTCGCTCATCCAGGAAGGTTTATTAGTAGTAACCAATCCAAGTGTTCCTTTTGTTTGAAGCAACAAGCTTTGTGATATTATCCTGAGAGACA
AT3G05800.1	ATATATAGAGAATTAGATATCCCCTCCAATTACTCAAAATTATTATCAAAATAAGAAAGAGCTCAACATTGTTCTCTGACTCTATAAATAACTGTTCTTGGAAATTTTCCAAGAGAACAAGAAACAAAAACAAAACGTTGTTTAAGTGTGGTTCTATAGATTTCTTGTGA
AT4G23570.3	TGATTTCATCGTCTTTGTTAGCTCTCCTCTGTTTTTTTTTCTTAGTCAATCG
AT3G12610.1	CACTCTATATCAAACATTTCTTTTAAAA
AT2G37678.1	AGACCCTCTGAAAGTGGAAAGAGCATTTTTTAAAAGAGTAATAAGAAAAACAATTATCTTTGAACTCTCTCTATCTCTCTCTCTCTCTCTGCGATCT
AT4G34460.1	GACCCTCTTCTCTCTCTCTAGCTAGTCTCAGGTCAGAGAAGCCATCATCAACATTCAACAAGAGAGCCGTGTTTGTGTCTTGACTGATTCTTCTCTCAAGCTTTTTTAATCTCTCTCTCTTTTCCCACGTAATTCCCCCAAATCCATTCTTTCTAGGGTTCGATCTCCCTCTCTCAATCATGAACCTTCTTCTCTTCTAGACCCCACAAAGTTTCCCCCTTTTATTTGATCGGCGACGGAGAAGCCTAAGTCTGATCCCGGA
AT5G04150.1
AT2G39770.1	CTTGCCTATCATTTTGCCAACGAACGTTCTTTCTTCTTAATCACAGCTCAGCCTGACGCAACCGCTCAGGCTGATCTCTTCCAATTTACAGCCATTTCCCAGCTCAGATCTCTGATCCGGTGAGATCTCTCTCAAGGAAAAGGAGTTAGAGCATCATCAAG
AT3G04730.1	ATTTAGCCCTTTGTTTCTCTACACACATCTCACATCCCCCTATCTCTCTCTCTCTTCAAACGTTTTAGTTCCCCAAAAAAATATCAAAAGAACTAAAAGAAAAACCCTAGAAGCCGAAGAATCTCCTACTCGTTGTCGATCGGATCACCTAACTAATTACTCGTTGATAATCATTATATCGAGAAAT
AT1G03850.2	AAACGAACCCAACTACACAAGTCTCTCTCTCTTTTCCCATTTCTCCCTCTCTCTCTTTGTCTCTCTATCATCAATT
AT1G05710.3	TCTCTCTCTCTCTCTGTCTCTTTCCTTTTCTCACGCCGAGATTTCTGCGACTGCTCTAATCTTACGACCTTATAAGAAACGACGCTTATTTTCACTCTGCTTGAGCTCTTCATCGTGTCACACAGCACGATCTTGGACGTCGTTTTAAGCGCAAAACAAAGGAAAAAGACTGACGTTTATACATACTAAATACTGGTTTGGAGTTTTGCCTTTTGGACTCAGAAAACTCAAAAGAGAGAGAGAGACATTTCTGTATCTTATCGGGTTTTGTGTTGTCAGAAAGAAGCTCAAGGACAAAAAAAAAAGCAATTATTTTTAGGGTTCAAACGAAGCAAAATTTGGAACTTTCAGAAGTTGTGGGTGGTGGCTTCTTGAACAATAAAGCTTTTTCTTAGACTC…
AT3G19850.1	ATTGCTCTCTCTCTCTCTCTCCAATCCAAAAGGAAGAACAAGAACAAGAAAGCTCACAAGAAGTTTCATCTTCACCAAATGCAAAAGAAGTTGATACA
AT1G19730.1	AAAGAAAAAAAGGTGATCGGAGATTTTGGCTTATTCTCAGATTTGGGAGAA
AT2G04880.2	AGTCCAACCATCTGATTCTTCGACATGACCTTTTGTTCTTCTTCTCTTTTCTCTCTCTCTTAAACCCAATTTGAGATTGTTCGATTTCGATCTACGAGATTCTTACAAGAACATAAGCAGCTTCGGTTTTTTGGGATTATCTTATTTGGTCGGATGATGATCTTCTCGATGTCTGTGCTAGGCTTTGGGAATTAGATATATTTGGGGTTAAGCTCGAGTCTCTCCGGTTTTGAGTTTACTTGAGTTTGTTAGTATTT
AT2G28350.1
AT3G10980.2	GAGACTAGTTCTTCCCCAACGACCAATCTTATGTTGCATCAATTTCACAACAGAAGCCTTACCTTTTCATTACACGCATATTGCTTCTTCAAAGTTTCCTTTTAGATAAATTCTTAGTCTGAGTAACATCTCTTTCTTGTCTTGGGGGTTTCTCTGTAATTGCAGCTGAATCGGATCTTGGGCAATTTTTAAATTCCGATTCAACGAGTTTCTCAACTAAGGGTTTGATTCCTTTTCTTTTTCATCTTTGTTTATTCAAATCTGAATACTTTGTTAGGTTTCAATGTGCTGAGAAGTAGAAGAAGCTTCGTTGGCAAGTCCGAATCTTTTCTTCTTCTTTTTTCTGGGTTTTATATTCTTTGCCAACAATGTTTAAGCTTGCAAAGCATATATTCCTTT…
AT3G11540.1	AGACAAGAGGGTTTTATAACTCTAGACTAGTTTCATAGTCCATGAAAAAAACATCAAATCTCCTAAATGGCTGGACATAATTCAGATGATTTTGTATGAAATAAAACATAAAACATATATTTTCTTGCATATCTGGAGATTTTTGTTTCTTTATTACAATGACTAATTAATTTACCTTGTTCCTTTTTATTTTTGCAAAATGATTACTGTTATCTATTTTGTCCGTTTCTAATAAAATAAAATAACAATCTGAGCTGTGGAAAGAAAAAAAAAGGAAAAGCGAGGAGAGCTAATCTGAGTCGTTGCCTCTGTCCACTGGCTCGGACCGACCTCGTACCTCTTTCATTTGTCCTCGAGCTTATAATAGAGGCTACGCCGTCGCCGCCACCTCCGCTCCAT…
AT3G54620.1	AAGGAAAGAGCGAGAGAGAGAGAGAGAGAGAAAAAAGAAGAAGAAGAATTTGAGGCGATTGGGTAAGCG
AT3G62410.1	GAACTATCTTCTTTTATCAAAAACTATATTCACAGGCTGCCGTGTACCTTCTCCATCCAAAG
AT3G26650.1	ACAACCATAGAAACAAGTAAGAAAGCTATCCAGAATCTAATCTTATTTGCCTCCAAGTCATCAATTCTTTATCCTATATTACTAGTCTCTGCTTCACCAATCCTTTTTGCTCTCCTGTCTGCTACAAACCTTAACTTGGATTCTTTCTGGTCACC
AT4G21960.1	ATTTACTATAACCTTCAAATTAAGCTTCTTTTATTTTATGAAAAATAAATAAAGAAAACTCCATTTCCCTTTATTTAAGGAGGCTGCATTGCTTGCTCACTGACTCAACTCAAGAGTGGTGTAGTGAGAGAAGAAAGATAGAGAAAAAAA
AT1G28310.2	CCAGAACAAGAAG
AT4G28640.1	GTGTCTTCTTGTTCATCCTTTGTTTCCCTTTTTCTTTCTCACTGTTTCTGCCTTACTTAAAGTCTCAATCTTTGCTTCAAATTCAACCCATCTCTTTTTCCTCCCTTCCCTCACAATCAAAATCTTAATTCTCAGCTTCTGGTTTTGTCGAAA
AT3G12480.1	TTTTCTTTGACCCAAAACTTTAATTTGATTATATATATTTAATTTTAATTTTTCCATCGCACGGAGATTGTAACAAGGAAACCGCCGTCGCCGGATCTGATAGTGCATATCCATGAAGTAGAAGACGAAGAAACTTACTTTCTGATCTTAGAACGGAGTATATGTACAGAAGATTCGCGTCCCTCAATTTTTGATCTCAAGGGTCGGGTTTACCTTTTTTTCCTTCTTATTTTTGGTGGCTTTGCGTTTTCTCATTCGACGATTTCTGGATTTGGGGATTTCAAAACC
AT5G55850.1	AATAAAGAGAGAAGCAAAAAAGAATTTTTATAGAAAGAAAGGAAAAATCAGAAAAGGAGAGAAAAATTAAAAAAGTCTCTCTTTTCTCTTTTTCTTCTTCGTCTCCCATATTCTCCGATCAAAAATATATTTCTCTCTCACTTTCCTTGGTTTTCTCGGCGGCTTCTTCTTCTCCTATTTCTCCCTCAAATCGTTTTCTCCAGTTTTCTTGGGATAAATCTTCCTCCTTTCTGCAGACGCC
AT5G08100.1	ACTAAAAGGCTTTAAAATAGTCTGGGAAAAGTGAGCCAACGTGTCTTTAAGTTATACGGCGGAAG
AT3G28930.1	AACAAACGATGGCTATACAACAAGAATAAATACATCACATTTTTCAGACAAACTCCAATTTCACAGTGAAAATAAAAACA
AT1G72430.1	ATTTTGATCCCCACACACACTCACATCAACACATATAAATCTCCTCGTAAACCCTAAACCCTAGCTAGTTTCAACAACTCTCTTGTTCCAACCCCAAGAAAAAAGTTCAATTTCGTTAGCA
AT1G05200.2	AGGAAGAAAATAGGGAAAAAAAAGGAGAGAGAATATTATGAATTATTCTTTGCTTGAGCTCAGAAACAGTTCTTCTTCTGCTTCTTCGACTTCTTTTCTCTGTCTTTCTTCTTTATGCTTAGTGCTAAATCACTCGTTTACTTGTGAAGATTATGGATCTCTGATTAAAGTTTGTTTCTCGTATTTATTCCAAGGTGTTACTCCAAATAAATCAAATGGTTATATGAGACCAGGACAAAGAAAAACTAGTGCTTTTGCTGGAAATTGTGATAAAG
AT4G26850.1	GTATCATCAAAAAACACCTCAAAGAATTATTCATTCAGGCATCTTCTCAAATTTTTGTTTGTGAAAAAAACCCACATCAAAAGATCTCTCATTTATTCGTTTCGTTTCTGCTGTTTTGAGTGTCGGGTTCGTTTTAGCTGTAATCTTTTTTTCCGGCGTTCGATTTGAAAAAATCCGGGGAACAGGTGATCGGAATCACGGCTATACACGGGATATCACGGGGTGTTAGCTCACATGTCCATATTGTCCGACAGAAGGGTTGTTTAATCGAAACTAATCCTTTGCCGCACGGAGGACGTGGAGCTCTGCCGTCTGAAGGCGGCAGCCCTTCCGATCTCCTCTTTCTCGCCGGTGGCGGTTCCAGCTTTAACTTCTTTTCCTTTAGGTTTTAGGAGTTAG…
AT5G66900.1	GGATTCTGGGTTTTGTCTGAGAAGTGAAAGA
AT1G13260.1	ATTTTTTGTTATTACCAAATAAAAAGTGAAACATAAAATAATAATATCAGAAGTGACACTTGCTGTTTCTTATTTCCCTCCCCCCAAGCTCTTTCTCCTTCTTTCTATATATATTATACACACACACGTATACATATACACAACATAATTCACAACACAACACAAACACATTTCTGTTTTCTCCATTGTTTCAAACCATAAAAAAAAACACAGATTAA
AT1G19000.2	AGATCCACTCACACCTCGTCTCCTAATCTGTACGGTTCTTATTTCGAAAGGGTAAAAACCAAAAGCGACGCAAAGGGCAAAATCGGAAAAAGTGTTTTATTT
AT5G18240.2	GAGAGACCCCGGCCTGAGAAAAAGAGCATAAATAAGGAAAGCAGCAAAGACATCTTCCCAAGTTGGTGGAGTTGCAAACCATAGTGTATCTCTGAACTGAGAGTAGCAGGTTGCAATTAAAAACTAAAGATTGTGTCAGACAGACTT
AT4G04770.1	ACGACTCCAAAAAAAAAAAAAAAAACAATCTTCTTTTACTTCTCCTAAGAGCCACACCAACAACA
AT5G04410.1	AAATCCTTTTTCTTTTTTTCTCTTTTATCTTTTTTTCTTTTCCACGGTTGCTTAATTCCAATGCCATCGTGATCGATTCATCTCTCTCTCTCTCTTCCAATTTTCCCAATTCTTTTTTAAAACCCTAATTTTTCAGATATCTGATTATCTCTTGTATTTCTTCTACTCGATTTGCTCCCATAAAAACCCTTACTTTCTTCAAGTTCTGGTTTTCACCGATTG
AT1G74050.1	AAGAAAGCCCTAAAATTTAATTAGGGTTTCAGTGTCTTCAAATTCACCTATCCTCAGCCTCAACTCTCTCCTCTATCCACTCTCAGCCGGAAAATTTTTCCTTGATTCATTACGACAGAGAGAACC
AT1G09970.2	CTCTCTCTCTTCTCCTCTAACCAAATTTCCCGATGTGAAAAAACAAGTTTCCGATCAACTCAAACCACCGTCACCACTTCTTCTCTCCGAC
AT1G43900.1	GAAAGAAATAAAGTA
AT2G37060.3	GACGTTGTCATCTCTCTTCTTTTCTCAAGCGTCCGATCAATCTCTCCTCTTCTCTCGATCTCTCTCCCTCTCTGCCTCCTCTCTTCCTCCAATCAACAAACACCTCTCTGTTTCACTCCCGCCCTTTTTCGAATTCTTCTGGGTTTTTTTTTCTTTCTGAG
AT3G17800.1	ACACACAACATAAACACGGCCTCAAATAATTTCCATGGTCTCAAAATATTTAAACGAAAAATATAATTTTCTGAGTCCTTTCATTTATTATTATAAATAATCAAATCCGACTCTCATTATTTCTCAGGAAAACTAAACCAAAGTCTGTTTACCAGTAATATCAATCGATCGCCATTCTCGACATTTCTCTCTCTCAAGCTAGTCTAAAGTTTCTTCTTATCTCCTTCCTCCGACCAAAACTTCGACTTCTCTCTTATTTTCACCCTCAGAGAGTAACC
AT5G10030.1	TAAAGTTGTCGTGTTCTCTCTTGAATGATTCTTCTTCTCCTTCTTCGAGATGACAAGTTCAGAGAACGAGATTTTACCATCCCTTATTCTATCAGACCGGTTTAAGCTGCAGATTTCTAGGCTTAGCGTTCGATTTCGTCGCTGAAAGTGAAAAGTTCATCTAGCTTTAGTTTTCTCTTTTCATGGTTTCCGCGGGAAAAGTTCGTCTTTTTTGAAGCCCTTTTGACACAAAAGACCAGAACAAGTTGAAGAAAT
AT5G06600.3	GATTGTATTTCTCCCTAAGAGTCACTTTGCCTTTGTCTTTGATTTTTCTCTGTATCGTCGGTCTCTCTTTTGCGTTTCTCGATCCCACCGTCTAATCCTTCTCCGGCCA
AT2G25140.1	AACTTCTCGATGAAATGACTTTCTTCTACAAACTTCTTTTTCCCTCTTCTCCAAGCTTACGCTTGTCTCCATGTAAAAAACCTCCGTCGTCTTCTTCCTCCTCCTTCATAACCCTAAACCAAAAACCCTCATTTCCTTCAATCTTCTTACTCAC
AT1G66760.2	ATTTTCTTTTCTTCGAGTCGCGACGTCGCATATATTATTTATCAAAATACAAATTTTATTATATCAAAATCATAAAGCTAAATAAATACGACACAACTTCCAACATTTTCTCTAACCAGAAAGAAAAAAAAA
AT4G05320.4	AAATCTTAAAAACTTTCTCTCAATTCTCTCTACCTTTTTCTGATTAACAG
AT4G38500.1	AACATCTGCGAGGCACAAAGAAGATTTGATTTTTGATTCAAACAGAGTCAAAAATCCATTCAAAATCAGAAATCAGAGAGAGAGAAAAGAGTTACAAGTGGGGAGGTCGGGAGGAAGATCTGGGAAGTTCTCAGCTTGAAGAATCTGCTTGAGGTGTTTCCACCTTCTGCTGCTTGATTGTGCTTTTGGGTACTTTTCGTAGGCTTGCTTCTTCTTAAAGCTCAATCGCGACGCCACCACTATATCTGCCTCCATCAACTCTCTCTCCATCTCTCTCTCTCTCTCTGGAAAAAAAAACCTTATTAATTCCGACGAGGAGAACGACGACGACGAAGGCTTCTTTCTTATACGGTGTCCTCTTAAAAATCAAACCGGTCCGGTACGGTAGTGGAATGAACA…
AT5G62100.2	CTTCTTCTTGATCTTTTTCAGAAATCAACTTCATCTCATCATTCCTCTGTTTTTTTCTCTCTATCTCTCTTAATAAAGAAA
AT1G06680.1	ACTCTTGGTTTCACCTCCATACATTAACACACCAACAATCCTCAAAAAACACTTTCATAACTTAATCACACACAAGGAGAGAAGAGAGAAAGAGAGAAAGAGAGACAGAGATA
AT3G02060.2
AT5G13490.2	ATTGATCTGCTTCACAGTCTTATATATCATCAACAAGAGGTTAAA
AT3G58750.1	GTTGATCTAAGCTGAATAATCTTATCACCGTCGAGCTTTGGATAAACAATGGATCCGATTTTCAATACACTTACCCGCAGAGAATAAAAATATCAGCTACTACCAAAATTAGCAAATGCAGGATACAAAAGCCAAGTCACTTACCGCAAGATTGTTTCTTCTTCTTCTTCTTCGCTTCCTTCCTTTGAAATTGAATTCAGATATTTTTTTTAAAATTTTTTGAGAGGAAGAA
AT5G43960.1	ACAAAAACCCTTTTAATCTCTCTCTCGTGTAGATCTATCACTCTCCATTTCCCTTCTTCTCTGTAAACCCTTTATAAATCTCACTTCCTTCTTCTTCATCAATCCTTCCTCAGATCTCTTCTTATTCAAATTCAATTGAGAGATACTCTCTTCTTCTTCTTTTTCTCTATCCAGTTCCTTCTGTGCGAAGTTCTTCTGATTAATTTGAGTTTCTTGGAAGCTTTTACTCGATCTTCATCGGATCTTAGGGTTTTGTTTAAATCCAGATCTTGGGTTTTGTTAAATA
AT5G62000.3	CCCATTGGTCGCCTCATACCCAGAAAAACAAAAGGATAGGAAAGACGAAGAAATAAAAAGAGAGAGAATGTTAGAGAGACAAACTCTGAGAGACAAAACAAGAGAAAATCGCTCGTCGTCGGTATTCAAGCGTCTGTGACTCCGATAAAGCCTAGACTAGCGAGGACGGCGAGAGAGAGAGAGAGAGAGCTTTGGAGTTGTCGTATCTCTAAATCGGAGGCAATTTGAGTGAGATAAAGACAAAGGAAGGAATCAAGTGGACTACCGAAGCGAGTTTTGAGCTTTTTCAGAGACGGATTTGGAGATTTCTTGTTGATATCGTCTGCTTAGAGGCTTATTTGGTACCAGATGAAACAGATCTGAGCTTCGGAAGGT
AT4G09760.1	CTCTCTCACACTCACCATGCAATTTTTCTTTCCTTGTGACCAAGACTTCTCTCCAACTCTAAACCAAAAAACACCCAGATTTTTTCTCTCTGATTTCAAGATTCCCCAAAACTTTTTCTCCAAGACCCTCTACAACTTTCTTG
AT2G35680.1	ATTGAAAACACTGAGATCCTTCTTTTTTTGGTTCTCCTCTCTTAAAGAGAAAACCTAAAGGTTGAGTAGAGATTAGGCAAAAACAAAATTCTCGATCCCCAAATTTCGAAAACTTGTTCTTAGGGCGATTCTTCTCTTTGGTCATTTGGCGAATTTGATTTATATCCATCGGTGATCGGATTTTTTTCAGTCTTCTCCGTCTCGTCGTTACCGGCGTTTGATCGGATCATCGTTTTGTTTCAGGCGAAATATGGTGGTGATCTCCCTGAAGATTTTGAATTCAAAATTTCTTCGGTTGCTTCCTCTTGACTTTATCGCGATTTCGATTACGTGTAGACTTTCTTCTTGGCTTTGTCTTCGAATCAATTAGGATTGTGAATAATCGTGTCTGTGTATATA…
AT4G01680.1	ATCTTCTCACTTCAAACTCTCTCTATCTTTCTCTCTCACCTCATATTATGAACTAAAGATTTCTCTGAAAGCTGACTTCATAAACTTTTTCTGAAGAAGAAACACACAAAAACGATCGATCTTGAATTGATTCTTTGTAGTATTTTATTTACATATATATATAG
AT4G01460.1	ATATATGTGGAAAACTGCATTTATTAAGAACAGTTTAGAAAGTGTCAACCCCTAAAGGAATGTTTTTAGTTTAGAGGAAAGAGAGAGAAGAAGAAGCAGCAGCAGAAGTTGTTAATTTGAAGACTATTTGAGGAAAGACACCTATATCTAAATACTCAAAGTTACAAAAATATTACTTCAGAAAACAGTTCCATTAGAGAGACTCATAAAGCTTCTCATCTAATT
AT5G64290.1	ATCCACTCATCATCATTGATCGAGATCTCTCCGGCGACAAAAACACAGCGAGCGACTGACGAAAATTAAACACTTCGCCGTCACAGACACTCTCTCTATATATATAATCTCCGGCG
AT1G18890.1	GAATCAAACAAAATCCGAAATTTCGAAAGGTCCGACTTTTCCTCACCTGAACCCGCGTTTTCTCTCCCCCTCCCAACCCAACTCTCCAATTCGCCGGAAAATCACCGCCACCGTCACTTCCGGCGTCCATATGAACTAAAGAGATAAGCTTTTTTCTTCTATAATCCTTCTTCTTCTTCTTCCTTGATCTCCTTTCTCTGAGTTTGCTGAGTTTCTTAACTCAGCC
AT3G11670.1	AGAGAAAACCTTATTAGCAGCACTCTCACGAAATCGTCGTGACGAAACGATAAACCCTAAGTC
AT4G39140.5	TCTCCCTTTCTCACTCTAACAGACCCATCCATCGCTCTCTCTCTGTGAAACTATCATCTTCCTCTTCTCCGGCGACGTTTTGGAAGTTCTGGGAGCAGGTGCTAGTT
AT1G01250.1	AACCACATAACAAACTCTTTA
AT4G33010.2	ATACACATTTTATATTCAACGGTCCGTGAGTGTATATTGTATATACTCTCTCTCAGATTCCCTCCTTGTAGCTAGCTTCTACCTCCTCCTTTCATTCATGGCGAAAAACTAAAAAAGACATCCATCTTTCTCAAAACATCTCTCTTACTCTCTTCGTTTTCTGACTGCAACCTTTTTTCCCA
AT2G24270.1	ACTCTCTCTAATTCTCATTCTCATTTCTCACCATACAATTTTTCATCTCCCTCTCTTTATCCTTTTCTAGATTTTCTTTTTACCCTTCAATCACTTATCTCTATCTATCTACCTTTCATGCTCTTTCACCACTCCTTCCATAAAAATCTATCAATAATCACTTCCTCTCTCTCTCTCTCTCTCTTATACAACACTCAAGAAGCGAGACACAGAGGAGAGAGTTAGTCTTCTTCTCTGTTTTTGTCTCTTTGGCTATATATATTCAAACATTGTGTGAACAGAACACAAATCAACACAACACACACAACTTTGTGTTCTTTAAGTTTTGTTTCAGAGATCA
AT5G17300.1	ACAGACCCCAAACTCTTCTCTTCTTCTTCTTTCTCTCTGTTTTCTTCTTCTTCCGCCGAATCAGAAAGCTTGTCTTTTTCTTTACTCCGGCTACCAAAACTTCTCGGAGTTTCTCTGAGAGTTTCATTTCCGACCTTCTTCTTATCCTTATTTGCGGCAAGATTTCCAGCGAGAGTTTTTTTCTCTTTTCCTTTATCGAACATAAGAAATCTCTGGTTTGCTGGAAGTTTTTTTTCCGGAAGGTGGAAGCTTAGATTGGTTCTGATTTCAGAAGCAAATCGTTTGTTGTTGCCTAAGTAAACCGAATCAATTTATGGGATCTATAGAAACAGACGGAGAACAGAGGAAATTAAGCTGATTTTTTCAAGTCTAGATTCGCGAATTTATCTTGGTGTTTCC…
AT5G52300.1	GGTGGTTCGGCCATATGTCATCGTTCTCTCTATAAACTTTATGGAACTTTGTTCTGATTTTCTCAGAGACACGAAAAGAAAGAAAACAACACTAGAACAAAGAGGGTTTGATTGATTCACTTGAAAAAGAGAAAACACAGCTTTGGAAA
AT3G19580.2
AT3G51770.2	TTAGAAGTACGCATGACTTCTCTCTGAAAAACAGATTGGTAATAAAAAAGAAAAAGAAAAACAATAAACGAAAACTGAGAGAGAGATTGAAAGAGAGATCGAGCGGAGGAAGATTCTTCCTCCAATTACCATCTCTCTATTTTTACGGGAAGATTCGTAAAATTAGTGCCATCAACCCAAAAAAAAAAACGAACCGGATCGATGAAACTTACAGTGCAAAAAACACCATTTCCGAGAAGAAGAAGAAGACGAAGAACAAGACCTTCGTTGAGAAACTTTATTTGAAAAAAAAAAGAAACGATTTTTATTGGTTAAAGGGACAGACCTCCTTTTGGTGGATTGGCTCCGTGATCCAATCCTCGGAATTGTTTTTAAG
AT4G32930.1	GTCTGCAAAGCTTTAGTGCTTCCTAGAGCAAAGGAGAAAAAAA
AT4G37370.1	TTCACTCACCAAAATAGATCTAAAAC
AT2G36990.1	GTGTGTGTCGCCTTATCTGTTCGTCATGGCTCTGTAGAGTAGCCTCATGTTCTTATTCTTCTTCTTCCTTAGCCATTCGTGGAAGCAAAAACAGAGTCTTTTATTCTTTGGTGATTCTGTGAA
AT1G30970.1	GAATCTGAAGATCGTAGAAGAAATCGAGAAAACGCTTTGTACCAATTAGAAACCCTAGCGAGCGGAGGAAGGAGACAAAGAACGAGACTTTTGAGAGATTGGAGATTTCAATTTTGAGATCAAATCTTGAAATCAACAAATAGGAGAAAGATTTAGTG
AT3G10800.1	TTGTTCCAAAGTTATAAACCGTGTGGAACCATCGAGAAGCGAAGCCAGAATAAATTTTCGAATCCTCCGACG
AT1G48030.2
AT5G24120.1	CGAACGAAGATTCTCTTGCTCGAACAAAAAAATTCTCTCCGCGATACTTACAAAGCACAAGTGAGCTAGCTTTGAGAAAGATTCAATTTTTGAGCCTTAAGATTGTG
AT5G50850.1	AATTGAAATCATTTCGTTGTGTTTTAGAACAACAACAAAAAAACAGTGCCCTTTCGCTCACGCTTTGAGTCGTATCTGCTCTCTTCTTAATCCGCCGTCTCTCACTTTTTCGCCGGCGTGGTTAGATCGTACAAAGCTCAGAGAGA
AT4G39260.3	AAATCACATAAGTCTCTCTCTTACATTTTGAAACCCTAATTTCTCTTCTTTTCCCCAAAAAAAA
AT3G02170.1	GACAGTTGTATCTTTGCCTTTAAAGATAGAAACCTCTCTCTCTCAAAGACCAAAAACAAAAAAAAAACTTTTTTTTTTTCCCCCTTCTCTTCTTTCTTCTTCAAGGTAGCCTCCAAGCCAAACACGGAGGAACCTAATCTGTTGTCTGCTCGTAACTTCACAAGAAGCTATAATTTGTCGTTAATGTTGGCTTCTTCTTGTCCATTTCTTCTTTTCTTCTTCCTCTGAAACACAAGAAAAACATCTTTAACCCCTGAGCAGAGTAAAAAGACGAAGAAACTGGTAACTCCAAAAAACAGAGTATATATATGAAGAGAAACTTGAGTTTGTGAAAGTTTTTTTAGTTATCTTGTTTTTGAGATAAGAGTTAAGTAGAGGAAGAAGAT
AT3G10740.1	CTTTATCCAAAAAAGAAAAAGAGAAAATAAGCGATAGATGAACAGGTGGAACGAGGTTCGTTCAGTAGTCGTCGCTTCTAATCAACTTCCACTTCTTCCACGGAAACAAGCAATTCGATCAAACGTGAAAGCAATATTTAAGATTTTTGTCTCATACTCTAAGCAAGCAATATCCAAATAAACATTCTTATACCTCCACTCCTCCTCTGTCTGATTCCTTCACCCAATTCTTGTCTCGTTTCCATCAATCCATTGTCTTTGATTCCAGAGGTTCTTGGTTTATTTGGATGTGGTGATT
AT1G59870.1	TTCATTCATCATCTTCCTCCTCTCTCTCTTCTCTGTATCACCCAACTAAATCCTCACGGGATTAGATCCAAAGTCTCAAACTTTGATCCAAAAACACAAACTTTGTTCAAAAGACATAAACTTTGAGCCAAAGTCACAAGCTTTCTTGGTGAACG
AT5G06950.4	GGAATTTCGGATCGTGTCTCTCTCTGTTTCTTTGTTTCAATCCGATTTCGAATCAAGCCCTTTACTTGTGCACCTTCAAGATTTCGTTTTTCCAGTCTGTGCACACAAGAGAAATTTCAAGAAGTTGTTACTAAAAGAGAGGCCACAAGTGGATATTGTCTTTGTTATCAAGTGTTAGTACAGAAAAGTGGTGAGAAAGTAAT
AT5G57110.2	CTGTTTTATCCCAAACTTTAGAGAGATAAAGCATTCTATTAGTTTCCCGGCGAGGACTAGTCACATTTTCCGGCGAACTTACCGGAATTTTCTCTCCAGTGGTTTTGAGATTTAGGGATTTGAGTGGTTTTCTTCTTGTCTCTTGCGACTGCAACG
AT5G43330.1	TCACCATCACCAATAAATAAACACACAGGTCTGCTTTCATACCTTCACGCTCTCTCACTGATCATTCACAATCTCTCTCTTTTTTTCACCGGCGATAATTTTCCGATCTCGATTATAAG
AT5G23570.1	AGTTTATTTTCTTCCTCCGGAGTCCTGACTCACTACTCTCACTCTCCGGCGCTTTAAACTTACGTTCTCCGTCGTTTACTCTGTTGTAAAA
AT5G67385.1	CGGCACGTCTTCTTCATGAGAAGGACTTGAAATAGTGTTCCATGGTGAATTTCTTGAGTGAAAAGAAACTGCGAGCTAAGTGTTCGTAAT
AT4G12000.1	ATTAACAAACAAACCGAAAAAAGAAAAAAACTCATCTTTCTCCAAAATCACACAAATCTTCTTTATTTGTTATTCTCAATCCTTCCTTCATCCCCAGGTTTCTTTCGATTCGTTGAGTCATTCAATTTTTCCATCACTGGGTTTTTCTCTCTGAATCCGATCGGAGAATCCAGTCGATTACTAATCTAGCGCTCTCTTTTTTTCTACTCG
AT1G11910.1	ATCCCTCCTCACAGTCATCTCTTTCTTCGCAAATAAATGTAACCATCTCTCTTCTCGTTTTCTTCAACAAAAATCCTCATTTCTCTGAGAATCTGGTGCTTTAGCTTTGGTAAA
AT4G17810.1	CCCATCTTCTTCTTATTCTTCATCTTCTACTGAGATTTCTCTTTTTTTTTCAAAAAAAACTCATCCTTGA
AT2G29660.1	GGAGGGAAAAGGCATATATAATAAACATCATTCGAATTCGTTTTTTTCTTCTTCACAAAACATAAGTAGAATTCTATAAACCTAAAACTTTCATCCAAAATGTACTATAAGATCATCCGTGAATGAAAAAAAAAAAAAAAAAGCGTACACTCACTCATATGCACACACGAACCAATGCATCGGTAAGATTCGCATAAACATACAAAAAATAGGAGTAAATAAACCAAATAAAAACTAAAGTGAGGAGACAAATATTCTAACACAAAAAATAGAAAATAAAAATAGCGTCACACCTACTCTTTCTTCTACCTTTAGTATCTATCTCCTGTCTTCATACTCCTTTACACTCCTCTCCTTCTTCTTTACACCTCTCCAATGGTAAAATCTCTCATTCACTAA…
AT3G21670.1	ATCTCTCTTCACATGCCCATTTGAATCGTATCTCCTCTCATTTCTTCTTTTGTTTTGTTGGAGTTAGATAAAATCAAAGGTCTAATAAAAGTGTCAAAACCCTTATCGCTATAACCTCCACTACCATCTTAAACTTCTCCTTATAACTCACGCTTCTCTGCTTTCTTCTCTCAGAGTCTAACTGCTCAAATAAGAAA
AT5G53550.1	AAGAAGAAGAAACTCTGTTTTTTTGTTCTGTTCTTGGAAAAAA
AT4G34710.2	CCGCTAGGTTTCCGTCTCTGTTTTTTCTTGCATTTTCCCCAGAATTCCTTCACATTCTCTCCTTTTCCTCTTTTTAATTCCTCACCACCTCAAATTCTTCATAAACAAATCCACTTCTGCATGGTTGGGAGAATCTGTTAGAGAATTTTTGTTGTTGTTGGGTTCAGATTTGGAAAATTTCCTTTTTTTCGAGTTTCTTCTGAATTATTCATCGTGGAGATTCTCGGATCGGGAAGGGCTGCGAGAGGTGGTTTTCACGGCGGGGATAGATTCATCTTCTGTCTTCTCCTGAGGGGGTAGCCGAGGCTCCGGCCTCGGCGGTTTTTAAACCCCTACCTTTACAAATTCTGGGAAATTAGAAAAAAAAAGAGGGTGAAGATAAAG
AT1G71230.1	GACACAGTTTTCAATTCTTCAGCAGACAGATCGATCACACTCCATCGATTCCGTATGAAACCCTAGATTTCTGCAACTGAATTCCTAATTCGAAAAAGA
AT5G60850.1	GAACAAGTCTTTCCCATGCTCACCACTTCACCTCTCTCTCTCTTTCTTCTCCACTGTAACCTCCCAATTCAAAAACAATTATAAACCAAACTTGATTAATATATATTTCTTTATCATCATCTCTTCGAA
AT5G57360.1	GACGGTTACCACTCGTTTCTTTGTCCACCATCTTCTCTCTCTCTCTCTCTCAACCCCCGAAAATCTCCTTTTCCCAAAATTTTCCGATTATCTCACGCCGGATTGTTTTTCAATCGCCGTCTTCATAATCTCCGGCGACTGAAATCAGTCTGGTAACTATTTGAATTTTC
AT2G29630.1	GGAGGTTCGTTCCTTTTTTAAAGGACCCTAATCACTCTGAGTACCACTGACTCACTCAGTGTGCGCGATTCATTTCAAAAACGAGCCAGCCTCTTCTTCCTTCGTCTACTAGATCAGATCCAAAGCTTCCTCTTCCAGCT
AT2G43400.1	GCCACGTCATCGCCGAGTCATTTCTAAGCTTTTTGTTTTTTCTTTCGTTCTTTCTCTGTTTATACGAATGAACGCTTGTGTTCCTTAATCCTCCTTGGATCATCCTCCTAATTACTCAGTGATC
AT5G03760.1	CTCACACACACACACACACACAACACTGTGTCTTCTCTCCCTCTGTTTCTGTTTTTAGATCTCTCTTCTCTCTTCTTTCTTTCCAAAAATCATCTTCTCCTTCTCCACCTTTCATTATCTTTCTTCTCTTACCAAAACCCTTTAAATACAAAAAAAAACTAAAACACATAAAAAAAATATTGAATTCTCCTTTTTCCCGACAATCTGAGTTTCTCAGGCAGAGAAGACAGAGATTTTCACCGTAAGGGCAAAAAACGAAAAACTCTGTCTCTCTGTTTCTGTTTCGTCCTTCCTTGGCTTTGATTTCTTACACCAAAAGAGACATCTTTAAAGAATCTCACATTGTTCCCTATTGCTTGTCTCACAAGAGAATCCTTGATCTAGGGTTCTTGCTTCCCT…
AT2G19810.1	ATAAAGAAGTAAAGCTTTGCCGGAGATTTAGCAAACACAAACACAAAAAACAAAACCAACTCAGACGAATGTGATTTTTTCTTCTTGAGTGAATTGTTGTAAAAAA
AT4G34610.2	TGATATGGGTCTTTCACGTGTGACATTGATGAGATGATGAATTCAAATTATATCTCATACCAAAAAAAAAACACAACCAAGAGAAAGAGGCGTAACCTTCTGATTTCTTTCTTTTAAGATATCAATAAAATCTTTCACATTTTCTAATTTTTAATTCTTTTCAAGATTTTGTTGTCTCCTTCAACAATCCATCAGAAGTAGCAGTTTGGTTTCCAGAAAACAAGGGACTATGGAACTCAAGTGAGCCAAAAAGAACACTCCATTTCG
AT5G13730.1	ATCTTCTTCTTCCATTTTTATTGGACCAAAAAGAAGATAGATAACAAAAATAGAAAAATCTAAGGTGTGGGAAGCTCTGCAGCTCATCCATCC
AT1G76590.1	ATGTGAATTATAAAACGTATTGAGTATTATCGTGACCGACTTCAAAAAACAAGAAAAACCTCAACTTCTCTTTTTCAGCTATAGCCGCCGCCTCCTCCCACTAAACTCAAATCCTCTCATAGTCTTTTCAATCAAATCTGCTCTTCTTCACTGTTGAAGCTGGCTATCAAAACTCACAATAACT
AT4G36040.1	TTCAATCTTTCCCTCTCCTCCTCGAACAAAAACAACAAACGCAGAGAAACTCAAAACTCGAAAACGTTTCATATAGCAACG
AT2G17480.1	AATAAATAAAGAGTTTAGTCATTTTATCGTAAAACCAAAAGAAAGAGAAAAAGATTAATCATCATCAATCTAAAGATTTAGGAATCTACAATTTCCCAGTAGACAGATTTCACTTTTGCGTCTTCTTCTTATTCCATTTGATCTAAGTTTCTCGAAATAGGTACAAAGTTCGAGTCTTTTTCTTGTAACCGCGTGAAACCACCAAGAAACCTATAGTAAGAGTTTCCGCAAATGTGAATTAAAGACAGCTCATCACTCTGTCAAACTTCTACAGTATTAAGTTAACGAAGCAGGTACAGCCAAACTAAAATAACGCGGAGTT
AT1G75980.1	GTTTTTTCGCCGTCAAAGGTTAAACAGTCGAAACA
AT4G17090.1	AAACACAAACATATCTTCTATCAAACACCAACAGCTCTATTCTCTACCTCATTTCTCATCATAACAAAGAGAGAGAAAAAAACT
AT3G46590.2	GTGGTCGTGTTCTTCTTATAAGGGTTTTTGTTTATAATTTGGTAATCGAAAAAGAGAGATTTGATAAAATCCTTTGTGTTGAAGGAAAAAAAAATCATATAGGTAACGTTTGATACAAGTAAAAAAAAAAAATTTCCATCACTTTCTTGGGTAAAAAAAACATGGGTTAGAGGAAAAACTGGGGAAAAGATTTTAGATTAAGTGCGTAAAGAATTCTGATTCCTTCGTCTCCGATCTCTCATTTTTCTGGAGAAATTGTCAAAAATTTCAGATATCTATATTGTCTTGGAACTGAAGATTCATCGAAAGATTGGTGAGTTTTATTCGCTGCTTATCGCTTGTGGCAATCACATCATCTGTGTTATGCATCCAAGTA
AT1G23200.1	AATATCCCACATCTCTACTCATCCACATTAGTCAAAGATCTCTATTGGTACTTCTCAA
AT1G03040.1	GTCTGTGTCTCTTCGTCCTCATTAGCTTAAGCATCATCATTCTCTCACCTAACAACTCCACACAAGATTCTTCGCATGGAAAGTTGTTCTTCGACTTCTCTTCTCTAACTCGCTATCTTTTAACTCACCCAGCTCCACTGAGTCGAAAATTTCAAACCTTTACTCGTTTCCTTC
AT2G41110.1	ACGAATCGTCTCACAAACTCTTTCGTTTTTCCCTTTTTCTCCAATCACAGAAAAGAAAAGAAAAAACA
AT2G33050.1
AT1G30210.2	CTTGTCCGAAGGCAACTGTTTGATATTTTTCTCTAACAGATCTGTGGATCTTAACACTTCTCTAATGCTTATAATGACGAGATCTAAGCATGAGAAGGAAGAGATAAGAAGCTCATGACAAGAATCTGAAGAAAATTAAATTTGTTTTTCACTTATCGCCGCCATTGTTGTTCTACACTGAGCTTAGACAGTTGACACCTGTAATCCAAAATTCAAAAGTTTATCACTGCAACATACTCAGGCTTTTTACTTAATTATCATAGCTCTGATAAAGTATGAGAGTAGCGTTACA
AT3G04120.1	CTCCACGTTCTTCTCTCTTTTAAATAACCTCTTCACGGAACCCTTCTCACTCACCTATCTCACTCTAAAATCTCTCTCTGCCAATCTCATCTTCAACCTCTCTCTAACTCTCGTTTTCGATTCTACA
AT1G67360.1	CTCAAGAAAGCAAATCGGAAGAACTCACAAAAAAAACTAAGGTAAGAGATTATTATCATCACTTTTGTTCTTCCTTCACTCAAAACTACGATCAAAATCGTGATTTCATCGTCTTTGGTGTAG
AT2G13540.1	CAAACTCTTTTTGTGAACTCCTTTTCTTAGATGACAACACTTATGAGAAAAAAAAAAAAAAATTAGTTTTGACGAGACACGGACATAAAAAAAAAAACTAGGGCAGAGTGACTGATACCAAAGGAGAAACAACAAAGAGACGAACTGAAGAAAAACCTCTCGGAAGAAG
AT2G28890.1	AAAAAAATCATTTTCCTTGCACACAAGTCAACTCTCTCTCTCTCACATCTTCTTCTTCAACCTCTGTCTCTTCATTTCTCTCTACCATGGATCAACAATCTCTAATCTAAAAACACTTTCGTTGTATCTAAACTCTCCATCTCCAAAAGAAAAACTTTTTTTCTTCTTCTCAG
AT1G29960.1	AGTATAGCTCAACGATTCGTCTCAAAGCTTCACACTTTCGTGAAATCTGCAGACTTTGTGTAGTTCTCAAATCTCGATTCGTTGGATTCAGTTGAAGAAATAGGCA
AT2G17760.1	CTTTTGCCTAATTTCTCGGTTTCATTTCCAAAATTCTCTTTTGATTCTTTCTTACTCTTTCGCTAGAGAAGATTTAGACTGGGTTTTGAGTATTTCTCGGAAATTTTCGTGTTTTTTTTTTCTGGGAAAGTTTCCGAGATCTCGGTGGAGTACTTTTTTTGGCGACGAACCAGT
AT2G42280.2	ATCAGACTTCACCGTTCTTCTTTCTCTCTTCTTCATCTTCAGACGAAACCTCCTTTACTTCCCCTTCAAGGTTTTATATTTCCCAAATCCTACACCTGCTCACATCTCAAGCTCAAGTTTTGTTTTCCCGGGAAAAGTGACACAAACAAGAACTTAACAAGGGAGAAGAAAAAGCTTATATTCATATCAACGGTTGACGTTGGAAAGCTATTAAGATTTGGTTTTCTACAAATTTGTTCTTCCTGAAACGTCACGAGACAGAGCTTACAAGAAGAGAAAACAGAGGAAATTTCGTTGCATTTTTTTTACATATTGATTCGATTA
AT2G35530.1	AACAAAAAACAAATCAAGCAAATTTATTTATCTTGGTCAAGAGACATTGATTCTCTTAAATTTCTGCAAAATTAAGCTCAGAGATTCACACCGCATCTGAAATTGTGCTCAGAGGGGTTCCAAATATTACCAGTCGTTAGGAAGCAATCACGAGTTGTTTTAGGAATTAGTGAACGTGATA
AT5G07360.1	GCATTCGAATTGAGTTCCTCCTCGGAGCAGCGTCAAAGTCAACGGCCGTCTGATTCTTGTTTATCTCCTAAACCCAAAAACAACGATTTCACTGTCACCGTTGTCAAGCTCGAATCACACTAGCCGAGACG
AT2G37280.1
AT5G62470.2	ATTCCATTATTTTATTAATTACTTACTAATTAACTCTTCTTGTTTCTCTCTCACACATCAATCTTACTTACTTCTTTCTATAAATATAACCAACATCTCTCCTCCACTTCTTCAGACAAAACCAAACCCATTTGGACTTTCTTTGTCTTAACCCTAAGATTTCCAAAGGTTTTCCAACAAACCCGCAACGATTAGCTTTTGTTCTAATATCTCATCAAAACCCTTTCAAAAGGTGAAAACAGA
AT3G06760.1	CCACCTTTTCTCTCTCTCTCTCTCTCTCTCTCTCTCTCTCTCTCTCTCTCTCTCTCTCTACCGTCCTTCTAGGGTTTCTTTGATCACATTCAAATTTGTCGCCTTTAATCTCAATCCTGTAAGAATCAGAGGAT
AT5G60690.1	AAATCCTCTGTTTCACAATTTTTTCTTCTTCTCTTTCTCTCTCTTCCTCTTTTATTCCTCTGTTCCAAAGTTCAGCAGAAGCAAACACACACATCACTTACTATCTCTCTCTCCTTCTTCACTTTCTCACATAACCAAACTCTCTCTTTCTCTCTTTTTTTTGAAGTCTCCTTTGAAACTATAATTGCCCTTTAGTGTTGTTCGTTCAGAGTCTTCAAAACTTTTGCAGCTTCAATTGTACCTGGGTTTCTTCTTCATTGTTCCTAAGGTTTCTGTGTCCTTCAATTCTTCTGATATAATGCTTCTTTAAGAGAGTTGACATCATCACTTTCTTGGGGTACTCTTCTCTGTTTCTCCCCAGAAAATCCAACTCTGTAATTTTGGGTCTTTATTCTGTTT…
AT5G01600.1	TTATGTTGGAAACGCTATCATCTTTTCTTTTTTTTTTTTTATAGTAAACAATTGTATTTGTTATCATCTACAACTCTAAAAAATACATTTCGAAAAATAGGAGAGAGCGAGTAGGAAATAAGAAAGTGGCAACGCGAGAGTAGGAACCGGAAATGGTAAAAAGATTCTGAGGATAAAAGAGAAAGCAGAGAAACAGACAAACTTTATTTGGAGAGATGTTAACGTGGATCGAATATCCTCACGTTCACACTATCCCATTGGATGTAGCACGAGGCCGCCACACGCCCCTACATCTGGCTTTCATATCCACCCTCCACGTGGATCTCAATCCAACGGTGACCACACGCCTTTTCCCTCTTATATAAACCCTTCCTCCTTCCTCTTTCTTATCATCATCAC…
AT1G27650.1	TAAATCCTTATGTCAGGAGATCCCATTCTCTGTCTCTCTGTCTTTCTCCCCCAACTCGCGAACAAAGCAAACCCTAGATCATCCATCGGCGAGTGAGACGGCAGCTCCTCGTCGGTAATTCCTTCCACCGGCGGCGACCACTCACCCTCAGATCTCTCAATCCCACTCATCTCTGTAACATTCTGGTGGAAATTCTGCC
AT4G21410.1	ATAGATTAGAGAAAAAAAGCTTCAAGCTTTC
AT1G05805.1	ATCTTTTATTTTTCTTTTAGAAACCAAACTTTTCAGATTTCTCTCTCTCCATTTGGCGATAGAAGAAGTC
AT3G59290.1	GTTATACACACAAACTAAACTATACGAAAACAAAAACAAAGAACAAGTGTGAAGCCAAACGCAGAATTTTGGGAAACCATCGCACAAGCTTCCATAGATTTCTCTCTTGTTCCTTCCCGTTTCTTCCTCTCCCCCATATTTCTCTCCAGCTCCGCCTCACTGTTCCGCGATCCAATTTCCTTTTCCAGCAGGCTATAAGTGTAGTTAGCACTTCTTCTATAAAAAGCAGTGTCTCACATTTGGAT
AT4G39210.1	AAAAAATTACATAATAAATAGAGAAGAGATTTTGGAAGAGAGAAAATGCAATTTAGCTCCTCACGTATTAGCAATTTAAGTTCTTGTCTTGGTCTTCCCTCGATTTCAAACGACATTAACCAAAACCAGAGAACTACGAATTATTCGCTAAAAAAAG
AT5G57150.1	AAACGAACTAGAGACAGTTTGATTCGAAAATCTTGTCGGAAA
AT5G17860.1	GTTCCACTTCATACCCATTTGCTTCCTTGA
AT3G21220.1	GAAGCTTCATTCTCCTCTTGATTTGATCTCTTTGAAAAACGACGAATCAAACAAACCCTAGAGTCAAGTCAATCATGATGATAAATACAAACCTGGAAGATAAAGAATCAACCTTGTGAAAAAAAAAAAAAACTTTTGATTCCCTCTTCTTCTAAAAGCC
AT5G48180.1	AACAATAGCCACAAAACTTTTTTCTTTCATCCTCTAAAAAAAAATCTTTCTGGTGAGTAACGAAAAAA
AT5G56600.1
AT5G43270.1	TTACTCGTAAACTTAAAAAAAAAAAAAAAAAAACAGAACAATTTCTTCTTCCTCTGGGATCCATAAGTTTTGAGGTATGTTGTTGCTGATTTTGTCCTTTTATGTCTGCAAATAACAGAGAAGATAAATGAGGATTTTCTCCTAGGTTGAAGTTTTATATTTTGGTGGTCAGTGTCTG
AT1G01720.1	AAGTTTCAAAAACGCCAAGTTTCAGAGGTAGAGAGAGAGATACTACAATTGATTAGGATAGGATCAGGATCATCCTCAACAACCTCCTCCTAATTCCTCCTCCATTCATAGTAACAATAATATTAAGAAAGAGGGTAAACT
AT1G14580.1	CAATTATTAAACAACAAAGCAAGAGAGAGAGAGAGAGAGAGATAGGGTTTTTTGAGGTGTGTGTATTTGTATATTTATATAAATATTTTAGTGTGGCTTCTTGTTCTTCATCCTCTAATATTATCATCATCATCTATCTACTTGGGTTCTTTCTTTGTCTCTGAGTTTTAGCTTTTTTATTGACCTTTTTCTTCTTGGTTTCTTCTCTGCATCTCAAAGACTAAAAGGCTTTAGCAAAAACCGACCAGCTGAGAAG
AT5G52180.1	AACAAATTCAGACTCTCTTCATACATCTTCTTCTACCCAGAGAGAGTCGAACAACAGAGTGAAGAAACA
AT1G75590.1	CCCCTGACATTTTCTTTCTCTCACAAAGAAAACCAAATCACTAAACCGGAAAAA
AT2G32120.2	GGCAAACTCTAGAAGACCAAGGAAGCACAGTAACAATCTCTCTCTCGCACCTTCTTAAAAGCTGCTCTATTTCTTCGCTTCCCTCTTCTCTTCACTCACAAAACATTTTGTTCTAATCCCGCAACTGCTAAAAACAAACCCTTTTGTCAAAAATCTCTCCTTTCGGTGGTGACAGGAA
AT1G35720.1	CGGACAGGCCACGTCGTGTCCTAAACCTCTTAGCCTTTCCCTTTATAAGTCAATCTTGTGTCGGCTTCGACTCCCAACATACACAAAACACTAAAAGTAGAAGAAAA
AT4G32320.1	CTCCCGGTTCATAAATTTGAGCTAGGGTCTCGGAGACTCTCGTCCCACCGTTAAAG
AT3G06050.1	ACTATACAGTAATCGAAGGAACCAAGAAACGGTCTCAATCTTATTTTCAGCG
AT2G39840.1	CGTTTCTGATACTTTAATTAATACTCATTGAAAAAATCAATTCGAACTAAAAAAAATCTCGAAAGTCTTTGCGCGTAATTTTCTTCTTTATTTTGTTCTCACTGATTATTTTGCATTAGCTCTTTTCTTTTTTGGGGTCGAAAAAATTAGGTTTTTTTTTGGGATTCTGTTG
AT1G75080.2	AGATGAAAAAAATATTATTATTTGTTGGAGAAGAAAGAGAGATTCTTCTTCTTCGATTCCAGCGAAGGAAAAGCGTATTCCTCGTGAGCACTAACTTCTCACTCCTCTCTTCTTCTTCTTCATCAGTCTACGTTCACACAATCTTTCACCCACCTATTCAAAGCTCTCTCCGGAAGTTTCGAGGGGTTGGTTGTTGGTTTTCCCG
AT1G14040.1
AT5G06750.3	CGATATGCACGAGACTCCACTGGGATCTCATAGTATCCAAGCTGATATTGATGATCCAACAACTTTGAAGTCAAGACCACAAACTCATGATGTAGAACCTAATCAGTTTCCCATTACTTCCTCATCAAGGGATCACCCGCAAGGAGCGTGATATTATCAAGCTCAAAGCCCAGTTTGTGGCTGATTTTGGAATGCCTTTTGGGCAGGATTTGGTGATGAAGAGTGTGTTTATGAAACCTGAGCTTGAGCGGTTGATCCTCTGTTTAGCTTTTCGATCCAACAAATCACGAGATTCCTCTTTCCGGTGTGGTCTCCGGCGACCTAAAATAAAGAGTTAATTCTCGTGGTCGTGGAGAGCAAATGAGGG
AT3G56240.1	CGAATCTTTGCTTTTGCGTTACTATAAATATTCAGAAGACACCATTTCTTCTCATTCAACAAACAAGCATCTCATTCTCTGATTCGGTCCATCGATCTCAAAGGCTCAAAGCTTAATCGTTTCCTTTCTTCTTATTCTAGCC
AT4G19660.1
AT3G60530.1	GTCTCGGTGCATGCTAACTCTATGCACGTTCTCATCTTCGTCTCTTTCCTCACTTACACTAATTCTCTCTCTCTATATTAAACCTCTGAACCAGTGACCACATACATACTCAGTAAGCGAGTCCGAGTCAACA
AT3G48160.2	AATGTAATCTAATTTTGGAAAAGAAAAATGAAAAAGTTGAACAGAATCCTGAAAATATTGTAAGAAATTTTCTAAACCGAAAAAACAAAAAGACAAAAACCAAAAAATTGCGATCTGAACCGAGCACAAAACCGTAAAGGTTTCAGCTTTACCAAAATTTAGAGGAGTGTGTAAATGTTACGGAGAAGGAGGAGCCAAAAAATTCAAATTGGCGCTCAAGTATCTTGGGAAATTCCCCCTCTCTCTTTTTAGGAAATCCCTCCAAAATACAATATCAAATTCTCAATCGCAGACATCGTTTGCGTCAACC
AT4G28250.1	AACAACAACAACATTGACATATCAATTCACACATAAACTCACTCTCACTCTCTCACTGTCGGCAAACTAACTTATTCACTTTTCCGGCACTGATTCTGCTCGGGAAAAACAACTCCGGCACAAA
AT5G01520.1	GTTGCCGTTCCTTGTCGAACAAAAAAGAGCTTTAGACAGACGCTCCTCCCCTTTTGTAATATTTTTGATATTACGTGTGCTCTACGCGAATCTATCAATATCTAAATCCTCTCTTTCTCTCTCTCTCTCCTCCTTCTTCTTCTTCTTCCTGTCGCTGCCTTGTGGTTGAGTGAGCAAAAAAACTCAAAACCCTCCATGGAAATGGGAGAGAGAATCAATTCGAGTTGTTGTTAGGGGGTTTGCGATATTTTAGGCTTCTGTCGGTGATCTCGACCAAAAAAAATAAACAAAGGAGCTAGTAGGGTTCTGTTTTCTCTATCACTCGGAAGGAAGCTGGTTTATGTCAAAACTTTGTTCTTCGGAAA
AT5G60360.1	GATAACGTTTCCGTCTGTATCTCTCTCTTCCGTCTTCTACTCTTCTTCTTCTTCTTCTTCTTCCACTCACAATCTATCGAGCTAAAACACTGAAGCAGACATTAGCGTTGAGAAAAAAAAAAAAGTAAGAACGAGAGAGAGAAAGCC
AT4G29140.1	GAAGAAAAAAAAAATCCTGCCAACTCCTTTATTAAGATGGTAAGAGAGAGCTCTGAGAAGAGAGAAGCAGCACCAAAAAAAATTCATATCTCTCTTTCCTTTCAATTTTCTCAGTTGTTAAAACCTCTCATACTCATTAGAGAGCTCTTCACGAGAGAACTCTTTCTCTTTCCCATTAAAGATCAAATCTTTCTTCTTCTTCATCAACACCATCATCATCATCACCGTC
AT4G00430.1	CTCGACCACACACTTGGTAGCTACACACGAGAAAGAAAAAGCTCACAACTTTAACCTTTCTGGAGAGAGAAGAACAAAAGAGGGAGAGGGAGAGAA
AT5G16570.1	ACCAAAAAAAAAAAGGTTTATTATTCTTTGAGATTCCTAAGAT
AT3G52470.1	ATATTTCTTCCCATCGTCACTAGTCACGACCACACAAACAAAAAAAATATAACATTTAGAGAGAGAGAAAGGTACAGCAGTGGCAAACTCGTAAATAAAGA
AT3G26744.4	GAAAAATGGAGAAATAGTGACGGTGAGAGAGAGAGAGATACGGTAAACGAAGCAAAGCAAAGAGAGTCACGAGAAATCTGGGAATTTTCCTCTAAAGGTTCAGACTTTGGGGTAAAGGTGTCAACTTTGGCG
AT3G51860.1	CAGATGTAGTAGAATCAAAACGTCTTAAAAC
AT5G44370.1	CTAAAAAGCGATCTCCATCATCTTCTTTTGTTTCTTCTAAATTCTTTCACAAACCCTAAAATTCTCCTCCGTCACTGTCGACGACCACTGCGTTTCACACTACTCTCTCTCTCGCTCTCTCCACCGTTAAACTTCAATACCCATTTGTCATTTCCCCCAAATCTCTCCGATTTCTTAAATCTAATTTGGATTTACTTTGCCTGTAAAACCATTCGCATTGTTACGCATCCGATTTTGCAGTTCGAAACTCGAGTTCAACTTCAATTTGAGGTAGATTTCGAGAAAAAGCTGAAGAATTTCGGAACAACTAAGATTTTAACGGTGGAATTGGGGAGTCTTGAAGCTTATTTTTCCTCCTGGTCTCTTTTTTCTTATGTGGTGGTGCTTGAGAGGGTTTTT…
AT1G18020.1
AT5G53210.1
AT3G50700.1	CGATAAAAGAGAAAAATAATAATAATTGTGCCAATAGAGAGAAAGAGAGAGACAGAAGAAGAAAGAAAGGTTCCTTTGTCTCGGAACAACCAAAGAGCCACCACCCAAAAAAAAAAAGGTTCTTAGCTTTTTTTCTTTCTTTCACACGAAATCTCACGAGACGCCTTATTTCTTCTTCTCTGTCTCTTTCCGACGGCGTAACTCTCCGGTGGAATCTCAGCTCTCTTATCAGTAGAAGAAGTTTTGGTCTTTAAATGTAATTTTTTTGGTTTTGCTTTAAATTTCAATCGTTGTTATCAGAAAAAGTAGGTAGCAAAAAAAGAGATTTTTTACGAAAAGCAGATTGACTGGTAGCTGAAACAACGGAGGAGAATTATAGAAACGAGTAAAAAACAAAAC…
AT1G53910.2	GAAAACAACAAAGCAAAGCGTTGAAGAGAGAAGAAGAAGCAAAGATATAACCCCCAAAAGTATCAATTAGTTTCCATTTTCGCCGCTAAGATTCTGTTTTCGAACATTTACACCCTCAAGAATCGCCGCC
AT1G12640.1	ACGACACGACACCAACAACCACACGACACGACACGACCGATCTATAGATTCGGCGAGATCAGAAGAAAGCTTCCCGGAGCAACTCGGTCGTTGTGACTCATTCCGAGTTAAAAAAAACGGGTTTTCGACACC
AT1G77490.1	ATCAGCTGATAGAAATCATTATCCAATATCCAGTTATGAGTGGGTGACTCCAAATAGATCCAACTGGCAACGCATTATTGACACGTGTCTTTTCATTTCTCTTCTTCCGGCGTTTTCTCTCCGCCGTTTCGCCACCGTACGTGACA
AT4G01026.1	AGCCTAACCAACCAAACATAAATAAAAATCGAAGCTTTACTTTGTTTGCTTCTATTATATCCACTTCCAACAAGATTCCTCAAAAGGAAAGAAGAGAAAGAAGATAAGAGATATCTGGTTGGTCGGAG
AT1G16510.1	GTAGTGTAACATAGTATTTGATTTGTATACTAAAATAAATGTAAAATTTATCGGGCTGTTGTACCTGGCAAGTACACCATATGTGTACTCTCTCCTCAATGCTCTCGTCATAATCTTTCCATGTCTTCTTCTCTCTATATATATTACTTAACTCTTTCTCACTCTCTCTAATTTTAAATTTATCTATCATTAGTTTAAACCGCCGGAGAACAAAAA
AT5G17220.1	CAAGATATTAATAAGTGCATATAGTAAAATCTTTCTTATTCGTAACAAAGTTATTGTAAACTTATAGA
AT1G63650.2	TCAAAGCTCAATTCAACCACAACAGATAGTAACTTGAAAGTCACAAATATTTAATATTTTCCCATTATAGAAGAAACA
AT5G54110.1	CAAAACAAAACGCCATTTTTTGTCGATTCTTCGTCGTCCTCCTTTGAAATTCACACCAATTTGTCTCTCTTCCTAGAGAAACAAAAGATTATTCGAAACTCGGGAAAGTATCATCCGGTCACCGGAAAATTGATTATTTCCG
AT5G17520.1	GCATCTCTTTCCCGGCCCAAGAACACTCTCACTTACATGATTTCACTGATGTACCCTTCTTCTTCCTCCTCTCTGTTCCAAACCCAAGTACTACAATAATTCTCTCACATTCCC
AT5G07070.1	G
AT2G34680.1	CGCCAACATCTCTCTCTCCAGCTATTTTCCCTCAATTTTTAATCGTCGTTTTCACTTTTGTTCGATTCCATTCAAAAAAGCTTCAATCAGTGAGCTGCGTTTTTTATTCTCTGCTTCATCCAGATCTACATTTCTCTGTTTCAGCCTCTATTGCTCTGTTTAACAAGTTCTCAACGGCCGGAATCGTCGCCGGGATTCTCGCCACCGGAGTTATTGTGAAACGGTGAAAATGGGTTTTTGATTTTACTGGTTACTTCATTGTTCAGTGCATTTGGATTGATTTCACT
AT2G01760.1	TTCTTCTTCTTTCTTCTCCAACCAAAATCTCTTTCTCAGTTCTCTAGGGTTTTCAATACTCACACCAAAGCTTA
AT5G55120.1	CAAAATCTCACACATCAAACACGTGAATTTGCTCTCTTTCTGGTTCACTCACCTACCATTACTATAAGTCTGAAAGAGTGATTGAAACCCACCTCGAAAAATCTATCCTTTTTTTTGTTTTCCTTCTCCGGCGAATCCCCGGGGAGATTGGTAATCGGTAATCACGGCTATTTACGGGATAAAGCCACGGCCTTTGAGCTTTCATGTCCAACGAAAGGGTTGTTTAATCATAACTAATCCTTTGCCTCACGGAGGACGTGGAGCTCTGCCGTCTGAAGGCGGCAGTCCCTCCGATCTCCTCTTCCTCGCCGGAGGCGGTTCCACAAATAGCCACTAACCCTAACCCTTTTTCTAATTAGGTTTTTAGTTCTTAGAGTCCTGTATTAATCTGTTATTTCG…
AT1G32400.3	GGATTTTTCATCCCCTTCCTCTCGGCGACAAGAACAACAACAACACAAAAAAACTCAAAACCATCGCGAACATCGAAGAATCATCTCTCAACAATTCTCCGTAAGTTTCCATCATCTTCTTCTTCCACTCTCTCAATCTCGTGCTTCGATTGCGTAATTTCGATTTTGTTCTCCCGATCTGAACTTATTCGTTCGTAATTTTGTTCACGGAAAAAAAAATTGGTGGAATCATTTCTCTTAGATTACGAGATATCTCTGTGATTTGGTCGTTTTTTATGTCGATTAGAGAAAATTAATTGGTGTATCTCTCATTCTCAGCTCTATGAGAGGCTTGATTCGTGTGTATAGCAATTGAATTTGGGCAGGACATCACAATTTCATTGAAGTTTGATTTTTAGT…
AT5G18070.1	AATGTAACAATTACATAGTCAAATAAAAATGCTTCCTTTTATGTCAAAAAAGCTTACTTTACGTTGATTAGCTTCATTTCTCCTCCTTCTCTGTTTCTCTCACAAGTACC
AT3G15510.1	AAGCATTTTTCAGCACTCCTTTCCTTTCCCCCACAAACTAAACAAAAAACCATTAACAAAAAAACCATTCACAAAAAAAATAGAGAGAATCATCTGAGAGAGTAGTAGTGATGATATGATCGCTTCTTCTCCTACAATCTCAGAAACCTCCGATCACGGTTTTAGATATCTTCTACAACGGATACA
AT3G12750.1	AAACTTTACTTTCTTACAGAACAAGAACATAAATATCTTAAACTC
AT1G42970.1	TCCCCATATGTATCTTACCTACATAATAGCCACATATTACTTTGCTTCACTTTGAACCATTGGTTGGTTTTGATCAAAACCAAAGGATGTGTGTATGTATGTATATATTCTAACGCTCAAAACTGATCACTAGCATTCCTAGATTTTTCCTTCTTGTGATCACTTGCAGCT
AT5G42020.1	AGTTAAATTTCTTCGTCTTCCATAAAAAGCGACTACTTCACCATCACCTTCGGGCACTGGACCTATTTAAGCATCCTAACTTCTTCTTCAAAGCTTAAAAACCAGAAAACAAAAGGAAGCTCTCTGTTCAAATCAAAAAGAGAGATCGTACGCAAAAGTTTCCGAT
AT4G31420.1	ATCGACGCTTTTTTAGAGACAAACACGATCGCCGATCCATTTACGAGCCGTCGTTGCTCTACACATATCAACAACAAATCTTATCCTCCCAACTATCTTTTCTCTGATTTTCTTTTCTTCTCCAGTTTCCATTTCTAGAATCGATCGATATTGAAGGAGAGAAG
AT1G61890.1	AACAACACAGAACTAGAAAAGAGAAACACTATTAGATCATCACTTCTCAGATTTCGATATTCCCAATAAATAATAAATACTCTCAGTTCTTCTCTTCTCCAAGAACAAAAAAAAAAA
AT2G34930.1	ACAAACATAGCTTCAAGT
AT1G69850.1	TATTTCATAAAAACCTTTTTTTATATCTCCTCTACCTCAAAGTTTGAGAGAAAGAAAGAGAGAGA
AT4G16420.1	CTTTAGTAATAAGCATGACCGTCTAATCCCAAAAAATCTAAAAAGTACAGTGCCTTAGAAATTTCCTTTACCTCGACTTCCCTAATTTTAATCTTCTCGGTCGGAACTTCTGAATAATATTAGTAGAGATCCAAAACCTCACAAATTTCGACCGAGTTTTGTTGAATTCCGATTAGATCTTTCTTCCACGAAACCCCCCCAAGTACCCATTCCATCTTCTCCGGTGAGTCTCCCATGTTGGCATTACGCTAGGGTTCTTCTTCTCTGTGGTTTCGCATAACCCAATAATCCAATTTTCTACTTGGGCATCA
AT4G13640.1	GTCCAATCTATCAACTCGTTTCTTCGCTGTCTTAGAAATCCACAATATCTTTCTTCACACTTTCTTTCACTTTCCCGGGAAAACAGCCGAGAAAATAAAAGAAACGAAGAAAAGTTTGTTCCTTTGTGGGGATCAAAGAAGA
AT1G49480.1	CATTGACACGCTCAAGCTTTTTTTTTTCAAGGTCAAGTTGGTTTTTTTTTTTCTTTCTTAAAAATATTTATGTTGGGTCAGGCTTAAACCAGAGAGAGAGTGTGTGTGGTCGAGCCATTTGACCAAAAGCAAAAACTTAAAACTGGTTTCAGATCTGAAGTAAAAGGGTTTTGCTTCGGATTCTCCGGCGTCGTTTAAATGATCTCTGACCCATCTTCCTTGGCTTAATAATTCTGGTCCCTCCTTTTATCTCTTTTTACTGTTGATTTATCTGAATATGCCACGCTCTTTCTTCCACATGTTTATTCTCTCTTCCTTTCTTCAACACAAGCGTCTGGACTAAGGAAAGCCAACAACAAAATCTGGTTTCAAGACGGTTGGCAGGAGTTTGTCAACCGT…
AT3G44990.1	ATTCATTTCATACATATTTGTCTCTCTTAAATGTGTTTATTTCCCCTTTTGTAGTAACCACTCAAAAGGTTTTACTTCACTCAAAA
AT2G41430.2	AGCTTCGTCACCGAACCTTACTTTATATATTAGTCCTTCTTCTTCTCATCTTCTCGCAACGTAGGTTCTGGTGAATGATCCTAATCCGTTTAGCTTTTAAAAAAATAAGAAGACATATTTATCAACTTGATCAACTTGAGCAAGTTGCAGCAGATATTTTCCTCGGCCAAGATCTAGAGTTTTGAGA
AT1G72010.1	ATAGTTTCTTCCTGCAATCACACCATTCATATCCACTTGTTTTTATCCTTCTCAATCATTCTCTCTTCTCTCTCCCTCTCTGTTCTCAAACTCCATTTTAGTAGCAAGCTTAGATCTCCTCCTTCCACAGTCACTTTCTCTTCTTTCTCTGCTTTTGTTTCTTCAATCGATTTGCTTCAGATTTCCCCAGATTATATAGAATTCGATGTCAAGACACAGAATTCACATGGGTTTTGTCTAAAAATCATAAAAATCATATCTTTTTACGGATTTGAAG
AT4G17570.1	ACAGCCATTTATTAGATTCCTCTCTCACAATTAGTCTCTTCTCTTTTCTATTGGATTGTTGTATTAGACTGATAGCTCAAGGAACCCAAAAAACAAAAACCAAAAAAGATAACATAAATTATCTTCTTGAAATTGTTCTCTTTCTTGCTTTGATTTTTTCAATTTTCTTATACTGAGTTTTTGTATTTCTGTAAAATTTGCTTATAGGAGACTTTCTGGGTATCTTGGCTTCAATTTGCAGAAAACCAAAAAAAAAAAAAAACTTTTTTTCTGGGTTTTTTTCCTTAGCAGAGAAAAGGTTCTTAATAGTTTTAAGACTCTGGTTTTGTATATTCCAATTATAGCTGAATATTAAACACAATTTATAAAACTTAAATTTCTTTCCAAAAAATCTCTTCT…
AT5G54940.2	TTCATCAATTGAATTAACAAAAACTCCAAAGACTCCATCGAACAAAACCTTCAGAGAGAATCAAACAGCTTAAGGGCAGTTTCTTAGTTAAAAGTAACCAAGTTTAC
AT3G63080.1	AGTTGGTGTGTGTACATATGACCAAAAACGTCGTGGAGAAGGCTAAAGAAACAGTCGTGAAAAGCCATTTGTTGTAGTAGAGAGAGAGAGATTTGAGTTAGGCAATACTGTCACTGATTTAGGCATTTGATATTTTGTAAACAAAATTTTTTGGTTTATTTTTGGGGAGTGGTGGTAATACACACTAATATGCATTTCTGTCACCTGGAGAGATGAGATGTCTCTAAAAAATGGTCAAAGAGGCGATTAATTAGTTAAATAGCAAATGGAAAAAACAATTAGGGATGGGTTTGTTTGTTACCAAGGAATTAACATAACAGCTGTAATGCTGCTGCGAGATAAAATGAACAATGAAGAAGCGGAGACCTGTTGACTTCAAATAATTTTAATTAGTTTCTT…
AT4G02440.1	ACGCGTACCGGACCCATAACAGTATAAGTGAATTTGGATAAGAAAGGAGCCGCCTAGAGAGAAGAAGGCGATCC
AT3G58630.1	GCTCACGGTTTAGTACATGCACACAAAGCAAAAACGCTGGTTTGTCTTTTTAAAAAAAAAGAACTTCGTTTCTCTTCAATTCCGTTACCGTCACTGTCACCGTTCACCTCCGTTTATCTCATCCTCACCGTTCATCTTCTTCGATCTAACTCGCCGTCGTTCACCTTATA
AT1G73730.1	AAATCAAAACTTTGCCTCTCCACAATTCGCAGCCATTTTTTACTCTCTTCTTCCCCTGAGAACGACAGGAGAAAGAATAAAAACCCTAAATTTCTTTAATTTCGGCGCTTCAGATTATCGTTGTTAAAGGTTTTTGATTGATTTTGTTTAA
AT5G12250.1	TTACCTTTCCCTCTTCTTACTCTTTCATAAATAAATCCAACTTCTTCACTCTCCACCCGTCTCACTTCCTCTCCTACTCCGGTCGACGATTATCCCAATCTCGCCGGGATTCTCCTCTGCACCATAAAATAGAAG
AT5G65310.1	ATCTCTCTCCCTCTCTATCTCTCTCCCTCTCTATCTCTCTCTTACCAATTTCCATTTCTCGGGGGAAAATAATAATACGACTTTTGAAATCTCTCACTAATATTTCCCAAGAAAACCTGATGAATTAAAAGTTCATATTTTCTTGGTGTTGATTGGTATTAGATGACTATTTCTTAGTATTAGTCAATTCTCTGTTTCCATCTTATATGGATAGTCTAGACACAGAGCAAAGATCCTTCTTTGGAGAAAAAGAAGATGAGAGACGAGAGAGGATCGTTTCTTCACGTATTGGTCGTAGATAGATCTTAATCGATAACCATCTAGGCCTTGATCTAACCATTCAATATAAACTTTATTTCCTTCTTCTTTTCGATCTCAATTGTTCCGACCAAACAAG
AT2G38880.5	ATAAACACCAGTCGCAGCGTTTCGTAGAAAAATTCGATTTCTCTAAAGCCCTAAAACTAAAACGACTATCCCCAATTCCAAGTTCTAGGGTTTCCATCTTCCCCAATCTAGTATAA
AT4G19970.1
AT2G33770.1	GTGGGATACTGAGATACTGTTGGTATATTCTCTTCTTCTCCACCGAATATATCTTTGTCTTTGCCCTTTCCCCCTTCCTTCGATGTGATACCTAATCAACCACTCTCAACACCATCCAACCACCACCTCCAGAGCAAAGAAACAGAGCAGACAACGAAACAGAGCAGAGAACGAAACAGAGAGAGAGAAGGAGAGAACGAAACAGAGAGGGAATTCTGTTGGTTTTGCAATGGTTTGGAGGTTCGTTAATGGCGTCATAGACTCGGGAGATTAAGGGAGAACAAGTACTCTGCATCTTCTGGATTTCTCACTATTTCTCCTTCTCTAGAGGAATAGGCGAGAAATTGAGATTAATAAAAAGGGGTGTTTTTTGGTTCTCCTTCGTTTGTATAAAGCCTG…
AT1G34750.1	CATATTGAAAACAAGAGGACAAAGCCAGAGCGACTCTGCTTTTAAGACACGGCAAAAAAGTCAACCAACGAACCCAATAACAAGGAAAGAGATTTGTTTTTCATTTCTAATGGAAAAAAAACAGCAAAAATTGAAGTCTACTCGTCGTAGTAGTCGTCGTCTTCCACTAATTCCGTGGTTTTTTTATCGAAGACTTTTGAATAAAGTACATTTGCAGAGTCTGTCAATAACCCTTTCTTCACGGTATTGCTCTCAAGCCGCGTACTGGTAGGCTCCAAAATTATCCCTTCTTTATGGTTTTTGGAACCTGGGTTCTCCGATTTTGAGGTTGTTGAAATCTTTGAGTAGATTTTTGTGGAACATCTGACTCTC
AT1G29950.2	GCTGAATTTGATTTTTCTATTGAATGTTCTGTCTTGTTTATGTTTGTTTGTGTTATTATTAATAAACTATTCATGATCGCGTAAAGATTCTTTCTTTTAACAAGTCCAATTCTTTTGTTGAGGTTTTGTTTCCTCTATGTGTTCTGTTTTGAAGCAGAGTTGTTAAGTTATTTTGATTTTGGTTTGTGATCATGAAATCGAAAAACATTTATTCTGGATCCGATGTTAATGTCTTTAGTCATGATCCTATCTTTTTGTTTGTTGTACGCAGATGCCTAAAGTTGTGCTTTTTTATTATCTGAATCAGGAATTAGAAATTTCCCATTTTTTTGTTTCTCTGTTTTGTTTTGCCAGTAGTTATTTTAGGATTCTACCTCGAAAGTTTGTGAGAAGAGGAAC…
AT4G00730.1	GTGAATATTAGACTCTTCTTCTCTCATCAGTTACCCCAAAACTAGGGTTTACCCATTTTCATCATCTTCTTCTTCCCCACATCACTCTCTGAAAGACAATAAGAGAGAGAGACACACACACCAAAAAAAAAACCCCATTGATTTTTAAGAGAGAGAGAGAGACTGAGAACGAAGAGCAAATGAGAGAGAAGTTGAATCAAATTTCCGCTTTCGTTCTCTTTCTCTCTCCTCCATTTCAGTAATAAACACTCCTTCCTCTTTAATTTTTCTGGGTTTCTTCTTCTTCCCTCTTTTGTTGTTTCTGTGTGATTCAGTTCTCGATCCATCTTTTCGTGAAAAGTATCAATCTTTTAATTCTCTAGTTGTTTGTCAAATCTGGTTAGTTTCTTCTCTTGTATT…
AT3G12490.2	ATCTAAAAATACAGGGCACCGAACCAAATAAAGGTGAGA
AT4G39980.1	CTCCTCACATCAAAACCGCCTCCATTTCTCATTCTCTCTCTCTCTAAAAAACCAAATCCAGAGTCAGAGAAAATCTGTG
AT1G53580.1	GTTACTGAATCGTGCAGAACTGATCAATCACGGGTCCCACCACATTGTTTGTTTCAAGAAGCTATTAACGTCGGCTGATTCCAA
AT1G19850.1	ATCCGGAACCAAAGAAAGAAACTGTGTGGTTTCATGATGGCACCTTTGGTTTCTCTTCTTCATTGAAGGGTCGAATTTGGTCTGAGAAAAGAAGAGTGGAGAGAGAGAAAGAGAAGAGGCAAGAGCCCCACAAGAGAGACATGCTTGTCTGTGTAGTCCCTATTTTGTATGTTCTTTAATCTCTCCCACTCTGTTTTTGTCATGTGTAAGGGTTTTGTCCTTCGATTTTGGAGTCTTCTTTAACCAAAAAAAAACAGATTCCATGAAATGGCTTTGTCTTTAATTCCTCTGGTTTGTCCTGGATTTATCTTCTTGTAGCCTCTTTGCTCAATAGAGCTCTTTTTGTCTCTTCTTGTATTAAATAAAATAAAATGAAGACTTAGTAAAGAAAAAGAAAAA…
AT1G30490.1	GAGAGAGAGAGCAAATGAAAAAAACCCAAAAAACTCTTTTCTCCAACCATTACCATCTCATGAACACTCTCACAGGAGGCTCTCTCTTCTCAGAGAGCCTACCCATCTAATATTTCTTCATCTGAGTCTCTTTTACTTCTCTCAAAGTATCGATCTTTATTCTTCTTTTTGTAAACCCTCTCTCTCTCTCTGATTTCTACTGACCTGTTTGGAAGAT
AT3G30775.1	ACACAACCAAAGCGTTTAGAAAAAAACAGCGATAAAACCGAAACATCAAGCAAACAAAAAAAAAAGAGAAGAGAAATTATTTTTTTTTGTTTTCGTTTTCAAAAACAAAATCTTTGAATTTT
AT4G35770.1	GACATAAAACTTGCTGACGTGACACCCATACCTTTGTGTCTGTATGTATTATATAAACGCTATAGAACTAAGAGAAGAAGTATCTAAGTAGCATCAAAGCATTCTAAAAGAAGTTTCAAAGAAGAAGTGAAA
AT4G24660.1	ATACTCTTAACTCTCATGAATTATTGGTCTCTCTATTATAGTTTTTTAAGTAACAATCTAATTGTAGTACGGATGTCTCTTGAGATGTTCAAGAATTAAGAAATAAAGAAAGAGGGATCGGAGA
AT2G15960.1	CTCTCTCGTTCATAATGAGATATTAAGATCAACAAAAGGAAAGA
AT1G10500.1	ACCTACCTGAAAACAAATAACATGTGGACTTAAAAAATTGTTATGCAAAAAGATTTGTTTTTTTCATTGGTCTTCTTCTACTACACGCATTTGAATCAGCAGAGAGATTAATTCCTCAGCTCGGCGATTCAATTCTCAGAAGATT
AT5G41210.1	CGGTGTTTTACTCTCTACTGTAGAAACAGCAAGCTACTGTAGAGACACTTCTCTTCTTGTCCATATTATCACCACCGTTCAGTGATCCACAAAATCAGACGAAAAAGAAG
AT5G28770.2	AAACTGTTTTGACAATTTGAAACCAAAAAAAAATAAATAAAACTAAAGAAACAAACAAATTACAAAAGAGAAAAG
AT3G09710.1	GTTCTTCTCAAGTCAGGAAAGATCAAAACTTCGACCCATTCAAATTCTCATTTCCAAGGAAGTCTCACATTGGCATTAAAAGGAACTTAAAAGGCGTGTTTTTGATGGTTTAAAGTTCAGTTTCGAGCTTCTCTTCTTCAAGATCTGCTTTTACAGGAGGATCAAACATAGAACGGCGACGAG
AT3G27380.2	AAGTTATTATAAATTAATTATCTTCTGAAAAATATAAATACTTGAATTAATTTTTTAGCCATTTTCAGATTTCTCCGAGGAAAAAA
AT1G33520.1	AACCTTGCGATTCTCACCGTCTCCGTGACGTTTCGGCTATTGTTCGTGTGAGAGAGAAGAGAAGAGAAGGATTCATC
AT3G18990.1	TTTTAATTTTTTCATCTTCTTGGGTTTGGTTGGGTCACTCTTCAGGTCAGGTGTGTAAAAAAGAAAGAAAGAAAAGAGAGATTGTTGTGTTGTAACCCCTTTGACTAAAATCTAATGAACTTTTTTAACACAACAAAACTCCTTCAGATCTGAAAGGGTTCTTCTTCTCTCTTAGTCTCTTTGTCCTTTTATTCTCCGTCGTCGTTTCATGATCTGACTCTCTGGTCTTCTCTTCTTCTTCTTCTTCTTCTATTTTTTCTTACTTCGTCACTGTTGTGTCTGAAC
AT1G58280.1	AGTAAACATTAACAATTAAAGAAAAGCAGAAAAAGTTAAACTCGGATCTCT
AT2G24150.1	GAGAGATAGCGAGGGACACAGATTCGCCGCAGCTAGAGAGAAAACGAAACTAACCGGAGC
AT1G53280.1	ACTGCTTCTCTTTCATCAAAAGTTCTTTAAGGAAAAAAAAAAACGTCA
AT4G25000.1	AAACCATTCACAATCAGACA
AT1G75240.1	ATCTCTCACAAAGGGCTCAGCTCTTATCTCTTTCTCTCATGGCCTCACCACAAGCAACCAAATTGTCTCTTATAATCCGATCTCAAAGGTTGGCTTGTTGGGAGCACTGAGACATCAAACATGGTTTCTTCTTTCTTTCACTCTTAAAAAAACCAATTTAGCCCTAAAAACCTCCTTTTAGTTTAATCCCAAAAGTTCCTCAAATCTCTTCTATTCTCTCTCTCTCTCCATTAAAACCCTTCACAAGCAAAAAGCTTTGAGCTTTAAATGAGTTTAAGGTCCTGCAAAAACTGGGTTTTTCCTCGTGTACTTGTTCATCTTATCTCCTCTGCATAAACTTCATTGAAGAAAAAGTCTTTTTTATTTTGTTGATCTCTTTTAATTAAGATCCTTTTGGGT…
AT4G25100.2	ACAACTCGATTACCAAAAAGCAGAGCCATCCAACCATAAAACTCAAAACACACAGATTCCACTGGCGTGTGCTCTCCTCACTTCACTCGTCCTTGAAACTTGAGCTTCAATTACAAAGA
AT3G12500.1	CCATAGAACATTGAACAAA
AT2G34810.1	ATTATTCAAAAACCAATCACAAATAACAAAACGAAA
AT1G09160.1	TCTCACTCTGCAACTTCGTTTCTCTTCTCCTTTCTTAAACCTCTCACGCGGTTTCAGACTTCCGTTCGCTTACCGAAGACGGCTCGGAAATTCTTTCCTGAAGAATCAGCGACGACCTTAGCATTATCTACAAGTCATCTTTTCTGCTAGATCTGTTGTGTATACTACTCGCGATTTCATTTTGAATTTGTTCCAGCCAATGCTGAAGGCTAGACTAAA
AT2G18040.1	AATCGTCGATAATCATTAGGGTAAAGCAAAAATAGTGAAGCAGAGCCGCAAAAACACTTTTCCCAAAATCAACGAAGATAGATTCAGATCGGAAGCGAAAGAACGATTCGGTCTCCTCCACAGATCGAACATCGAAGGAGAAGAAAGACCATCATCACAACAAGCATCGAAAGAAGAGCAAG
AT1G74020.1	AAAGTCTCATTTGAGAATAATTGAGCGATAAAGAAACGGT
AT1G47380.1	AAAAGAGACAGAGAGAAGAAAGAGAACCTCCTCACCTTCCTCCTCTCTTTGCGCGTTTTCTCTCTTCTCTCTCTCCTACGGCTGTTGAAACCAATGGCATTTCTCCACTTCGCCGGAATTTCGATCGGAAGATGAATCGTCTCCTTCGTCTCTCTTCGCTTAATCGTCGATCTTCTTCTGTCGCCGTCTAATTGCAAATCCAAATCGTTTTTTGTATGGTATAGAGATTTGGTGAAGAACTAGACGCAGCTTAGAGGAAGCTTTTATATTTATTGAAGCTTAGGGGGAAACA
AT5G52640.1	TCTATAAAATCACTTTGTTTTTTCCTCTCTTCTTCATAAATCAACAAAACAATCACAAATCTCTCGAAACGCTCTCGAAGTTCCAAATTTTCTCTTAGCATTCTCTTTCGTTTCTCGTTTGCGTTGAATCAAAGTTCGTTGCG
AT2G31370.5	AATCTCATCGTCACAGTCACGGAAATGGCGGAACACGCAAAACGACGCGTTTTAAGAGCATATTACCTACTCATCCATGATGATGATCTGTTATTCACACTACAGCTGATTTAGATCTATTTCGTAAGTGGGTCTTTCAAAGTCGTCTCCTTTGATCTACTTTGATTCAGGGGTCGTTGATTTGGTGATAAGTCAGTAGAA
AT4G03280.1	TGTGGCTATGTGGAAGCAGAGGCTGGCGCGTGCCTTATCTGCTTCTCTCTCTCCAGTGGTCTCAAATCTCTCTGTGTGATCCCACTTGTCATCCTCCTCCACAACATAAAGCTTGAGACCATAACCCTTTAGCGTTTTCGGCTAAAGCTTTCGCTGACTACTACAACA
AT3G17650.1	GAGTCCAAGTTGACTCCTTCGAGCTTTGATTCTCGTTCCAATAATACTTCCTCCACCATCTCTCCTCCTCTCGTTAGATCTAAGAAACAGAGAAAACAAGAGAGATAGA
AT5G17310.2	ACTCTCCATTTTTCAATATTGCTCAAATCTCAATCTTTCTCTCCTGCGTTTTAATTTCTCTCGGATTGAAATCATCC
AT2G46790.1	GTGATCGAAAGATACCAAACTAAAGAGTTTAACTTTCTTCTTCCTTCTTCTTTACTTCAACATCTGATATTTTCTCTCTCTCTTTTATTCAGTCTGAAACAATATTTCTCGGTAGATTAAGATCTAAAGCTCGTTGATCTAGATTCTTGTTTCTATTTTTGTGTGTTTTAGGCTTTGTTGGTTTTACCAAGTGTTGTGATTCAGTTTGTTTTGAGGTCTGAGTCT
AT1G03190.2	TAACACATCGAAGCTTCCATTATCACCTGTAAGTTTTCTCCTGTTATCTTCTCTTCGCTTGATCTCAATTGTTCCTTCTTTCTCGTTGTTCGGGTTTATCTACTCCAACTTGAATCGCTTGTTTTGCTAAAGTGAATTCGAGTTTTTTAGGGTTTTGTTAGTTCTAATGCCAATTTCGATTTCTAGGTAGGAGGAAGAAG
AT1G22640.1	CTACAGGAACTCTCTTCCTTGCAAAAAAAATAAAACACTATTTCCTCCAAATACACGTAGAGAGATACATATATACATATAGAGATCAACAAAG
AT1G25540.1	ATTCGGAGCATCCAAACCAAATTTTGTCAATCTAATTTATCTTCTCCTCTCCCGGAGAAGAAGGAAACTTACAATTTACAAAGAACGAGCTTCAATAAAAATTTCCAAAGAAATTACCGTCGGCGAATCGTTAGGCTCGAGAAGAATCACCAAATTCCAAGGGGAGAGAGACTGAATTTTCTTTTGATTCACGTAACAACAACGCTCAGAGACT
AT2G26580.2	ATTATCTTCCCATTTATTCAATTACCTTTATGATCACTTGGAATAGTTGTTGAAGTACAATACCCGTTTTTAAGATCGATC
AT4G30470.1	AACAGAAAAATAGTTCACCCAACTTTCTCCTATTAATACTTGCCTCTTCTCTCTTCCTACTTCTAACCTTCTTTTTCTCCTTCATCACACACATATACACACGCTTTCGTTTAAACTCTCTCTGTTTCAATCATTAATCAGAAAGAAGCAACACAAAT
AT4G35790.2	CTCCTCTGAGATCTACACGGAATAATGTCGTCAGTGAGCAAACAACTCCCATCACGTCGTCCCTCCACCTGTCCTCTCTTCTCCTTCCTTGCTTGTCTTTCTCTCTCAAATCATTTCACCTAAAAATAATAAATATCTTTCGTTTTCTAAAGAAAAAAAAAAAAAAAACTTTTCAAATTCATCTTTGGTTTCTGCAGCAGCAACAACAACCGAGCCCTGTTCGTTAGGGTTTTCGGTTTTTGTTAGCTTTTCTTCTTCTTCTTCTTCGTTTCCTTCCACCTGAATTGTTGTAACC
AT3G07740.3	C
AT1G67900.2	CATATTTCTCCTCATTTGGTAATAAAAACAAATATCAGCTTTCGTCTTTCTTCTACATCTTTCTCTTTGTAACTTCGTTTTTGGATAATTGAGGAATTTCGGGCCGATACATCTTTTCATCGGACGAATTCCTTCTCAAGAAAGTTTTGAACCATAGTTTATGGAAGATAAGCTTTTTTCGGAAGAAAACAACTACCAATAGAGCTACATACGCTTGATCATTTCTTTGAATGATTGGTGAAGAGTGTTTTCTGGGAACTTGCCTTAAGCTATAGCTAGAAAGATACACAAAGATATATCCATCTCAAAGCTCCTGATGTGAAGAGTGTTTGTTCTGTTTTTCTAATCCAAGAGATATTGTCCGGAACTGTTCTTCAGTGTTTGGTGTCTTAGAAGAAA…
AT4G14410.2	AATGTATCCTTCTCTCGACGATGATTTCGTCTCTGATTTGTTTTGCTTCGATCAAAGGGGGAAAGGTTGTGTCTTTTGATGATAATTTGACGAACCCTAATGTATCTGAAAGCTGTTAAATTGAATAGGAGAAGAAGTAGCTTTATGGATGTTGTTGTTTATATTTACTCCTATTG
AT3G61470.1	CTTTTATAGATTACACAACACACGTTCGTTTCTTTCTTCTTCTAACACACTCTGAGTCTTGAAGGTCAACAACGTCGAGAATA
AT3G49360.1	AGATTTTTTTGTCTCATTCACTTGGAAAGAATCCTTCACTCACTTTCCCTTTAAGAAGCAAGTCTCCTCCACTTGTACGATACCAACATCATCAGCATCACAAAAAGTATCATTATCATCTTCATCGAATTAG
AT1G31340.1	ATATTCATAAACACCATTTCAGCGAAGAAAGGAAAAAAAAA
AT1G11000.1	GCTAAACTTTCTTAATCACAGATGCAGATTGATTCTCCATTTTTCTCGGGAGAAAAGTTCCTCGCCGGAG
AT3G47620.1	TCTCTCTTTCTTATCCTCTCTTTCTCAATCAATTCCTTCAGACTTATACACTTTATTTTTTTTCCCCTCTTGTCGAAAACATCACATATAAATAAAAAACCAAAAACCCTAATTTATAAAATATATATAAAATAGTTATAGCTCCCCACTTATAT
AT5G23400.1	AACCAAAAGAGAGACTTATTCCACCAATTCCTATTTTTTTTTTTTGATTAAAGCGAAAAGAAAATAACTTTTTGCAGCTCTTTTCTTTTTTTGTGATATCATTATAATACCTTCCTGTCTAAGTGAAGGTACAATAATAAAACAGTTTCTGTTCACTCTACTTTATCCCAATTCGAGCCAAAGTTAACTCTTGTCAGATCCTTTTGTCTGAACAAAATAAAAATCTTATTTTTAACCATTTTTCCGTTTAAACTGATCAAATCCCAAA
AT5G44050.1
AT1G75990.1	AAATCAATTTTTAATTTACCTTCGTCAAGAAGAAGACGACTTGAGATTTGCGAAAAAG
AT3G16560.1	AAACACTACCAAAATTAGCAAACAAAAAACATTCACTCGTTAACTCTTCTCCTCCATCCAATTTCACTTTCTCTCACTCATTTTTATTCGTCGTCGTCGTCTCCTCTGATTTGTTCTTTTTTCTCTAAATTCGCTTCGCTTCTTCTCAGTTCTACGAATCTTCGATTCTCTTTGGTTTTCTCCATCCCCGTATACGTTTAAGAACATTGCAAGAAAGTGAAGAAAAAAA
AT2G38390.1	ACACACTCACAACTCAAATCATCTTTTTGTCTCCCTCCTGAAAAA
AT2G17040.1
AT5G40020.1	GTCAAGTTACAACCAAATTCCA
AT1G28330.2	TCACTGTCTACAAAATCATTGAAGATCTACCCAAAAAAAAAAAAAAAGAG
AT1G70560.1	ATTAAACACTATACAAACGACCAAACCAAGAAGAAGAAG
AT1G69780.1	ACCAGAAGTGGTATAGTCTAGGCCGATACATTTCACTATCTCTCTCTCTTTTGTTTTTCCTCTTCTTCTTTTTTTCCATTTGATTTCAAACTCTCACACAAAGAGCTTCAGATTTATAAGACCATGATAATGGCTTTAAGACAAAGATTGGCAAGAAGAAAAAACTAAAGAGAAACGACCAAAATCTCAAGCAAACAGTACTAACTTCTGTTGCAAAACAGAAGAAG
AT5G09590.1	CCGTCGTCGATGTCGAGAATTATCACCATCTAGAATCTTCCCTCAACCTCTAGAAAACAACTTTCGTATCCTTCAAAAACCCTAAACCCTAGCTTTTGCACAGACGCAATTTCATCGCATCATTTTGCAATTTTCCTTTACTGATCTGTCACCACCTCTTGAATTTCGAAACC
AT5G08130.2	AAGCTTCACGTAATTTGCTGTCGAAGAAGGTACGCTTCTTAGCTCAAATCTAATCCATTCGTGTTCTTTAGAGATTTGACTTGGATTCTAGTTTTTGTATCTCCATGTTCATTGGTTGACTTGAATTATGCGAAATTGAGTTGGTTTGAGCTATGAATTCCGCTGAATTATGGTTATTCTCTTGAATTTCTACCCAATTCTGATGACAGATCTATCGATTCCACGAATTTGGTGACTTCTGCCGATTCTCCCGTTTGAATTCTGTGGAATTCGCTGAGAAAAGTTGCGGCGGAGGCTGATTTAGGTTAAATCGAGCAGAATTTGACCAAATTCGAGGATTTTTATCGGTAAAAAGATACAGAGAAAGCATAATTCAGCAACTTCAGAGCTCAATTCCGC…
AT3G04670.2	AAAGCAAAAGTCATAACCTTTGACACTTTTTTATCTCACCATCTCTATCTCTCTCTCTCTCTCACAAAGAAACAAACAAGACAAATCTTTCTTTCTCTTTATTTTATCCTAAAATTTCCTATCTGATTTCTTCCTCTTGAGCTAAATTTGTTACCTTCTGGGTATTCAAAAAGATCTCATTTTTTCTTCTAGCTCTAAATTTTCAGGGAGTTTCTTTCTTCTTCTTTTGAAGACCCTTTGTCATGAGCTAATTTTTATCCTCTGTGTGTTGAGAAAGATCTCATTTTTTAGCTTTAGGATTGAGGGAGTTTCGATTTTTACTTAGCACTTTTCCTTGGAAGTGATTTGGTGGAACTCATGGTGATTGGTTTCTTCCTAGGGTTATTAGAGATTGAGTTC…
AT1G47330.1	AAAACATCAAAGAGTCACTCTAAACTCATCTCTCTCGCCGAATTCTCCCCAACAATTTCCGCCGGAAACAAATTCTCAGATTCCGGTAACTCTAAAACT
AT5G09460.1	GCCCACTTTTAGTGAATTTGCTAAAAATATATTTTCGAAATAATATTCCGCTTTCTCGTTTCTTATCCGTTCAAGCTTTCGTGAATTCGTCTCATAAACCTCTCCACTCTCTCTGGATCTCCACGCATAGATCTTCCTCTGTTTTCCTCCATAATTCTTCTCTCTTTCTCTGGATCACAACAAAGCAGTGAATGAGAAAAACAGCATGAGTTGGTTCACAAGGTCTGTTGATGTGTACCGTAAAGTTGTGAGCTTGAATCTGTATTGCCGAGTTATTCTGTAAACTTTTTCTCTGCCTTGAAAAACCCCATCTTCAATCTTCTTCTAAATCCTCAGCCTTTTCTAAACTCTTTAATAATGGGATCCCAACGTTTCTACGTTTTCCACTGTGACCAGTAT…
AT2G26300.1	GTTAACTTAATAGTATATAAAATAAAAATGCATATAGGTTCCGTAATTAATCTTCTTTATCGTCACGAGAGGCACATCTTTTTTCAACATTTGACCACTCTCTCTCTCTCTCTCTCAGGACCTTTCGGCGTAATTTCGTCTTCCCCTTTGCTTAACATTTTCTTTCTTTCTTTTTGACCAAATATTAAAAATATATCCATTTTTATTTTATTTTTAATTAAATTCATAATTTGCATTTTATGTATTTATAATAAAAAGGAGAGAATAAATCCAAAAGAGTGAAGCAAAAACATTAAAGCGGAAAGAAAGTGGTAAAACAATAATAGAAACAGGAGAAGCAGAAGTACTACTTCTTCTTCTTCTGCTCTCTTCTCAGACCTTGTTTTGTACTTTCTTCTT…
AT4G32690.1	TTTTTAAAATTCAATTCAATCACCCACAGTTTCTTCATCACTGCGAGAGAGACGAAAACCAGAGAGAGAGAGAGAGAGAGGGAG
AT3G25890.2	AACATCTTTTTAAATTCCTCGGTCTCTTAAATTTACCAGTTACATAACTTTCTTTTATTTTTCCGACATAAATTAAAAGTTTTGTCTTTGGTAATAGAGAGGCAGAAAAATCTTGGCCATAGATTTGTCATCTGTTTTCGATTCGTTTTGATTCTTTACTTTATCTTCTTCTTCTTCTTCTTCTTCCTCTTTTTGAATCTTTTATCTTCTCACTTTTCTTTTTCACTTTTGGGAAGCTCGAAGAGCTGAGAGGAGTGTGAGAGAGAAAAGGATCTTTGAAGTCGCCGGAATAATTTGTTTAACCGGAGCTCTGTCTTTGACTCTACGCTTCTCTCTCTTCTTCTTCCTTCTTCGTCTTCTTAATCGCTTTCTGCTCTGTTTTTCTCGTTCATCAAGCTA…
AT2G27110.3	GAATCTCTTCTTCCTCGCGAACGACTGAGAAGAAGCAGGAGTTTAATTTCCTCCGGTCGAATCTGAAAACGAAATAGCTGCCATAGCTTCTTCTCAATTTTCCCCAATTGTTGTTGCCCTTCTCCCTAATTTCACGACTTTCGATTCTTCTGAGTTCTGAGTTCTTCGCATCACTGACTGACACTATGAAGATGAGAAACATTTGTGTGAAATTAGAACTTCTCTACTAAGTGAAGGTTATGGATGTTCATTTGGTGGAAGAGAATGTGTCAATGGGGAATCATGAGATAGGAGATGAAGGAGATGTTGAACCTAGTGATTGCAGTGGACAGAACAACATGGATAACTCGTTAGGGGTGCAAGATGAGATTGGAATTGCAGAGCC
AT2G23320.1	ATTTACTTTAGTCCTCTCGAATCCCATAAAGTCCACAACTCTCTCCTTGTAGAGAGAGAGATTTT
AT1G63900.1	ATGAGAATATTGAGAGAGATCGAAGCAAAGGATCATTCAATTCCAACCCTCTGAATCTTTTAATTTCCCCTTTCGAAATTCTCCTCTTCTTTCACTGCTTCTAGTTTCTAATTCTTCAAACTCTTCCTCGATTCATACTCATAACTCTCATTAGCTAATTTCGCATGATCTTCTTCCATCTCTCTGTGTTCTAAATCCAGATTCGTTTCACTCCCATCTCTATTTCATTCAATTCGCTGCATCCAGATTCAAAACCTACCTCTATCTCTCTGCTCATCAATAACTTCAAAGGTATTGTTGTTCTTCTGCAAACAAGTAAGAGTGACTTCAGAGTCTG
AT5G15210.1	CTTCTCATCTCTTTCTTCCTCCATGAGAGACTTGAGTAAATAATACATAGTTTTAAATTTCCCCTTTTCTAATCTTATCTCTCCCAAATACATAAACCCATCCCAAAGATTTCGAGTTTACAATTTAAAAACAGTTTTGTTTAGTGCAATCTTTACCTTATCTTTACTTCTATCATCTATTCTTCTTCTTCCTCCATCTCTAGAAAATTATAATACTTCTTGTTTCTTAAATCTTATTTGTATTACAATAACCAAAACCCAAGTTTACAAAACATTTCTTCTTCTTGTTTTTCGAAACCCTAAATGTTTTGAGTTGTC
AT3G09260.1	AGAACCATCCTAAACATTTTTTCTTGAATAAAATCAGAATTACAAACAAAA
AT3G27210.1	ATAAGATTAGTCTCTTTCTCGCTATCGATCTCGTTTGATCATAATTTCTCAATCAAATTTCTTTCTCTAAAAAGGTTTTGCTCTTTATAAATTTATTTTGATTACTTATATTAATCTATGA
AT1G08465.1	AAATAAACCACATTAGTCTTTTCAGATTTTTTGTACACTTCCTTCATCCCCCACCCATCTCTCTCTCTCTCTCTCATCCTTCCTCTTTCTTCTTTGCTTGCCCTTTTCTTTTTATTTTATTCTTCCAAAATCAAATAGTTCCTTCTTTGATCTCATTGGGATAACTAAAAGTTTCAAGAAGAGAAACATATCATTGAAGAGAGAACCCACACAAAAAAAA
AT1G61100.1	GAATCCACCAAAAAAAAAAAAAAAAAGTCAATATGTCTCCTTCACGTCTCTGCCTTTATCTTCTTCTTCCTTCTTCTCCATCATCATCAGAGAGACGAAGACGAAGAAGAAGAACTTCACTGGTTATTCTCTCTCCGTAGCCAACCACT
AT3G52450.1	GCTAACTTATTCAAACCAATTCACATATCTCCTAAATCTCAACGACTGCACTTTGAAGCTTTTTGTTTAGATTCGTTCGTCGTTTCCATTGATTAAGTCTACTTCTTTTTTTTCATATTTTCGAGCGGGTCAA
AT2G02860.1	ACCTCAAAAAAATCGATTTCATCAAAATATTCACCCGCCCGAATTTGACTCTCCGATCATCGTCTCCGAATCTAGATCGACGAGATCAAAACCCTAGAAATCTAAATCGGAATGAGAAATTGATTTTGATACGAATTAGGGATCTGTGTGTTGAGGACG
AT1G69690.1	CTCTCTCTCTCTCAGACATAGACACAGCTAAGCTTCCCATCTGAAAGGAGTTTCATGTCCTAAGGACCATATTATAACCTCTCTATCTCTCTCTAAGTATCAGCAAAAAAACAGAGATTTATAGAGAGAGAAAAAAACTATGGCTCACATAAAGATCTAACAGAGACAGTAGTATAGTCCCACTTCCCCACCACCAAAGCTTCGATCATCATCATCATCATCATC
AT1G01260.2	CTCTCTCTCTTCCTTGAATTCATTCAATTGGCCACGGCGACAAAACAGGGAGCCGATACAGCGAAACTGATACATCTTTTTTTATTTTCTGGATTCTTAGGGTTCTTTTTCGGGGAATTTAGGTAATTTGTTTGTCCATTTTGGTGGGGTTTGGGAGATTTAAAATTTGTGTTTTTTTTTGGGTCGGATTCTCAAAAATCTGATTTTGAGGAGAAAATCTCGGTGGAAGAGACTTGATTCAAATCTTCTTTACTGGGGCAAGATCTGAGATCTCTGGGTGTTCCATGCAAAACTGTTATACTCCGCCGTATATTTGCATCTGGGTCACACTTCTAAACCCTATCATTTGACTTAAGAATCGATTTCTGAAGATCTGGGTTTCTTAAAAGTCTTTCCTTT…
AT3G05560.3	AAAAAGACGCCGCTCGTCTCTTCAGAGAATTTCACCTTCTAGGGTTTGTTCAAGGTACACGCTGCTACTATCTCCCTTTAATGGAACGGGCTTCAGTTTCTGATATAGTAGATTCGATAGACTTGTCTCTCGAGATGTGAAGATGGAATGAGAAGAAACGAGTTTTTAGCTTCATTTCCTCTTGGATTAGCTTCATTTTTCATCTACTTAGAGTGTAATTGACTATGTTAGATTGAAAGTCGAATCTGCGATACAGATCTCACTTCCCATTTTCCAGAGAAGTCTTGGGAAA
AT2G39800.1	CTTCCACGGCGTTTCCTCAGCCGCCGATTTTATTTATTTCCCAAAATACCCATCACCTATAGCGCCACAATCCTCTACATCACACCCTAATCTCATTACCATACACCACCCAACGAACACGCGCCACTTCATTTGTTAGTATCTAAAATACCAAACCTACCCTTAGTTCCACACGTGGCGTTTCCTGGTTTGATAACAGAGCCTGAGTCTCTGGTGTCGCTGGTGTTTATAAACCCCTTCATATCTTCCTTGGTGATCTCCACCTTTCCCTCACCTGATATTTATTTTCTTACCTTAAATACGACGGTGCTTCACTGAGTCCGACTCAGTTAACTCGTTCCTCTCTCTGTGTGTGGTTTTGGTAGACGACGACGACGATA
AT4G32770.1	TTTGTCACCACCAACACCAAACACACAATTTCACATTCTTTTGCATATTTCTTCTTCTTCTTCCATT
AT5G07690.1	GCCAGGCTTATATATATGCATAAACATATATAATTATGCATGGAGGAGTAGTAGCTTGCAATGTCTTGAAACTTTGATATATCTTCTCCTAGTCTTTCTTTTAAATGTTTAATATGAAAACACAAAATCCTACAACGGTCGTCTACCACAGTTTCTCAGTCAGTTTCATATTCAGATGCATCAGAGTTCTCATCAAGAGATCTATCAGTCTATTGCCTTAAACTCGACGACATTCTGTTTTTTTTTTCTTTTCTTATTTTTTCTTTTTCTTATTTCTTACCTATAGGTTGTATGTAAATCTATATCAAAAAAAGAAGAAAAACAAG
AT5G28030.1	ATCGGTACGACGTTTTTTTTGGTTCTTTCTTGTTTCTCCATTCATCCATAAGAAAAGATAATGTAGTTCTGCTTGTTCGTCCATTTTCTGATTTTGGTATCAGTTTTTGTATTTGTGTATAGTAAATCTGAAGGAGTTTTCCAAAGACAAACCAAC
AT5G43860.1	AAAAAAAGTAAAGAAAAGAAAAACTAATAAAGAACAAAAAAA
AT5G11060.1	ATGGATCACCAAAAAGCTGGTACTCTACAATTTAATAATAAAAGAAGAAGAATAAATATAGGAATAAATCGTCTTTTTTGGTGTAAGCTACATATAAAATTCAAACCGTCAAACACACATACACATCGAAACCCTTATATTTCATTTTCTTTCTGTTTTAGAGAAGAAAGTTTCTATAATTGATTGATAAATCTGAACATCAAAGCTAAGAATTTCTCTTCTTTTTTTCTTCTTAATTCATCTTTCCCTCTCCGAAACAGAAATTCAAAAACAAATTCAACACGAAAACG
AT1G75280.1	CAAGCACATTCCAAATCATTTTCTTACCACTCAAAGAGTGCGCACTCATTATCATCGTTTGAAACTAAAC
AT1G14920.1	ATAACCTTCCTCTCTATTTTTACAATTTATTTTGTTATTAGAAGTGGTAGTGGAGTGAAAAAACAAATCCTAAGCAGTCCTAACCGATCCCCGAAGCTAAAGATTCTTCACCTTCCCAAATAAAGCAAAACCTAGATCCGACATTGAAGGAAAAACCTTTTAGATCCATCTCTGAAAAAAAACCAACC
AT4G10240.1
AT5G37780.1	AAAGAGAGACGACTCTGAATCCAAAAAAAAAAAAAACTCATTAAGTAAAGACAAAGGAAGAGAAGAAAGACGATTTCTCGAAGAAGCT
AT1G74840.1	AACTCACACCACTCCATTGCCCATTGCTCTGTGTACTTTGCTTCTTTAGGAGAAAGAAAGCACAAGGGGCAAAATCGGAAAGATTATC
AT4G33430.1	AATAATTAAAATTCGTCTTCCTTCCTTGCTCTCGGCGATAACTTGGTTTCTCTCCTCTCTCTCATCTCTCTTTGTTTCGACCCTTTTTTAGTATATTTCCAGGAAATATCTTCTTCCTCCTTTCGTTTTCTCTATCTCAGTTTTCTCTCTTCTCAGCATTAAGTAGTCAACGGTCAGCGATCTCGGCGTTCCTTCTAATCGGAAAAGTCTAGCTTCAGTTTCTTTTTTTTTTGCTTTTTTGGTTTCCGCGATTAATCGATTTGGGTATTTTGATTTTCTCTTCAAATTAAGTCAACGGGTGGATACGCGTTGAGAGGGCTTTTCTCGTATTCTGCTTCTAATTTCATCATCTTGGTATTACCTTGTGTGGGTGGTAGCTTAATCGAAGGATTCGAGATC…
AT3G50950.1	CAATGATAAGATTCTAAAGTAGATTGAGACAAGTTTCGTAGTCGGCAGCAGTAACCAAGAAAACGAGTAAGGTTGACTCTTGACTTGTTAAACCATTGACTTCAATTTCGATAAAGTCTCTATGTAAGCTCATTTTTCTGAAACAAGTTTTGCTAAAAAAATCCAAAGATCTGAAGCTTCAGATCCTTCTCGGCTAAGGCTAAGTCACAACCTTGGTCTGAGTAA
AT5G15310.2	AAAAGGGATTCATTTGTTGTGTGTGTCTTTCTCTTTCCTCTATATATCATCCTTCTTCACTGAGATATGCTTCACTTGTAACATTTCCACAACTGTAGCCAAACTTTTGTGTTCTGATAGTGATGATCATGATCATCACATGAATAAGTAGAAGATATCTCTTACCTTCTCCTTCTTCTAATAAGATCAGAGTTTTGGTTCTTATTTCTTTGCTCTCAAAACA
AT3G15260.2	AGAAAGCGGCGGTGGAAGCTGAGACATGCAACAATGGCGTTCGTGTCATTCTCTTCTTCTCCTTCTCTCTCTCTTACACTCGCGATTCAACATTAATTTCGTTCTTCTTCATACACATATATAGATAGTGTCTTCATTTTCCAACC
AT4G01610.1	AAGAAATGTCTCTGTCATTGTGCAGTAGATAAGCCACTCTCTCTCTCTTTCTCTCTTTTTGCTATTATAAAGAAAAAGATTCATTCTCCCACCATTGAGGTTTAACTTATACAAACAGATCTTTTTGAAATTGGATTCATCTAAGAAGCAGACTCTGTTTTC
AT2G44490.1	TAGTGTCTCTCTATAACCAGAGAAATTATTTCAAGATCTACTTCTCATCATCGTTCTTTTCTTATCTCTTCTTGTCCAACTTCTTCTGAATCAAGACAAGAGAAAAGCAACCAAAG
AT3G14940.1	ATAAATACTTCACTCTGCTTTCCTCAATCACATCCATCTCTGAATCTGATTCCACATCTTAAACCCTTATTCCCTAAACATCGAATTTGGTTCCTTCTCCCACAATCCGCAGAGATTTCTTCTTTTCAGAAGAAGTAAGAGGGTGGCGAAGAAGATTTGATTGATCGGCGATA
AT1G08550.2	TCAACACCCAAAATCACAATCTTTCAGCTTTATTCTGTTTTTCCTTGCTTGAGAATTGTGTTCGATTCATGTCTACGAACTGAAATCACAAATTTTGCCAACGTTTTATGATTCCTGGTATTGCTTGGTGTGGGGAAGATTAGATAGTGTGAAGA
AT5G25350.1	TTCTCAATATCACAAACATTTCTTCTGTAAAAATCTTCTCTTTTTGCCCTAATCTTCTAGGGTTCTTCTTCTTTTCATGAATCTTAGTCTTCGATCTCTTCAAATCTTCGTCTTTCTTCTTCAAATCTTCTTCGAATT
AT2G46100.1	GTCGCATCTCCTAAATCAATCAATCACACAAAATTGAATCCTAAAA
AT5G62530.1	GGGGAAAAACATTTAATTCTTTAATAAGCTGCTAAACACAAATCACTCGAGAATTCGCTATTTTATCACCAATCTTCTTGAATCCTCTCATCCAATCGTCTGATTCTCATCTTTCTCCGTTACTTGTGGATCTTACGCA
AT5G57900.1	AACAAAACAAGAATCTTT
AT5G41340.1	ACTCCCATCATCGATGTACGTGAAAATATATAAATAAAAAATCAATAAACGAAAATCTTTCCTTTTTCTCTCACACATTTTTCTTCATCTCCACTCGAATCCGGAAGAAGAACAAAAACCAAAAAAAAAACCCAGAAAATCAGAGAAACATAAGCGAACCGACAGAGAAAAAAA
AT2G37640.1	GTCCCTATCCAATACACATCTCTCTCTCTCTTATTAACTCA
AT2G33150.1	ATTTTGGGATTATCATTTACCCGGAACGGGCAAAGCGGTGAGTCATCTTACCTTATAAATGATCACAAACCCGAGGACTGTGAGTTTTCGTGTAGAACAAATCCTTCTCTGAGAAAAAACAACAGATCCGAATTTTATCTTTAATCAGCCGGAAAAA
AT1G59700.1	ATTGTGTGGTGACAAGCAACACATGATATGTCCGTTTAGAAACAGACAAAATAAGAAGAAGAAGAAAGAGTCGTGGAGGATTCTTCATTCTTCCTCATCCTCTTCTTCACCGATTCATTAGAAACCAAATTACAAAAAAAAACGTCTATACACAAAAAAACAA
AT3G14560.1	AGTCATGTCTCATCGATGGTCCATTATCAGTTGTTAGGCCAAAAGCTATACTATCCTATTCTTATAATTTATTGTTAACTATTATTATCATCATCAATATCATCATATCACATTACATATGATCACATGATTGGTCGTGTAGTGTGGGGGGACATCTTCTCTCATACGCCAATATGCCTAATTAATTAATTAACCTTTCTCTATATATAAGACGTTAGTTTTGGCTCAAGCCATAACATATTTCCAAAGTTATATACTATATTTGATCTTCTTGAACTCTTTCTCTCTTCTCACAA
AT1G72770.1	CTCTCTCTTTGTTTCGCTGATAGAGAGAGCCTCTCTCTAAGCAATTTAGCTCGAGCGAGAAATAATCCTGAGGGAAGAAAATAAAAAGAAGAAGAAGAAGAAGAACATCTTTACTTTTGTTCTCTCTCTCTCTTCTGTTCGATTTTAATTTTTTTGCAGATGCGAATATCTTCTAAAGATTCATCAACTGGGTTGAAATCAAGATAAGGATTTGAGAAAAGATCGACGAAGTTGTTGCGATTTTGGGATCAAGAGAGTGATATAATCGAGTGAGGAGAATTCGTCGTATAGATTCGTCAGATCTGGTTATCTCCGGTACTTAATTCTCCTTGATTCGTCGTTTTAACTATGCTAAGTTAGTGTATGAATAAAGCGGCATTTGGGTCGCTGACAAAAACT…
AT4G21990.1	AATTTCAGCTGCTTCTTTTATAATCCCATTTCTCTCAACAAATCTTAAGAGAACACAAAATTAGAAAAAACACAACACAAAAATAAAAAAAACTTAAGAACATTGTTTCGAGAGATTTGGTTTGGAGTGAAA
AT2G46530.1	GGTTTCGTAACTGAAACTGAAAAAGCTTTAAGAGAAAACCCGGAAAAAAAAAAAGAGAAATATTTTAATCAATTCTTCTTTATCACAAAGAGTGCCTTTGTATTAATGAATTTTGATGTTGTGTAATGAATACAGACATAACCGTCGTGTCTCGTCGTTAAAGAAACGAGAGTTTTTCAGCTCTTTACTTACCTTTTCTTCTTACCCTTCTTTCATGACTCTTCTTCTTTGATGGGTTAATAATGCTTTGAGCTTGATGATTTCGATTTTAGTTTCCTGTTAGTGTTTGTTTTCTTCTGTAAAGCTTGGATTTTTTTTGGTTTCTTCG
AT2G25070.1	TCTTTTGTCCTTAGGATTTGATTGTACATACATCTGATCTCAAGTGATTTCAAGTGGTTGGTTCTGTTCCTTTTCTCGTCCCCGATCAAGTTTCTTCTCCTAAACTCCAGAATTTGGTCTTGAAGATCTCTAAAGGCTCTTCCTTTTTGTTCATTTCTCTACCCAGATATCG
AT4G33950.1	TTGTTCATTTCCTCTGATGTCTTGGTGTCGTTAGATATTGTCTCCCAAAAAAGAAATCTTCTTGACACAGAGATTGAAGTCGCAAAGAGACAGAGGAAAGAGGGGGAGAAA
AT3G11900.1	GTACGTCTCCGATGTTTCAATCGTGAAATCGAAACAAACAAAATAATTAAAAAAAGAAATAAGAGGAGGCG
AT3G63030.1	AAAGATTTGGAGAAAAAGTTTACTAAAAAAGAATCTGGGGAAGTAAGTGAG
AT5G65380.1	ATCTCTCGTCTTCACCATTCTTCTCACTTCTTCTTTTCTCCTTATATTTCATTTCTTCCACATAACTAAAAAAAAAAGGAATTAGCG
AT3G02790.1	AGAAGAGTAGAGCACAAATTAGGGTTAGGGTTAGGGCTTCTCCCTTCCTGGCAAATTCATCCCTTTTAGCCGCCATTGAAG
AT5G10750.1	GTTTTCTATAAAACTACAAAAGCCATTTCCTCCGTCCCTTATTTTTGTCACACCACACAAAGTCGTCTTTGGAGAGAGAGAAGGGCCAACGACCACACATACACACACAGACCAATAAACC
AT1G54100.2	ATCAACCATTAGGTGATTTTTTTCTCTGATCTTCGAGTTCTGATAATTGCTCTTTTTTCTCTGGCTTTGTTATCGATAATTTCTCTGGATTTTCTTTCTGGGGTGAATTTTTGCGCAGAG
AT5G44210.1	GTAGTCATGTAGATTAATGAAGGAGCGTGAGATCAAGCAATCAAATTACGCAAAGTCACGCCGCAGTAACGGGACGTTAAGGCAAAAAGCCGTCACAAAAACATTAAAACCTCTCACATTGTCTGTTTTTTGGGCGGCGCTTTTCAGTCAAACCCTCGTTGACCGTCTCTTTCTCTTTCTCTAAACCAAAAACCTTTTCCTTTATAAATTAAACCAAAAACAACGTCACTTCTCTATCTAAACGAGAATATATCTCTTCTTTTATAAGCA
AT5G47800.1	ATTTTCAAACCAAACAAGTATGAAGGAAATACATATCAGACACCATTTGGAGACTTGAGTCCATGCGGGGAGCAACAAGTGACGAGGCCGGGACCCTTGTTGCCATTCAACTCTCTCTCTCTCTTGGGATTTAATTTCACTAACACTTTATGTCAATTTGATCATTACCACTTTCACATCTCTCTCTCTTCTCCTTCTTCTTCTTCTTCTTCTTCCTCCCTCATATCAACCTTTGAGCACACCAGTTTTCATGAGAAGTCTAGG
AT3G51480.1	ATATGAAGGTTGTGTCTGGCTTTTTGATCAACCTTTGAATCAATTTCCAAAACCCTTAAGGTATACACTTTTTTTTATCTCGGTCTCTATGGAAAAGCTTTGATTTTGTGAATCTGGGTTTCTTTCTTTCTACATTTAGCCAATTATCACTTTTTAGGGTATAGAAAGCCAAAAAAGGTGTTCACTTGAGAGTTTCTTTTTGCGCACTAACTTGATTGCGTGAAAGCTGAGATTTTTCATCTGAGTGGTATGTTTAGTATTTGAAGGAGCTTCTCACTGTGATGTGGAAGTAATCATATGAGATTAGAAGTGGGTTGGGGGAAATATGAAGGATTTGAGTGAGTGAGAGTTGAATCTGTGAGTACCATTACATAAAGAAGATCTCCACTTTACACCTAC…
AT2G28190.1	AAGTATTTGTGCCTACTCATTTCCTCCAAACGTCAAACATAGCAGCAGCC
AT2G38560.1	CGTAATCTCTATCTATCTTCTTCGTCGTGACTCAAACGAGGTTCCGCCGATTATAATCCTTCTCTCCATACTTGAGAGATTTTGTTGGATTGTTCTTTGTTCTGAGTCGCCTTGGATCTATCGGTGTTGGTGCTTTGTTTTTTGAGCTAGGGATTGTCGGAACG
AT2G24500.1	AGATTTGGAGATTTGTCGTTAAACAAATTTCGCCGACCTACGTATGAGCCGTCGCCTCCAATATAAACCAAAGCCATCCCTAATCCTCGAATTCTTCCTCTCTGAGTTTTTATTCTGAGATAGAGAAAG
AT2G42010.1	AAATCCGCGTTTCTTTGATTAATAGAAATCCGCGTTTCTCTTCTTTTCCAATTTCTTCATTGATTCTTCTTCTCGTGTCGATCAATACAATACCAAGCCAAAATCTCCATAACTCCACGCTTGCAAATTTCTTCCCAGAGGAAATAAACTCTCTAGATCAGTAGCTTATATGCGTTACTGATA
AT2G34720.1	AACAATTTTCTGAGGGTAAGATCCAGAGATTGATTGAATCAGCTTACTATTTTATATAATTCAGTTTGTTGTTCCTCAGACTTGTAACTAGGACAGTCTTCTCATGAATC
AT1G02010.1	GAAGAGAGAAAGGAAATCTATTAATAGTGTTAGTGTGTTCCCAATTTGTAAGCGGAGCCATACAAACAATTTGATGAATTGATGATGAAGATGAAAATGAAATCACTCCCCGTCTCCTCTTCATCTTCTTCTGAATTCGTACTGTTTGGTTACCA
AT1G06070.1	AAATCTTCTGATGCACACTAGTTCGAAGGATCCTTTAATGGGAGAGAGAATGTTCTACTTCTTCTTCTTCTTCTTCTTCTTCTTCTTCCTCCTCTCTCGTCGGATCTCTCTGATTTAGTGATTTTTCAAATTTCAAGTTTTCTTCACCTTTAATTTTGTGTCTCGTTGATCTCTCTTTGGACATTCTGCTTTGGATTCTGGAGGCTTCTCATTAGATCTCTATTAGTGGGTTTAGGTCAAGTTCTTGAA
AT5G41920.1	CGAAGGAGCTGTAATCTTCACAAAGAGCACTTGATTATAACATTGAATCTTTTGCAAAAAAGATAAAAATCTTTTCAAGAAACTGATCCATCCAAAATACTATCTTGTCTTCACTCTTCAAAATTCCTGTCATTACTCTCTCGAACCCTTTCTCTTTTCGAATCTCCACTTTTTTTTCTATCTTCTGCTTCTTCTTCTTCTCTCTTCAATGATTCCACTCTCACAAAATCTCC
AT1G71710.1	TATAAAATAAAATAAATTCTCTCTTTCTGGTCTGAAGAAAATTACGATTATTTTCTT
AT1G77920.1	ATCTCTCTCTTGCGTTTTGTTTGTCGTTAAACGTTTCGTTCCTTTAAATTGATTGTGATTATTTCTTAATAAACTTGATTACTATTATTAATTCTTTAACTTAAATATTACTCTAATGGTGATGCCGTGATGGTCACAAATAAATGAAATAGAAAAAGACCAAAACAAAAAAAAAAAATCCTTTTTTCCTCTCTTTTACATGATGGGAACTCTTGACCTTTAAGTTTTTTTTTTTTGTGACAGGAAGTGTTCAAAGGAACGAAATACACTTCTTCTTCCATTTGATGTCTGTGGTCCGAATGAAAAATATCTCTGTATTAACCAGAAACGTGTTTCATAAGCATCTTTAACTCTTCAGCTCTCAAATTCTTCATGAATATCTCTGCTTATCGATCAAGT…
AT3G47640.1	ACTCTTCATTTTCTCAGATTCTCTTATTATTTCTTCTACTCGTTTCGAATCCTAATCGTCTACAGTTTCCGACGAGATTCTCACCGGAGAAAGAAAGGTGACTTGACAGAGAATCTTGTTCTGTAATAAAAGCAAAG
AT2G04160.1	AAAGTGAAAGTCCAACAAAGATACAAAGAAGAAGAGAGAAGAAGAAGAAGA
AT4G33150.2	GCCTAAAAAACTCACTAATTCCAAAGAAAAAAAAAAACTTGTATTTTTTCTTGACAAACCAGCTCACAGGCATTGCATGATCAAACTCATCAGAGATTATATGTTTTTACATGAAAG
AT2G29450.1	CTCCACAAAACCAGAAAAAACTACATTTCTAACATATAGAAGAAACAGAGAAAAAGAGAGAGAGACCCCTA
AT2G32400.1	TTCAGTCACACGTTTTTCAATTTCTCTCTTCTATTTTGTTCTCAGAAGAAGAAGAATGATGGATGAATTTCTGGGCATGATTTGATCTCTCTAGTTTTGTTTCTCTTCCTTTAGTAATCTCCTGTCAAATCATGGTTTTTTAAAAAAGATAGTTCTTGACTTCTCTTGTTAAAAATTCGTTGCGTTGTCGTAAAATTTCCCTTTTTTAACTTATGCCTACAAAGTGTTTGCGTATATTCCGCAGAGAGAACCAGAAGGTAGCTCAAAGAGGTCAAAGTTGGAAACTTTACCTTGCTTAGTTCTCTAATCTTCTCATCCTCAATGCTGAATGAAGAGTTGCTAGATTTAAATGAGATGGTTCTAGTTCCAACACAAACTATCTGAAGTGGTCCTTACTTT…
AT3G60690.1	TTTAGCGTTTACACAGCCACAAATTCCTCAATACTCTATATTTCTCTTCCCGTTTGAAACTCCAAAGCTTGTTTGATGAAAACAGAGTAAACGGTTCTGTTCAAAACATTTTTCAAGCTCTGTTACTTTGTTTTTTCAACG
AT2G18300.2	TGCTTTAAACCCACCAAATAACTCAGAGCTTTTTTGCATTTTTTCCCATTCTCTATTTTGTTTTGTACTTTTGGTCTCACTTTAAAAGATCATAAGTTGAAAGATTTCTGCAGAGAACAAT
AT1G27370.4	ATGAAAAAAAATTGGAAGGATGAAATTAATCGAAAGCAGCTCATCCGATTCCCCTGAGGCGATTATGGTGTCTCCTCCTTCTCACTCTCGCTCTTAGTAGTAGTCTTTCTTCTCCGATCGCCGACTAACCTCCGGAGCTTTCTTCGGCGGTCTCTCCTCTCTGTTTTCTACTTGAGTTTTTGTTACTCTGGCTTTTGGTGATAGGTCTATGAAATCAACCCACATCTTGA
AT1G08760.1	GTTTTTCGCAATTTTCTCTTTTTGATTCTCTTCCTTCCTTGGAATCCACCACACTCCATTTGCTTCTTCTGAGATCTGATCTCTCTCCTAGGTGATGCGCTGCGGAG
AT1G53310.3	ACACTTGTTAGATTTACTTTTCCTCCGCACTATCAGCAGATTTTTCTCATCTGGGTCTGTTTGTTTCTGTTGACTCAAAGTTTCCGACTTTCTTATTTTCTGTCTCCGATTTCATCGCCGAAATCTCAGTCAATTTTGTCTTTAGATCTTTAATTTTTGGATCCCTTTAATTATTTTGTTTGGTCTTACTTCAGAGCGAAGCAGGTGAAAAA
AT1G08830.2	AAAAACATTCAGAGAGAAAATTCAGCATTTTTGATAGCTCAAGCACTTGATTCTTTCCAAAGGGGTTTCCTGAGGCCAAGTAACA
AT1G50280.1	ATAATTATTGCTCTATTCAATCCAAGAAAAAAACACAGAGGAAGAACAGAAAAAAGCTCACAAAGTCACAAGACCTCAGTAGGCTTCCTAGTTGTTCTATGAA
AT5G39510.1	TAGATCATTCATAGACGTACGCATCATCAAATCAATTCATCGTCGTCTTCCACAATTGTCATCACCGATCGATTTTCCGACTCCGACGTACCTCCTCTTCCCCGTTACCTTCTCAGAGTTTTTAGTAGTCTTCCTTTGGAACA
AT4G36760.1	ATCTGCTGCTGCATCTGTGTTCTGTTCGTCCTTGAAGCAGTCAAATTCTTCTCTGAACTCCAAACATCGCCATGTCCCGAGATTCTCTCTTCGTTGAGGTCACTA
AT1G73990.1	CTGGAAAATTCCGCAGGTGAGAGAGAGAAACA
AT4G37520.1	GTCTTTTTCTCTTTTAAAAAATGATATGCAAGCTGGCCGGCGCTACTTGTGCGCACACATAAAAGCATATATATAAGATCCCTCACTCGATTCATGTAATTATACACATATAGAGAGATTGAGTGAAAATATTTTTTTTTAA
AT3G12620.2	AGATTTGTTTTCTTTCTCTCTCGTCATCTCTCTTCCTCTCTGTAATCCCAACCGGAGTTACGATTCCTTCTTATCGTAACTCCTGCTTCCGATCTCGATCCAATTTTCACTTTTGTTTTGTCCGAACGGTAAATCATTTCGCGGCTTTTTTTTTTTAAGGTAATTGATCTCGATCCTTGAAGAAAATTCGTAATTGTATATGCGCGACAAATGTGTATTGATGCATTCGTATTGGTGTATTGTTTAGGGAAGGAGGAATAAGCAAATTTTGATTTGATTCCGTTTTTTTGGGGGTGTTAGTGATCTTTTAGATGAAGTAAAGAAATTTTGATTATTGAGGGGATTATGTGAGTT
AT5G58270.1	TCTGTGAAACTTTCGGAGAAGAAGGG
AT2G39010.1	ATCACCCACATCTTCTAACAGTCTCTCACTTTCTCTCTTCTCTCTCTCTCTTTCTTTTTTGAGTCCGTGAAGGCTAAGTCTGAAAGA
AT5G65510.1	CA
AT3G43800.1	ACCAAGTTCATTTCACCAAAAGAAAAGTCATTGAAAACCAAAAAAAAAGAAGAAGATCAAAAAAAAAAGG
AT1G51070.1	ATGCCTAGCACTATACCATATCTCTTTTTTCTTCCGTTTTTCCACACATTGTCTCTACCTTTCCCTTTTTCAGATTTGACCCTTTGTTTTCAAAAGAAACGATTTTTAGTAGCCGCCGGGGAATCAGGAGA
AT5G63640.1	AATCTGATTTTAAGGAATTAATCTCTATTTGCCAAAGAAGAGGCGCAAAGGCTCCGTCTTTTTTCTTCTTCTTGTTTCTGTGTTACCGATCTGGCTCTGTCTTCTTCTTCTTCTTCTTCTTCTTCTTCTTCTTCTTCTTCTTCTTCGTTTACGTCTCTGTGAAATGCTCAAGCTGATTAGGGTTTATCAACTTTTTCTCAACTTTCTTGTTATCTCCTTCGTTATCCTCTCTGTCTTCTCAGCTTAGCAGCTATTGTGCATTTGAAGCTGTACTCGGAAGAAAAGCCCATAGAAGAGTCAAATATAACAAAAA
AT4G34000.2	ATTGATTTTCCATTTCCAAAGAAAAAAAATAAATTCGAAGGTAAATATCCAGAAGCTTGATCCTCCTAGTTGTACGAAAGCTTGAGTA
AT4G38400.1	CTCTATTCATCGCATCCCCCACACACCTCATTAACATTATAATTGTTTTTTTAGTTATTCTTCAATTTCAAGAAA
AT5G66090.1	AGTCCAAGCCGTGGGCAGAACCAAAATAAGAGAACAAAAAAAAAGTTTGTTTTCTGGAATCGTCGCGATAGTTGCTGAACTCCGTCGCAACTTCA
AT4G30935.1	TTTTCTTCCGGAGATCAGTCGGTCGGAAAGCGGCTACCTTTTTGTCTGCCTAGAGAATTTGTTCGTTTCTTTCTTTTACTCTCTTCAGACAAAACCCACGAGATACAGAAAAAGAGGACAAGAGAGAATCGTCC
AT5G09810.1	AGAAAAAAATAAAAGAGTGAGAAAAATCGTAGAGCTATATATTCGCACATGTACTCGTTTCGCTTTCCTTAGTGTTAGCTGCTGCCGCTGTTGTTTCTCCTCCATTTCTCTATCTTTCTCTCTCGCTGCTTCTCGAATCTTCTGTATCATCTTCTTCTTCTTCAAGTGAAAA
AT4G11220.1	AAGCATCGCTCTAGTTAAGGAAGCAGCAGGTTTGGATCCGAACCAACCAACGGATCAGATCAGAAACAAAATATTCAACGGCTCAGATTTATTCTAATTTTCCTCCTTTTATTGTTGGTTTTTTCATTCGACTTCGAGATCTTTCTTCTCAGAGGTGTAACGAAAACGCTAGAACAATAACTTTGATCGTTCTTCTTCTTCTCTTGAATCGGAAACA
AT1G69310.2	AGAGAGAGTCTGAGATCGGTCCTTGACGAGACACTGCACTTTAACGGGTTTCAAAGTTTTTTTTTCACTCTCTTTTCTTTCTTTCTTTCTTTCTTTCTCTTCCAATCAAGAACAAACCCTAGCTCCTCTCTTTTTCTCTCTCTACCTCTCTTTCTCTATCTTCTCTTATCACTACTTCTCTCGCCGATCAATCATC
AT4G38840.1	ATATATACTCATCACTGACTCCTTTCTGCTCTGCAAGTTTCTCACATTTTCCAATAAAGCATCTAACTTACAATTAAAGACAATCC
AT1G15060.1	ATCAACATCACTGGTCGTCTCTCCACGTGTACCGGAAAATGAATGAAGATCCTTAAAAACACGCCGGAGTGAAACCGAGCCACCATTGTTTTTTTCCAAATCTGCCAGAGTCCGTACC
AT1G15350.3	AAGGCAAATCATTTCAAAGCGAAAGGAAAAGGAGAAACGTAAAGAGGGCAAAGCCCTTCTTCTTCTTGTTCGAGAAGGAGCTGCAGCCTCAGATAAGGATTCTTTTGATGCCCAGTTGATAAAGGAAGCGACTTTATTTTAACCAACGAGATTTTATCATCAGGATCATTGATCACCCTCTTGAGAACATCTCGAGCTTTCCCAGATCTATCTGAGCTCCTGGGTTTATAAATCGCTTCCTTCACATATCGATGGGAGCAGTGGCTGCGTGGGTTGCTACAGAGAACACAGATCAACTGCCGCCAGTCTGAAGGATCCACCTTCCAATTCCATTGCTCGACCGTGTAAGAAACCGAGTGTCTCTGAAGATTTCTGGTCAACAAGCACAGTTGAT
AT3G16857.2	AAGAGAGCTTTACTCTGTGAATAAATAAAAAAACAGAGAAAAAGAGCTCTAAGGTGAGACAAGCCTTGTCTTCTTCAACTCCCTAAGTCTCATCTCACCATCTCTCTCTTCTTCTTTTTTTTGGTTACCCAGAAGAGATTCACTTCTATCTCCAACAATTTCGTATTCTCTCATAATATTCAATTTTAAATCGAATAAAACTCGCGTCAATTTCCCCTCTTTCTTTCTGGGTATATATTCTTTTCTGCTTTTCTTTTTTTGTTTCTTGGGTTCGAGCTACATAGAGAGAGGT
AT5G37500.1	ATACACTTCAACTAATAAAGAGTCCAAACCAAACAAAAAAAAAACAGTAGTTTCTCGACAGAAACAAAATCAATATAGCTTTAACATCACGAGAAAGAAGAACTAAAGAAGACCAAACAAAAAATAATTTGGAAAAAAACAGAGAAGCAGCTCTCGTGATCTTCCCGCCTTTTCTCTTCAACTTGTAAAACATTACAAGATCTATCTTCTACCAAAAAGACGAAGTTTCGAGTGTCAGATTCAAGAGTTGAATCGGGTATTAAACTCTGTTTTTCTAGATCTTTGTGTCGAAGAGATCGCCGGAGATTTCATTTAACCGATTCTTGAAAAC
AT2G30870.1	GTTTAGCCTACTACCGCAAACGCAGCTAACCAGATCCCTTTTTCTCTCTCTTTTCTTTCCCTCTATAAAATCGCGTCCTGCTATAGTGAGTTTAGAAAGAAACTGATAGTAGAAAAAAAAAGAGAGAAGAAAA
AT5G14800.1	GGGGAGGCCGCGAGGACACTTAGAGACAAAGAGCAGCTCGTCAGCTCACCCGTCTGAAGTATCTCGCCAGCCGGCCCGTCTCAAGCAGCTCGTCAGATCACCCGTCTGAAGCATCTCGTCAGCCGGTCCGTCTCAAGTAGCTCATCAGCTCGCCCGTCTCAAGCAGCTCGTCAGCTCACCCGTCCGAAGTATCTCGCCAGCCGGCCCGTTAAATTTTCCCG
AT4G21910.2	CACAGATCCTTAAATCTCCAAATTTCCTCCTCAGTCTTATCATTATAGACAAAACCCTTTTCTTTGTAAATTTTTTCCCAATCT
AT4G00950.1	AGAGAGAGAGAGAGAGAGAGAGAGAGAAAGAAAGATCCAACTTCCACAAAGAACC
AT5G05090.1	AAGTCTTTGCCTCAAAATCAATAATATCTCTCTCTTCATCATCATTGTGTTTCCTCCTGATTTTTATTCCTCATCTTCACAATATTGGTGTCTTGTGAGATCAAGACTGTGAAATTTGAGATTCAAGATTTGTGTTCTTTTTTTTTTTGTTAGTGTTGAGG
AT2G17800.2	AAACAATCGGAGAAAGTTGATGGAGGAGATTGTTCGTTTTGTGAACGCTTCAATGGCATAAATTTCCGGCCATCACATTTCTTCTACTTTCTCTTTCTCTCTCCCTTGTTGTTGTTCTCTAGAATTCGATTCATCGTTGTTAACGTCGTCCATTCTTCTTCTTTGATCCCTTCTTTGATCTCTCACATTTCCGATTCCAATTTAGGGTTTCCTCTCTTTTCACATTTCTAGGGTTTTTCTTGTTCCCTTTGTACCGGAGATGGTGAATTGAAAGGAAAAATAAAACGCTTTTGAGAGCTTATATTTGAGACGTACGTAGCTCCATTTCTGGTGGAGAAGGAAGAAGAAGAGAA
AT5G02120.1	AAAGATTGTTCATATCAAGTAGTTTTCGTTAATTCACTCTACAAAGGAAAATA
AT1G26960.1	TTGTCTCCTATTTTATATACTCATATAATAAACAAAATAAAACCAAATTTTCTAATCTAGCTAGTATTTAGCCTATAAGTGGTGTATACTCAGTCTTCTAATTCATTTCACCACCATCCTTCTTCTTCTTTATTTAGTTTTCTTTCTGTACTTTGAACCAAGACAAGGTGGTGGAGAGGAGAAGAAGAAAACAACCAACAAGAGAC
AT3G59060.4	TCGCTCACTCGCTTACTTACCGTAATAATCTCTCTGCTTCCCTCCTCTAGCTCTTGTCCCTTTCTGTCTGAACCTGGCAAGAAGAACCTTAGCCTCTCTTTCTTCTTTCTCTCTCTCTCTCTCTGTGTTACTGTTCTGTTTCAACTTTACTCCCTCAGTTTCAGAACAATTCCCTATCTAGAAGAGAGATAAAACCGAGAAGGTTTTGGAGATAGAATCTTTTGTTCTTCTTTTGTCCCTCCTTGCTCGATTTTTGTTACGTGTGAAGCAATAAAAAAAAACTGATATAGCTAAATCTTCCATCCATTCAGAGGCTTCTAAATCTGTGTCTTTACAGATCTGAC
AT3G46990.1	AATAATTTTGAATATTACTTTTGTGAAGAAAACTTAAAATTGTACTATTTATAAAAATTAATACAAGAGAAAAATACTGAACAAATAGAAAATTGAAGAAAGGGTTTAAGTGAAATTTCCATAATTGACCCTACAAACAACACTTACACTATCATCAAGACACTCTCACACACACTCTCTCTTAAGTCACCGCCGCACGCAAGCAAATCAAACGAACTATTCGTCAGCC
AT4G38620.1	ATCATCTAGAAGCATTTGTGTATATATATATATGTGTGTATATTCCTCTCTAGCTTTAAGTCAAAACCCTATATAAACTATACACCAAAGCTTTGAACCTTCAACCAAACCCAAAATCCAAGTGCCCCACCAAATGCTTCAATCCTCTTCCACTACACAAAAAAACAACTTAATCCCTTTATACCCTTTTAGCCAAAACCCTCGCTAAAAGCCAATCCCTCAATATAAAATAACAAGTAGAATTGATCTGCCTATATATAAGATTTTGAGACGAAATAAGATCTAAACCACAAGAAAGAAAGTAAACATAAAAGT
AT2G02390.1	GTCGTCGTCGTCTTCGAATTCGCCACTTCTTGTATATACAAAACAAAGTAATCGCGAAAACACACAACAATCGCTGGACTCTGCTACTGCGAAGAACAACAAATTCCTTGTTTATC
AT5G39760.1	TTTCTTCTTCTTCTTCATTTTTCTATTCACATTCTCTGAAACTCATACCATATTTTCAAAGCTCTTAACCCAAAAACCCTAAGTCTTTTTTTTCTTCAAATTATTGGTTATATTAATGTTTTAAGCT
AT1G23190.1	ATTTAAGAGCTGCTTGCTTTTATCATCATCACTCTCTCTGCGTCCAAATTTTGATCTTTGTTCTTCTCAAAGCGAAT
AT5G54160.1	CACCCATCACACAATCCTCAAAACAGAGTAACCCAAAAAACAGAGCAATCTCTAAAAAATCTCAAGAAACCTCACTAAA
AT5G51100.1	TATAATAGCAAGAAAGAATCTGTATATTTGTTGAATCAAAAATAATCAGTAACGCTTTGAGTGAAG
AT1G51400.1	TAAAACACAATCCATCACCAAGTCATCAGATAAACAAGAAACAGAGAGAGATAAAGAGATCACACGTGGGAATCCAACTTACCAATTGCA
AT2G38000.1	GTAATGAAAATTTCTCTCGCACGGAGAAGAAGATCGAATTGACCTGGGTTTTTCCTTACTCTCTAAGAAAAACCACTACTTTGGTTAATTGGGAAGACAGAGAGATTCGTAATCC
AT3G51895.1	ATTCCTCACTTCCAACCGCCAAAGAAAAAAATCAAAAACTCCAACAAAAAAAACCTCCCAAACCCTACCCGAGCAGTCGCCAG
AT1G53160.1	TTGCTTAACCTATTAGAGTTTCCTTCCTCCAACAAACCATCTTTATAAGACTCCAAA
AT2G40140.2	AAGTTTCAATCTTTACTTCTCTCTTTTTCTCCAAGTTATCTTCTTTTCTAGAGAT
AT3G44340.1	TCTCCTTCCTCACTCATCGATACTCAAAGCTCGTAATCTCCTTCTACTCTCCAGATCCGAGGATTCTCTTCGTTTACAGATTTGTAAACGTTCGTGAAATTGGATTTGTTGATCTCTTTGGTAAACAAGC
AT1G74670.1	ACAACACATTCATAAATCTCTCAAAGTAAGAACTAAGAGCTTTACTACAGTCCTACTCTCTACACATCTTCTCTCTCTCTCAAGAGCTAGTC
AT1G80680.1	CTTCAGTGTGAAGAACTCTGGAATTTAGGGGAATCAGGACGGTTTTAGATTTTTATCCGATCATCGTCACCGCCGTAAGTTAGCGTCGTCTCAGTAATGGATTTGTAAGAGAAATCGGAAAGGTCGCGGTAGAGTCAGTGATTATAAGAAAGAAAACCCTAGCTTGTCGCTTTCTTTACCCTCTCGGTGTTTGTTTCTGTTTCCTTCAATC
AT2G39050.1	ATCATCGACAAAACATAAATACTA
AT1G29450.1	CTTCACCAATCATAACTTGCATTCAAAGAGTTCTACAACACAAGTTAAAATCTCCTTCTGCTTTCGGATCTACAAAATATTTTCCTGAAAAGA
AT3G54400.1	ACAAACACTAGAAACCACAAAGACAAAATCAAGGTCTTAAACA
AT4G34190.1	ACGTGTCCTCAGCTTGAACAGATAATTCTGCGACTCTTGAGAAAGGAAGACGAAGGAAGGAGAATAGTAGAAGAAGAAGAAAGGGAGAGTCTTGTGATATCTACGTAGAAGGAAG
AT2G01430.1
AT3G45680.1	AACTGCATCATAACACATAAAACACAGTGGACGTAACTCCTCTGTTTCCTCTGTTCTCTGTC
AT3G61110.1	AGAAACCCTTTCTCTCTCGCCTATTGTTGCCGTTGCTTGCTATCTTTCGCCGTCGTCTCTTTAGCTTCTTGCGAAG
AT1G73840.1	ACAGGTTAAGCTCGGTAGCGATTACCGACGAGAACC
AT3G49500.1
AT5G62430.1	AAACCAAAAATTTCCAAACTACCCAAACCCCCCACAAAACATCTTCGAAGAGAAACAAAAAAAAACACCCTGAAAAGAAAGGAAAAGAGACACAGAGAGTCAGAAACTTACGAGTAAAAAAGAGCACATCTTAGGAAAACGATAATA
AT3G21690.1	ACATCCTCAAGCGATAACACCACAAACAAAACAACAAACCAAAAAAAAAAAAAAGAGAGAGAGAGAGAGCAAATCTCCATCATCATC
AT4G17695.1	CTTCTT
AT1G78150.2	CCAATTCCTTACAAGAAGAAAAGTATTCGAATATTCCCGTTAAACGCCAACAAATTATACTACTAATCACAACAATTTTCTGATTAGAAAATCTGATTTTGAATTTAATGATCATGACCACTTGTTAAATCACACGTGGCAGCGTAGAGAAGAAGCTTCCAGATCAAAATGAGATTTACGAACAAAGTAAAGGTGACTAGTGAGTGAGAGAGT
AT2G30790.1
AT4G36360.1	CTTCCTCTCTTTCTCCTTCGTCTTCTTCTTCTTCTTCTTCCTTCCTTCTCTCTCCTTATTAAGAAAGACCAACACAGACACGGAAGAAGTAGCTTGGTTCTTCTCTTTGTGAAGGTGA
AT4G01690.1	AAACCAAGAAGCTGACAAAATTCCGAATTCTCTGCGATTTCC
AT3G23570.1	GTTTGGTGGCTTTACTTTTTAAAACAGAGGTCCCAAAGCGCGAGAGAGGAGTCGTCTTGTTTTTTGGTTCGGCGAAAACAAGA
AT3G54810.1	CTCCTTCTTCATTTTTGGTTTTCTTTGGAAATTCTTGAAATTGTAATGTTTTTTTTTGGAATCTTGATGAGTTTTTGCATAAATCAAGAAGTGTCGGTGGAGGCATTTATTTCACACCAATTGTTCTGAATTCAGTTTTGTTTTAACACTCTTTTTTTTTTTGTAACTGAAAAATTTGTGTTTTCTTCTTGGTTTTCACACAAGAATTCTAGAAGATTGATAGATAAAATCAAGAATGCTTAATTAACGCTAGAGAGACTTGCAATAATTGTAAAAC
AT5G58670.1	CTGTTTCTTGTTTTTCTCTCTCGCTTAACTTTCACAAGAAAAAAAAAAG
AT3G47670.1	ATTGGTTCTAAACCATTGGGATTGCTCTTAA
AT5G54750.1	ATGGAAAAGAAAATTTGCGATCAAGCAATTACTCTCTCTCTCTCTCTTTCTTCTGCCATCGCCAAAAACTTGTCTTTTGCTTCTGGGTTTTGCTTCTTATTTTTGAATATAGTCATTGGAG
AT5G20230.1	GAAACCACAACAAACACAAAAATCAAAAGGGGTCATTTACTATCTTTTAAGAGACGACATATATAGTTCTCGACCAAGAAAAGAAAAGGGGGTGACCTGAGTTCTTCAACACATAACATA
AT1G33080.2	CTCGCTCCATGCCTTCTCTACTCTCTCTTCATTCTCTCCTAAGCT
AT1G43170.3	AGAAGCCGTCGGCACAAGGTTCAAGAAGAAGAAGAAGA
AT5G02810.1	GGTGGCTTATGGTCGTCTCCGATTTCCACTCTCTGGGAGACAGAAAAACCTCATAATCTCAAAAATTGTTCACTGTGTTTATCTTCCTTCTAAAGTTCTAAGAAGCTTCGATTCTTAATTCTGTTTATCGATTTGAATTCCTTGTTTCTATTTCCCAACCGTTAGCTGATTGTGCTAGATCCATTTTTCTGGTGATTGATGCAACTTCTGGAGCTCGATTCTTCGTTCTAGTATTTGATTATTCGAAGCAGAGTTGGTGTG
AT5G03900.2	TAACTAAAGAAGAAGAAGAAGATAAAGCTTTGTAATTTATAGA
AT2G30360.1	AATCCATTATTATTCTATCGAACTTATCTTTTTAAAAGCTTCCGCGTTACGCCATCACTTCTCCACCATTTAAATACCTAAACCACTTTCTTTCAAATTTCTTATTCCATAAAAAGTAAATTCACAACAAAACCAAAAAAAAAAAAAGAGAAGAAGAATTAGCTTACGTGTTCATCACATCTGCATTACGCGCAAACGAAACAGATTCAAATTCTCCGGCGAAGTTTTCTTATTCATCAATCAATCTCTGGATTCATCAATC
AT3G22120.1	AACCCAAACCCTCATTCCAAAAA
AT2G37130.1	TGGAACACATATAGAGCCACACACCAATAATTAATTAGACAAAAGATAAGAGAGAATAGAGAGAGAGAGAGCA
AT1G31310.1	ATAACACTACACCTATCCCCACCTCAAGACAATCCCTTTCTTCTCCCCTTTCTCCAACACCTACCAAAAGCCTCTCTCTCTCTCTAGTTCTTGATTTTTCAAGATTTCAAGAAAAC
AT3G51920.1	CATGAGTATTGACCTTGACCGGGCAAGAGCCTAGAGCCAAGAGGTGATGTGTACTTAAATGTGATAGATGCTCCCTTCTTCTTCTCTCATCACTAACAAATTAAGAGAAGCTGATCATCAGATTGAATCAAAGACAGACTTTGACTTTTCTTTGTGATCGAAGAT
AT5G62920.1	ACATCATATCTTTCTCTTCCTTTTTCTTCCAAATCCTCCAACATTCGTTGATCA
AT5G65730.1	TACTCACTTTTACAACTAACTCATAAGTAAAACACAGACAGTTTTTAG
AT4G10310.1	GCTTAAACCGACTCGAGAACTAAA
AT4G21930.1	ATCCCCCACCTTCACTTCCAAATATATTTTGAAAAACCCAACGAAAAAGTATTAATTTTGATAACTAGGTGAATAAACGTAATTTACGATTTAAATCACAGCGGGTATACAATTTTCTTAGGTAACCAAGAGAGAT
AT5G44080.1	AATTCGACACAAAAAGCCCTAATCTCTGCTTCTGTAAAGTTCAACATTTGGCGGAGTCAAAGAAACAGAGTGATTCTCTGATCCGATTCCGGCGAAAGAGGACGAAACAAACGGAACTTGTTCATCATCTTCTCCAGAA
AT2G40460.1	AATAGCTAAACTAAGCAAATCTCTAAGACTTGTTCTCATTTTGTTTGTTCAAAATCCCATTAAAAAAAAACACAATGCAACCTTAAATTATTTCCGTTTAGTCTCTCTCTTCACAGTCCTGACCTCTCTCAACTCTCACAACATTACCAAATACATCCCATAAAAAAACAATTCTTTAAAAAAAAAATATTTTGATATAAACAGAAAAAACAATTA
AT4G15910.1
AT1G69570.1	AGCGTGAAAAAGATCTCAAAATGCCCACTTTCTTCACAAACATGTGGCTCTCCTATTTCTACATGTCTCTCTCTCTATTCTGACGTGTAATTTTCTCTCTTCCTCTCTCCCTTCTAATGCACTATCTATCGTCATTAATACCAACCTCAAGCCCCTTGTTTTCTCTTCATGCTCTTTTTTTCTTCCCTCCGATCTTCATAGAGAAAAAAAAACCAGAGGAAACCATTTATTAGACCTTCATATCTCTAGAACTTTCATAATTAGTT
AT3G13040.2	ATCAAGCAAAGCCAACATATTAAAAAGGTGAAGACTTTATCATCCTCTCAGCGGCTTGGATGCTAACTGCAAACTAATGGGGGATCTTGTCAAGAGACAGTTTTGATTGTTG
AT3G47960.1	GAAGAGCAGAGTCATTCTTAACCATAGAGACAGAAGAGATAAGAATCATAACAACAACAACACCAATCATTACACACAGGTTGATACT
AT2G18160.1	TTTCCCATTCACTCATCTTCTCTTCCTTATCTCCTTAAAAATCTTCTGCTGTTTTCTTTTTTATATTTAGAGCTCCTCTGTTTCTTCTCCAATAACCAAAAAAAAAAAAAAACTCTTCCTCTGTTTGTTTTCAAGTTCTGACATCATAAATTCAGACCGAGAAAACATAAAAATTTGAGTCTTTTGATGATCGGAAACTGATGACTCCCGTTCTCTGCGAAATCCTGCTCTCTGGGCTCACGGTCAAATCTGCTCTCTGCCGTAGAACCCATCTCGTTCAATCTTTCTCCGTCGTCTTCCTCTACTGGTTTTACAACGTTTCATGAATTGCTACAAACTCTAATTAATTTTTTCAGACAGATCATAAAAAAAAACCAAACATAAAACATAAAACTCTGT…
AT4G25170.1	CTGAAAATCTATAAAAGACATTTCGCATTTATCCACTTCCTCGATTCAATCAAAACTGCTTCAAGTAAAAAGCCTACGAAATAGCATCGGACCAAAAGACAAACTCACCGAGTAAACATACGCAACCTGTCGTGTAAGTAAAAACAATTTGATAGTGATCTCTCT
AT3G05840.1	ACATTAGCTTCCTCATTTTTATTCTTATTATTATTATTCATCAGACCAACAACAAAAAGGAGATAAAGAGAAGAGGATTCATCATCATCAATCAATCCTTCATTTTATGGATCTACTCATATCTTGATTCTTCCTTCTATCTCTCCCTTTTCTTCCATCTCTTTTTCTCTGGGTTTCCCCGGATTGAGTTTTTTAATCTCTGATTGACAGATTTGAAGAGCGTGACAAAGGAAGAATCTTTTATTAAAACAAATTCTTCTGTTTTAATCTTGGG
AT4G26080.1	GAAGCAATTGTTGCATTAGCCTACCCATTTCCTCCTTCTTTCTCTCTTCTATCTGTGAACAAGGCACATTAGAACTCTTCTTTTCAACTTTTTTAGGTGTATATAGATGAATCTAGAAATAGTTTTATAGTTGGAAATTAATTGAAGAGAGAGAGATATTACTACACCAATCTTTTCAAGAGGTCCTAACGAATTACCCACAATCCAGGAAACCCTTATTGAAATTCAATTCATTTCTTTCTTTCTGTGTTTGTGATTTTCCCGGGAAATATTTTTGGGTATATGTCTCTCTGTTTTTGCTTTCCTTTTTCATAGGAGTCATGTGTTTCTTCTTGTCTTCCTAGCTTCTTCTAATAAAGTCCTTCTCTTGTGAAAATCTCTCGAATTTTCATTTTTGTT…
AT1G55210.1	CATATATATAAAAGCATCACACCACCTTGTTTTCTACACCACTTATGTAAACAAACCAACCATAGTAACCAAAACCACAACAAAACAC
AT5G66730.1	GAAGGCTCCTTTTTCTTGGACAAGCCAAAGAAAAAGAAAAAAAAGGTTGAAGCTTTCACACAAAGTCTCACACACAAGCCGCCTTATTTTTTTTTCCGGTGATTCTTCAGAGAGAAACAAGCCGGAAGTAGTAAGGATAACTCGTCTCCGGTGAAATCTCAGCCGTTGGATCAGATCGGTGGACGGTGGATAAAAGATGCGTGTGGAGAAGAGAGAGTCTGGGTTAAATGATTAAGAGATTTCTTGGGTAATGAAGTTTTGATTTTTTTTCTTTTTCTTTTGGGGGTTTTAAATCTTTTTGAAGAAGAGAGGTCAGAGAGTGAGTTATCAGAAAAGTTTGGTGGCGGAAAGGGGAAAAGGAGATTTTTACGAAAAGCAGATTGACTGGTAGCTGAAGAA…
AT3G59380.1	GGTTTTCGACTTTGGATCGGAGTCGGGGAAC
AT3G12100.1	GTTGATTTTAGTATTTGCCGAAGTTGGAACTTTAAGATCAAAGAAGAAA
AT1G17880.1	TAGTTAAAGGGCAAAACCCTGCGCCGCCCGCGTCTCTCCTCTCTCTGTTTCTTTTCTTTTTGTTTCATTTTCTTATCTCCTCACACTCTTCGAACAAGGAAGAACCCTAATCTCAAG
AT5G57560.1	CACAAACCAATCTAACTCAATACAAGAATATCTACAATCTCTAGAAA
AT5G65410.1	ACATTATCTCTCTCTTCTTCTTCACCTTCTTGAGAAACCTCCTCTCCCCAAAAACGACGTAGTTTCACATTTCTCGACTTCTTGA
AT4G21570.1	CGACAAAACCGTGTGGACGAATCAGAGAGACACATGTATACCAATGCCGACTTCTTTTTATGCAATCGTAGCGTCTCTCTCACGTGGTAAACGCGTCGCCATTTTTATAATACGACCACGTTTGTGACTCCATTAATGGCGGTCTCATGCTCCCTCAATTCTTCATGATCTAACTACTAAGAGATCTGATTCACTTTCTTCACACTCTCCGAGTCTCATCTTCGCTTCTTCCCTAGCTCTTATCTGGACACA
AT1G67660.2	ATCTTGTAGAAACAGAAACTTGTCTGGTCTTTTCGAATGTGATTTTTGGTTGATGATGATGAGGCTAGTTCAAGTATCTTCCACTGAATCCATTTCTTCTATTTCCGCTTCCTCGGCCCGGAATGGTGGAGTTCTCTACTTGAAGCGTGGTTCTGAGTCTTGAAGCCGAATAAAGTTGCTCTCAACAGT
AT5G44070.1	AAATCATCATCTTCCCAATTTCGAATCTCACACACCGAAAGTTATTTTCGAATCCACTAACGAATCTTCCACAGCAAACACTTTTGTGTTCCTCTGTAATTTCTCAGTATATATAGATACCAAAACAAGCAGTGAAAA
AT3G26420.1	GTGTGTTCTGCCAAAGTTTCTCTGCAGCTTCTCCTCTTCTCAGAAATTAGGGTTCCGTCTCAAATTACGAGCAGATCTCGTACTCTCTGAAG
AT1G29340.1	AAGAGAAAACCCTTTCC
AT1G28380.1	ACCGTTGACCACTTCAATACCTTCGCGCTTCTCTTCTTCTTCACCACCACACACAGCCACAATCTTTTGAATTTTCCTCCTCATCATCGTCTCTCTCCGATCC
AT2G30470.1	AAATTGAAACAAAAAAAAAAATTCACCCAAAAAAAAAAAACCTCGTTGCCTTCTTCTTCGCCGTTACAGTCCTCTTTCTTTCTTCAATTCGCCGTCAAAATCTTCTCTTTCTCTTCCCCCGCCGGTCCTTCACCAATCCTCTGATCTCTCTACACACGAACCTTTGATTTTGACCAACGTCGATGCATGTTCATGACTAGTCTCTTCCTCAATCCTTCAATTTCATCAATTCACGTCGATTTCGTATCCGATTCGTTGTTCTAGCTCTTTGTGTGGTGTTAGGGTTTTAAGATTTTGGAATTGGGGTTTGGAGTTTGTG
AT5G46180.1	AAACGATCATTTTCTAGGAAAACGAACGAACAGAGGACAAATATATTAGATAAACAGAGGGAAACAAGAACAAAAACGTTTGCTTCATTCTCTGAAAGACTCTA
AT4G29950.1	GTCGTCTTCACACTTTGCTCCGACAGGTCACCACTTAAGTTTTGCTTTTCTCACGAAACAAACAAACTTGCTATTTTCTTCTCTTTTTCCAGACCATGAGAAAGCAAAATAATTGAGCTCATTCTCTGCAAAAAAAACCATCTTTAATCTCTTCCATTTGGATTCGGAGAGAGAATAAAAACGAATAGACAATTTGATTCTCTGTTTCTCTCTCACCTATTTTTATTGTGTTCCGATCTGATCGGATTTAATTATCAGGTTCATTTTCGATTTAAATTTCGATTCTTTTTTTTGCTGGTCTCAACGGAGAAATTTTCCGGTGACAGCTTAAAGTTTTGATTTTTAATTCTTTTTTCACGAAGAAGAATTTCAATTTTGTGAAACCGTTAGAAGAAGAAG…
AT1G32150.1	GTCAGAAACACGACACGAACCAATCACCAAAAAATTTCTACCTCTTTTGATTCTAATCAATCTCACTCCAATTTCTGCAAAAATCAAACCTTTTTTTTATATTCATTTCACATCTCTGTTTTTCCTCAGATTCCTCAAACATTACAGATCTTCAGGTTTTCTATTTATAAGCAGAACTTGTTCTGTTCTTGTGTGAAGCTTTCACTGGTTTTGGAAATTGGTGAATGTGATTA
AT2G18700.1
AT5G64100.1	ACACAACAAACACAACTTCTACAAGACTCAAATAGTTTCTATTTAATTACTAAAAAGAAAA
AT4G05420.1	TGTCTTTCTTCTTCCTTGTTCGATTTTCGCCTCCTTTGGCTTTTCATTCTCTCTCTAACTTCTCTATGTTAAAATTCCGAAAGCTCGATTCAGAAATCTAGAAGCTTCCTCGAGGGCCCTCGCGTAGAAAGTCGAACTCAAATTCCCTGGAGACAAAGAAGAGGAAG
AT3G05030.2	AATTGATTCTGTTGAAAGCTTACTCCTGATTAGTAATTGTGGATCATTAATATTCTTGTG
AT3G15290.1	AGAATAACAGAACAGAGAGATTACGATCGCCGGCGATTCAAAGAAGCAGATAGAAAA
AT1G16030.1	GTACGTTTGCGCGATTTCTCCACCTTTCCACAATCCCCTGGGTTGTGCCACGACCTTTTTTCTCGAAATGTCTCGTTCCTCTCGTCGGATTCGTATATATAGCTTCTTCCATCGTTTCCGATTCTTCATCAAACAGATAAACAAACAAAAGAAATCGAAAAACCTCACTTCCAATTTCATTCAATTACTGAAGCTTTTTTTTAGCAACA
AT2G37570.1	GAGGAAGAAGAAGAAAAATCAAGATTTGTTGTGTTGGCGAAGCCACAGAGACTGAGTAATCGATTCGATTTTGTTTGCTAATGATGATGACGATACCATCTGCATCGTGCTCATCTTAGCTTTCTCCTCTTTCTGGGTTTATCTGTGCTTAAGGCAAAAAAAGAGTGCTCCTTTTTTCATATCTTCTTCAAAGTTTCGTTTTTTTTTGGTGTTTATTAGAATCTAGAAGTTAACAATTGGAGAATTTGGAATTGGGAAAATAGGGGTTAGATATATCTGTAAGTGGTTTGGTTCTTCTTAGCAAGTGTTTAACTTTGGGAGAGGAAGATGAGAATTACAAGTGTTGTTATGGTTATTGGCTATGAGACTTGTCTCTGGTGTGAGCTGAGATGGTGGTAG…
AT4G33920.1	CTCACGCGGTTTTCTTTTACCACCACCAACTCAACACACACACGAATCCCTTAAAACCGATCAGATCAAACAAAAACGAACGAATCAAAATTCAATAAAAAAAAACCTTTCGATTTCTCTCATCCAATCGAATCGAAAATCTTGTTATCTCTTTCTCTCTAACTCTACTGCACTCAGAATCTCTCTGTATAGAAAAACCCTAAGTAGGTTGTG
AT2G06050.3	ATCACAAACTTAAGTTACTTTGTAGTTTGTGTTTTGTCCTTTTATATCGGCGGAGAC
AT1G30440.1
AT3G47600.1	CACCACTTGTACCTCTTTGTCTTAAGTACTCTTTAACCCTACAATTTCCTAAGCTCTCAAGCCACAAAAAACCACAAACCGTTCTTCACCAATATATATATCTGATCATCATCAAAGTCCTTCTCTCTGCTCATACCACAAACCGTTCCATTCTTCCCCTAATCACAAAGTGATATTTACATAGAGAAGATAGAG
AT4G13010.1	TCACAACCACTTTTTATATGATATACCGCTTTTACCCCTTAAGCCTCTCCGCGTAAAACCGAGAACAAAATCTTAAGCACCGTTGTTCCGATTCAGAGATCATCGTCGTCGTCGTTCAGAAACCTTCAAAA
AT1G70780.1	TCTCTCTTAGCTCACCAACAATCACATTCTTCTCCCATAAGAAAAAAAAAATAATCAAATCCTCCTCCTCTGCTTCACCACCAAAAAGCATATTCTTCTCTCGTCTTCTCCGGTTAATCAAAATCTCTCCGTGTGAATCGTTTGTGAATGGTGGAAACTAATCCGATCGGTGGTAAGTTTACGCTCTCCCTTTCCATCAAAAGGGCGAGCTTTTCTCTTCCTCTCTCGACATCCTCTGTTTTCGCTTTCGGATCTTGCAAAGAAGGCTGGTACTTTCGCTGCCTTGGCCTCGACCCGTGAACGATTCGCCCCTAAAATTCACAACCCGGAACCCTAATTTCCTAAAAAGTGGTTCTTTTTTTATTGATTCTGTTACTTGTGAGATTTGCTCTGTTTTTT…
AT5G58600.1	ATTATTTTACAGCTTCCTTTTTTGTTTTCCACGAAAAAGCAAAAGA
AT4G27260.1	CTCACACACTAAAAGCTTGCAAAAACCATAAGCTTATCTACTTACTCATCTCTCTCACAAATCATTTTCTCAGACTTCTCTCTTTCTCTTAAACC
AT3G19360.1	AAAAACCCTAAATCGCGTTTCTTCTCTCAAATCTGCCGCCGCCATCATTGATCCAGTT
AT1G10200.1	AACAATAATTGACAATCTCTTTCTTTCATCTTCATCTTATTCTTCTTTATCTCTCTCTCTCTCTCAAGACTATTGAGCTTCTTTCTTTTTTCCTGAGTCTTTTAGTCTGATCTCTTACAAGA
AT2G36740.1	GAAGGCCCATTAATATCTCAAGTCCAATAACAATGGTGTACGAACCAGCGGCACCGTGTGTGAAAGAGTGAATCAAAGAGGTGCGGCGGTCGCCGGCGAAGACGTGTGCTCGTCGAAGAAACTTCTCCAACCTAAAATTTTCCGAAGAAGTAAGAGTTGAGCAAGTTATCA
AT1G69490.1	CATTTCAAGAACCTTGAGAACATCAAAAACTAACACAGAAAGAAAAAAAACAGTTCCTGTTCTATTAGATTGTTTTCTAAATTGTCTGAAAATC
AT3G60240.4	AATTTCCAATTTATTTTTTGATTACACATAGTTTCTCTTCATTCATCTCTTTCTCTCCCCGTCTTTTCTTGTTCCTATAATCATGTCCGTCCAATAAAACCCTAATTTTATCTTTCCTTGCGTCGTTTCACTCCATTACAGAGTTGTAGAATTTAGCTTGCCAAAAAGTGTGAAGATTAGGGTTTGTTCTAG
AT3G22060.1	AAAAAAAAAAAAGACACCCTCCACAAAATATCAATTTTCTTCCAAAACA
AT3G58690.1	ATTCACACACACACACTCACACAAAAACCAAAAACTAATTTTCACGAAATCCGAAGCTTAAAAATTATTCCTCTACTGTTTCAATTTCATCTCTTCTTCCTCTTGAGTTGGCAATTTCTAGGGTTTTCTCATTTTCCTTTTTTTCCATTTCTGGAAACTGGTAAAAGGCTTTTTCTTTGTCTGTGGGGGAGAAACAAAA
AT3G12560.1	ACGTCATCTTCCTTCTTTCTTTTCTAAAGACAACGACGGATTCTTACCGCAACACACACAAAAAAAAAATAACTCGAGAATTCTTCATTTCTTTTAAATCTTAGAATCTCGAGTTTTTGTATAAATCGATTCTAATTTTTCCTTTGTACATTGTTTTATATATACATAAAACACACAAATCGGGTATGGGGGAATTTGGGTTTTAAGATAGCGTGATCTGTAATAATAAGTGGTTCGCGATCGTGATCAAGAAACTGGTGGCTGATAGTGATATGCATATTTGAGAG
AT5G45710.1	ACAACAGTTGTTGTTGCCATTCATACGCGCTTCCATCAACCCTTTGGTCTTGGAAGCCAAATCAAACCTTTCCTTCAATCCTCAAATTTTCGAAAATTTTCTCTTTTGCTTTACGTTCTCTCAATTCTTATTTGTAAGAAAGTTTGTTCCTTTAATCAATCAAATCAAAGAGACTTTTGAAGATTGTTTCCCAATTTGCGTCAATCGGGATCGAGTCAAATCTGAAATCTTCTCCACTCATCATCTGACTATAAGACTTAATCAAGGGACTTTTTGTTCGGGTTTGGTTTTAAACGTCTTGGATTCGAAGTGGTTAAGGT
AT5G14920.1	ACGCATTTAAATTAATATTTATGGATAATATGGTTAATAAATAAGGAACTTCTATTTATATCACAAAAGGTCACTGGTCTTCTTCGTGTGACTTCACCACTTTCTCATCTCCCACAAAA
AT3G12130.1	AAGAGGAAAATCTCATCTTTTTCCCTCGACGACAACCACCTTAGGGTTAGGTTTATTTTCTCGCTTATTCTCTCTAACTCTTTTTCCCTATTCCGATTTCGATTTGTCTTCTCCGATTCGCTTTTCCTTTCGCTCTCTAGACTCTAGAGTCAATTTGATTTCTACTCTCGTATCGGATCTATACTTAATC
AT3G11820.1	TTCGCTTTCAACTTCACCTTCCCTTCTCCGCCATTGTTACTTTCTCAGAAGCTTCCAAGTCAACCAATAGAGACTTACTTGTTTGACTTCTTCCTCTCTTACCTCATAATCCTCCTTTTGGACTTTTCAATAAAACCGCCTACTTGAATCTGTACGACTTCTTCTCATTTTTCCATTCTTTAAGTCTTCCCGTTGATTCATTCCGATCTGAAATCTCTCTCTAGATTTCTCTATTTTTCGAATTTTAA
AT4G31920.1	TTCCATAAATGAGTTAATTCGCCAGTCTTGAAGATCATTACAGAGTTTTCAGAAACCATATGTAGTCTTAGATTCTCTTTTGCCAAAGAAGAAAATTTTACTCTGCCATACAACTTTTTGTCTCTTTCTCTACTAATAATAATAATCCGAACTTTGTTTGTTCTTCTACTTCAATTCATAATCTTTGACGGCG
AT2G41710.1	ATTCGGTGAAAAAGGAAAGAGTCAAAGTTGAATTTTCTCAGCTCTCACTCTCTTTTTCTCTCTCTTTACTTCTACTGTATCAAGAAGCTCCGTTTTGCTTAGCCATAGTGCGTCTAGGGTTTGGTTGGTGGGAAGAAGGTTCCGATC
AT3G01470.1	GAGACGCTCACATTGCAAAAACAAAACCAACAAGGAACTTGTCTCTCTCTCTGGCTCTCTTTCTCTTAACGTGATCATAACGTGATTCGAAAATTGGATATAGATAGGTTTCTTGTTGGATCTTGATCCCTCTGGAAAAGGAGGGGAGAATAGCAGTTCATGATGGGATTTTGTATCTGCCCGTTGGAGTCACCTGCGAGATTACTATGGAGTACAAGCTTCTTCCGCCATAAGATCATGATCTTCTAATCCTTCCTACTTCTTCCCATCTTTTTAATCATCTTCTCGCTATCTCTGCTTCCTCTTTCTCTCTGTTTCCTCTTTCTCAGAACTCAGAAGTAGTTGTTGTTTTATTTCTGTTGATCAAAA
AT2G39200.1	TTGAGCAGTGAAATTA
AT3G01420.1	AACTAACACACTAAGGTTTTCTTACAACCCTCGCAACTCTATTTAAACATTTATCTTGTGACGTTTCACATAACAAGATATATCTACAATAACCCCAAGAAATTTAACAGA
AT2G42200.1	ACCACTCTCGTCTCTTTCTTTTTTCCTTCTGTTCTGTTTCTCTCTCTAAACCCAAAACAGTCAAAATCAGGGAAGCCGAAATTTTCTTTGCTTTCTTCTCCTTTGGTCCTTTCTTTAAACCCGAGACAGTTAGGTTTGTGTGAGAGAGAGAATGATGAGTAAAACCCTTTCTGTCTGAGTAAGAGGAAACCAAC
AT3G16800.1	TATTCAACAGAGAAACTCCGATCAAGAATATTCATATCAGAGAAGAAAAATTCGTAAATATATTGTAGGATCATAAGAGAATCAAAGA
AT1G53320.1	AGAAACAAATCTCATCCCTTTCTCTCTCTTCCCCTCTTCTCTCTATTTCCAGATCGAAACATCTCTCTTCACAAA
AT1G02920.1	ATCAACCACAAAGATCTCTCTACTTCAATAAATCTCCACCTTGCTTTAAGAACAAAGTCTTAACAA
AT5G45420.1	AGAGCAACA
AT3G46060.3	GGGAAACAAAAGCTAAATCGGGAACTGGCGCATTTTAGTCGTCCGCCATAACCTTCGCTCTCTGATTCTTCCGATTACATCGGTTTTCTTCTCTCTCCGATTTTGATCTTTGAGTTTTTGTTTCCTTTAGATTCA
AT2G18170.1	CTTTCTTCTTCTTCTTCTTCCTCTTCCCCTAACATTCCATTCCCCGTATGGGTCTCACCACTTCCTAACTCTTCTCTCTCTTATCTCTTCTTGTTTTAGCTATGAAGAAGCAATCTCAATTCAGATCCAATCATACCCTTCTCTTCTTTCATCTCTGATCATTAACAACAACAACAACGACTCGGGTTCTGTAAATTCAGTTATTGGAGAGAAA
AT4G39890.1	GGTTGTCAAGTTTGTGTGCGACCGAGTCATCGTCGTCGTGCTCTCCTTCTTCTTCATCGTCGAGACCTAAGAAAGACGAGACTCTGATTCTTCTGATCTTTGAATCACACTTTTTCTTTTTTTCCTTCTTCTTCCAACGGAACGGAACAT
AT4G02640.2	AAGAAGAATCAGAAAGTGAAAAAGAGAGCGAGCG
AT3G07370.1	AGTAAACAAAAAGAATGACTATAAGATCCGGATTATGATCCAAGTCTCATCGAGCTGACCCGGTAAAGAGACTAATCTCTTTCGATAACCGATTCATTTAAAATTCCCTTTTGCTTACTTTTCTCTCTCCTTTCATCGAGAAATTTCGCGGCTACTTCTCTTCTGAAACGCACCGGGACGCGCCGTCGCACAAGTTACAGAGGAGTGTTGGAAAGGATAAAGACTTGGTTTTCTGGGGTGCCGTAGAT
AT1G07470.1	GACCGCTCTTCTTCTATCGATCTCTGATCTCCTCTTCTCTCTGTCTTCTGAGTTCTGTCTACGCTTCGTCGCCGATCCCGGCCAGACTCCGTCTTACCGGCACAAACCCTAGATTCCCGGAGGACGAAATTCGTTTTTTCGCCGGAACTAAATTAAGGAGATTTGAGAGGCT
AT2G34690.1	TCTTGCAGCAAAGTAGATTCCGCGGCAAATCACAGAACACCAATCGGAATAATCACACAAGAACAAAACTTGTTAATCAGGAGAAGACGACAGAGAGAGAGAAGGAGAGAGATCTTCC
AT3G51870.1	TCTTATCTTCTTCTTCCCTCTCTACAAC
AT3G11100.1	ACCAAAAATCCGATCCAACAGAAATTCTTATCCTAAGCCTCTTTCTCCACCGCGCACGTTAGCCTCCTCTCTTTCCCACTCCGAG
AT5G18830.2	ACCTAAAACCTTCAACCAAAATCACCAACTTCCTCAACAACCGATGGACCTTTCAATATTTCTCTGAATTTTATCAGAAATTGAAGACTCTCAG
AT1G33970.4	TCTAAGATTGTCGCTTTAGCTTCTCCGGTTTTTAAGCAAATAAGGGTAT
AT1G20980.1	GTAAGGACTTGAAGACATCAGAGACCAAGGACCAAAAAAAAAAGAAAAAGCTTTGATTACCAGAAGAAGAAGAAGGACAAAGTTTGAGACTTTGGAAGATTTGAAGAAGGAAGCTCTAAGCTGGTGAGGAGAGAAAATCAAATCCTTTTCTCTTAGTTTCCTTGATTGGATCGGGAAAATCTACAAGTTGAAAGATTCGTTTTTTGAAATCATTTCGAATCTGAACATTCGATTTCGAGTCATGTTTTGCTTGATTTGTCTTAAGCTTTCGTTGAATCGAAGAAGCGTTTATGCTTGAAAGCTCAGATTTTGTGTTTACTGATTAGCTAAGAGTTAGATATGATGAGTAGCTACGTTGGTTCGTTCCTCCCCTAGAGATCTCCAACTGAATCATCTTCT…
AT5G46690.1	AAGGAATAAACTTCGTGAAGAGAA
AT2G01980.1	AGTGAACGAGCATTCTTCTTCTTCCTCTGTGTTGTTGCTTCTTAGATATATTCAAATAAA
AT4G21670.1	AGAACGCCACAAAACCTAATAAACTTTTCCCAGATACACAAACAAACTCATCATCAACCAAGGAAGAAGAAAGAAACTAGGGTTTTTTTTTGTGGATTCATCATCGGTATTTTACAGATCTATATTCAAAGGGAACAAAATCTTAAGGAACAAACACTAAATTTTCATTCTTTCTCTTATTTACCCATTTATCAAAAATCTTCCTTTTGTTTTCCTGATTCTTGCTAAAGAAAAAAACTCGGATCCAATTCATAAACTAGTGTGGACTGGTGATCAATCTATCAATTCTGGCCAAGGGACAACAAAAAGTTTAGATTTTGATGAACCAATTTTGAGATGAGACAATAGACATCCATTGATCTGTAAACTTTAAGAAGGAGAAGGAGAAAAGAAAGT
AT3G48000.1	AGTTAAGCGACATGTGTTAGAGATATCCGGAGATCTCAACCGTTGGATTCTTTCTCCTTCAAATCAAATTATAAATCCCATCAAACAGAGAGAGAGAGAGAAGAGGAGGAGAATTCGAAGAATAAAAGATAAGAACTTTGACGTTTTGAAGCTTAAAGCTTGAAACTTGTTTCATCC

## Sheet: Thellungiella_5UTR
AK352512	GAGTGACAGATTAGCATGCAAAGATTCATATTCCAATCCAACGTATTTATACAATATAAGGAAAAAACGAGAGAATTTGAAAATAATATTATAATTTTTTGAAGGTTGAGCTCTGTTTTGTAGTAGAAGCAGAGTTTTCTCAAAAA
AK352513	GAACTTAGAAGAAGAACAAAAGTCTATCTCTCTCCTCTCTCTCTAAGTTCTTATTCGAGATCAAACACAA
AK352514	GATCTTTCTCTCCTTCACTCACAAGTCACAAATCTGCAAGATAGACACGAACTCATAATCTTGGTTTTCGTAAAAGAAAAAAAGAGAGGAGATTTCTTATTCAGATCTGAACAAAGTTGAAACTAATC
AK352515	GGGATCACCCATTTCTGAATCAAATCTCAAACCTTTTTTTTTTTGTTCATCTCTCTCTCTGTTCTG
AK352516	GAAGGAGCAACGAGGTTTCGAGAAGCAAAATCAGTTTTTTTTGTTTTGTCCTTCTTTTATCTGATTAGGTGAGATTTAATGCGAAAAGGGATCTAGATTCGTTGAATTTCCTAGGAGGGTTTTGGGTTTTGGAAGATTCTTCTTTGATTGGCTTCATTTACGAAACAGTGGTGGATTTAAGAGATTTCTCTCTCACTTTGTTGAAGCTCGAAGCTATTTTTTTGGGAGGGAATTATGGGTTTTGATTTGAAACAGAGCTTTTATCTTCAGCTTCTAGATTTATCCAGTTTTGATCTAAACTAGTGATAATACTTAAGTCATCGAACTGAAAGTTTCAATCTTTGGTTCTTGAAGCTTTGTAGTTGATTAAAAAGGAGTTTCTACTTCTGTTTTATTGAG…
AK352517	GAGCTTCGAATTTTTGGTCGAAGAAAAGAAAGAAAAAAAA
AK352518	AAGTTGGATCCTATATTTTGGTTGGAACTGGTGAGATTGTTCCTGTAGATTGCGAAGTCTACCAAGGTAGTGCTACCATAACAATTGAGCACTTGACTGGGGAAATAAAGCCATTGGAGGCAAAAGCTGGAGATAGAGTGCCTGGCGGTGCAAGAAATTTGGATGGCAGA
AK352519	GGTCGAGAAAAAGCTACGATTGTATCATTTCAACATTTTTTTCTTCTGTTTCTTCGTCGTTTAGTTTCCAAGGACGAGAATCCGGTGAGGGAGAGAGAGAGAATCGGCGACCTTTGATTGGCTCTTAATCTGTTTCGATTTTCGCTTTTTACACCGAAATTACCAAACTTGCTGTGTGAGTTTCAGAAGCA
AK352520	GCTGGAGAGTAACAACAAACCATAGCGAGATAGGAAAATAAAGAAAACACCCCAAAATAACCAAATATTTATAGTTTCGCCGCTAAGTTTCAATTTCTTAACATTTAACACCCTGAAAGAGTAGTGATTTTGTGAAAGCCGCC
AK352521	GGAGCTAAACCCGCGTTTTCTCTTCTCTGCAAGACTGCAGCAACTCACCGCTTCGCCGGCGAAAATCCGCCGTCACCGTAGTATTTCCCAGAAAACCCTCCAGGAATTAGCATTAAACGAAGCTTCTCCAAACTAATACTTTCTTCATTTTCGTCTGCTGAGTTACTGAGTTTTGAAAACTCGGAGC
AK352522	GCCGGTCACACCAGTTACCTCTCATCCGTTTTCGTTTTTCTTCCTAACACCCAAAAAAAAAAAAAAACGCTCTCTCGCTCGCTCAGCTGAAGGTGATCGATCTTCATCTCCGTCTTAGATTTGTGCATCTTTGTCTATTGCATTTTACCATTCTGGATCTGGAAATGTTGTTCTCTCTTCTGGGCATTACCGTCTAGATTCAGCTGGTTTGTGTTCCGGATCGCACGATTCGGCTTCTGATCTTCCCACAAGGCATACGTTATTGGTTGATTCACTCCCATCTTTTGGTTGATCAATTCAGATCTTTTTCCGGTGCCGATAAAGC
AK352523	GGTGCCATCAGCTTTTGATTTAAGATAAATACTTGCAAAGCTAAAATATTTCTTAATTACTTCGAAGAATTCTTCTTCTCCCTTTCTAAACAAAAGCCTAAACCCAAACAAAAAAAACGAAAACCAAGTTATAATCAGAGAAGATCGACATTCATGGCTATCTTCAACACTCAAAACACATGGGCCTTTGCCTTCGGCTTGCTCGGAAACCTCATTTCCTTTGCTGTTTTCCTCTCTCCCGTGCCAACGTTCTATAGGATCTGGAAGAAGAAGACCACAGAAGGATTTCAATCACTTCCCTACGTGGTGGCGCTCTTCAGCGCAATGCTGTGGCTCTACTACGCTACGCAGAAGAAAGACGTCTTCCTTCTCGTCACCATCAACTCCTTTGGTTGCTTC…
AK352524	GATGATTGAGTTTGTGTTTCTCCTGTCTCTCTGAACAAACAA
AK352525	GGTTCTCTCAATCTCTCTCTCTCTCTCTCTCTCTCTCTCTTTTCTTTTCATTCTCTTCTGTGCGTCTCTAACGCC
AK352526	GACGATTGATCGATGTTAGCTCTCTCTCCAGCGACGAACTCGAACTCGAACTCGAACTCGACGAGAGAAGCTTGCGATGGAGAGTCATCAGAGTTCCTTGCTACGTCTTCGTGTGGATTCACGATCGATCCGGAGGAGGACTTTCCGGATTTCGCTGACCACGGTGATCTCCTCGACATCATCGACTTCGACGATCTGTTCGGCGTCGCCGGAGATGTGCTTCCTGACTTGGAGATCGACCCTGAGATCTTAGCCGGAGATTTCACCGATCACACGAACGCTTCATCGACGATTACTACGACGTCGTCGTCGGAGAAGACTGATAGTCTAGGGGAGACTTATAACATTAAGGGTGTTTCGGGGAAAGGTGAAGAAGTCGTCAGCAAGAGAGACGATGAC…
AK352527	G
AK352528	GCTCTGAAAAGTCTTCGGATTAACGGAGACAAAAGACAGAGAGGAGAGCGCTTCTTCGGCTAGGACAAGCTTCGCTAATGGCGGTTTCCTTCTGATCACTCCCCGGAGCCAAAATCTGATTATGGTGGAAACTTAATTTGTGACAACTCTTGCTCGTTACTGACTGCGAAAGTTTGAAGAAGCTGGAATCAAGATATAGCTAGACTTAGAGGGTTCGTACTAAATTGTGCTCGTTTTATGAGGTGGTGTTAACATTTGGAAGAAAATTTGTATTATATCAAAATTCAACGTCCAAGTTCTGGGGCGGATTTGCCCCATAGCACTGATTTCACGCCTCTACCCATAGTCCGGAGGGCAAATTCAGCTCAAAACATGATGATGGATGAAGATATTGAGCAG…
AK352529	GACGGACTCTCAACGAGTTCGAGT
AK352530	GCCCAGTTAAAGAAGACGAAGAAGAAGAATCAAAGAGCTAAAACCAAAGATCTCTTCTCAAAGAGAGATCATTTTCTTATTCCTCTTTCAACATTTTCGAATCTAGGAGAAGGGCTTTCTTTTTCTTCAAGAGAT
AK352531	GCAATCTAATCTTTGAATTTCTGGGAAAGTGAA
AK352532	GAGTAGAGGTCCGATTCCCAATTTCTCAGAAAAGAAAAAAGGCAAAACACAGAGCGAGAGAAGAGAGAGAGAGATAAAGAGAGAGAGAAACTCC
AK352533	GAGGGTTTTTCATCTCAGAAAAGTCAGGTGGGTACTTCCAAAATTGGATTTTTTTTCTTCACTCGAACAATTCTGTTCGATCTCTAATTCCTCGGTTTTTTTTTTTTTTTTTTAAACTTTATCATGATCCCCTCGAACACATCAGATCGTAAATCCTCTCTCTCTCTCTCTCTCCTTCTTGATCCTGTCGGAAAATTCTTTTATCTGGAGTGTATATTGCTCAATTAACCCAGTCACATAGACCCAAAAAGTTTTGCAGATCATTTAAGGTGTGAATCATCACAAGAA
AK352534	GGCGTACACTTCTCAAC
AK352535	GGACCAACATTCACATATAATTTTCTGGCTTTTTTAGAGTTGTGAAAACATTTTGTTATTTTTGTTTGCTGGAAGAATCCAAAGTCAGAGGAAA
AK352536	GATCCGTTTGCAGTTTCAGTGACTCTCTCTCCCTCTCCGTAAACCCTAAACCAAGGACG
AK352537	GACACTCTTCACCCATTTTCTTCTCCTTGTCCTTTTTTTATTTGTCTTTGCATAC
AK352538	GACAACCTTCTTCTTTCCATGACTGTACAATAGAGAAAGTTTGTTTCAGATTTCTTGCCTTGTAATACTTTCTTCAGATTTGTGGTCCTTCTGGATTCGAAATTTCTACTTCTTTTTGCTTTTGTTTTTTGGATTGTGGTCATTGATCCTTTCAAG
AK352539	GACTGGAAAAAAATAAAGCAGAGACGAAAAAAGCAGAAGACGACTTTATCTTTTTCTGGTTTTTGTTGTTCTTTGACTTTATGGGCTCTTTTGTTTTAGATTTAGGCTCCTACGGATCTGCTTAAATCCTTGTGATCCTGTTTCTTATTTTTTCTGTTTACCCGTAATTTCCGGAGGATTCAAGTTCTGGAGCAGACCCAGATTCTGTTCTAGCTTTACTGAGTTTCTGGATTTGGTCGGAGAAGCTGAGGTTAGGTGGATTTGTCTTTCAAGATTGATGTGATTTAAGCTTCTGGGTTTCTAATTCTGCCTCTGCTTGTCTGAAAGTCAGTGGAATCTCTCATCTCAGTGTGAAGCTCTCTGTTTTGGGCATTTCTGGTTATAAAGAAAGGGTTGGTC…
AK352540	GGGCAA
AK352541	GGCGTCTTCTCCCTCAGATTCCTTCTCCATCTTCGCATTTTCTTCGAT
AK352542	GACCATCATCAAGTCCCATTTCCCAACACAGTCACAAAAGAGGAATCTTACAACA
AK352543	GAAGCATAAAAAAGCATAACATCATCTTTAATTGTTACTTC
AK352544	GGAGAATTCGAGAATCGATCGGAGTCGTTTCTCTTAACACCGGTCGTTATCATCGTCGTTTGATTTCCGATCTTCCCTCGCCGCAAGGAGATATGCTCGCTTGACGACGACCTCCATCTTTACCTTTTTTGCTCAACAAGGAAGAGAAGG
AK352545	GAGTTCTACTTCTTCCTCTCAGTTTACAATTCTGTGCTCCG
AK352546	GCGAAAACAGAGAGGACAAAACACTCATTCCCACAACTTGAGAGAAAGAAAAAAAAACAGAGGAGACATATTAAAGATCTC
AK352547	GACACACAAATTCGTTTCTGGGTTCCTAAAGTTTCAATCTTTCTCTCCAAAATCTGACTCTTTCAAAATCGTTTGATCTCGTCGTCTTTAGGGTTCTCAAATCCGACTTGAAACC
AK352548	GATAGGAAAGAAAAA
AK352549	GACATGCTTCCTCCTTTACTGCTTTACACAAACACGTCACTTTTAGCAAAAACAGTAGCAAGAAACATAGAAGATCAAACACGTCTTCTTCTCTCTCTCTCTCCTTTCTCGCCTAAATTCCAGAATCATTCTGTCTTTTTTTAATCATTTTATCAATGAATCATTGAATTTTCCTGTTTAGTAGCGTTTATTGGTGATTTGATCATTCAAAGTCGGAAGCTTTTTTTGGATTTGGCGGTTTTTGGATCATCTGAATATCC
AK352550	GCACATTTCACGGAGACCTTCAAAGTGTTTTCGAGAGAAACAATCACAGAGAAAAAAAATCCAGTTTTTAAGCCACCATCGATCGGAATTT
AK352551	GCTTAGTCACTTTCTGCCATTTTTCTGTGAAATCCATTGTGCCAAGCGGGAAA
AK352552	GGGGAGAAAGAAGCAAAGGAGAAAA
AK352553	GAAGCCTACAAAAACCCTAATCCCTCTCTCTCGTTTCTCCTTCTCTCGGAGTGTCGTGTGTTCGCTCCCGAAGCTAATCACCAGAGCAACC
AK352554	GACTGACTTCGTCTACA
AK352555	GATATTTCCTCCTCTTTCTTCTCACTTGTTCCTTAACACTCCTTTTCTAGATCTACTAGATACTGATTTATTAAACCATCGAAAAGTCTCCGGCAAGATGGATTTGTTGGCGTTCTATTATTAAACTTGTATAAATCGAGAAAATAAGAATCCGATTCCACAGATGGAAGT
AK352556	TCGAGCAGAGAGACAACTAGAAC
AK352557	GATGTCACCAACATAAGAAAGAAGGCTTTGAGGTTTGAGAT
AK352558	GCCTAGCCTTTCTTTCTTCTCTTTTGCCGCAATCCTTCTCTCCCTATTCAGTATCGGTTAGCTGAGATTTACTTGACAAGCAGCC
AK352559	GGAGAAACAGAGAAAGAAAGAGGTGTGAGCTAAATCA
AK352560	GGGATGATTCGATAAAATAGGGTTCAATTTATAGATTAGATCTCAGAATCAAGACACCTTCCTCCTTCTAATCAATTTTCTTTTTTTTTCAAATTCGCCGAGCTCGCC
AK352561	GGCTTTCTCTTCATCTCCTTTCTCATTTTCCTCGTCTTCCTCAATCACACGTCTCTAGTGTTGATCGAGTCCCAAAGCC
AK352562	GGGGTATACCAGACAGAGACCAAAAGTTTCAATCGTCCGATC
AK352563	GGATTACAGAAAATTGCCACAAAAAAATCAGTACGAGTATGCTCCTCTTTTTCATATACGTTATCTGTGTCAAGTGTGAATCATTCCCGGTTCTGCTAGATTGTGCTTTGCTCCATTTTCTGTGGTTTGCCATATTTTTGCTATTGAAAGCGTTTGCTTGAGGGTACTTGGCTCTAGCATTGATGATGGAGTGTCCTGAGTTTTTACCAGGCTTTAGCCATCTCTAGGAGCGCAATGTACATTTTATGAAAGGAGGTTGAGCCTCTCTT
AK352564	GAGTAGCAGTGAAAAACAAAGCAATCCCCACCCAATGGTCGATTGCTTAAGATTCTTCACCTAGTCACATGTTCCTCTTCTCTTCTTCACCCTCAAAAGAACTCACAAAAAGCAAACCCTAGATCCGAGATCGGAGACAAAATCAGACCCAATCAGAGAAGAA
AK352565	GGATCTCTTGATTCAAACATTTCTCTTCTGTTTTCTCGGGTCGGATCAGGTGTAGGGAAC
AK352566	GGTAAAATTTCGAACTAAATCCGATTTTTTGAATGTGAAGTTGCGTGTCGTCTCCAGATCGAAATCTCTCTCTCTCTCTCTCTGTCCCTCTCTAGGTTTTTGGTTGG
AK352567	GAGAAGAAGAAGAAGGAG
AK352568	GAATGTCGCATTAACACAACAAGGCTTTTGTAACTTCTGGGGTTTTAATTCTTTCAACGAACTAAAATCTCAGCTAAAAATCTCCATCCCTTTTCGTGAGATCAAAAAGATAACCCCAACGTATAATCTCTCTCTTTTCTTTTTGACTTCCACAAAAAGAGCAACATATTTTTCTCAGGATTGCTTGAAAACTGGAAAAATCTTTAAGGTTATAGATAGACCAATAAGAGGGAGATAGAGATCCCGAATTTCGAGGAGGTAACGAATAAGGATTTGAGAGAAGAACAAGA
AK352569	GGGAGAATCACTCACCGGTAAG
AK352570	GATCTCAAAAGGATGTCCGGCGAGGAAGCAGGTGGAGAGAAGCCGTGTGGACCCCTCAAAGCTC
AK352571	GGGGCATCTCCAGAATTCAAGACCCTTTTCCTCTTAATCTCTCCTGTTTCAGTTGA
AK352572	GGGGTGACGAGCAGAGACAAATAGCAGCTTGCATCTTGTAAGCCATCTAAAGATTCGAATAGTCCTTACTTACATTCCATACATATATCTCTCTTTGAGAGAAGAATCGCAGATTCAGAGAGATCTGAAGAGTCACATCCCGACTCCATCTCCAGATCTCATGATTTGAAGTATCCCGACGTTTCGGTGTTGGAAGAAAGTAAGTGACG
AK352573	GGTTTTTCTCGGCAACGAAGCAACAAAAAAAGCAGTTTTTTTGTCCCGTTGAAGCTCAGGTCATTTTCTCGATCTCTTTGGATCTAGCTGCTCGACATTGCAGCTGATACTTGCTCCATAGTTGTAAGCTATGGTGACGATCCGGAGTGGTTCAATAGTTATTCTGTTTCTGCTGGCTGTATC
AK352574	GAGCTCTGTACCCAGAAAACCATC
AK352575	GATTGGACTAGTCGGAGATTTAGGTTTCAAGGGGGACTCAGTGGTCGACTCTCCGATCCCTTCTTCTCCCGGCCAAAATCCGATCAAAACTTCTCTTCCCTTAACATTGATTGCCTCCTCCCAGCTCAATTCTGTGCTCTTTTTCACGTTTTACAGCTTCGTTTAGTACTCTGTTGGTGAGAGAG
AK352576	GATTATATTTTCTTTCTTCTAAAATAAAAACTCAGAGAGAGAGAGAGAAAGAGACTATTTGGTCAACAAAAAAAAAAGAGAGAGAGACGAACGACACTGCAA
AK352577	GGCATCCTTCCCCACTTTCTCTCTCTCTCCCTCTCTGTTTCTCCGACCACCTCTCTGTTTCTCCGACCAATTTTGAGTTAAAAAGACAAGATCAAATTGACTTTCTGGCAAGAAAAAAGAGAGA
AK352578	GGGCAAGGCCTTAGAGAGATAGTGCGCAACACAGACACACACTGAGACATAGAGAGATACATAGAGCGATCTCAGAAA
AK352579	GAAAGAAACACAAGTTCCTTCCATCTCCTGAAATCACAAAAAATCTAACAAAACACACACCGCCCGAG
AK352580	GGAGAAAGATATACAAAAAATTATTTGCAGTTGACAACAAAAAAAAAAAGGAATACGGGTTCAATAAGATTCATGGTTAATAAGAAACACTTGGTCTTGAGGAATAACTAGGGGAAAGAGAAAGTCTCCGACCACCAAAGCGGACGAAAACA
AK352581	GGGGAAAAAGCCAATATCAACCTCCATAATTTGTTAAATGTCTTGTGCTTAGTAGGCAACAACATTGGTCTTTTCCTCTAAATGTTATCTTATCTTCCCATTAATTGTGTGATTCTGATTTGTGCAGGGATTCTGTAATTTAATTCTTTCGTACTTGAGAGAAGAAGCTAAAGTACATTTGTTGGAGAAGTTCATCATTTGCTTTT
AK352582	GAGCGTTTCTGATCATAACAACTTCAACACGCAGCCGACTCTTCTTCTTCTTCCTCTTCCTCTTGGTGGGACCAATCCATACTTCTCGAAATCTGAGAACAGAGATAAGCATTTAATGGTGGCTCTCTGCTCGAGCGATTCTGATTCTCTCTGAGAACTCCTTTCTCTCTTCCACCCATACCCTCTTTTTTTTGTCAACGCCTCTCAGAGTTCGTTGCCCCCGCGTGAAGCTTTCGTCATCAAAATCATAAAGATCCCTCTGCTTACACGCAATCTCCATATCCTCTCCTCTAATCCGTAGAGAGTTGTTCCACAATCAAATCCCCCAACTTGCTTCCTTGAGGTAGCTTTTTTGCTTTTACCGTCTTTGCGCGTGTCCCATTCTCTTCTCCATAGTTC…
AK352583	GGCTTACAACAAACAAAACACCTAAACATAATTAAATTAACTATTACAAGTAAACACTCAAGAAC
AK352584	GGGGTTCTTCTATCTCCGCCTCCGCCTCCGCCTCGTCGCCGCCGCCGCCTCCGTCTCTTACTAACCGTTCTCTA
AK352585	GACTCTAGAAAACCCTAGATCTCTCTCTCTCCTCCTCCGGATTTGGTTTTCGATTCCAGATCCGCGAAAATCCTTAATCATCGTCTCTTTCATCACTTCATCCACCGAAA
AK352586	GCTGCCACTTTGGAATCTTCTAGGCTTCTTTCTTTGGTTCTTTCTTTCTAGCACAAAAAGATACACAAAGAGCTCGTTGAGATATTTTACGCGACAGATCGGCGCCGACGAGCAGTTGAGAGATTTG
AK352587	GGTCGTCACCACTCGATCGCTCCTCTTTGCTTCGTTCTTCCGGCTTGGATAA
AK352588	GGCCGTGAGCTGAGCCTTATCCACAGATTCCCCAATCCTCTTTCTTTCTCCCTGGCTTGGCGCGCTCTCTCTCTGTCTCTCCATAGTTCCATTTTCTGAGTTCTCACTTTCACATTCTGTGTCTGTGCGATA
AK352589	GGTGTAACGCCGTTAAAACGATTCTTTTCCAGAGTATCCGCTTCTCTGTTCCGCTTTTACATCTCTCGTCGTCGTCATCTCCACCGTCCGTTATAGTTTA
AK352590	GGTCTCTCTCAAGCGCACACACTTTCTCACTCTTCTCACTCTGTTTTCACAAACTCAAATCTCTTTTTCCTCTTTCGGCTCAAATTTACAAACATAAA
AK352591	GACGAGAAGAGAAACAGGTGTGAGCTCTTCCTTCTTCTCTCTTGTGCTATTTTAAACCTTTCCTCCCCTCTCAGTTACTACTAATTCGTCC
AK352592	GCTAATATTTTCACTTTAAGTAGCTTCCATAAGTCTATATATTACTATAAAAATACATACCACTCTCTCACTAATAAACTTCTCTTCACCAGCAA
AK352593	GGGAATCACCCGTTTCCTCCTCTCCCTTGCTACATCAGCTTCCACAGTTCCACAGAGTTTCGAGTCCG
AK352594	GAAAGCAAAGAGAAAAAAAAAAAACTTTATATAATAAAAGTAAAGAAAAACAAAATATCTCTGCTTTTTTCATCTCTTTCAATGATGTGTACGCTTCACCTCTAAGTTTTGACCAAAGTTTCATCATTTATCTTCTCTCGAGAACGGAATATACACAGAATGCGTTTCAACTTGAGATTCACTGCTCATTTCTCGGCTTCGTGATGAATTTCTA
AK352595	GGCTAAACTCATATCACCTTCGCCGGAAAAA
AK352596	GGTCCTCAGATCTCATCTCACTCACAGGAGAAGAGATAGAGAGAGACACAGGAAAAGTCTCAGTTTCTATATTATTTACGATATACCCCTAAT
AK352597	GGAAACATCCATCATCTCCCCAAAAAAATCACAATTGATCTCAGCTCATGTTTTTTGTTTTTGTTTTCCCCACTCTCGCAGAAAGTGTTTTACTGTTTTTCTACTCACTAAACTGCTTCAAAAGTTTCTCCACATTATTATCAGAAAA
AK352598	GACACTATACCATATATATCAATTAATATATATATGTATGTAATTGTAGGGTTTAAGTTTCTTCTCCTCTTCTTCCTCTTCTTCTTCTTCTCTCAGCTATCACATCGGTA
AK352599	GGGAGGCAAACTCAGAAAATTGAAAATTTTTCTTCTCTCTCTCTCTAGCTCTTACTCTCTCTTTTATTTTTGTTTCTCTACCAACCAAAGTTCTCTTATTTAGCTTCTAACCTTGAGGAGGATCAAACCAGAGGATTGAAGTTTGAACTTCAAAAGATCAACCCAAAAAACAAAAAAGATTGAAAAAAAAA
AK352600	GAGGGCTTTTAAAGTTTCATTTCTCCCTCAGGATCTCATTTTCCGACCAAATTAATTGAACTAGACCTTACTGTAATCAAACTCCTACAAGTCACCTTACAAAAAAAGCTGTTGATAAACGAAAAGCCACC
AK352601	GACTTTAGATCTCTCAAACTTGATAATTTCTCTACAGGCCACAAGTGAACCTTGTGGGTTTTGAGTCTTAACCATCTCTGCCTTCGAATTTCAAGCAAAATTTTCAGAATTTGCTCAACATTTTTCTTTTTTTGGTGAGGAGAGGAATCTCGAAAGTGTCGGCGAAA
AK352602	GAAAGAAGCTTTACAGTTTTTCTAATCTCTCTCTCTCTCTTCTTCTTCAAAACACCAATTTCTTCACTTTTCATTAGGTCGGAGTGAGAGTAAGAATTTTTTTTTTAAAAACTGTA
AK352603	GAGTCACATAATTTCCATCGTCAGCGAGACAGAAACGTGAGGCTATAATTTCCTTCACATCTACAATTTCATTTCTCCTCAAAATTCTCCTTCCTCTTTTGGAGAAATTTTTCCTCTCTAATCTCCTCACTGTTTGCGAAATTCGCTAATTCTTCTTTCAATATCTGATTCTACCGCCAGATTTTCTTCTGGGTTCAACCATTTTCGATCGAAATCACCTGGGCTTCTGTCAATTTTGGGGTTTTTGATTCCTACTTGTCTAATCAGTTGAATCGAAGTTTGTCTCTGCTCAGTATCGAGAAATTATCGTCAAATCCTCTCTAAGCTTGCGATTATCAATAGGAAGATGACGATTGAAGATGTTACTCCGATCCCAAAGAGGAGCGGTTCCTCCTCCGA…
AK352604	GAAGATAACAACTTCTGACGATCGGATAAA
AK352605	GGCTCACACATTTCCCTTATCTTTTCTCCATCTCCACTCG
AK352606	GACAGTCCTTCA
AK352607	TATTGTGTGAAAAAGAAAGGACACTCTCTCTTTCTCCTCTCGCTCGTCTCTCATCGGAGCT
AK352608	GAGACGCAGCAAAGCAGCACAACACACAAA
AK352609	GACAGGTGCAAAAATCCATCCTTTCCCGATATATATATATATATATATATAGTTTACCACATTTGTTAATATCTCATTGGCAAAAACTATATTCTTTCTTCGCACTACCCAGTCACCTTTCATCATCTCTCTATCTCATATCCTCCTCCTCCATTTCTCTCCGGTATTTCTGTGTACTTGCTGGAGAGAAAGAGATAGAGAG
AK352610	GGTGATCTGAACATCA
AK352611	GGTAATAAGAGAGAGGTTCGTTGGTGGACCACTCCTTTTGCCTCGTTGAGATCGGCGGCGGAGTTACACGACGGCGATTCAGTCGGTGAAATCATGCAAAGGTAGTCACCGGCGATACCCGTCTTTCTTCCCGGAGACGACGAGCGTCGGAAGAATCCGAAAGGAATCAGCTATGGTTATATCTGTTTCTTCGTTTACTCTCTCCGATCTTGTCTCTCGGATCCGGTGAAGAAGAAGCTCCCCCGCCGATCGAATCTTGTAGCTCGTCTTTGGTCCAGAGATTTTCAGTTTTTGTCGTTTGATCCGTCGATTTCATCGAGTTTTGGTATGCTGGAAAAGAG
AK352612	GGTAGATCCCGCCGTTTCACTCTCTCTCTCTCTTCGTCATCGTCTTCTTCGTCTTACAGTGACGCGAATTCGCAGGTGGCAGTCGTGTTAGACCGCCTTTAAACGCCGGATAGATCTAGCCGTAGA
AK352613	GATCTAAATCTTTTGTGTTGCCCACCAAAAAAAAAGCATCTTTCGTTTTTTTCTTCTCTTGTATGATATTTTTGCATGAGATTTGGCT
AK352614	GACATTATCCTCTTTCCTGTTTCGATCGGAAA
AK352615	GGAAGAACAGTTTGCAGACAACATAGAGGAGAATCACCATAGCTTCTTTGTCTTTTTTACTCTTGTCACATCAATTTGTGAAAGGGTGGCAGAGAAACC
AK352616	GGAGAGAGAGAGAAGCAGTTTTTTTTTTAAGAAGACGGAAGAGGAACA
AK352617	GGTTTTGTAGTTGGTGGTTGCGTTTCTTTCTCGTAAAATTTCATCTTCTCTTTTTTTTTTTTTTTTTCTTGTTTCTCTCTACGCGCCAACAGAATCCTACGCCTCTTCTTCTTCGTCTTCTCCGTTTTTGTTTGTTTTATTTCCGGGGTTGAAACTGATTCTGAGATCCTCCTACCTTTTGATTGATCTGTCTCCTGACGAAGAAGAAACGAGAGAGAGAGGCTTTTGATGATTCTCGTGTTTCTAGTCTCTTTCTCAATCACTGTTTGATGGATTCGGATGTATAAATAAACAACCACATCTCTCTCTCTTTTTTTTTTCTGCGTGTGTGGTGCCAATAGAAAAAATCTACGTAGATCTGTTCCTTTTTCTCGTAAAACTTTTGGGGTTAAATAACTG…
AK352618	GGCGATTTGATCGTAAGCGAAATCAATCCGCAGAAACTCAGATAGATAGAGAGAGAGAGAGACTATA
AK352619	G
AK352620	GACTTGAATCTCTCCACAAGGCGTACAAATCACAAACACGTACAATTCCTTTTGTTCTCCTCTTCGCTCTCTCTCTCTTCAAACTCTACGTTCTTCGTCAAGAATCAATT
AK352621	GGGACGGAACTGAGCTCTTTCTCTCTTTCCTTTTCTCTCTCTCTATCTCTATCTCTCGTTTAGCTTGATAAGAGTTTTCACTTGAAGATCCGTTTCTTGGACTTTCACTGGGTAATCAGGTCAACTTGCGATCCTGGCGATTTCACAGGTTTGAAGCTGCTTCGAATGGTTTGTAGATATCCGTTTTGGTTAAGCATATGGGAGTCTGTGTTCTGTTCTTGGTTGCTCTATTAGGGCTTCCTCCATTTGGACCGACTTAATTAGTTGATGCTGTAAGAGAAATCGGTTTAGGTCCCCTTTAAGCAGCACTAAGGTCTGGTTCGTAACTTAACTTAAGAAACTCCACTGGTTACTAGAGGAACCTTTAGTTATTAGGTAAAGACTGTACAGAGAGCAGAG…
AK352622	GAGTAACTTAGACCACAAAGAAGACAAAAACTGATAGACC
AK352623	GGGAAAGAATCACACCGACACAAAAACAATTCAT
AK352624	GATCTCTCTATCTCTCTATCTCTCTATCTCTCTCTCTGTTGTGCTATCTCTCTGAACGATCGCTATCTTCAAAATACACTG
AK352625	GAATAGAAGAATAATAAGCCGAAATATATTGATCAACCATGGTTTCAAAACCACTACTCTTCTTGCTGCTTCTTGCGTTGGCATTGGTCGTGTTTCAGACCAAGTCTCTAGCAAACGCTGAAGATTCCGAGCCTTCAAGCTCAGCGAAAAAGCCTCTGGTGAAGATCGTGAAGGGGTAAAAGCTATGCGACAAAGGATGGGAATGTAAAGGATGGTCCGAGTATTGTTGTAACCATACAATCTCCGATTTTTTCGAGACTTACCAATTCGAGAATCTATTCTCTAAACGTAACAGTCCTGTGGCTCACGCCGTCGGTTTTTGGGATTACCGATCCTTCATAACCGCCGCCGCAGAGTATCAGCCTCTTGGGTTCGGTACCGCCGGAGAAAAACTTCAAG…
AK352626	GCGCACAAATCCACATGGAGAGACGACACACAGATTCTCGTATCTGACTCTACAGTCACTTCGAAGTGGATCAAAACAAATACAA
AK352627	GAACATATCGATTCTCCTCTTCTGCTCTGCCATTGAAATCGAAACCTCAAGCTCGCATTCTCGCATCAGAGCTTCGTATTCACCCTTCTGCGTCTTCTGGCATTGTTCATCTTCTCGAGGATTTCAATTCTATTCTTATAAGAGAAGCGAGGCAGCCTCGCCGTTCAAGAGGAGGTACAGAGAAAAGGAAGAAGAAGAAGAAGAG
AK352628	GAGTCAAATTAGTATCAAAATCTTTCTACTTTTCTAAATA
AK352629	GATAAAGAGATCAAGAGAGAGAGAGAGAGAAAGTGTGTGTGTGTGTAGAGAGAAGGTG
AK352630	GAGCAGCTTCTTCTGCTTTTTCATTCGCCGACGATTTCTCTCACCGGGAAAATAAATAAAAATTATCGATCACCGTGATAATTACGAAAATCGAGAGAGTGAAGTGCAA
AK352631	GATTGACTTCCTAATTCATCAGTTGCTAGCTCAAATATATCCCAGGGTACCAGCC
AK352632	GATCTCTCACTGCTTCTTCTTCTTCAACTAATCAAAATCTCTCCTCAGCTTCTTGTGTGACGCACACTCGTCGCAGTCGTGAGAA
AK352633	GACTGTGTGTCATTCTTGTTTTCTCTAAATTTTCGAATCTTGATTTTTTTTTCCATTTTCACCATTCG
AK352634	GTCCTTCAGACAAAGGGAGGGGAAAACGTAAAGGTTGCTTAAACCATAAATCTCAGGCTTGTGGAGACAAAACTGACTCCACTTCTCTTTCTTAAATTTTTTTTATCAACAATCAAGTCTCCGACAGAAATCAAGAAGCGAAAAAAATTAAATCTTTCAAAAACAAAGAGAGGATAGGTTTGGTTTCTGGATGAATTTGGAGATAACGAAAGGTCAGAGAGG
AK352635	GGACTGTCTGCGCTGCGCCTTTTTGAAATCTGAAACAAAAAGCAAAGCTCTCTTCTCCTTCTTCTCCTCCGAGGAGGAAGAAAAGCAATCCAGAGAAAATTAGCAGCTTCGCCTCCGACCATTACCTCGACTGCGACTTTGATTTACAATACAATACCTTATCCTACAAAAAGAGGGA
AK352636	GAAGAGCATCAATGGTGGAAGCTTGCTTGTGATATAGCCAGCGACGACGAGTGAAGCAGTGCACAATAAGTAGGAAACTTCGAGAGAGAGAGAGAGACGTGTTTGTTTATTTGTGTGTTTGCGCTTTTTGGCTTTCTTCGCCGCTTCCACGAAGAAGCCGAACGGCGTGAATCGACTTTTCTCCAGATCTCATCTTCTTCTTTCTTCTTCCTCCCTGTTTGATTCTCCAATCTGCAGGCGAATCGAGATTCAGATCTCGTCTTCGCTTGCATCCAATCGAGATCTGATAGTGTCGGTGTCCAATCTCGCAATTTCAATTGTGTTAACGTCGAATCCAATTTAGTCGGAAA
AK352637	GATCTGGGATTGCTAGTTCCTTACTTGTTGGGGGACACCTGCTTCGTCTTCTTCTCCTTCTTCTTCGGGATCAGTTTTTTTTTGTTTGGGC
AK352638	GGTAAATCGCTCTCCACCAAAGATTTTTAGCCGTCAGAGGAACTGATGTAAATGCAATTTTTTTTTCTTTTTTTTTCTACTTTCCCGAGAAAATAAGTTATCCCGGCGGTGAGAATTTTCTCGGCAGATTCTCGAGCATATTTCTCTCTTGGGAACTTGCTCCAAATCTCCTTAAAATAAAAAGACCAAAACATCTTTTGCAGCAATAATGTGTTTTCGACTTCATTTGTAGCAATAATTTTTAAAAAACCGTTTCTTGTCCTTATTGTAGATTCCATCACCGGAGCCTGTTTGTAATAAAATTTATATCTCTAAACTTGGCAAAGATCAAGCGAGTCCAAATCAATCATCCCTATTTCAACGCCTCCTTTTCTTTCTTGATTTATAAATCGGAGACGG…
AK352639	GGTACACATTCTCGCTCTCTCTCTCACATCAGAACCCAGAA
AK352640	GACGTCCTTTGCTCTCGCCGACGCTACAACA
AK352641	GGTGCTGGAAAAGAACC
AK352642	GAACACAGAGAGAAGAAACCCAAAAATCTCTCAAATCATCTAAAAATCTAAAACACAGAAAAA
AK352643	GGCCCTCAGATTCTTCACCTTGAAAGACCAATAACATTATTTCCAGATCCAAACAATGCCATCTTCACTCTCTCAAATTAGGGTTTTCTCCAACTTTTCAAATCCCTAATTCTTGGGCTTGCATCAATCTCATTGGATTTCCTCTGGACTCTTTGCGATCATCGAGGTCTGTATTCCTCTTCCGCCTGCCGAATTAAGATCAGAAGCAGCGAATTCCTCGGAGCTTTCCTCGATTTTTCAGCTAGGTTTCCAGTGGTGTATCATCTCATCAGTTGACCTTTGCTTTTATAGCCAGATCGTTCGTGGTTGAGTTAGGGCTCTTTACAGGTTTTCGTGTTGATGAATTTCCGCCTCGGTTCGGGAGTTCAGTAATTTCTCCTCTCGTTGTAGATCGTGATT…
AK352644	GGTGTTCGATATATCTCTAACAGAGAAGTAACTCAAAGATCACAATTATCTAAGAAATTAGATATTTGTTTTTTGTTTTTTTTTTGTTTGGGAGTCATATTGAGGAATTACTTGTTATTAGCGGAGGAGAGAGAAA
AK352645	GGTTCATTTTTGTGAAGCCTCTCTCTGTGGTGATCCTAAAACCCTTTCGCTAAAATCAC
AK352646	GGCCATCAAGCTAACTGTGACTGTGTGAGTAAGATAGAGAGAGAGAAAGAAAAACAGAGAAGAAAGAAAAAAA
AK352647	GCTATAAGTCTTAATAAAAAATTTGACAAGAAGTGTTTTGTTTCGGATACAGATCGAGAGAAAAGAAAGAAGCTTCGTGTTCGATTTCCGAACATTTCACTCACACCAATTTTGTAAGAGGCCAGCGAAGGAGATTGATTG
AK352648	GGCTTTCCGATCTCTTTCTCTCAAAGCTCCGTCGTCTCCATCGATGAGCTCCTCTCCTCTTCGATTTTCCTCTAAGAACAATCGTCGATTTCGTTTCTAAAATTTGAAATAAGATGGCGAACGTGTCTGTTGCTGCGGAATGGCAACTTCTCTATAATCGATATTACAGGAAGCCTGAGATACCAA
AK352649	GAATAGAAGAATAATAAGCCGAAATATATTGATCAACCATGGTTTCAAAACCACTACTCTTCTTGCTGCTTCTTGCGTTGGCATTGGTCGTGTTTCAGACCAAGTCTCTAGCAAACGCTGAAGATTCCGAGCCTTCAAGCTCAGCGAAAAAGCCTCTGGTGAAGATCGTGAAGGGGTAAAAGCTATGCGACAAAGGATGGGAATGTAAAGGATGGTCCGAGTATTGTTGTAACCATACAATCTCCGATTTTTTCGAGACTTACCAATTCGAGAATCTATTCTCTAAACGTAACAGTCCTGTGGCTCACGCCGTCGGTTTTTGGGATTACCGATCCTTCATAACCGCCGCCGCAGAGTATCAGCCTCTTGGGTTCGGTACCGCCGGAGAAAAACTTCAAG…
AK352650	GGCTATAATCGAAAAAAAAGAACA
AK352651	GAGTGGGAATCTGCTTCTTTTAGGAGAAACCAAAGAGAACTTTTGAAACCCTAAACTCCATAGACTATCTTCCCGTCGACATTAAAGCCGCCGATTTCCGCC
AK352652	GATAATTAGCCACATAAAAAG
AK352653	GATCACTCGCGGACACTTAGTTTTTCACCAACCCGAGCTCTCTGTTTGCCTCAATTTTTTGTTTTTGTTTCTCTACCGGAGACG
AK352654	GGAGATGAGATAGGAAAATGGAACAGCAGGAGGAGGATCATAGAACAGATACATGTCTCATTGAAATCGGAAATTGGCAAAATCCAAAAACACCAAATATAAACTTCCAAACCAAAAACGCCAATCAGAGACAAAACTCCAAACTTTCCATTCTCTTGACTTCAAAATGAATTCACCACTTCATCATTTTCTTCTCTTTCACATAAACACACCAATCACACTCCTTCC
AK352655	GCACATTCCTCACCAAATCCCAAAACACACACGTACGCACAGACACACGTACACACAA
AK352656	GGCCAAGTAGCAAAAGAAGAACAAGAACACAGAAAAAAAACGCTCAATCCGAGAGAGAGCA
AK352657	GGGAATATATTTCTCGCTCGCAATTCCTCTTCTCTCCTCCTCTCGCTCCTCGGAATCTGAAGCATTTCTCTCGTTAGGCGCTTGGATCGTGACTTGATCGAACTTCGCATAAAGTGGGAATAGG
AK352658	GATCGCATTACACACCAACGTTGATTTCTCTCCTTCTCTATCTCTCAAATTCCTTCGCCAAAA
AK352659	GGGCGTGAAACCGTAGAAGCAATCGAGCTTAGAAACGTCGATATTCTCAGCGCG
AK352660	GATGAAAGCAGACCCAAAATCAATTTTTCTTCTTTTTTTTTTTTCAAAATTTAATTCATTTCTGGCAAAAAGAAAATA
AK352661	ACGGGTCAACAATACTTGTTCTCGGATCCGGATCCGTATCTGGATCTGGACTACGGGACTGTTGATCCGAAGCTGGAATTGCAGGAGCAGAACAGCTCCGGCACCGATGGTGTGGTTCCGGTGGAGAGTCGCACGGTTCGAGGCCCGACGGTGAACGAGAACTGCTACGAGTTGGATTTCACCGGAGGATCCAAAGGCTTTACTTACGGTTACAACTGTATCAGTCACAGCGTATCATCATCGTCGTTGGAAGTGGGAGTGGTGCCAGATGGAGGCTCCGTGGCCGACGTTTCATACCCTTACGGTGGTGCTGCAACCAGTGGAACCGATACGGGAAGCCAGCGAGCTGTTCCGTTGACGTCAGCAGAGAGAGAGGCGAGGGTA
AK352662	GACTACAGAACAGCTTCGAACATCAAAACAATTCTTCAACTAAAGAAACCCATTAAACGA
AK352663	GATTGAACCCTAGCATCAGAGAACAGAAAAACAAACTGAGAAA
AK352664	GAGGAACACACACAAAATTTACAAATCCCTTCACCAACAATTCATAATCTCTCCCTTTCTCCTTTCACTAACAATTCTAAAGAGATCTGATCCTTTATTTATCTAACACAAAAAAACTCGAAACCA
AK352665	GACCTCTCTCTCACCTCTCTCTCACCTCTCTTTAACCTCTCTCTAGGCTCTAGCTATTCATCTCCCCAACCACAACAAACCAACTTGCTTTGCTTTGCTCTGTCCAGGGCAAGAGCATCCTGATTAAAGCAAGTCCCTTTTTTTTTTTTTTTACTTGTAATTTGTTTTGTCTGAAGAATATTTTTACGGGGAAAAAAAACTTGCAGAAGAATGAAGGGAAAGCAATAACCCCCAAAACAAATTCTAAAGCCTCAAATTTGGAATATTCCCTTTCATCTTCCTTTTTTTCTTTCTTCTGCCATTACCTTATTGATCTATGTGACCTCTGTTTCTGTTTTTTTTTTCTTTTCTCTCTTCCTCGTAACAGTACAGCGTCATCAAAACTCGAAAGGGTCTTCC…
AK352666	GATCTTCACCACATAATTCGGAAAGAAAAACCCTAGCTTTGTCCGCATCTCATTGATTTTGCAACACCTTAAAAATCTGGGTTTTGTTTTTGGTGATCATTCGATTTCGTAGTTGAACAACAGAGGAAAAGCCAGGCCGGAGAGAAAATCAA
AK352667	GGTTAGCTAATTCTTCTCCGTTGGGTGCTACGTCAGCTTTCCCGAGCTTACGTCATCTCTCCGGCGTCTCTGAGCTCTTTCAAGGTCTCTCTTTCTATCTACATCTCTCTTTACACATCGAAGAAGAATCTGATTGGTCTGTAACAAATGGAGAATGTTTAAACAAAAAATGAAGATCCAAATGTAAAAATAAAGAAGATTCAGGATCATCTTCAGCTTGACGAAAAGATTACTTAAAAAGA
AK352668	GGGGTTTGGGTCATTGCGTTCTCATCGGATTTTCTTTGCCCCATTCTTCACGAAGTTTGAATCTTTCCAAAGTCTTGAGTCAACGACACACCAGACAGACGACTCCACTCTCTCCTTTTTCTTTTAATTTATATTTTGTAATCAAAGAGTCTCCTCTCATCATTCACGCTTTTCTTACTTCTTTCATAAAGACTGAGCAAACAACAGATGCGAATTTCTTCTTCTTCGTCTTCTTTATTCTGCTCAACACACATGAACAGGAGCCGCACGACGAAGACCAAAGCTCCCGTTTTGTACTTCTGAGTTTCCTTGGGCTTTTGATGCTTATCGGAGGGAACCCTAGATTTTTGTTCTGTTAGATTTTAGGAGCGATTTTACCAATTTGTGGATTTTGGGGGAT
AK352669	GAAAACATTTGCATCAATTTCGAGATCCAGAGATTCATCGAACCGTATCGTTTCTGTATTCGGAAGGAAGTCTTCTCTTTCATTTGTTACTCTCAGAGTAGTTTCATCG
AK352670	GAGAAAGATAAAGATAAAGGGTTCCACTTTTTAGGGTTTTCTTTTTGTGTGATTCATGTCGCTGATTGATTGAATTCCTCTCTCTTGTACTATCCTTGCTCTTCAATTTCACCTGATCCTCTGTTTTTGTTTTGGATAAAGTTTTGAGCTTTTTGTGTCGTCTCTTGTGATCCCTAAGGCTGAAATTTGGGGGTTTCTGATTGAGATTTGGGTGGGATATTCAGTGTCTGGTCTTTCTGCTTCGGTGAGATCAAGAGTTATGGAGGATCTTAGGAGTGATCAAAATCCCACGAAATACAGAGGATCCATCGCATAGATCCATCAGATCTGTACACCGAAGGTACGCACTTCTCCTTGATTCACAACTCTTTGGCTAAGTTAGTGTGAAAAGAACGGTGT…
AK352671	GGATTCGTTCTGAAACAATCTCTCGTATCGGTTTTTAAAATTTTGCTGAATAATTGAGTAAGAAAACA
AK352672	GGTCTTCCAGAAAACCCTCTTTTATTTTCGTTTTTTTTTCTTTGCTTGCCCTAAGTTTCTGCTCATCGATTTTTACTCTGCTTCGACTTCGACTTTAGTCCGTCACAAGCTTAATCGGTGTTGTGTTCTTGTTCTGATCATC
AK352673	GAAGACTTGATTGGTGATATAAAGAGGTCGATGTAGTGAAG
AK352674	GAGGCAAAATTCTAGCTTCCTACGCGCAAAATCTCAAGAGGCTTTGAAGGTAATCAATAATCTCTCTCGTTTCTTTCTGAGGAATCTATCGGAGAGAGGTAGAGAAAGGGGGGAGAAGGGGGCGAGAGAGATAGAGG
AK352675	GGAACCTGACTCATTCCACTAATCCTCAGCGAAA
AK352676	GGATAGTATTTAGCTTCATTCCTTCTTTTGCTCAGATCAAAGAAAGTCCCCTTCTTTCCAAAACACACACTCTCTCTCTCTCTCTCTTTCTTATCTCTCTCTTCTCATCTCTGCCATTTTCTGGGGGTTCTCTTCTTCCTCTTCTTCTTCTTCTTATGCTCTGTTTCTTTAAGTCAGAGAAAGACAGAGAGTACAATTTTTTTTTCTAAAGTGAAAAGAAGAACAAGTGAGAACTAAAGGACCAAATCAGTTTTGGTCTTTGTTTGTTTCTGATTCGTCCTCACCTTCTTCTTCTCTTCTCCTAAAAGAGAAAACATCTAAAGGCAAAAGATTATAAAAAAA
AK352677	GGAACTAGCC
AK352678	GATTCGTTGTTCTCTAACATTTCCCCTGCAAAACCATTACTGAACCATCATCTTCATCATCTCTTGGTGACACAGAAGAGAAAGAGTTAAGGAACAGAGCAAAATA
AK352679	GAGTTTCCAAAAACTTAAGAGAGATTTGTGAATTTTAAATTAAGAAAGAAAAAAAAACAGTAGAGAGAGAAGTTAATGGGATTCGGCTTAAAGAGCATCAAATCAATCTCCGGCGGGTGGGGCGCGGCGGCGCGTTCCTGTGACGCTTGTAAATCAGTAGCCGCCACCGTGTTCTGCCGAGTTGACTCAGCTTTCTTATGCATCACTTGTGACACAAGGATCCACTCGTTCACGCGCCACGAGCGCGTGTGGGTCTGCGAAGTCTGCGAACAAGCTCCCGCCGCCGTCACCTGCAAAGCCGACGCCCCGCGTTATGCGTCACCTGCGACTCCGATATCCACTCGGCTAATCCACTAGCTAGCCGCCATGAACGTGTCCCCGTCGAGTCTTTCTTCGACT…
AK352680	GGTCGCTACTTTTCTCTCTCGCTCAATCTTTCCTTTCATTCTCCTCTAAGAGATTTTGTAGGTGACAGTCAAAAGTTAGCCAAA
AK352681	GGGGGGAGTTTTTTTTTTTCATACGATTTTGGGCAAGAGGCGTTTGTTGACATGATTATAAAATCAGGGATTTTGTTCTTCTTCTTCTTCTGGGTTTCTCTGTTAGCTTTTAGAAGCTATTTAGGATTTGATGTCGGTGGGATCTCTGTTTTTATGTACATGACCTGTAATTTGCTATGGTAGTTGTGCTTCTTCTCTCTCCTTGTTCACTCTTCCACAAGAAAACAGAGAGAAAAGTTATAATTTTTTTCATGGGTTTTATCAGATAGAAAACTTCTTTGGTCTGCGGTTTAGAAAGTTTTGGATTTTGGATTTTGTTAAAGTTACACACAAGGAATAATCTCTCACAGTTTTTGGGATTTTGGTTACAGATGTTAGC
AK352682	GGTCCTTCTTCTCGCAGATTTCGGAAACTTCAGTAAGATTAGATATCGTCAAAATCCAGAGAAGCAAGTCGGAAAAGGAAA
AK352683	GGATTGCAAGAAACCCATCGCATCAACCTTTTTTTCTTCTTCTTCGCCCCCTTCTCCAAGCTCTCCTAACACTTTCTATAAATATCTGAAATCAGTCTTTCATAAGAAAGGTAAAAAACTTCCATTTTTATGT
AK352684	GAAAGATCATTTGACATCTTCTTCTTCTTCTTCTTCTTCTTTTTCCCTCTTTTTCTCTTTCTCTGTCTCAGTG
AK352685	GGTTTTCTCGTCTTGCTTGTGCGTTTGCCACCACAACGTTGTCTTCTCGGGGTTTAAGTTATATCTA
AK352686	GATAACACCAACATCACATCATCTCAGATTCAAAGA
AK352687	GGTGTGAATCAAAGCTTCGACGAGCGTTCTTCAGCAAAACTCTTCATCTCTCTCTATCTCTCTCTCTAAGATCTAATCGACT
AK352688	GGGCCTTCTGGGTTAATCACGGAAGAGTTTTCCTTTTTCGTCACCGCCGCAATTTTGCCCGGCAGAGGAAGAAGAAAAACCCCTAGTAACTGGGATTGTACGACGATGAGGGAGAGGTTTGGAAATTTCGAGTATTGAATGTGAATTTTTTTTTCTCGTCCCATCCAGATTCAAAACAAAAACGCTAACCCTAAAATCTGGGTTTGATTTCCTTACTGTTTTGTTTGAAACCTATTTAATTTCGTTGTCTTTGTTCCGTTTTCTTGTGTAAACGCTTTTCAAGTCATAGGACTCTTTGAGATTTTTGAATATTACAGATTTTGCTTCTTCCTGTCCTATTGGAGCAACAGATATATATACCATATACAGATACTTCTCCCTCTCTCTTTCTTTCTCTCT…
AK352689	GGGAAAAGCTTGAATTATAAACAATAACTGTTGAAGTTGAACACTTGTTTTGCATAATTCTCCGGCGAAG
AK352690	GACAGAAGCACAAATCCAACCGTCAATATATAAAAAAAGTCAACGTATCGTCGTTGACTGACATCGGTCTCTTTGCTGCTCTGCTCTAGGGTTCTACTATCGGTCTCTGACATTGCCGGG
AK352691	GGAATCTGAATTATCAAAGCAATTTCATAATAGTGAAGTCGAATGATCGTTCGATTGGCTGGTTAATTAGACAGACACACATTTAACAAAACTCTTTGGGTGGCTGGCTCACGCGGGACCGAGTTCACTCCGGAGCCGTGCGATCGTCTTAGCTTGGATCTTGACCGTCTATTTCGGGAAGAGTGTGTGTTGTGGGAGGCGACCCAAGAATCTGACCAAAACCAAAATACGCGTATTTGTCGCTTTGCTTCGTCTGTTAACTGGGATCATTGCAGGTTTCCGAAGCATACTCCATAATTTGTCGAAATCATAACACTCATTCTCCGAGCTCTGAGCAAGCTATATATACAGTTGTCTTCTTCAGATCTTATTTGAGTG
AK352692	GATGCTCCTATAACCCATTTGACTATAAACATTTAGAATCAAGAAAAACCTCCAAAAAGAAGGGAGAAGAG
AK352693	GAGGCACTCTCCATAGCAATACAGACTTTTTTTTTTTCTCCGATCACCGATGAGAGTGTCAAGTTTAACAAACCTTTAAAGAAGCGGGAAAATCATCAGTTTGCTGGGAATCTCCTTTATCCGGACAGA
AK352694	GAGTGGTGTTCAGAGCGTTATAAGCGTTTCATTTAAAATAGCTCGAAGAAGAAGAAGAAGAAGATAGCAACA
AK352695	CTCTCTTCATCAACCTCATGGTTCGGCTTCAAGTGAGGAAGAAGAGCGGATAGAGGAAAGTCTACAAGGAACAGAAAAGCCAGAAGACATTGTG
AK352696	CTGGAGTTTCTCCCAAAGAGATTCTAGATAAAGAAATTGATATTGATTTGGATGATGTAGAGGTAAAGCTTGGAGAGCTGGAAGCTGAACTTGTCGAAATCAATGCTAATAGTGACAAGTTGCAGCGGTCTTACAATGAACTTGTGGAGTACAAGCTCGTTCTTGAGAAGGCTGGTGAATTTTTTGCTTCAGCCCATAGAAGTGCTACCACTCAGCAGAGTGAGATAGAATCACAACAAGCGGGTGAAGACGCCCTGGAGGCTCCTTTGTTGCAAGAAGAGAAGTCTATTGATCCAACAAAGCAAGTAAAGCTTGGATTCCTCACCGGGCTAGTGCCTCGCGAAAAGTCT
AK352697	AGGATGATAATTAAAGCTTTTCTGCTTTAATGGAAGGACCTTGACACCTTTCTCTCTCTCTCTCTGCTAGTCCTCTTCTAATTATTCTCTTCTCTGCGAATATCTGACCGTAATCGATCGTCTTCTTCGGCGTGAGCTCCGTTTTCATCAGCGATTTGTTTTCCTTTTTTTATTTAGGTAAGCTGCTTTGCAGTGTGGAGAAACCAAAAGAATCTAA
AK352698	GAGAAGGAGTGGAGAGAAAGAAAAAAAACAAAAATCTATCTCGCC
AK352699	GAATCGAAATCC
AK352700	GAGGCTTCTTAATTCTGCTCATCAATCCAATTTTTTTC
AK352701	GACCAAACCAAGAAA
AK352702	GATGGTTCACATCTGTTTCTAGGGCTTCGATAGAGAGGGAGGTAGAGAGAGAGGTTTAGCGAAA
AK352703	GACCATACCTCACCACATCACCCTCACGTCTCTGCGAATCTCCATACGACTCTTTGAGCTTTCTCTCTGTTTCTCCGCTGCT
AK352704	GGATCGTCTTTTTCTTTTGATTCCGCTTGGTTCTCTCAAACGGACAGATCTTCTATTCGTCTCTCGAGTATTATTTTAGGTTGCAGCG
AK352705	GATCATCTCTCCTCTCTCTCTCTCCCTCTCTTTCTCTCTCAAAAGAAAAGCAGAAAACTTTGCTGCAAAACGAAG
AK352706	GGCTTCTGTGGCTTACAAAGACCAGACACTTAGCAGAAATTACGACTATTCTCATCAAGGCAATTCTTGAAGAAAAGAAGAAAA
AK352707	GGTCATTTGCTTAGCTTTTCCTCTTTCCATTTTCCTCCAACACGTCACCTCTCTCTGTCTCTCTCTTCAGACCGGAAAAGTCTTCAACTTTCACCGGAAATATTCCTCCATCTTATCTCCATCGTATGCTCAC
AK352708	GGTCTCTTTTTTTTTCCTTGACATTTTCTCTCTCACGAGGGTCTAAAGCTTATAAGCTGACATGTGCAAGTAAACCACACGACGAGGAGGTCTAGTTACCTAATTTAAAGGGTCTCAGGTTTTTGCCGATTTGTGGAGATTCAGAATCAGAG
AK352709	GAAAGAAATCATATCCACGTCACCATTCGCCGGCAAAAATCCAAAAAACCGGCCTTGACG
AK352710	AAACGCGTAGATCCA
AK352711	GATGAAACTTCCCTTTACTTTCTCTTATTTCTTCTGTTCGTTGACTAAAATTTCTCTCTCTTCTTCTTCTTCTTCTTCTTCTTCAATCTTCATCTTGAGTGAGATTTTTGGATCCTTTC
AK352712	GACATTAGAATTTACAGTCAGCCTCGTCGTTGCCTGAGCAATCCCC
AK352713	GATAAAACTATATATTTTTTCTTTATTTTATTTTTTGTGTTTGGTTGATCCGTAGATCTACAACTGAGAATTTCCACGCCCACATCTCCTGACTCCCTCCCTTCTCCGATCTTCTTCTTCTTCGTTTTCTTGCTCAAACTCACAACACGACTAGATTCCATCTTGCAAGAACACAAGACTCAGGTTCGCATTGGCGATTTCTGAGAGCTGCCTGCCTGTGAATTGGGAATTTGTGCTTAAAAAGTTCTATGTTAGTGTCACAAAACTGGTGGGAGACTCGGATGAGATGAGGG
AK352714	GACCACCATTACAATTGTGTGACTTACATCAAAAAGCATAAAGCAAACACATAATCCAAAGAAGAAGAAAAAAAAAAAACAAAGCAGA
AK352715	GACGAACGCTTCTCATTGCCTCATCATTACCAAATCATCATAATCGTTCTCTCAAATTAGGGTTCTCACTTTCTCTTTTCGAAATTGTTAAGAGTTTTTTCTATTCAAAGTCTAGCGGTTTTCTGAAACATCTGGATCTGGTTTGAGGGTTTCGTTTGATATCTGGAGAAAGGAGTTTCTGGAAATAAGGATTCATAATTCGTGGTCTAGATCTACATTCATATTTATAAGAGCGTGAATGAGATTATGATGGAGTCGAAAGGTGGTAATAAGAAGTCTAGCAGTAGTAGTTCCTTATTTTACGAAGCTCCCCTCGGTTACAGCATTGAAGACGTTCGTCCAAACGGTGGAATCAAGAAATTCAAATCTTCTGTCTACTCCAACTGCGCTAAGAGGCCA…
AK352716	AGAAGAAGAGAAAAAGAGCAATAAAGCAGCAGCAAAGAAAAAAGAAAGAAATAAGCTTCATTGATTTTGGGTTTCTTCTTTTCACTCATACTTTTCATTTTCTTCTAATTATTGAAGCTGAATCAATGGCTGGAATTACTGGAATCCTAAAGCTTCAAGCTTGGAGTATATTGTGAAGAAGAAGAACGATTTTTCTCGGTTTTTTTTAACCTTTCTGGGTTATTATTTTCTTCTTTCTTTCTTACCGGAAAATGGCATGTCGGAGTATGATCGCTAGTAGCTTAGATCCTGAAAGGAAGCAGAGTGGAGGACTTAGAACAAAACAAGCTGGAAGAGGATCTTGCCGTGGAATTTGAAATTGCAGTGTTGCAAGTGAAGATCTTTCTTTAGTTGAAGCTG…
AK352717	GGGGAGATTGAATCGAACAAGCGGAA
AK352718	GACAAAAATTGGGATTTGGGTACGAAGAAAAGCTGTTTCTTTCTCCGATTCCTTGTGACTAAATATAAGTTTTGATTCCTGGGTTTTCTCGATTATCCCCGTTCGAACCATTAATCGCATCAAAGCAGAATCTTTA
AK352719	GATGAAACCTCATAGATTTTTACCATTAAAAAATTATGATGCTGACAAATCAAGAAAATATAATTGTCACTCAGACAAATCTTCTCACTCATTTCATCTTCTTCTCTTTCTCGAATTTGTCTTTGCAGTGGTAGAGAGAAGATTCTTCCTTGTCCCGTTTTTGTTCTCAGATCGAACTTCCTTTCTGGAATTTTTTCTCTTTTCTTTCCTTTTCTTATAACTAAAGAGAAATTCCGGGGAAAAAACTGAGAA
AK352720	GAGAAGGAGTGGAGAGAAAGAAAAAAAACAAAAATCTATCTCGCC
AK352721	GATTAACTCACCCTCTTTGAGCTCTAAAGAGAGAGAGAGAGCGAGACATAGAGGGAGAGAGAAATTGACC
AK352722	GAGATGAAATAAAATATTACCCTCAGAACCGAGACGCCGTGTTCTTTCTGGTTATCTTCCTCAATCCGATCATCGATAGGTCTATTTTTATTCACCAGAATATCTTCTTCGCGATCAAAGCACAGATTTTCGATTTTAGCGGTTAGGC
AK352723	GGGCTTTAACCCCCAAAAGAAAAGATAAGAGCTTTAAGTTTTTCTACCTTCTCTCC
AK352724	GCTGGTGGAAAGTGGGCAGCAAGTGGTAGCAACAAAGCACTTCTCTTTTGATTCTTTTGCCTTTGAAGCTTCAAAAATCGAAATCAAAAACCAATCTTTTGCTCAAACCTCAAGAATCTCTCTATCTTCCTGTCTCTCTCTCTCTCTCTCTGCAAACCAAACCAGATAATTTCAAT
AK352725	GATACTTTTTGTATTTGTTGAAATCATGTACTAAAGAGTAACAGTTTATGCTGTATCGGTACTAATAGTTCATATCAACCATTACATATTAGCTTATCTGTTTAATCAGAAA
AK352726	GAAAAATTTCCCTCTTCCACAAAAGGATCTCTCTGATCGCCGCCGGGAAAATTCAATTCACCGGGAGTGTTATATACTCGCCGTATTCTTTTTTCCCCTTTTTTTTCACCGGTGGAGTTTCAGGAG
AK352727	GGTCCCTTTCCCATTTACAAATTTTCTCTGCTTTTCTGGACTAAGAATAGGAGAGAGAGATTATTGTATCTTTCGCTTTTAATTTTGCTGTCTCTCTCCTTAATTTTCCAGGAAAACCTCGTCCTCCTGGTAGTTTAAATAGATCTGTGTTCATACTCATTCTATCACAGAAAGACCCATTATTTTGTCGTCTCTTGTTCAGATTTCATTGTTCATGTAATCTTATCTTCTCAATTTTAGGTTTTCCATTAAACTTGTAGAGGAACCCAAAAAGCCTTTTTTTAGTATAGTTTTTGGGTTTAACTGATCAAAGTAATTATTTTTTGTTTATTTGGCCTTTGAGTTTTCCCATCAAAATTCCACTTGTTTTCCTTACAAAAAAAGGTTCAATCTTTTTGA…
AK352728	GGTCCTACTCCAAATGGCTATGGAGTAAAGCTTTTCTTCTCTCTCACTAGACAGAGAAAGAGAGTCTCTTTCAAACAACAATACCTTCTTCGGGAAGTTCTCTGAGAGAGGGATATCAGACTCTTTGACCGCCATTGATGCACCTTCTTCGCGTTAATTTCTCTACCTGTTTTCGCCGCGATATGCTCGCTTACTGACAAAAGTCAAATTCTCTTCTACTCAAGTCTCTCTCTCTCTCTCTCTCTATCTATCTATATTTGGAGGTTCGCCTGAGAAATCAGATTCCAAACTCACAAACATTGAATCACACGGCGACGGGATTTTTCTTGAATTTGGTTTCGGATATTGGTTTGAGTTGTAAGAGTTTTCCCGTGAGCTCCGTTT
AK352729	GGTCTCTTTTTTTTTCCTTGACATTTTCTCTCTCACGAGGGTCTAAAGCTTATAAGCTGACATGTGCAAGTAAACCACACGACGAGGAGGTCTAGTTACCTAATTTAAAGGGTCTCAGGTTTTTGCCGATTTGTGGAGATTCAGAATCAGAG
AK352730	GTGTCACTGAAACTAATCACAGAAGAGACTTTGCTCTTTAAGACTGTAGAGAGATTGCAAATGGAAGGCATCTTTAGCTAATCCTGTAATTGAATCATTCACGATAGTGTGGATTTGAGATCAGATTCATTTACTGGCAAGGTGTTTTGAATTTTGGTTGTGGACATC
AK352731	GGGAAACACGACACCAACTTCTACCTGCATACTAATGTTTCTTCTTTAAATGTTGCAGCTGTCTCCCTTGCCTTTCCCATCTTCCTTCTTTCTCTCTCTCACCCCTCAAATTCAATTCACATTTTTAATACTATTAACTTCAATAATAATAATAATAATAAATCTTTTTCATTATATAGTTTCTTCTCATCTCAGATCTTCTACTATCTTCCTTTCCATTGATCTTCAGATCAAACATCAAGTATTTCTTGTCTCAAATAATCGACACTAGAGCTCAT
AK352732	GATACTGAAAACGAAGAGCTCTTGTTCTCTCTCTCCTCATCTTTTGCTTCCTCTGTAAATAGATTGCCATTTCTTCTAAATAGCACCCAAAAAAAAAAGCTTCTCTCTTTCGCAATCCAGTTCCACTTTGTTCCTCTAAAGCCTTCTCTTTTGAAGTGAAGAAGCTAGAACATTGTTGCAACGAAAATTTAGAAAGCATAAAATTAAAACTCCATAAGAATTTAAATCTTTTTTTGGTGTC
AK352733	GGGTGTCGAAGTATTGGATCGATATGAATTTATTCTGTTCTCGATCCTTATAAATAATCGAACATGATTATCTCGTAAAGCATTAAAAAAACTTGTCTGGAAA
AK352734	GGCTGCATGAGTTGTCGCTGTAATTGTGAAGAGTTTGAAAACAGAGGAGAAAGAAGATTACAACATTTTCAAGCACGAAGAAAGATAGAAGAGAGAAGAGAAAAAGGGAAAAAAGAAAGAAAGAAAAAGCTTAATTGTCAGTTTATTCTCTGCAAACGTGCGGCCTAAGTAACAACAC
AK352735	GAAAGAAGGAAATAAGCGATACACAGAGCTTATAAAGAGGGCAACGCAAGAGGGAGAAGCCAATCAAAAACAATCAAACTGTGAAAAAAGAAA
AK352736	GAGCTATTGAAT
AK352737	GACTTGCGATTTCCATATTTGTTTAAACATAACTCTCTTTCTCTCTCTCTCCTTCACTACCTCTTATTCTTCTGCTTTTCTTCACCAATCCTATCTTTTCTTTCTGGCTTTTATTTTCCTTACATCTGGATTGACCCATTTTTGGTAAAACACAAAGAGTACCCCTTTTTCTTAGATTCTTCTTCCTCCTCTTATCAGCTTCCAAGTCAACCTACTTCAGCTTCTGTCGGCTGTCTCTCCCCAGATCTCAACAAAATATCTTCGTTTAAGACCTAAACAAAGTTCGATTAA
AK352738	GAACTCGAAGGCAAGGCTCAAAAAACAAAAAATCCAGGATCGGTCTCTTTCTCTATAATCCGTCTTCTTCCTCCCTTCGTATACTCAAATCCGGAAAAGAATCCATTCA
AK352739	GGAAGGAAAAATAAAAAAGCGTGGCAAAGGAATTTAGGCGAAATTACAAGGGAGAAGACGTAGACCATACAATACACAAAAATTATATCTCCAGTAAATCATCTCCCTCCTCGCTCTCTCCCTTGGCGTCA
AK352740	GAAGCTTTCTGGTTCATTTTCCATGGAAGGACCTTGAGCTCTCTGCTTCTCTTCTCTCCTCTCTTTCGCTAAATTTCGTGCAAATTTCTCTTTCACTACTTCCTTTCTTTCCTTTCTCTCCCTCTCTCTCTCGTTGGTTAATTTGATCTTCTACTGTGTTCGTCTTCTCTCTCCAGAGTCCTCTTGAAACTAAGATCTG
AK352741	GGTCTCGTTGTCCTCAGTTTCATCGGCCGTTTTTGTTATCTCCGGCGAGAAGAGAGAGAAAGAAGAACAAAAAGCGAGAAGAAAAGAGAGAGAAAGAGACCGGAATCATCTCGGTTCCTTTTTTCTTCTTCGATCTCATCTTCTTCTTCGATCTCATCTTCTTCTTCTTCTTCCGCTCTTCGATCTTTCTCGTTCAAGCTTATAAAAA
AK352742	GGCTTCCTCTAGAAGAAGCGACAAATACGCAGAGAAATCCAAACCGAAAGTGGTTTTGTGACAGAAAGAAAGCTCTTGAAGATCCAACCAAATTCTACATTTGCTATTCTTCTCTTTTTCTTTTCTTCTTCTCTTTCTTCTTCTGAGTGGTCCTATTGTTTCTTGGATCATAAGAGAGAGAGAAAGAGTTATTG
AK352743	GATCTCTCTCTCTCTCCATCATCTTTCCTTTCAATAATC
AK352744	GGTAACCAATTGGTCGAACTCAGAAGTGAATCGGAGAAGAAAACG
AK352745	GCGGAAAAATTATCTGCTCGTTTCGTACATCTTCTCCCAGTTGAATCAGGATTGAATAGAAAA
AK352746	GAAAGATAGCAAAAAAAAAAAACCAAACTTTTTTGTTCCAATTCTAAAAGTTATCTTGATC
AK352747	GGTTATTATCTCCACCCACTTTCAAATCATTTAAATTCAACAACTTGAGATCCAAATCTTCTCAGTCTCGGACGACCTCAATCACC
AK352748	GACTCTTCTATCGTCGGGCTTTTCTCTCACTTACCAATAGAGCTCTTTTGTTTGTTTGTTTGTTTGGCGTCTTCACCGCAACCACCGCCAGCTTCAACCGCCGGAGCCGCCGTAAGGAAGGCTCTTCATCGGCCGTTGCATACTTTTAAGGTCTTCAAAGCGTTGTCTTTCTTACGAACCAGGAAATGGTTAAAAGGCATGGAGGGTTTTGATTTACTAGAGATATC
AK352749	GGTCTTTAACCGCCGTCGAGA
AK352750	GGTGTTCTTTGAGCACAAAGTAGAGCAGAAACAAAGCGCAAGATTAAAAAAAAAACTTCCTTTGCGTCTAGATTGAAAAACAGCATCAAGACAACTACCAAAAAATCTCAGGTACTTGTGCCTGAATCGAGCCTGGACTCTAGATTGTTGTTGATTCTGAAAGATTCAAGCTTTTTGCTCCAAGTTTCCAAGAGAGCGGTGAATCACTTTACACTTGGTCTCTGCACACTGCTAAAACCGGTTTTGGTTCGGCAAGACAACAGTTTTCTTTCAGAAGCTTTATTTTTTCTTTGTCTCATGATCACTGGTTTGCTGCA
AK352751	GGAAGAAAGATTCTTCTATAATTCCATCGAAGAGAGAAAAGCGTATTCCTCGTGAGCACTAACTTCTCACTCTTCTTCTTCATCTTCTTCAGCTGAATCACAATCCGTGCGTATAATCTGCAGCGACCTGTATTTATACCCGATTCGGATCGGTTTCGAAGGTGGTTTGGGTGTTTTGAGTGTTGGGGAAGAAG
AK352752	GACAAGATTTCAACTCAACCAAGTT
AK352753	GGCGCTGTGTATGCTTTTGAACCAACGCTATCGATCTTTAATCTCCGATA
AK352754	TGGGATTTGGGGAAAAAAATCGAACAAGGTCGTTGTCGGATTTCTGGATC
AK352755	GAGGTGCGTGCGTCTTGGGTTCTTCGCTTTTTCTTTCGTTCGATTCAGTCCGATTTTTGTAGGGTTTACTGGTTAAGAT
AK352756	GACTCTACTTACGGAGGGAGAGAGAGAGCAGAGAAGAGAAGAGAAGCGTGTAGAAATCG
AK352757	GACACTTGACAATATTTAGCGTCACTCAAAAAAAAAAAAAAAAAAAACAGTTGGAATTCTATTCTCTTGTTGGTTATCCATA
AK352758	GAATCAGAAACGAATGAATCAAAGGTAGTGCGGTTTTTGAAAAAATCCCGTCTTTGTGATCGAATCGCTAAAATCCAGGAGCTTTTCGATTCGATCATCATGCTCTCGAATCATCTACATAACGGGATCGAATCTGGTAACCTGATCTGGTCTCGTGTCCCTGAATCCGATGATGCTTCCACCGACGGCGTTGGCCTACTCAGCTCTCCTCGTGACGGCGGAGGTGTTGATAGTCTCGACTATGAGGTCATCGAGAATTACGCTTACAGAGAAGAACAGGCGCATCGTGGTAAGCTTTATGTTGGCTACTACGTTGCTGTCAAATGGTTCTTCTCTTTACTCATCGGGATCGGAACTGGATTGGCTGCTGTTTTCATCAATCTCTCAGTTGAGAATTTC…
AK352759	GCTCGAGATCCTCGTCGATAAACAGATTCTCGAAATTCTAGAGTTGTTATTATTCATTAACCAAAGAGAAATGTCAATGGACGGAGTTATGACATGAGAAATCTCAACCAATTCTCTCGATTCCTCGTTTATCATTCCGTATCCGTCGTGATTCTTCACTGGTTTTACGTCTTTTCTTGAACAATTTTTTTTTTTTTTTTTTTTTAACTTTATCGCAAGTGTTAGGACAAACAAAC
AK352760	AACCTATCTCTTTCTCTCTCCCTCACTACTGTTTGAAGTCTAGACAGCGACGGAAACTGCTTCGAGGGATTTTAAATGCCACGGAAAGCGAAGTGAGACAGATTTTCCTTATCTTCTTCCTCTATCTCTCTTCCTTTCTCCACAAAGATTTGACTGCGAGCGTTTTTGTTGTTGTCTCTCTTCTTCAAATGTTCCAATGCGTATCTGCTCAGCTTTTGTTCTCAGTGTTCTAATGGTAAAAGCCTGATTTTTTTCGAGCTTCTGCGAAATGGGTTTTCTCTGATTCGCCGGTGAGAGAACAGTGTGAAATTTTGGGTGGGGGTAAGAAGAGAAAAAAGGAGATGGAGAAGGAAGAATTTGTCTTCCTCAAGCTCAAGATTTATAGCTGGTGTAGTAGCT…
AK352761	GGTGGTTTACCAATTAGAGCAGTCCTCACAAGCTACTACAAGAGCAAACATTTCCAATGCAGAGCTTATGATCCATTCAACGACTTAACCAGTCCTATCCAAACCATCCTTTGTGAAGACAGCAACCAAAGC
AK352762	GAAGGTATCTCTTTTGCAATCTCTCTAGAATTCTCCC
AK352763	GACAAAACCAAACACAGAGCTTAACCAAGAGAGAAAAGAAGAGAGAGTGAGAAA
AK352764	GAGTTATCTTCTTCCTTCTTCTCTATCTTTTCTCCGCTCTGCTAAAAAAAAAAACAATAGAGATTTGGTTTTTTATTCGTTTTCCGATTGGACTGTTTTCGGGAACGATGACTTCTCCGGCGAGTTCCCGGTGAGATGATCTAGTTTCTATTTTGGATTGCATACGTTGTTCCTCCATGGCCACTCTCAAGGGTTTTGGCTGCGATGGATTCGTTTGGTTGCTCTAGAATCTGAACCCATTTGCAATTTGGAAGCTTTGATGTTTGGGGGAGATCAAAGATGTTTACTTTGATATATTAGAGAGGATTTGAGGCAGCGAGAAGCTGCAAAGATCCGGTT
AK352765	GAATCAACCAAACAAATTAAAAAAATAAAATAAAAATCATAGCTTTTCGCATGTAGATTTCCTCTTTGAAGGTTAGAACTCGCTAATCGTAACTCATCGTGACTCGTTCGAGTCAAAAATCCCATTTCTTTTACTCAAACCA
AK352766	GGGGATCTTCATAGTTTGAGACGCTTCGAGTGTGTTCTCAATGGTAGTTTTTTTGTTGTTGTTGAAGATACACAATTTCGATTTCAGAGCCTCTTGAAACTTTATTTCTTATCTGGGTCAATCTCGAAAGTTTGAGATTCTAATCTTAGTGTGTCGTTTCTCTGCATCTGCAAAAGTTTGAAACTTTGAATCTTTAACTGTCTTAGCGTTTGCGATTCAACTTATTGTTGGTCGATTACTATTTGCGTTATTGCTTCTGTGATGGGAATCTTCCCTTTTGGGACAGAATGATTCTCTTTTCCCGTTTAAAGTATTCCTCGTTTCATGTCCATATAATAAGGCTTTCTGTTCCTCAAAACCAGGTCTCTCTCTCTCTTTTTGGGATTTTTCATCGGAATT…
AK352767	GGCCTGCGGCTGCAAAGTGAGCTAGGTTTATCAGCTGCTTAGCCTCTCCAGAGATTTAGAGTGAGAAGAACCATCCTGAGCT
AK352768	GGATCTCCACATTAGCCACTAACGGAGCCGGGAAATACGATTTAACGACGTCGACTTCCGGCGACGAGGTTATCCTCCATACCGGCGTTGGTCCGTCGAGACTCGCCGACACGGTGATCGATGAGACACCTGTCGTGATTTTCACGGTGGATAAAGTTCTTCTCCCCACCGAACTCTTCGGTAAATCCCCATCTCCGGCGCCGGCACCGGAGCCAGTGAGCGCACCGACACCGTCTCCGGCTAAGTCACCGTCTCCAGCAGAAGCTCCGTCACCTGTGGCAGCTTCTCCGCCGGCACCTCCAGTGG
AK352769	GGCTTCGATTTCTTCTCACCTTTCTTTGATCACATTCTCATCTCAAAACCATTAGCTTCGGAGCTTTGAGCTCTAAATTTCCTCAGTTGCTGGCGAAATCGGCAAAAAGGGTCTCTCACGATGGCAACTGTGACTGCTTCCCACTTTGCCTCAAGAGCCTCACTTGTCAACAACCATGGAGGTTCAGCTTCAGGCTTTGAATCCAACGCCAATCTGTCTCAGATTACCTTGAAAGGTCAATCTATGACTCACTGTGGGCTAAGGTCTTTCAACATGGTGGATAGGCTTCAGAGAAGATCTCAAGCTAAAGCTGTTTCTGTTAAATCCTCAAGTGGTCGAAGCAGAACACTTCTAAAGCTAAGCCTGCCGGTAAGATTGTGTGTGAGAAAGGG
AK352770	GCTAGGGTTTCGGGAGCAGCCTGAGGAGGAAGAAGAGGAGCAGCAGTATCAGCAGCC
AK352771	GAGTGCCCTCTGACTTTGCCCATTTCTCTCTCTCTCTCTCTCTCTCCTCCTCTGTTTCTTCGCCTTCTTTTAGCTTTTCTTCTTCTATCTTCGTCTTTTATCAGGTAAAGAATTATGATGAGCATATCCCTGCACATACCTCTCTCCCCTTCTCATCTTTCTGATTTCTCGAAAGTTTGCATGCGCAGACGGTTTTGTAGATCATAAAGTTTAGCTTTTTAGCAACCTTTTTCTTGTTTATGTTATGTGTATGGTTGTTGTAATAGTGAGAATTAAGACTATGTCAAGTGATAATTGAAACTTTTAGAATTTGCATATGTATGTATGAAAGAGTGA
AK352772	GATAGTCGAATTATACCACCCTTAGATATTATTTCTCAGCTCTCAACAAGAACATACCCCAAATGAGTGAAGCAAAGGGTCACGTTCTGTTTTTTCCATATCCACTACAAGGCCACATTAATCCAATGACCCAACTCTCTAAACGCTTATCCAAAAAGGGACTCACTGTCTCACTCATCATCGCCTCCAACAACCACCGTGAACCTTACACTTCCGACGACTACTCCATCACCGTCCACACCATCCACGACGGTTTCCTTCCCCACGAGCATCCTCATACCAAGTTCAAAGATCCTAAACGTTTTACCGACTCTACTACTCGTAGCCTCACCGATTTTATCTCTAGGTTGAAGTTATCGGACAATCCTCCAAAGGCTCTGATCTATGATCCATTTGTAC…
AK352773	GAAAAATAATTTTCCAATTTCCTTTTGAATTTTCAAAACGAAGATTTCTAGTATCTTCCGCTGAGGACAAATTTCACGCCAAAGCAGCC
AK352774	GACAAAAAAAAAATCTTCTTTAGGTCGATCGGTCTGTGTTGTTATAACTAAGATTCCACAGTTAGTTAGGAAT
AK352775	GATGTCACTAGGTGTATACAAACAGCTAGTGTTACACACGTCTCTTCAGCCAAAATATTAATTTTCGTAAGGTTGAAAAGA
AK352776	GAACAATATCTAAAGCTAGAGAACTAGAGAGACAGAGAGACAGAGAGACACAAA
AK352777	GGAATTAGGGCATAACAAATCCCTTATCGGAGAAAGGAGCG
AK352778	GACCAATCAAACCCAAAAACTCTTCAATTTTCCGAAAAACAAAAAGAGAAAGAGATCTGTA
AK352779	GAAAAATCCCTGAAGCCGTCAAAGAGAAGGTCGTCGACACCTACTTGCTTCTCTTCTCATCTCCGTCGCATCAGAAGGATTACAAGAGTTTCTTTCTTCACTTGTTGGAGCAAATACTACTTTACAAGAAAACATGGGAGACTCTTCGAGTTCAACCTCTTGGAGCAGTCAAAAGGATACAGAAGACGATCGGATGATTGCTCTTATGTTATCTGAAGAGTACACTAAACTAGATGGTGCAGTAGGCAGACGCCTCTCCAATCTTGCTCCCGTGCCTGTAAGTTTGGTTCTAGTCCCTTTCGTACAACTACAAATCACAACGAATGCAAGAGTATCGCTATAGATTTTATTGTACAGAATGAAACCTTTCTACATACTTAGCTCTCTCTCTCTCTCTCT…
AK352780	GCATAAAGTACTCGTGTTCACCTCGTGCCAGCCACTCGCATTTCTCAGATTTTATCCTTTCTCTGCAAAAAGATTTTAGCGAAG
AK352781	GGAATCCTCAAACAACTTCACCAACAACGAGTACTTTTTGAGGCCTAAACACACACACACACACACACAAAACCATAAA
AK352782	GATACAATCTCTCTCTCACACACGCTCTCTCTCCCTGCAAATCTTCTCTCTCTCCCATGGTGGTTCCTCTATTTCAATC
AK352783	GGAAGACGAGTTAGATACGGCCAGGCTCAGTGTCCTCGTCCACCACAAAGCTCCCCCCTTTCTACGGGAATCATCCTTCTCCAACACACTCCCTTCCAAATACACTCCGATCCTTCATTTGTTAAATTTTGCTTTCATTTTTCCTCATTTATCATCATCGGAGATCGTGAAGAAAGAAGAATATCAAAGTTAAATTAAGAATCCCCATAGAGAGAGAGAGAGAGGCTACTTACCTGCAAAACACCCTTTTCTGTTTGGATTATCGATTTTGGATTTTCAAAGTTTGGTTCTTTTTTTTTTTTTGTTGCTGTTGTTATCCTCTATTTATAACCATGCAATCTCACGACGAACCCTCCAATCTCC
AK352784	GAAGGACCAAAA
AK352785	GGATATTTCGAGCCTCGTAGATAGATAGATCGAGAGTCGAGGAAGAGGAGGAGAGAAAATCTAATTTCTGGGAAGAAAATTCGTACTTCTTTTCGATTGAAATATTAAACCTCAACAAAAATCTTGGTTTATTCACGTACAATTGTGAGCAAATCCTCCTAAATCGGTGAGAGCTTGGGAAGCGGAAAT
AK352786	GATCGTATATGCTCATTAAAAGTTTGAAACCCTCTTTTCACCATTGTCGCTCCTCATTCATTCTTCTCTCTTACCGGGA
AK352787	GAATCAGAAACAGAGAGAAGAGAGAGAAATCCCAATGGATCATCTTCAATCTTGACAGCACGAGAAACCCTCTTCCCCAAAAATACCCAAAGTTCTAGGACCAAAGTTTTCAAAATCACTAATTGAAAATTCCCGCAAAGTAATCGGAGCGATCCGATCGA
AK352788	GAGAATCTCTCTCGCTCTCTCTCTCTCTCTCTCTCTCTCTCTCTCTCTCTCTCTCTCTCTCTCTACACGCAGGACCGTACACGTCTCTCTCTATTTTCAGAATATCGAACTCGTATAATTCTCAGTCGCGTAATTTTCTCTCCTGTTTTCTGCTCGATTCCTTCGTTTTCTCTTTCGTGTTCTGGTCTTCGAATCGCGTCTCTGTTCTCTTGTTTTACTCTTGAAGCTCGAACACGGTCGTGTAGAAGAATCTCAGGCTTTAGCTTCGGAGCTTCGATCTCCGTATTGATTTTTGTTCTCGTGAGCTTTGACTTTATTATTCGCCTTCTTAACAATTAGAAGTTCTTCCTGGAGATAATCAGATCACGCGGAAGCAGCTGAGGAATTGTTTCAATGGAC…
AK352789	GGAGAATCCTCCTCCTTTTAAGTGTCTGTTATATAATATAAATCAAGAAGAAGAAGAAGAAGAAACAGAGCAAATATAAAATCAATCCTTAAAAGCTTCACATTTTTCTTCTTCTTCTTTCTCCAGACCA
AK352790	GGGTGACAACCAAAA
AK352791	GATCGTAAGATCAATCATTCTTCTTCCTCTTGATTCTCCCAGAAAAACCCTATCACGTACGCACCCTCTCTCATTTTCCCCCAAATCTCACGATTAGTTTATGCCAAGGTGGGTGAGGGGAGAATAATCTTCAAGGTCAACCCATGAAAGCTTAAAAGGTCTTCGAATCCTCTCACACCCACACAATCGCGATCGATCTTGTAGAATCTGGTGGAGGCCGAGAAAAAGAAA
AK352792	GAGGAGTCTCTCTCTCACCTACACCACACCTAACCAAACCCTCCGATTTAGAGAGAGAGAGAGATCTTCTTCTTCCTTCTTCCTTCTAGGCACACCAATACGCC
AK352793	GAAAATTTTCCGTGGTTCTGAAGCTTTTATTTCTCAAGGCGACAATGAAGATTTTTCTCATCCTTGTCTCTTTCCTCGTCCTCTTACCTGTTTCTCTACAGGATCCGAGTCCTGGAGTCAAGGCACCGACCCGGGCTCACGCGGAGCTCACGAGTCATGGGTTTCCGATTGGGCTGCTTCCTCTATCTGTCAAGGATTACTACATCAACCAAACCTCCGGCGACTTCTCCCTTTTCCTTCACGGGACATGCAAAATCACGCTTCCTCCTGACAATTACCTCGCCACTTACTCGAATAAGGTAACGGGTCGGATTACCCAGGGCCAGATCGCGGAGCTCCGGGGAATTCGGGTCCGGGCGTTTTTCCAGTGGTGGTCTATCACCGGGATTCGATCCTCCG…
AK352794	GCTTGTTCTTTGATTCCGTATTGATTTGTTGCCGCCGTTGCTGAGTTCGACTCTTCATGCTACTGTAGAAGACAGATACCGCAAGTTGCCTAACTCTTTCTTGGTTTCATCGGGTCAGGAACTG
AK352795	GAAGATATTTACAACCCCCCACTAGCCCTCTCTTCTCTTAGCCTCTCACTCGAATCGTTCACAAAGCGTAAAATCACGAACACTTAGTAATCCTTTACTCACTCTCTCTCCCATTTTCAAACCCTACGATCTTCGTCAAGAATCATTC
AK352796	GGAAGAACCAAGAGATCTCATC
AK352797	GAGATTTTATTTCTAATTGTTTTTCTTACAATCCCTAAAACCCTAGCCCTCTTTCACGCCACCTACTAACTAAGCTCAAGTTCAAGCTCCTCTGTTTCTGCTGCTTGTGGCTGAAATTGTTTCAGACAGTGCTTTTGATGACTCTGAAACAGCTGCAGACAAGCTTAAACGAAGCTGTATCTACTGACTTTGATGGTGAAATATCAAAAACCCTAAATTAAAAAAATAGAATAAACACAACCTTTTTAATTTTATTTTTTCTTGTCTTTTGGTTTTTCCTCTGAGGGTTTTCATCATCAATGCTTTCGAAGTACAGTGGGTGAACCAAAAAAAAAGAGAGTTAAACCCCACTTTTTTTTCCACTTCTTCTTCTTTAAGTCCCACAGAAAAAAAACCCTA…
AK352798	GTTGTTTGTGTGCCTATAAAATCACAAGTCACAGACATCTCGCTTTCTCTCACTGACTCTTCCTCGCATCTTTCTCCGATCACATTGCCGATAACTAGATCTATTATCGGAGCCGCCGCAGCTTAGTGCCTTACCAAGAGAGAGAGA
AK352799	GAGAAGAGTAACACATACAGTGCCATGGCCATGGCTTCTGCTATGGACTTATCTCCTCCAACGTTCTTCTTATCCGGAACTTCTTCTTCTTCATCTCTCCGTCGTCTCTCATCCATTTCCGTCTCTAGCTTCCGCCGTCACTCTACCCGGAGGTTACAGTTACTTTGCCAGGCCACAGCCGGAACTCAGCCTCAGAGCGGCCTCTCTGAGTCTGGCTCCAAATTAGCCGCCCGTTCTGGCCAGGACCGTCTTTTGAAGGTCGGTTTCATGTTTTATTAATTCTCTCACCCAGAAACTTGGATGAATTGATTTCAAATGATTTGTCGAAAATTGTTTTGAATTTGCAGGTTCCGATTTCGAAGATCAGGAATTTTAGTATTATAGCTCATATCGATCATG…
AK352800	GGCTCACGAACCATTCACAGACTTCAAATAAGACTTTTTTCTTCAGTTGCTCAGAGAGTGAACCAACC
AK352801	GGCCGGTCTCTTATTCCTCTCCTCCACCGTTGGAAATTTCATTGATATTTTTTTTTCTCAG
AK352802	GGTGTTTCAGAAGAAGAAGAAGAACAGATCGAGACGAAGAAGATCTCCAAAGAGATTTATCATCTCAAAAATCGTTCGAGTTGAGAAGGTTAATTAAAATTAAATAACAAAAAG
AK352803	GGAGTCCAAGTTGACTCCTTTGAGCTTTGATTTTCGTACCAATAATACTTTCCTTCACGATCCCTCGCCTCTCGTAGATCTAAGAAACAGAGAAAACGAGAGAGAGATAGG
AK352804	GGAATCCTCAAACAACTTCACCAACAACGAGTACTTTTTGAGGCCTAAACACACACACACACACACACAAAACCATAAA
AK352805	GGACACTAGCTTCTTCTTCGTCTGCCAAATTTTCACAG
AK352806	GGTAAAGAGCAC
AK352807	GAGCAGTCAATCGTCATTCCTTTGTCTCTCACTCTTTCTCTCCGACTCTCTCTCTCTTCTCTCTAGCCTTAGCCTAAGTTTCAACC
AK352808	GCAAAATCCTCTTCCATATCTATTCATTGATTATATCTTTCTCTCTCTCTTTCTTGCATGCATTAGTACTTTCC
AK352809	GAGCACAAAAACCTCCTCTCTTCTTTTTGTTTTTTTTCAACTTATAAAAAAAAACAAACACAAACCAAAGTTTCATTAGTTTTGAACCCCAAAAAGAAA
AK352810	GAAGTG
AK352811	GGACCTCTTCTTCTCTCTTCTCTTTTATCTCTCTCTCTCTCTTCCTTTCTCTTTGGGAGAGATTTTTATAAGTTTTTCTTTAATCTTTGATGGTTTCCAGAATTTGCTGAATAAACTCTCACTACCAGAGAAAGAGAAAGCTAGAGAGAGGAAGAGAAAACGATAGCTAAAGCTTAATCTTCTCTTTCTTTAATTCTCTGCAACTCCAAGGATCCAAAAGCTTTGGAGAGAGATATAATGAATAACAAGAATCAAGAACTGAT
AK352812	GGCTCTCTTGCCATCTCTCTTCACATATTATCTCCGATTCCAACTCCGTAAGTTTATAAAAAACAGAAAAAAAAATTCAAA
AK352813	TGGGTGGATTTAGTTTCATTTTTACGCTCCCCGGAAGATCTCAGTTCATCTTCTACGCACCCTCCGCTGAGAAGTGAATA
AK352814	GGTTCGCGTCCTCTTCTTAAAGGAACGTCTCTCCCTCTCGCGAGTTCTGAGGGAAAGAAAACTATTCGTCTTCATTTCTACGGATTTGCATTCAACTGATTCGCTTTGAGAAATCAAGAAGAAG
AK352815	GAGAGTCTAGAATACAGCGACTTAACTTTATACTAGTAAAAGAAAAAAAGTCAAAACT
AK352816	GAGCAACCAAAAAAGAGCTCTTTTGCCTCCGAGAAAACCAGAAAAACAAAACTGAGAAAGACGAATGTGATTTATCGCCGGAGATTAAGAAG
AK352817	GACACCGCACTCTCTTCTTCCTCCTCTGTGATTTTATCTCTCTCTCCTCTGTTTGGACCC
AK352818	GATTCTTGCGTAAGCAAAGAAACCTTCTTCTTCTTCTCTTTGTCCCCTTCCAACAATCTCCCAATCCAAAAACAATCCCTTCAGCTTCTCTCCTTGAGGGGTTCAAACAAAAGAGGCACTGTAGAGAGAGTTTTTAGATAAAGAAGATAGATCAAGGAGTGCGTATTACTGAGTTTTAATCCA
AK352819	GAAATCGAAAACTGTGAAAAAAAAGCAGCTAAAATACTGTGTTCTTTGTTGTTCGACCGAATCGGAACCTTAAGATCTGCGTGAAATCGAATCGGAAAACG
AK352820	GAAACAAAA
AK352821	GGAAACCACCATTAACCCTAATTAGCCGAACAGGTGTCGTACAAAACTCTGAAACTAGATCTACAGATCTCTCGAGCTCACGATCTCCCCCAATCCCACAGGGAGATTTGAAG
AK352822	GGAAAGAGTGTTTCTGTATCTCTCTCTGTCCAACTGTTTTGTCTTCTTACTTCGAAACTCTCTCTTCCTCTTTCTTTCTCTCTCTCTTCTCTCCCAACTAAACCAAC
AK352823	GACGGTGACGCC
AK352824	GAGCGATAAGTTTTGCTTATTTCTTTCCCCCATGGATTTTTGACGAAGAAGAAAAGAGAGGAACCGAGTTTTTCTTCGACCGGATTGAAATTTGGTCTCTCTTCAACAACAACAAA
AK352825	GACGACAACA
AK352826	GGATCTCCTTCTTCCACATCGCACACCCATCCCTCTCTGTCTCTCTGCTCGATTCCTGATCTCTAGGTTTTGGGTTTTTGTAGACAAAGAGGGAAAAGCGAGATTGAGATTGGGATTCT
AK352827	GGTCTTTCTCTCTCTCTCTCTTCCTATTTTGAATCATTCCACATTTCACATTCACACAAAAATCCTTTGTCACAA
AK352828	GGTTCGGCAAACAAACACCGATTCGATTCTTGAATCTTGACCAGTGATTCTTTCCATTGACGGAGCCACCAGCTTTGGGCGGCGATTCCGTGTTCTCCTGTAGAAGCAACATTTTGGTCCTGCATAGTTGACTTTCTCTCTCCTTTCTTATTTACCACCGCATTTTCTCTCTCTTTCAGTCTCGGACGAACGGGAAGCAATCCGTTAACTTAAGCGGTCTTGAGAAG
AK352829	GGAAGCTCGCTTCACCTATATTTCTCTCTCTTCTTCTTCTCTCTCTCTGGTGTGTGTGTGTGTGATCGAGTGTTGAAACGACAGAGAGAGACGCCGTTTTGGATTTCTTTGCGAAGGAAGGAGAGGGAGAAGCGAG
AK352830	GAAGCAAATTTTTGGTCAGGAGAAGAGGAAAACTCAGGAACCGCCGACTTAAGCTTTTTTTTTTTTTTCTTCTTCAATCAATTATCGTCGAAGATACTTATATAATGAGTCGTCTCCTTCGAAACTGTTTCTTCTTCGTCATCGCCGGCTTAGGGTTTTCTTCTCTATAAGCATATATACCTACTAATCGTCTTATCTCCCCTTCTGATTTAGCTTTTGCTTTCGTTGAAAACCCTTGCCTCAGCGATCGATCTGGAAACTTCATCAGGAACTGTTTTGCCGGCGCCTGTAAAAATCGAATAAGACGGTGGCATTTCTTCTCTGATTGTGTTTATTTCTATCACAAAGAAGATGAACACACATGTATCTATCTATCAGGCTCTAATTCTTACTGTTAGT…
AK352831	GGCTCCTCCCGATCTCTGATCTCTGATTCCTCTGCTCTGTCTTCGCTTCGTCGCCGATACCTGCCCGGCTCCGTCCTACTGCCTCCGTTAACCCCGAGATTCACGGAGGACGAATCTCGTTTTTCGCCGGAATCAAGATTAGGAGATTTTAGGGGCTGAGAAG
AK352832	GAGAGCAAAACAGCATAAGAGAAACCAAAGCAAAACAAAGAGAAGATATATTCTGATCTGAAAGCTTTAATTAATAGTAGAGTGGTGAAG
AK352833	GGAGAACAAGCATCAGAAAAATTGAAGAAACCAGGAGGATTCGTTTTTGCTCCAGTTTTTTGTTGATCGATTCTTTCGGTGAGCTTTGATTTCGCGAAATCGAAGCCGTTTTTGTTGTCGATTGATTATTTAACG
AK352834	GACTGATATGTTTTTTCCAGAAACATCAAACCGATAAAGCCCTGAACCCTAATTTTTTATTTGGCTTGGCTGGAGAAGGAAGGACCGTGTTCTACT
AK352835	GAGCAAATGATCCAATAATAATCATTCTCTTCTCTCTATCTCTTATTTATTTCTTGATTTTCTCTGCTCTCTCTCTCTCTCTTTTTTTTTAATTAATCATCCGCTAATCAAAGAGAGAGAGCCTTAATTAAAACCAAGAAATAGTGATCAAGAGAGAGAGAT
AK352836	GGTGCGTTTTTTAATAACATTTTTCCATCTTCCTCATCACCTTCCAAAGAAGAAGAAGAACATTGAAGAAAGAAGAAGGATAGAGGTTAATA
AK352837	GGGAAAAAAAGAGTCATGAATCGACAAGAAAAATCTCAGTCTTGACTCCGAAACTCCCCCCGCGTAATTCCGAACTAGGTTTCTTATCTCCGGCGATCGGAGCTCTCTCTTCTCTCTTCCACCTTTCCCCTTTTTGTTTCCCAGCGATGATTTCCAGGTAGCTTCTGCTGATTGCAATTCTGACGGTAGCC
AK352838	GGTCTCCTTCACTTCACAACCAATAAAA
AK352839	GAAATGCATATTTTTTTTTCCCTCCAAACTGTATTAGATTCTCAATTTTTCTCTGATTCGCTCTGTTAGTCTATCGATCTTCATTTGAGCTGCCTAACATCGTTTCTGGGTTTTGCTTTTGATCATGAGTTCGATTCGTCTTCAATCTTTTAACTGTTGGGTCCGATGATTCGAGCTGACTTTGTGCTGATTATGGAATCTAAATATTTTGGCTTTTCTTGTTTAGATGATTCGTTTCCATATCTGAAGTTGTTTTGCTTTCATTTTGAGGTTTTAGTATTATGATTTTGCTGATTCTAAGTTTCAATTGCTCCGTTGATATTAGAATCTCTTAGTCCATAGTGCTTTTTATGGTGATTCTCGTAATTTCTTTGGCATATAACTGACCAAATTGTGTGT…
AK352840	GCTCATTTTTCACTGTGTAAAATACCTTCTCTCTGTTAATCTCATCTTCAATTTCTCTCTCTCTCGCGTATTTGATTGAAAA
AK352841	GACCACACAACACCACACC
AK352842	GCACCATCACCAAACTACTCCACTTGATTCGGTTCTTCTTTTCTTGTTCTTGAACATAATTCTGCTTC
AK352843	GATAATTCACAACTAGCACAGCTACTACTTGTTATCACTCCCCCATCAATTCAATCTATAGTCTTATCTGTGTATATATTACGATATTGCTCGAAGATTACATACCTGGGAAA
AK352844	GCTTCTCCAACCAGACACTTCTCTTCCATTCACCTCCTCTCCA
AK352845	GAGAGACCACGCGCAGAGAAAAGAAAAGAAAAGAAAGGGTCTTTGTCTTTGTCTTCTTCTTCATCATCTCCCTCTCCTTTTTCTCTCCATTATCTTCGGGGGAATCATGAATCTAGGGTTTTGTTTTCTCTCTTAACCCTAGGTTTCTTCTATCGACTTGATCAGCCTTACTATCTCTTTCATCTCCGTTAGCTCATCATCGCGATTTAT
AK352846	GACACAAAACCGATTAAAACAGAGAAACAGAAGTTAATCATCATCATTTCCTCAGATTTTATTATCTGCTTAAGATTTTCTAAA
AK352847	GGTCATACCATTTAAGTCCTCATCTAGTATTTTGGATCTTGAGAAGAAA
AK352848	GCAAATTTAGAGAGAGAGAAAAAAAAGAGAGAGAGAAAG
AK352849	GATTCTGTTCATCTTTGCTTCTGCATC
AK352850	GACACAAAAAAAAAAAAAAAAGAAAAAACATCTTTAAGAA
AK352851	GAGTGTATCTACAGTGCCTCTTCTCACTAAATCTCCATCTTTCTCTATATAAGTAATCAAGATTAGTGATAAAG
AK352852	GGTCTCCTTCCCCAGGCATCCTCTCTGAGCTTAGAAAACCTTCATGGCATTTGCGCACTTCTGCAGCATCGAATGTTTCCTTAAAATCGGGAAACAGCAAGAGCTTCTTCTCCTTGTTATCGGATTGCCTATTGCCAGCAGTCGTTTTAGTCAGTTTTCTCCTCATTAAAACTCTGTCGATACAGAATCCCTCACCAGTCTGGTAAAGCTTTCCCTGCGATTCTGTATCGATTTTCTGTTTTTTTGATTGGTGTAAATT
AK352853	GG
AK352854	GAGCTGATACGTTGACAGAGCAAAGGCAAGGCCAAACTTAAGGACTTTTTCTCTAACTAAGTAACAAGTAATCGGGAAAGCAATCCAAGATTATGATCTGAATCTCTCTGGTTTTTACCAAAAACTAAACTTTTTGGTCGAAAAATCGGAAAGGGTTTCCTTGGAATATTGTTCAGTGATCCCTCTGGTTCCGGAGGGGTATTGCAGTTCATGATGGGATTTTGCATCTGCCCGTTGGAGTCTCCGGCGAGATTACTATGGAGTACAAGCTTCTTCCGTCATAAGATTATGATCTTTTAATCCTCTTTTTGTTTTTTTTAACTTCCTCTCGTTCTTCTTACTTTCAACCCGATCCTCTCTCTCTCTCTCTCTCTCGCTCTGTTTCATCTTTCTTTTCTT…
AK352855	GGAGCTCTGTGGCTTTCGTCTTCAACCCTCAAACCCAAAACCCAGAAGCAGAGGAAGAGAAAGAGAAGGCTTCGTTCACCGCC
AK352856	GGTTGTTAGAAAGAAATCCCAAATTCATCTGTTTTTTTTTTCTTCTTTCTGTTTCTCCATACACTGATTTAATTTACCAAGAGCAACCGTGAAAAACG
AK352857	GATCAACTCAATAATTCTTCCATATCGCTGCCAATAACAAAAATTAAACATCAAG
AK352858	GGCGGCCATTTCTATTTCTTTATTGTTGTTTTTTGAAACAAACCTTCGCCTTATCTCTTTTCCCTCTTAACC
AK352859	GAGCCTTTTAATCTGACTACTCGTTAATTATATATTGAAAAACTAATAGAGATTAGATAATTAAAAGTTATGATTTGTTATTTACCATTTGTTCTTTGTGTTCATATCTTTTCGTTTTTATTAACTCCTATATAGTTCTATCAGATAACAAGGAAAATATAATGTGCATGTTTCATTTTTCTCCGTTTGGTAGTGCTTAAATTTGAGAAGCACGATGCCTATTAAACACTAATTAGCTCCCTCTTTGGGGGTTCTCTAATTAATTCTTTCAATTTCAATGCTTAGGGCTTTCAAGAA
AK352860	GGCTTTTTTCTCCAATCTTTGAATTCTGATTTTGCTGGTGTTGAAA
AK352861	GGGGGGTGATCGCTCGTCATATTTTTTCCGATCGTGTTGCTACTTTCACAGTTCCCAAATTTATCCCTCTCCTCCACGCCTTCGAAAGACCGACTTTGGAGCGATTTATGTATGAATGATTAACCCGAAGAAGGAGTTCGCACTGTTATAATTGGATATCCAGAAAAAGCTCCTGGAATCGCTACCTCACGCTCTAATAGGAGGTGAAGGAATCGAAGCTCTAAGGAAGGGAAAGTAATTCTTCCCAGCAGAGTCGTTTTCTCGCCGAGAAAAACGCACGAGGAAGCTGTGTGTTGTTAATTTCCGGGACAGATTGTGACTATTAGAGGTTTTGAGCTGAAATCGACGAAATTCGTCCACTGAGTAAAT
AK352862	AGAGAGACTCCACAAACGCAAGAAACGCAATTAACAAAAGTCGCTTTCTACCCACGTGATCTTTCGTCGACTTTTCTTCTTCTTCTCCTTCATCTTCATCTCGTCTCTAACTTTTCGGGGAGCTTTTGATGTGAATTAGGGTTTTATCATCATCTCTTTCTTTGTCCCTTAACCAAGAAAGGAGAAAGTCAGAGACTTTTTTATTTTACTCCTATCATTTCTATTGGGCTGCCTGTTTATCTCCAGGTTAATCGGTTCTGGTCTTACTGTGAAGAGTCACG
AK352863	GAGTGCCACGTAGCCGCTTCTGCTCGGTGCCATCCTCTCTCTCCTCTCACTACTCCCCACTCTCCCCATCTCCTTCTCTCTTGGATTCTCTCAGATTCCATGGAAGCTTCAAAAAGCTGATTCGTGGAGCAGTTTTTCCTTCACTCTCAGATTCTGGATCCGTGCTCCTGCATTGGAGAAACTGATTAAGTTAAGACCTGCCTG
AK352864	GCAAAATGATCGCAAGAATTTTCCCTCACTTTCTCGAGAAGAAAATCTCTGCGTCTTTCTCGCCCTTCACCTTCAG
AK352865	GAATCTTATCTTTTTTCAGATCGTTGGTTTATTGTCTATGCTAACTCATTTTCCGATCTGGGTTTAGAGATGACAATATTAGTTTTAGTCTCTGAGTTTAATTTGATGATTTTTTTATAAAATTCTAGGTAACAGAATTGGATTGGTTCTGGTGAGAGAGAG
AK352866	TGAAGTTTTTTTTTTTTTTTGGCTCTTTCTCATGTTTTGGAAATTCAGGGTATAATTAACGTTTGCTTTTAAAAATTTTCATCGATTCTTTTCCATCGAGATAGGTTCTTGTAGATCTTGATGAAACTCTTGTTCTTATCCCAAAAGGAGTTTTGTTTTTTTCTTCTCTTCTTATTGGGTTTTTAGTTCTTGAGAC
AK352867	GTAGCTTTGTCTCTCAATTTTCTTCCTCTTTGGAGATATTTTTCCTTTGGCGAATCTTCCTCTTCCTAGATTCCAGCGGCAACAGATTCTATTCGTGGGAGATTCGAATTTGAGGGCCTCTGATGTGATCGGCGAGCTAGAGGAAAGGCGAGATAAATCGGAG
AK352868	GAGCGCTCTCCCGGTATAAGATTTTCCAAGACACCCCGCCGGTTTTCCGGTAACCGGTCGGTTAGCCAGATCCCTAGCAAACAACCCCTTTACATCTCTTTGTCATTACCTCAGATCTTTCGTCAGTCCGCAAGAAAAACTGGCACAAATCAAAGATCATTGTGAATTAGGGTTTCTTTGCGTCTCCAAAAGTTAGATCTCTCTTTAAAAAAAAATATTCTTGGAGAAGAAAATCAAATCCAGAAATGATTATGATCACAACCTTGAAGATTTGAAGGAAACCAAAGCTCACAACTAAAAACAGTCCACTTTAAGATTAGTATCTCTGATATATTGAGTGAACAGAATCAACCAACATCACA
AK352869	GGTTCTAATTCCTGTATTTCCTTTGAGGTGGTAGAATCAAGAAACCGCTTAAAAGTATTAAAAG
AK352870	GGCGTTTCTAACCTGAAAGCCACTGGTTTGCGAGAGATAGCTTTGATTTTGTCTGAAGAATCAAGAAG
AK352871	GAGAAAAGAAAAGAAAAGAAAAAGAAATCATAGGTCCTCTGAGGAAATTCCGATTAG
AK352872	GACCGTTTTTGGAAACGCAATCCTCATTCTTCCGTCTCACCGGAATTTTCTGGCTTTTGTCTACTTTCCTCCGTCGCCGGCGCTCGCCAATCTGAGCTCGTCCTCCGAATTTCATTCATCATTCATCTGATTGACTTATCCGGAACACATTCATCCCAACTATATAAAAGAGGAAACCAAAATGGTTTCGTTTTGTTAGACTTCTACTCCACATAGTACGTACGTTAGGTAGACAGTGCTAAAAAGGCA
AK352873	GACAGAAAGCTTAGTCTTACGTTTCTTCATTTCATTAGACTCTGAGAGCATCC
AK352874	GATCCCTCTCTATCTCTCCACAGATCGAAGAAAGCAGAGAGAGAGTTTTTTTTTTTTTTTTTTTTAAAAAAG
AK352875	GGACGCTTCTTCTCCCGTCTCTGAAAACAACCTAGCGAGCTCAAAAATCTCTGATTCTTCGGCTTTCTAGGGTTTTTTTCGCTCTCTTCCGATCAAAGATCAATCA
AK352876	GAAACACCTCTTGTTCACATCTTTCTCTTTGTGGTAAACAGAAAGGGAGAGAGAGAGAGAGAGATAGAAGACA
AK352877	GGACTTTCTCCACTGAGCCACGACGCGTTTGAAATCTCTCTCTCTCTCTCTCTCCAAAGATTCCACCTACCTATATATATATACAATCTATATGCTACGTGTATATACGTCCAATATACTTCGTCGAACAGTTTGATCGTCAGTGTTCGCCGGCGAAGAGACGATCCAATTTTTGGATCTATCCGATTTTTTTTTCCTTCTTTTGTTGGTCA
AK352878	GATGCATCTTCCTTTGATTATTTCTCTCTCTTGATCAGAGAGAAAGCAAAGAAACAAAACCCAGAAAAAATCTATCTTTCTTCTCTCCACTATATTACTCCATTTTCTCATCCTCAAATCATCATACCAAGAAAAAAAAAACCTAAGACAAAAAAATCCATAGACCCATTAAATTGCTGTAAACCAAAAAAAAGAAAAGAA
AK352879	GCCTCTTTCCATCTTCCAAATTTTCACAGCGCGAGATTCTCCTTGTTCACTATCATCTGCTATCGATACAG
AK352880	GAGGTGGCGATCGTTCTACACAAAACAGTTAAACCGGCGATTTCTCCCGACTAC
AK352881	GACGCGTCGATTCAGAAACCTCTCCTTAACCACCGGGGCCACCGTTATTCGCCGCCGGGGAGCGGCGGAAGAGAGATACAAGTGCGGCTCCCTAACCTCTACCTCTAAGAAGACGATAACA
AK352882	GGTACGCAATCGACCAATTCGACGGATCTGGTATTTGATTGTTACCATCTTCTTCTTCTTCTTCTTCTCACAAGCCAGATACTACGAATCATTTGCTCGATTTTTTTCTTTCCTTCTGAAAAATAGGAATCA
AK352883	GGGGGAAAATTAAGACACAGAGCGAGAGAGAGAATCTGGTTCTCGTAGTGGGTTCTCTTGATAAATTTGTTTTTGGGTGTTGTTTAGTTTCTTTCTCTTTTTTGTTTTTGGCTATGGAAGCTTGCTCTGTTCTTGAAGTAGACATAAACGGAGAAGAAACTGTCTTTCTCAATAAGGTAACTCTTTCTCTCTCTCTCTCCCTCTCTGTCTTCTTCCTCTCTATAACAGACTCTATACACTAAATTAGGCTCAAAATCCAAACTTTAACCGTTTCTCAATGTTAATCTCACTTTTTCTTATCTGGGTCTCTCCGATTTTTCCTTATAGTTTTCTTGCCTTGAATGTTGATTTAAGAAAAGGTCATATGGGTTCTAATTTCTCCATCTAAAACTGTAAAAA…
AK352884	GCTTCTTCTTCTGCCTCCTTGCGTGTATTTTTGAGTTACTCTTGTTTTGAGAGAGAGAGAGACAAAAA
AK352885	GGTAGAATCCAAATTCTTCTTCACATTTTCTCTCTCTCTCTCAACGAGCTTCTTCATCAAGGTGTTGCTCTGCCGGTGATCGAATCTCCACTAATTTCAGTTTCTCCGGTGATCGTCTGAGAGAAATTTATACCGGCGGCGTTAAAGGACGGTGGATTTATTGATTTTTCCAGGCTTTTCCGTTTTCATTATAGTCGAAAAACCTTACCAGAGAAATTTCAAGCTTTTTTTCTTTCTGGGTTTCAATCGGAGTAGAATCTCTGTTTTTCTTAGTCAATTAGATTACTGGGTCCGATTGTTGTTTCTCCGAGAACGCTTGATGGGTTTTAAAGGTTGGATTTTTAAACAGCATTTCTCAAATCACTGGTAATATAATCAAGGAATGTGATTTTGGCTTCC…
AK352886	GGTTGACTCGGAGGCGAGTGAGTGAGTACTGAGCTTTGGTTTAACATTTTGTGACCCGGAAGGAGGAG
AK352887	GAGAAACAAAAAATCTTGATGAGGTAATAATATCAGCAGCGAAGAGCGGAAGAAGGCAAAAAAAAAAAAAAAAAGAGAGAAGCTTCCATTTAGCCCATAGAGATCCGTTGAGGAGAATTTCTAGCAGACCCGATCTGTCGTCTCTGTTTCTACGAATCTCTTTCTCTGTCGGAAACTTGAGAGTTTTCTGAATCATAAAAC
AK352888	GACAACCAAAAAAGCTTCCAACAGCAAGAAAGTGTACGAGTGATGTGCCCACTCTCGACATTTATCAATCATTTCATGTGTTTTTCTTGATTTATTTATATATATTGCAACAAAGTGAGGATATATAGAATCTCACGACATTAACTCCGCCATAAATTCGAAGTGAGAATTATTTCTGAGTGTAGTTAATAAATCTTGGAG
AK352889	GGGGATACACCAGTACACCACGCGACGGGAAAGAAACGACGAGCACGAAAAGCGGAGGATCGTCAAATCTCTCGATCGGGTTTAAATTACAGGTAACT
AK352890	GGGAATGGATTTAAAAGGCGAGATAAAATAATTTATAAAAATTTCTTTCCTTTTCCTACTTTCTTCTTCTTCTTCTTCATCTTCTTCGTCCTTGATTGATACCAACGACTAATCCTAACCCTTAATCTACTTCGTCCTAAATTAATCAGGTTTCTACTAATTCCACTTCATCTCTTTCAATCGCAATCTGGGTTCTGTATTGAAGGTGGGATTCATTGTTCCGAACAGAGTGAGAAAAAAAGAATTTTAAGATTGAAGAAGAAAGATGCGAATTTTGTGCGATGCGTGCGAGAACGCAGCCGCTATCGTCTTTTGCGCTGCCGATGAAGCTGCCCTTTGCCGCTCCTGCGATGAAAAAGGAATGGTTTTGTCTCCAATGTTTGCATTTAGTATAACTTG…
AK352891	GAAGACAACAATCACAGAGAGAGCT
AK352892	GGTAATCTCATAGAGTAAAACTAAAAAGGATTCCACAAGATTTTTATTATTTAATTGAAGAGAGTTTTCGGCTATAAATAAGCTACAACTACTTATCGAATGGACTAGCTTTTCGCTACTGAGATTTTTCTAATTAAACTCTTTAAAAAAAACAAAAATCTATCAAACTTTTGTCACCCGTCTCTTCTCTTTCCATCGTCTTCCTCGTGAACGAACGAAACTTCTCGATCCTCTTTTTTTCTTTTTTTCACCTGTTTTTGGGTTTCACGAGATACTTCCACTCTACTACGCCACTCTTTTTTTTTTCCCCATTTGTTTTTTTTTTGTTTTAATTTCCCCATTTTCCGTAATTAATCTAAAGGTGAATCTTTTTGTTTGACGTGTTTCACTTCCAGCTTT…
AK352893	GACTACAATAAGAGAAGTGTGTGTGAGACGAAAGTTATCATATTTCATATAATTATATCGAATAATAAAGAGAAAAAAAGTTCAGAAGAA
AK352894	GGTCTCACTTTCCCGACAAAAGTTTCCTCTGACTCGAAATCATCTCTCTCGGAAGCTGAATCTGTATCATCAAAGTATCATTTTGAAGTTTTATCAGTTATTCTAGTAATCTGAGTATATAGGGTAATAAAA
AK352895	GATCTACTGGTATTCTACTCAAAAGAGAGAAGAAGCAATGGAGAACGGTGAGAAAGCAGTGGAGACGGTTGTTGTTGGGAACTATGTGGAGATGGAGAGTGAAGGGAAAGCCTCGGATATGAAATCAAAGCTTTCAAACATGTTTTGGCATGGCGGCTCTGTCTATGATGCTTGGTTTAGCTGCGCTTCCAATCAGGTGGCGCAAGTGCTGTTGACGCTGCCATATTCATTTTCACAGCTTGGGATGCTCTCAGGGATTCTGTTTCAGCTCTTCTATGGCCTCTTGGGTAGCTGGACTGCATACCTCATCAGCATTCTCTATGTTGAATACAGAACCAGAAAAGAGAGAGAGAAAGTTAACTTCAGAAACCATGTCATTCAGTGGTTTGAGGTTCTTGA…
AK352896	GCTGGGCAGGAGAAAGAAGAGAGAGAAAGAGAGAGTTCTCCGCAACTGTGATCG
AK352897	GAGGCCAAAGCCTATAAATACAATCACGAAACCAAAATTATCCAAATCTTCAAAAAGAAAAAGAAAAAAATTATCTCAAAACTTACT
AK352898	GATCAATACTTTCTCTGCTCTCCCAACGAAAATTTAGAAAAAGCTCTGTTCGCTTCTTCTTTCGTCTCGGGTCTAAATCTGCTATAAAAACCGTAGAACTCGAAAAGCTAGAATTCCGATCAGCGAG
AK352899	GGTAACCATCGAAACAGTGTCGTAGTCTCTGCATTTTTTTCCTTAGAGGAAAGAGAGAAAAAGTAGAGAGACC
AK352900	GGTATTGGTATTAGTGTGAGTAAGAAGAAGAAAACAAACTCAGGAACTTTCGTTGCTTCTCAGGAAAACAAAATCAGACCTTTTCTCATTTTCTCGGGCTACAATCTGATCTCAAGATAAATCATCGAAAGTTTCATCTTCCTCCTCTAATCAATTCCGATCGAGTTATCTTTCCCACCCCAAGATTTTTGTCAGCCATTATCGAGCCAGAGATATTGATTTCTTAAATAGCTTCAAAGATCACAGGTCTCTGAGCTGATTCAGAAAGAG
AK352901	GGAAGAGGGTAAAAATTTCAGCCTTTGATCCAAGCTTTTTCTTCTTTTGGTCAACAGCTAAATTGTTCATAGAACAAAATTTGGATATTCTGGAACCCTCTAGATTTCTATTCACAAATTCTGTATACACATTCTATTATGTACTTGTGAAGCTCATAAACTCAAGAAGCTTCAGTAACATCTGTTT
AK352902	GAAGAGGTGTGCCTTTAGTAGTCACGGCGACCGTTTCTTCTTCGCCTAAATCGCTTGTAGCCGAGAAAATTCGCCGGAGGAGAAGCAAGGCATTTTGCTCTTTGGTATTCGAAGTCTCCACACGGGCAA
AK352903	GACGAGATACGTAAGTCGCTATTTCTTTTCCTCTCACCTAAACGCTACGAACGATTCTTCTCGAAAATTCCTACGCCTCTCCGTGTTCTCGCTTCGTCGTCTGCGAATCGATTGAGGTTAAGT
AK352904	TGAGCGAAAGAAATGGCTGGTCATGAAGGTCGTTGTGGCGGCGAAGGAAAATCGGAGATGATACCGACGGAGGAAGCTCTGAGGATAGTACTCAGTGTCTCCGAGCGGCTGCCTCCGGTAGTCGTATCGCTGCAGGAAGCGCTTGGGAAGGTGTTGGCGGAGGATATTCGTGCTCCTGATCCTCTTCCTCCATATCCTGCTTCCGTCAAGGATGGATACGCGGTTGTTGCATCAGATGGTCCTGGAGAATACCCGGTGATTACAGAATCAAGAGCTGGGAATGATGGACTGGGTGTGACTGTTACTCCTGGAACTGTGGCTTATGTAACAACTGGTGGACCTATACCTGATGGTGCCGATGCAGTTGTCCAAGTTGAGGACACTAAAGCAATTGGAGAC…
AK352905	TGGTAGAAAAGACGACGAAAAAGAAAAAGGAAAAGAAAAAAAAAAAAGGGAGGTGAAAAACCGTTCGGCTTTGAGAAGTTCCCAAAGGAAAAGTTTGGATATTTGGTGGACTCTTGAGAGCTTTCGTCAAAAGCTTTTCCTTCCTTCCTTCCTTCTTCCTCTTTTTCTTCCCACACCTCATCAAAGATCACAAGGTGAAATCGAGCAAGAGCTACTATTATTCTATTAGAACTATTTCAGATCTGAAAAGAGCTGTGTTTAAGGCTGGTTTCTGAGAGTCCGGGATTGGTGATCGGAGCTGGATTTTGGTGGTATCGGAGGTCTGAGATAAGTCAACGGAT
AK352906	AGAGAGAGAGAGAGAGCAGAGGAATGTCAGCATCACGTGGCTCTCTCTCCTCCCAAGACAAATCTCTTCTTCTTCTTCTTCTTCTTCGTCTTCCCTAAATCTTCTCGATTACTCTCCTCTCCCAAGATTTCTTCTACCTTCCCC
AK352907	GGTTAAAGTCGACAAAGGGGAAAAGCAAAAACCCTAATAAATCACACCAAATTAAGATAAAACCAGATCTTTAAAACTCTCTTCCCACCAAGAGGATCAACTACTGTCTTCCTCAAATCCAACTCTTCTTCCACATCAACTTCAGATTCTTCTTGCAAAACCAACTCAAAGAGA
AK352908	GGCAATCTCTCTTCTTCAAACAAAAAACAAACCAAAAAATAGTCTCTAGTGTCTTGCTAGTTGCTACAAACAGCTAGCAAATTAAAAAATCCACACAAAAAATATTTTAAAACTCACTCTCACCAA
AK352909	GGTCATCATCTTCATCTCCTCGTTTTGTTAAATCTCTGAATCTCTCCAAACTCTCTCAACTCTCTCAACTCTCTTCTCACCAACT
AK352910	GGCTTTAGGGTATCTCATTACACGGTTCAGAGCTAAGCCGGCCACAACAGCGACCGACTTCTCTGCCCGCCGATTGCCGTATCGTTTCAGGTGTCTCAAGTAAAGCA
AK352911	GACCAAATCAGAGAGAGAAATAACATTTCTATTCTTTTACAAGTAAC
AK352912	GCTCGTCGCTGCGTCTCTCTCCCGCAACCTCAATAATTGTCCCCATCGATCGGAGAGAGAAAAACAAAACAATCAGCGACC
AK352913	GGAGAGAAGAAGACGAATCACGGAACCTCTCTCACTCTCTCTCTCTTTTTCGCAGTCTCAAACGCTTCCCGGCGTAAAAAACAAGAAAAGCTCCTCT
AK352914	GATCATTTTTGTTTATAAATTTTCTCGTGGAAGAGAAAAAAAAAAGCGAAACTTTGCTGGCGATTATAGATTGCTGAGAGGACACGTCGTCTCTGTGAGACTTTCTTTTCTTCTTCTTCTTCTTTCTGGTAAAATTGGGTCTTTTCTCGTTACCGATTTCATACTTTTCTA
AK352915	GCCATTCAACATCAAACACATCACATCTCTTACTCTTTTGTCTCAGTCTTAATAGAGTGAATATCATAGTAACCAAATCAA
AK352916	GGTCCGAATCTTCTTCGCGTCTCTCAACAACAACAACACCACCACCTCTTCCTAACTTCTTCACCTCAACTTTCCCGAAAATGATTCTCCCGTAAAATTCCTCAAACTCAGATTATGTTCCCATGATCAATTATCTCTTGAACCCTTTAGATCTCACCGGAATCGC
AK352917	GAGCGAGAAAGCGAAGAGCAAAAAAGCTCTCAATCCGCCATAGCTGAGCTTCCCTTTTCCTTCCGTCATTCCTTCTACCATTGGAAAATCACCTTTAGATTTCCCTGAA
AK352918	GGACACTCATATCCTCTTCGTCTCTCGAGATCAAAATCCACCGATCGAACCCGTGTTCATTTTCCGATCGCTGATTCCTCCGATTTCGATCGATTAAGCGAAGATGTCTCTAAGACCTAGCGCAAAGACGGAGGTCCGACGGAATCGATACAAAGTGGCGGTCGATGCGGAGGAGGGACGACGGAGGCGAGAGGATCACATGGTTGAGATCAGGAAGAATAAGAGGGAGGAGAATCTGCAGAAGAAGAGACGCGAGGGGATCTCAGCCGCCGCACAATCGGGACAGGATCTTTCTTCAGCGAAGAAATTAATAGATACTCTTCCGGATATGGTTGCTGGAATTTGGTCAGAGGATAGCAATTTACAACTTGAGGCAACAAATCTCTTAAGGAAACTGCT…
AK352919	GGTGGATGAAGAAGACCTTTCCTCTTCTTCCTCTCATCACAACCATCACCACAATCCTAATTACTACTCTCCTTTCACTACTCCCATCCAATACCATCCCGCCACGTCATCAACCCCTTCCTCCACCGCCGCAGCCCCCTCCGCCGCCTTAGCCTCACCGTACTCCTCCTCCGGGCACCACAATGACCCTTCCGCTTTCTCCATCCCTCAGACTCCTCCTTCGTTCGACTTCTCAGCCAATGCCAAGTGGGCTGACTCGATCCTCCTCGAAGCCGCACGTGCCTTCTCCGACAAAGACACCGCACGTGCGCAGCAAATCCTCTGGACGCTCAACGAGCTCTCTTCTCCGTACGGAGACACCGAGCAAAAACTCGCTTCTTACTTCCTCCAAGCTCTCTT…
AK352920	GACAAAAAACCCTTTCTCCTCCCATTTTCGTTGCAGAGAGATAAAGAAAAAATCTGAGAAGCAAAACCAAAAAATTTACAGGAAACAAAAAAAAAA
AK352921	GGATTTCAAAACCCAATCGGGTCAATAACGGAGATTACCCATCCGGTGACCTTATCCCTTCGCCGGTGAGAGAATCTCAGATCTAAAATTTCGAAAATTCACCACATCTCACCTTCTCCGATCTGAGCCCTAGGCTAAACGATTTCCC
AK352922	GAAGGAGAACGAAGGCTTCTTCGCTCAAAGAGTTGGCGAAATTGATCTACAGGCAGATTGTTTGTTTGATATAATTTTTCGCAATTTGCTAATTCGTTCACAACCGCCGAAGAATTTCGTCCAATCAA
AK352923	GAAAATATCACTAGCAGATTTTTCTTCTTCCTGTCTTGTCTGCAAAAGAAAAGAAAAGAAAAAAAATTAAAA
AK352924	GAAAGCTTCTTCTCTTTCTCAATTTTCGCATTTCTCATCTCTCATTTCTCAATCCCTCGATCTCAAATATCCTGTGTTGGACGCTGTG
AK352925	GACTGAGTCCTAAGTGTGTGAGACTGTACTAGTGAGGTTTGATTAAGAGAGAAATTGAGAGAGAAAGAGAAAAAAA
AK352926	GGTTATATTAAAAAAAAAAAAGGATTCGTCTTCCTCTCCACACCCTTTCTGCCACCTCATCTCTCCCACCATCTTCTCCGTTCCGTTCCGTTCTCAAATCTCTCCTCCAAAAGATAAAAAAAAACTCGCTGAGATTTGACCGGGGATTA
AK352927	GGGCATAATGCTTGGGAGCAGAGAGCGGGGGATAGAACAAGAATCTTTCTTCGCCGTTGTCTTATCTCATCGAATTTCGCCGTCACCGTCGATTCGTACCGCCGTTTTCACAAGGTCATGGACGTTTCTGCTAGAAAGTCGCAAAAAGCAGGTCGTGAAAAGTTGAGGAGGGAGAAACTGAATGAGCATTTTCTTGAACTTGGAAATATCCAGACAGACCCAAGAATGACAAAGCCACGATTTTAACTGATACTGTTCAGTTGTTGAAAGAGCTGACATCAGAAGTCAACAAACTCAAGTCTGAGTACACGGCGTTGACAGATGAGTCCCGCGAGTTGACACAGGAGAAAAACGACCTACGAGAAGAGAAAACATCGCTGAAGTCGGATATAGAGAATC…
AK352928	GGTCTCTCTCTCTCTCTCAATTAGATTCTGTGCTTGTGCGATCAGCTAAGATCCGATCCGCGACGAAGAAACACGTTTCAGCTCTGATCAGATCCGATTAAGGGATAAGAAAACCGGGTTCGGGTC
AK352929	GAGATTCCTAAAAAGGAAAGATCTCCGGTTTACAGAACGGCGCAGAATCATCATTTCCAAACTTCTGATTTTTCTGATTTATCTTCGATTTGGATCCAATCTCAATCCTCGATTTCTCCGACTGGTCAAGGGTGGCA
AK352930	GAGGAACTCTTCTTCCTCCACTCACCAATCATCATTTTCTCTCTGTGTCTCTCATCGGCCTGGCCTAGTCCTAGACATGGCTGAACTTATCGGCGGCGAAGTCGTGACGGAGCTCGTGAGGCAGCTCTTTTCTATATCTGGAAAAGCCTTGAGATGCAGAGGCGTCGCCTTGAACCTCGCCACCATGATCGAGGAATTTCAGCCCACGATCAAGGAGATCCTCTACAGCGGCGTGGAGGTCAGTTCCCATCGCCAGGTCCGGCTTCGTATGTTCTCTGAAACCCTAGAAAAGTGCCGAAAGCTCACCGAGAAGGTTCTCAAATGCAACCGTTGGAACATGATTCGTCAGGTTTACCAAGCCAGGAAATTGGAGGATCTCCAGAAGAAAATCTCTACCTT…
AK352931	GATTTTCTGAGATCAACGAAATCTGATTCATGTAATTGCTTAAGACAGCTAAAGTTTCTATAGCGAGCATATAAATCGGAGAAG
AK352932	GATTCTTTTCTCCATAACCTCTCTGCGTCTCTCTGTCTCTGTCTCTCTCTCTCTCTGCAGCTGAGACGCGAACCATTGAAGAACCC
AK352933	GGTCTTCGCTTCTACTTAACACACAACTCGTGTCCTCAACACAAGTTATAAACAACAAGTTCTTTGTTTCAGAGCCGTTTTGTCGCAGGTTTGTGCTGAAAT
AK352934	GGTAGATCATTTCTCTGCAAAAAAAGAGTTTGCTTTTTTCTTTCTTTTTTTAGCAAATCCTTTTTTTGTTCTGAGAGCTTGAAAGTTTGTCTCCTTTTATCAAGGCC
AK352935	GCTGTTATTCATTCTCTAGGAGCCTATATAGCTTCGTCAACCACGCCGGTGACTCCGCCGGAGTCAGGTGGTACGACCAAGTTGGAAGCTCAAGGTGGTCGTGGAGGAGAGATTTGGGACGATGGTGGTGCTTTTGAGAATGTCAAGAAAGTGTATGTTGGACAAGGTGACTCTGGTGTGGTTTATGTCAAGTTTGATTACGAAAAAGATGGAAAAATTGTATCACGTGAACATGGGAAGAAGACATTACTTGGAACAGAGGAGTTTGAGCTTGATTCAGATGATTACATCACATCTGTGAAAGTTTACTACGAGAAACTCTTTGGAACGCCAACAGAGATCATCACGGCTCTTATCTTCAAGACATTCAAGGGAAAGACTTCTCAACCGTTTGGA
AK352936	GAATTATATTTATCATTCAACATTCAATAATCATCACCTTCTCTCTTATATTTAAACCTCTTCTTCTCTCTCTCCTTCCTTTGTCACAACAAAAAAAAAAAACAGAAATCTCAACGACGAGGTAGAGAAGAAGAAGAAAATACAGATCAATCTTCTTCAACCAAAAACAAAATCTCAATCTTCAAAATTCGAAAACG
AK352937	GGAGAGAGAAAGAGAGAGAGAGAAAAAAAAAAAAAAACACAACTGCAAAGAGT
AK352938	GACTGAAAAAAAAAAAAAAAAAAAAAAAAAAAGTAAGAAAGGAAGAAGATCCACCTCGAACTTCTCTCCATCTTTCTCAATCATATCATATGTTCTCAGATTCCGTCTCTTTCCTTTTTTCTCTTCCTCTTCAAGCCTCTTCAAGTGAATCAAAATATCTAAGCTTGTTTCCTTTTAATCTCATTTTCCTCTGTAATTTTTCCTGGAAAAATTTGTCCTTTTCAGTTTTTTCTTTTTCTTTCTCCAGATCGAATTCGATTTTTCTCGTCTCAGTGAAAGCAAGTTCCTTGGTTGAATTTATCTCTTGGGTTTTAAAATCAACAGGTGAAAGTTCGAGACTTGCTCTCTATCTTTGAGTATA
AK352939	GACAAGACAGTCGTTTCCTCTCTCTCTCTCTTTCTCTTTTTTAAAAAAAAAAGATTGTAGCTTTTTTCTCTGTCTTCTCAAAAGTTTCCGCTTTTTTCTCGCTGGTGAGAAAGAAGAAGAACAAGAAGTGAGGCATAACAAAAAACAAAACAAAAAACTTG
AK352940	GAATATCAAAGGAGAAACCAAACTCAGCCTTTTTTTTTTTTTTTTTTTTTTAACCAAACTCAGCCTTGGTTTTTGCTTCAGGCTTCGATATCAATTTGTAGATCTTCTACTCTGGGTTTGCCTTCCACAAAATCCTAATTCGAAAGTCGCTGCGGAACTCCTGATTTGATCGGCG
AK352941	GACAGCTAAAAG
AK352942	GCTGAGAAATTGTCGTC
AK352943	GAACTATCCGCCATTAACTTTTAAAAATAAAACCTTTAAATTCAGAAGAAAAAAAAAACACATAATC
AK352944	GATAAGACTCTCTTTGTTTTCTTTCTTCTCTTTCTTCTGGTTAACTCGCTTTGCCTGACTCACTGAGTC
AK352945	GGTCGGTGAGGTGAGAGTAAATTCACTACAAAATAAAAACTGAGTGTCCTCCCAAATTAAAAAAAAATTTGTTATATTATAATTGCAATTGTTTCTCTGATTTGATATTGAATTTTCGATTTTCTCTTTGCAACCCCCACCAAATCTGTTTTCCCACGCTCTTCGATCCCTTTCTGTTAAACATCTGTCTTTCAAAAAAGAAGAAAAACATAAATCGGTTTCTGGGTTTGGTTTATGTTTGAATGGTTTTGATTGCATATTCATACAGAAATTCAAGCTTATGAAACTGTATTTTTTCGCTTTGTTTTTAGTTGAAAGTAAGGTATTTTCAGAACGAGATATTTTTTCATAACTTCTTCTGAATTTATCTTCTTTTTTTTCATAGATTTAGTCGAGGGT…
AK352946	GGTGCCGACGATAATCTATTCGTCCGGCGAAGCTATTCCCCTTTCTCTTCAAATCTTTTAGCGAGCAGCTCTCATCGCCATGCCTCTCTGAATCTTGTCTCTCTCCGTCGTGATCGAGCTTGCCTTCTCTATTTTCTCCGATGAAATGTGATTTCTGATCTCCGTTCATTTCAAATCGACGGCGATCGCTGTATTTATTGGTCGGATTAGTGTGAATTTATTAGGGCCGTGTGGATAGCTTTGATCAATGTGTAAGCGCTTGACGAAATAGTTGGTCTTCGTGTTGAAATCTCAGAAGTTTGTTTGCTTTTGTTGACTTTTGAGATTG
AK352947	GAGTTTCGTTTCTCGTCAGTCCAAAATATCTCTGCCATTAAAGTGTACTTTTA
AK352948	GGAGGAAGTAAG
AK352949	GGTTCAAACGGGAGGAGGAAATTACCCCCAAAAAAAAAAAAAA
AK352950	GGTCTTTCTGCTCCAGCGTCGAGAGAGAGAGAGAATCTGTGTGGATTATATTTTGGCTGAATTATATTTTCTGGAGTCGAATCTGAAAGTGGGAAA
AK352951	GAGCAATTGATCGTCGCCTTCACATGATCTTCACGGGGTCGTGACTCAATTCCCGAGAGAGGAAGAAGATTTTTTTTATTTTTTTTTTTCTAATTTGTCTCTTGCAAATTCCCAGTAGCCAAAAATCTTTTGGATCTGTTCTCGACGGAGGCGGCGGCGGTGATTAATCTTTATATAT
AK352952	GAGTGACACAAAACCAAAAAAAGAATATTGAGAAACAAAACTCAAGCAAGACG
AK352953	GACTAACCTTTAGCGGTTTCCTCATCTTCTTCTTCTCTACTCTCTTCTTTCATTTCTTCTTTCTCTCAATCTAAGGAAACGAACAATCAATCAATCACAGAAGAAT
AK352954	GAAAAAGGGAAAAAAATGGAAATCTAGAGAAAGAGAAACAAGTGGCTAGCTCGCCGAACTTCTTCAACAATGGCGGTTTCCTAGGGTTTGAGGTTATATTGATCGGAAAGTGTCTCATCTAGATCGCGAAACTTCC
AK352955	GACTTGAATATTTGTCACATTTCCCCATTTTCCCGAGAAAAATCCAATCAAATAGAATTTTGCCGTCTGAATTTGTGTAAGCTTCCCCTTATTTATTCTGCGGCGGCGTTCTGGATCATGAATCTTTCCGGGAACTGAAGGAAATCGAAAGAAACAAAGAGTATTTTTGAGTGAAGAAAGGGAAACAAAAAAAA
AK352956	GATCGCCAAGCTTAGCCATTAGATCCATCCAAAGTTAAGAGTAGTAATTAGTGAGCTTAAGGGTACTGTGACCCATCAACAACTAAAGTTGTTTCAATTTTCTTCTATTTTCTTGGCAAAGAGTTGTTGTAGTGGGCGATTAAAAAGAGAAAGCAAAAATAAGGAGTGATTATTAGTTGATTGATTAGTTAAGTGAGATCAAAATA
AK352957	GGATCTAATCGACCCGGCGGCGACGATGGATTTACAGCAAGAGCAGGCTTGCTGGAAACTTGAGCTCGATGAGGTCACTAAATTTGATCCTTCCAAAAAGAAGAAGAAGAAGAAGAATAAGAAGTGGAAGCCTTTAATATGCGAAGATGGTACCTACGACATCTTGTTCCATAAAGGACGACACTTTGCCGAGGATAACTCACTACACTGTCGATCTGGAAGACGGCTACTTTTCGGCCACAACTTTGAGCCAGATTATGGCTATGAAGAGCTCTTGACTAGGGTATTTGATATGCTTCGTGAGGACGATCTTGAGGTTTCTACAGAGAGGCCAAGAACAGCAATGATGCCTCCCCTGCTCCGTGCACAAGGGACACTGATAACAGTTTGTTTAAACTT…
AK352958	GGGATCAATTAATTATTTCCTCTCTCTCTGCTCTCTCTCTCCACTCTCTCTCTCCACCACGTACACTAGTAACCTTTTCCCCCAACTCAAGGTTCTTCCTTGTCATCTTGTTGCCGAATTCGCTAATCTTTACCCACAAGAGGTATGCTTATGACTTCTCTCAAATCTCCCTGCTTTGTTGTTTTTTTTATTCTCTCGTTTCTGATGGTCTTGTTTTGGTGATTCATCAGCAATAAAGTCTCGACCTTTTTTTATTGACCCTTTCAAGGACTCTGTATTTTCTGAACCACTGCTTCTTTCATATTTCGGATTTTAGGTTTTTCGTTTTTCCGACATCC
AK352959	GATATACAGATCCTGTGACAACAGTTAAGAAATTTAAACTTGTTTTAATATTTCCCG
AK352960	GCCCATTTTCCTAAAAATCTACGGAATAGAAACGAAATTAAGAGCTCAGACATTTTCCAGATTTCTCATTTGCGTGAA
AK352961	GAAAATCTTGAACTAGAGAAGACAACAAAAGGCATAGCTTTCTTTTGTAGAATCCTCTGATACTCAGATTCTCTCATCTCAAGAAAAAAACACAAAAAAGGAAAGCTCTGTTTGAGAAAG
AK352962	GGTTTCGCTCTCAAAAGAAGAAGCAGAAGAAACAGAGCATTCACAATTTTTCCACTACCCAATC
AK352963	GGTTTCGCTCTCAAAAGAAGAAGCAGAAGAAACAGAGCATTCACAATTTTTCCACTACCCAATC
AK352964	GATCTCTCCTTTGTTGACTTCACCGAAAAGTAAACTCGAAAACCCTCCGCTTAATCTCCGATTTCCCGATTCTTCTTAAATCTTATCTCCTCTTTCAACCATCATCGCACCTTCCTCTGTCACAGATCATCATCTCTCCGATCGGACTCTGTTCCCGGAAGATGCCAAGATGCTCCTTTCTCCGCCATCTATTCTTCTTTCTATTGCTTCTGTCTCCATGGACGTCTTATTGCGGCGGCGCCGCCGCTGAGTCGTCCAATCAGATTTCGCTATACGGAAAACCGGCTGGGAGATCGCTCTTGTTCTCTCCTGAACGTACAGAGCCAAACACGGAGCTTGTTGTTGATCGTTCTGGGAAAGTGTCCTTGATACTGAAGCATTCAGAGAAACCAATATGGT…
AK352965	GGTGGAGGTTTCACAAACACCACCAATCTTCTTCTTCTTCTTCTTCTTCTTCTTCTCTCTTTTCTTTTTATGTTTCTTCTTCTTTTTTAGTTTTTTGGATCAAAACCCTTTCTCTCGATCAAGATC
AK352966	GAGAAACAGGAAATTCGAAACACCAAACAAAAAAACATATTTTTTAAAAAAAAGGAAAAGAAGTCATCGAAACG
AK352967	GAATCTCTCTACTCCTCTCTGATTCTCAAAGTTCCGAACTTTTCTCTTTCTTCTTCCTCTGTGATCGAAGAG
AK352968	GAGAAAAAGATAAACCCTAGCCGCATTCTTCTTCTACTTCTACTTTTTGCAATCTCTTAACGTTTTTGTTCCTTCGATTTTGCGTAAAGCTTAACA
AK352969	GACCGTTTCTTCTCAAACAATCAAAGCGAACCACCCGAAAGGAAAATTCTGAACACATTCTGCTCTCTGCAAAAACCAATCAGCTTCGGTCGGAATCATTTACCGGAAATCTACA
AK352970	GAAAAAGAGCGAAGAAATCACCGTCAACTTTCCCTTGAGGACAACATACAACGAGCCGATTCTCCGATTTTCCTCAAGCGGGGAATTTTTCATTTATTAATTAATTACCTAAGATTCGATTCGTCGTCTCCTAGGTCCGGACTTTCTTCCATGAATTGATAGATGCGAGATTTGATGATTCGACTTGGGGTGCACCCACTAGAATCTTCAAGAACCAACA
AK352971	GGATTTTTAATAATCTGCCTTGATAGTATAGTGAGAGCAGCAGAGAGACTCACAATCACAAAGCTTCCCAAACCCAGATCCAACTCTCAGTTTCTTCTTCTTCTTCTGTGGACGATCA
AK352972	GTGGGGACATGTCCTCTTAATCTCAAACTCTCACTGCCCCAATTTTCTAGGAGTACACTAAAATCTAACTTTTTGCAGAGAGCAATAATTTTGAGAAAAAGAATTCAATTATTGAAGTCAGAACTCGAAATCGAAAGCCCTCGTGCTCTCTCTCGTCTCGTTGTTGATGTTGGTTTATTCGAGTTTATAAGAAG
AK352973	GATAAAAAGGAAAAAAGCAGAGCAAGAACACAAAA
AK352974	GGTTACATCTCTCTTTCTCTCTCTCGCTCTCAGTTTTATGAGATTGTTTCTTCTTTAAAGGTATCTCAGGTTTTTTTCTTTAAAGTTTTCTTATAGTTTGGTGAATCTCTGTCGTACGTCTCCCCTCGTAAGAAAGATATAAGTTTTTATGAACAAAAATCCTTGAACCTTTTGAAGCCAATTACAAGTTTTTCAAGTTTGGGGTTTGTCGAATTTCATCTCTTTGTAAACGAGATAAGGAATCTTCTTGCGTTGAAGCAAAAAAAAAAAAAAACTTCA
AK352975	GACACCTACAAAAAAAAAGCTTATGATTAAAGAACCAAAAAGAAACAAAATAAAAAAGCTTACAACAAACTCTCATATTCTCAAGAACTTCTCTTTCAATTTCA
AK352976	GAAGAAAAACCAAAACCAGAGAGCCAGGGATAGAGAGAGAGATTGAGAAAGAGAGCATTAGTTAAAGAGCTCGTCTTTGAAGAAACACGACCTCCCATATTCACTA
AK352977	GGGCAATTAGCTTTGTATCGTCGGCATCATCAGTAAGGGAACACAGTTTCGGTTGTTCGGCCGGACAGATATAGACAACCAGACAGAGACAGAGTCCTTCTTTTTTCTCTTTCTTTCTTACACCAAAAAAAGAAGCCACTAAAAGGGCGAATTTTGTGAATCAGAGATCTGCTCAAGTGATTTGAATTTGAGGGGATTTGGGAG
AK352978	GGAGTCTCGACCATCGGCAATCGCCATCTTCCCTGCTGGTTTCTCATTAGATTGTTAG
AK352979	GATCGAGATTTGAGCCATAAAGAGAGAGAAGAAGAAGAAGAATAGAAGAGGGAACGAGAAGATCTCCAGCGGATCAGTCCCGCTTTAAAAGCATTGGCGGCGACTGATTTCCATCTCTCTCCTCTTCCTCCTTAAATATTCTCTCTCCCTCTCTCTCTCTCAATTTTACTCGCTACACAACGCCCCTTTCTTCTCTCTATCTATCTCTCTCTCTCTTACGCAATTTGGGTTTTGCTTTTTTCTTTGTGTGTGATTATGATGATGCGATTTTCCTTTCTGATGCTTTTATTTTCCTGGAAAGTTTAGAGAGAAGTGAGAAAAATAAAATAAAAAAGAAAAGTTTGGAACTTTATATGGTTTTCTCTGTTTGCACAGAGAGACAATAAATGCGTTTGTAAT…
AK352980	GGTCAGTCACATAGCTTATCTCAAAAAACTAAAAACAAAAAGAA
AK352981	GAACAATGGCGTTTTGACCTCTCTCCTCTTTCAGTCTTCTGGGTTTTTTCCATCCCTCTCTCCTTCAACTTGTTGCAATCCCTACCAACCCAATAACCCCCCTAATTTCTCCTTCTTACAAAGTTGCAATCTTTTTTTTCCTGCCAATATCCTCATATTCTGCGTTTCAGTCTCCCTGTTGCTTTAGCTCACGCATATTTCTTCGTGCTTCTATCTCATAAGAGAGAAATTCCCCTCTTTGTGTGCTCTGTCTTTAGTTCCTCATAGAGTACGAGACAGATATATAGAGGGAAAAGAGATTCCCTTTCCGATTCGTCTCCTTATATAATCCCCCGGGATTTTCTCTCGATTTCCGTAGGCAGTTCTAATTTGAAGTCATAGGGTCAGTGATACTTGGAA…
AK352982	GGAAAAGCTTTCCTTCTTGCTTCAGCTCTTTTCTGTTACGACGCTTTCAATCGCCACCGAGGTTGACGAATTCAGGACCTATACC
AK352983	GGGAAATTACCAGTTGGGAAATTTTTTGAGAGGGAGAGAAAAAGGCGATCGATTAGGGTTTTTGTGTTCGTCTGAATTTGATAT
AK352984	TGGTAGCGGAGATAACGTAGTTGGTTTCCGCGTGCTGGAAGAAGACAGATAACTTCTTCTAGAGAGAGAGAGAGAGAGAGAGACAAAAACCCTAAAGGATTTGCACGGAGAAGACGAGGAAAACAAAATTGAAAGACCAAAATTTACCACTGATTAAGAAAGAAAAAAA
AK352985	GGTCTCGTTCTCTCTCTCTCTCACACACACACTCTCTCTCTTCTCTGTTGTTTCCTTTTCCGGCAGATTTATCGGCTGAGATTGTTAAGTTTTGTCTGAGTGATGCAGATTATGCTGAGATCAGCTCTAAAAGAGAATCAATGTCTTCTGACATAAGCTAAACTCTCTTTCTTACAATCCCTCTCTCTCTCTCTCTCTCTCTGCTTCCTTTTCTACTGACTTCTTCTTCTTTTGCTTCGAATTTCAATTCGTAATTTCTCCGGTGAAAAGTCTATGGCGGCTCAAGGCAGCAGATCTAGCTCGCTGGTCCAGTTTCCAACTGTCTGAAATTCCTAATTCTCCGGTGTTTTGTCTGAGCTAGGGTTAAAAAGTAGTTTCCTTTTTGGGATTTTCTTAATT…
AK352986	G
AK352987	GAAAAGTGAGGTTAGGTTCTCTCTCCCCCTTTATTTCTCCTTTCTCTCCACGATTCATCTCGGATTAGCGACCAAGGAACAAGCTCTGTTTTACAAAACTCTCAGAG
AK352988	GACAAAAAAAAAAAGAAGAGAAAAGTTCAGCAATCAAAAACCTACTAAAAAGAAAAAAAAAAAGATATATTCTTGAAGCTTTGCATCA
AK352989	GACCGACTAGCCTACTGATAAATTGATTCAAGTCATACGCCGGAGAAATACAGCGATTGATCGAAGAAAAGG
AK352990	GGCTCTGTCATCCTCCAAAAAAAACTTCCAATTTTCTAGATCTTCGATTTTTTCTTGTTGTTTCACTTTGATTCCTCATT
AK352991	GGGCTCCTAACAATTGGGCTTTTCTCTGCCTCTTCATAGGAATCTGAAGCTCTCTCTCTCTCCCTCACACTCTCTCACACTCTGTGTGTGAACACATCTTTCATCTCGGCAACATCGAATCGTGACTTCCCTTTTTTCCCTCTTCACTTCTTGTATTTGGAG
AK352992	GACAGAGAACCCAAAAAAAAACAAAAAA
AK352993	GGGCGAGACCCAGACCGAGAAAGAGTTGCTAATTCCTCAAAGCCCACCTCGAAAGTCTTTTTCTTGGGAGGGTTTAAGATCCTCC
AK352994	GAAAAAGTCTGGTTTTTTATGTTCAGGTTTTTATTTACGG
AK352995	GACACACTTTCTTGTGATCATTTCATTTGTGAGCTTCATCGATCGAAATCA
AK352996	GATATAACAATACATCTTTCATTACACAAACAAACAAAAAATCAAAAAATCAAAAAAAAAATTCTTAATTCAGGTCACAAGTTCTTCGTTGTTCAGCTACTTCTCCCTTCCCACAAGTCAAAACACGAAGTGGGTTGCTTTGAACAAAGAACTTGAAACTAAGTTTTAAGAAAATGGATTTCTCTGCCTTGTTTCTCACTCTCTTGGCCGGAAGTCTCTTCCTTTACTTTCTCCGGTGTCTAATCTCTCAGCGCCGCCGTGGATCCTCGACACTCCCACTCCCGCCGGGAACAATGGGTTGGCCTTACGTCGGCGAGACTTTCCAGCTCTATTCTCAAGACCCAAATGTCTTTTTCGCATCGAAACAGAAAAGGTCGGTGTTTTTGAAAATCGTTGCAA…
AK352997	GAGATAGACAGACAGATAGACCAAAAAAAAAAGAAATAAAGAAATTACTAAGACGACAAATTTCGCTGATCCTCCTTTGATCTGCTTCTTCCCGGATTCTCCCGGTGTCGGAGAGAAATAACGGAGACCCAAAAGTTATTTCTTCA
AK352998	GGGGTCTTTTAATGGATCCCAGAACAAGACTTGACTATGCTCTGTTTCAACTCACACCCACCAGGACAAGATGTGAGCTTGTGATTTTCTCCGGTGGCGAGAACGAGAAACTTGCTTCGGGGATTTTTCAGCCGTTCGTTACACATCTCAAGAGCGTTAGAGATCAGATTTCTAAAGGCGGATATTCCGTTACCCTCCGGCCTTCCTCCGTCGCCGGCGCCGGCGTTCCTTGGTTTACCAAAGTGACGCTTCAGAGGTTTGTGCGATTCGTGACCACTCCCGAGGTTCTTGAGAGGTCAGTAACATTGGAGAAGGAGATTGAGCAGATCGAGGATTCGATTCAGTCTAATGCAGCCGCCATTTCCGGCGAAGCAGAAGGAAACGAGTTGGGCAGTACAT…
AK352999	GATCATCATCAACA
AK353000	GGTTGA
AK353001	GGACGTGCCAGCTTACTCCATCCCTTCCTTTACCTTCTTCCCCTTTGCTTCCTTTTTCTTTTTTCATTTTCCCCTAAATTCTCATCACCGGAGATTTTATTTTTCGCCGACAACGACGACGACGACGATC
AK353002	GATCAAACACAGAAACTTAAAGTCACTTCTCATCTTCACCCATAAACAGATATCTCTATAAGTTCTCTTGCTTTTCTTATTTTCATCCCTAATATCTCTCATTTCTATCAAAAGAAATATAGACACTTTCATCCCCTGAGAATCCCTTTTGAAACACTTTTTCACATCATAACACCA
AK353003	GGATAACTATTTTTTTTTTGGGTCGTCATTTTACCTTTTGATATTTAATTCCTCTTATCTCCGATCCCAAGTTCCCATTTTCTTCCCCTCGAAATCTCACCCGTTTTCTCGAGAAAATTCAAAGTATATGAGTGGAGAGAACTCTGAATTTAGCTCTGGAAAGTCATGTGCGAGTCCACCAGAACCTCTCGGTTTCAATTTTCAGCATAATATGGAGAATAATTCTCCCCAAAATTTCTCTTTTTTCTTTCTTTTTATGTAATCTGACATAATCTCGAGAATTCCCCTCCACCATTTTTCTATGTTATGGAGCTGAGAAAATCTTCAATCAACAGCTGCCCGATGAAAAATTCCTCTCCGTTCACTACTTGCCGTCGATGAGGAGCTCCAGATTTCAAA…
AK353004	CAGAAATCCGATTCGATCCGATAGAAGAATTCAGAA
AK353005	GGTGAAAGAAAGAGAGAGCGAGAGTGAAAGAAAA
AK353006	GATTATTCTCCATCCTTCTTAGCCCTTGTCTTCTTCATTGTCCCCTTTTTCTCTCTCACTTTAAGGTCTTTTCTTAGCTC
AK353007	GGAAAGTTCTCGGTTACATAAACTGAGTTTCCCATAGATTCCTTCGATTCGTATTTCTTAGCAAATTTTCCAGTTTC
AK353008	GGTCCTTTTCCACCTTCATCATCACCATCACGTGATTGGCTAATACAAATAATTATTCTCTAATTTTACTATTTCGCCACCAAGCCGTGAAG
AK353009	TATTGCTAGAGAGAACAAGTGTAAAGAAGGCTCAGTCCTCTGTCTCTCTCTCATCAGCTGCCTTCGCGCCGGCGAAGTTATCCTCTTGTACATAAACAGCTTTTCTCAGTCGATTTCCGACAGAGTGAGAAACAGAGGAGTGAGATAGATTGAGAA
AK353010	GACCTTTCTCTACTCTAGACAAAAATCGAGCTCAGTAATCGATTCGACCTGTATCGGTTAACCCCGAGATTGTAGAGAACCCAACCCCGTCCCGTGTTTAAACCCTCCGACGAGCTCTCCGGCAGCC
AK353011	GCAAAACTCTTCTTCTTCTCTCTGCGATTTTCTCCT
AK353012	GAATAATATTATTAATTCCATTCTTTTACTCTTCTTCTCCAAACCAATTACACAAACAGAAACTTTCTTCAGAGGCATTTCATCGAACAC
AK353013	GACTTCTTTAGAAACACACTTCTTACAAAAAAAAATTCTACGGAAAATACACATTATTGCTCGTTTCGTTGGTCACTTTCATCCCTCTTATCCCTTCGCTTTTCCATTGATTCAGCTAACAAAGAAGAGCTCTCATCGTCTTCTCTGGATCTGAGCAAAAGATTATTCCTCCGTTTCGTCATTCTAAGATACTAAATTCTCGAAAGTAGATTGAATACAAGCAGTGGATTTTAAAAATTACATAAGAGGAGAAAGAGAAGCAGCATGTGTTGGTTCACTACTTCTGTTGACGTATACCGCAAAGTTGTGCGCTTGAATCTGTATTGCCGTGTGATTCTGTAAATCTCTTCTTCCTTTTAACCAACATTCAACTCTTCTCTCTTATTCATCTTCCCTTCT…
AK353014	GATTTGTGTCCATAGCTTAACTAAGCACCACACTGAGTGCCGTAGCAGAGTTTAGTTGTAGCATAAGGTGAAAAAAATCT
AK353015	TGACACACACAAGTAGTAAAACAAAACAAAAA
AK353016	GGAGAGACTAACC
AK353017	GAATGAAACTCTGCTGCAACTTCTTCTTCCTTTTTTATCCCCAAAATATTCTCAATAGATTTCATCTAAAATTCAGTACACTCAGATACGCTTTATGATTTATCTTTAGTTTTACAAGTGATCATTTTCTTTTTATAAAACCGAAATTCACCCAAAACACAAAATCCACTGTTTCTGTAGCAAGTCTCTGTTTTTCTTTTGTCCCTTCTAGGTCGTTCTTGTATCTAGCTTTTTCAAAATTTCCAGAACAAGTAAATCTCTGGGTGTTGAGGATCATACAGTCGAGAAAAGGTTACCATATTGGAAAATTCTGTAAGAAATATTACAAATTTACTTAACTTTCTCTGATTCTGAAAGATTACAAATTACTTAACTTTTTGTGATTTTCTGAGAGAATTA…
AK353018	GGTGTTCTTTATTCTTTCGGGCGAATTTCAATTGCGTCCAAGCAAAGCGCCACTACCCCAAATTTCGCGTATTTATTCCTCGATTTTGCCTTTCGGTGGATTTCGCAATCAGATCTGCTCGATTTTGATTATAAGACGTGTAGAGAAGTC
AK353019	GGGGTTTCAACATTCTTTCGCGCTCAAAACCCCCAATTCTCGTCGGAATTGGTTAAGTGTAGGAAACCCTAACTTCTGAATCGAAGTGGATCCTGATCGAATCGAAGGTTTTACTGATTCTATATTGGATGATAGCTACCCGGTAAATCCGGAACCCTAATTGCA
AK353020	GGGGGATCACAGTTCAGTGAATTCAAGTTGAAATCGAGAGAGAGAGAGAGAGAGATTGATCCTTGAATCACTGCTT
AK353021	GGCTAACCAATCCACACACACTCCCACA
AK353022	GACTTGGCTTTTCCTTAACCAAATCGCGTTTCCGATTCAGATTAACCCTCTTGCCACGACGTTCCCGACGTCCCGGATTGGTAGAAATATCCGCCGGTTCAACCGCAACCGGTCCTTTCTCAACCGAAACCCTATTGGTTGATACGACACCGAGATCTTTTTTACATCCTTCTTTAGCGAAAATCGAAACGGAAAATCTCGAATCGCCGTCGTAGCTAAACACGAGAAAGTCTCCAAATTCAAGAGATTGATCGTTTGCGAATCGTTCCCAACCTTTTTGGAACACAACAAGACGATTTCTTTCTTCTGCTTTTGTCTCCACACCCCACAACCGTCCGATCTCATCGACTAATAACACTTGCTTAGGTATCGGCTTCTCCAAGATGTCGATGAATGCTA…
AK353023	GGTCTAAAACCAAACACACACACAGAAAAAAAAAAGATAAGAAGAAAAGCTTCGCACAAAA
AK353024	GAAAGGCGTGTGAAAGGTCGTCCATCTCAATCTGG
AK353025	GCTTAACTTCTGCCATCCTTTCCACCAACACTACTCTCTCTCTCTCTCTATTATTCTCTCTCTTCTTCTTCTTCTTGCCCTTCAATTTTAGACCAAATAAACGTATCAACAAAAGTCTTTCTCTTCTTCTTTTTTTCCTATCAATTCTTTTGCTGTGAGGCCTCATCTCTTTTTTTTTTTGGGGTTATTTGGTTATCTTGGTTCATTGAATATGGTGACTGCCATGGCAGATCTTTTGGGGATCTGCATAGAGGAGCTGCTTCTTGTATCAGCTTTCAGGTAGCTGTCTCCAGCCTGCATCAGATGTTATTAACTCACTACACACCAAACACAACTACAACACAAAAAACGGCAAGCACTCTGAAGATCTTTACAAAAACGGCACGCAAGTTTCCTTCC…
AK353026	GCAAGAAATTGTTCTTTGAAAGGAAAATTATCCAAGAAAATTATGGAGCTTTCAGCTCGAATTTTCCCAAAGTTATAAACTTTCTTCCTCAATTCAATAAGGGTTTGATTCATTTTCCTTCATCGACCAAGAAATCTCGGGTTTTCGAAGAGCCCCCGAACA
AK353027	GGTTTTGTTATCTCGTTTGGTAGGAGGAGAGAGAGAGAGAGAGAGAGAGAGAGAGAGAGAGAGAGAGAGACGAAGTAGGGTTGGTTATCTCGGTCAATCGTATCGTCTCCGGCGTGATTTTCAGTAATAATT
AK353028	GCGACATTTTGATCGGCTCTTCTTCGTTACTCAAAAAACCCTAAATACCGATTCTCTTGCGATTCAGCAAAACCCTAGATTTCCGCTGCTAAGCTGAGTGAAGA
AK353029	GAAACTCTTCTCACCACTAATTTCTTCCTCTGGAACATTCCCTTCTCTATTTTTGATTCCTTGGCTTCAAGAGTGGTTTCTCAATTGCGTGTTCTTGGCTCGCGCCTTCAGCTACTTTGATTCTTTTGAGGAA
AK353030	GAGCGCCCCCAAAAAACCTCATTTCTACAACA
AK353031	GCAAAGAAGCAAAGAGAAAAAAAGAGAGCGTTTTCAAAATCAAATATTTGCGGAGAGACAAAGCGGAGGTGTCGTTTGCGATAAAAAGCCTTGGAGAAGAGGTTTTCTTCTTCTTCTTCTTCTTCCCTCCTCCTTCCTCTGCATCTCTTATACGATGCCGTATCGATCCTCTTCTTCTTCTCCCAATCTTCGTCGTCGTCTCGCTTCCGTCTAACCAGGATCTACCGTTAGATTTTTCAGCTTCTTCCGTCGAGATCTCCTTCGCGTGCGAGAGCC
AK353032	GGTGGCTTCAGAGCCTCTATCGTCGTCGATTTCATACCGAAACAAGAGGACAACTCTCTGTTGTTGATAAAAGAACGAAGCTTTAAGATCTATTTTGATCGACTTTTCATCTACCTCGCGGTGATTTAAAGATTTTAAAAGATTTTAGAGTTTTTTTCTCGTCGGCATTGAAATCGAGGGTTTGAGAATTGAGATCCGAAGAAGAACATCTGAAATTCGTATCATTTCTTTGACTTTCCCTTCGAAATTCAGAGAAG
AK353033	GATTGGTTCCTCCAAATATCAAAATCGGAAAAAAAAAAACACAAACAATACGAATCCTCCTGAATAAAACGCCCGACCCTTTCTCTTTCTCTCTCCATTGTTGACTCTCCTCTCTCGTAAACATCGCTGTCTTCCAAG
AK353034	GATCTACCTTCACAGGCTTCAACGTGGAGCAAAAGAAAGTAAAAAACAAAGCAGAGCA
AK353035	GGTAATATCAATATAAGCCTAGAGTCAAGAAAACCCTTATTTGCTCCCAACCTGTTTGTTCATCTTTACGCCAAGCTCCATGCTCTAGTTACTCCTTAGATTCCCTACTTAATCAAACTTAGTTCTTTTCAAAGTCTTTTACATATATATACACACACTTCTTGTTCCTTTTCTCTGCGTGTGTGTGTGTGCGTGTGTTACATACTTGTGCATACATAGTTTTTTTTTTGTTGTAAAAGTGGATCAGAGATATGGAAAAGGAGCAATTCCACCGGAAGCGTCGGCGGCTGAGAATCCGACTTGGAACGAGTCTGATGTCACCGCC
AK353036	GGAAAACTCTCCTCTCCAGATTTCAAGAAACCCTTAAAATCCTCTCTCTGTCTCTTTCTGTTTGTTTGTTTTCTTGTTTCCTTCTCTCCTCTTTTTTGTCTCCTTTCCATTTTGCACTCCCAGGTTTTTGCTCTTGACTTCCAAAAAGACTCTCTCTTTCGGGTTTTGTTTTGGATTCTTAAGGGCTCTTTCTTAATAGTGCGTGTTTTTGTTGTTGTTTTTGCTCTCTAA
AK353037	GATCAGAACGAAGACTAATTTGGAGAGAGAAGAGAGCGAGAAGAGAAATAGAGAGAGAGCTAGAGAAGCT
AK353038	GGGAAAGCTCGCTTCACCTAATCCTCCCTCCTCCTTCTCTCTCGCCGGAATCCTTATGATCGAGTGAAACGGCGGAAATAGCTGTCGTTTTTTGTGCTGATTCGCCGCCGTTTAAGGCCTTTTTTTATCAGTGAAGGAGGGGAGAG
AK353039	GAACAGCCTCTTTTAAGCTGCAAGCATCCAAGGAAGGTCCGTTTTGCTTTTGCTTCATAATCATTCTCTTCTCTCTCCCTCTCACTCTCACAATTCCTCCTTGGTCTTCCTCCTTTCAGGTCTATCAAGTTTGATTTTCCTTTGATGTGGTGTTATACCCTTTTTTTTAACCTTGATCCTCTGATGAGAAATTAAGCAGCTTTATCATTTTCGTCTTCAAGCTTCTAGAAAGGCAACTTCTTTTTTTGGGTTTGTGGAGATGGGGTTTGTGAAAAATGGAAATTTGACTATCTGGGTCTTTCCCATTTTTGCTTCCAGGATAGATTAGTGGTTTTGTTCTTGAGTCTTGGGACTGATTTTGTCTTTTGAAGGGAGAAAATTAGGGTTCTTATTTAGTAA…
AK353040	GAGAAAGACAGAGAGAGAGAGAGCTGCTTTCTCTTCTTCTTTTCTTCTTGGGTGAGCTCCA
AK353041	GACACTTCCTCATCTCTTCTTCACACGCAACTTCCTCTCCTCCGGCTTCTCTACTCTTTTATTATATATACGCACACCTTCATTTCTTCTTTCTTCAACTTTAACACTCTTTCACAAATCGACTAGTCTTGAAAATTTTAATAATAATA
AK353042	GAAATTCCCCAAATCTCCCCCAAAAAAATATTTTTCTTAAAAAAAAAAACAATTTCACAGAGTGGGAAAGAGAAGAAGAGGAAACACAGAGACTTGCACGAGCTTCCTCGCTTCTGTTTTTTTACTAATCGAGGAAAAAAAA
AK353043	GGCCCAAAAACAAAATCTTAAAAGAGAGAACTAAGTAAGAA
AK353044	GAAACTCAAATTCGTGGGTCGTTCCTAGTCGTTTCCGCGTTAAATCCTTTTGCCCTTTCTCTGATCTCTTCTTCTTCGCATTGATTTGGTCCTCTTCTGCAATTCATTAAGAACCCAATCTTCATTTCTTCTTTTTCTCTCTACTCCACTTCTTCGCTCATCCAGGAACGTTTATTAATTAGTTAGCAATCCTCCAAGTGTTCGTTTTTCCGAAGCAACAAGTTCTGTGATATTACTTTGAAAGAGA
AK353045	GATCTAAACACGAAAGAACCCGACTTGTTTCTCCGACCATTCGATAAGATAATTTCGAAGAGAACAAAAACAAAACAAAAAATAAAAAACGTTTCTCCTTGAGTGGTTTTTCTTGTTGA
AK353046	GGATCTAAGTAATTTCTAAAGGTTACCCAATCGAT
AK353047	GCTGATACC
AK353048	GGCCGAAAAGGGAAAGAGCATTTTTTCTCGTCATTTAAAAATTAACGAAGAAAAGAACAATATATCTTTGAACTCTCTATAAGCGATCT
AK353049	GAGGTCAAGAGTCCATCAAATTAGCGTGTCTGACTGCTTCAGCTTTCATCATCTGCTCCTCCCTCTTTTCCCACGTAATTTCCCCAAATCCACTCTCTCTCGGGTTCGATCTCCCTCTCAATCATGAACCTTCTTCTCTTCTAGACATTTCTCCTGCCCCCTTAATTTCTTTGATCGGCGACGGAGAACTCCAAGTCTGAAGCGGGA
AK353050	GATGTAGATTCCATCTCAAATTCGGTCTTATCATCTTCCCCCTTCTTCTTCATCATCATCATCATCATCAAAGTCTCTCTCTCTCCCTCTCTCATCTACTTTCTCTCTCTAGTTATTCTTTTTGTTTTTTCTAAGATCTCTCTAGTTATTCTTCTGATTATTGAGAGGACAATA
AK353051	GACCTTCAATTCGCCAACAGAAGCTCTTTCCTCATCACAGCTCAGCCTGACCCAAATCTCAGGCTGTTCTCTCTTTCCATTGAAGCCAAGACTTTACAGCTCCGATCTCTCGATCCGGTGAGATCTCTTCCAAAGGAAAAAGAGTTAGTAGATCAAG
AK353052	GAAGCCCTTTGTTTCTTCTACACATATTTCACATCTCTCTCTCTCGCTCTCGTTAGACGTATAAGTTTAAGGAAAAAAAAAAAACTTAAAAGAAAAAGCCCTAGAAGTCTCTATTACTCGTGGTTGCTAATCATTATCAAGCAAT
AK353053	GAACGCAACCAAAAAAGTCTAAGTCTCTCTCTCTCTCTGATTTCTCTCTCTCTCTCTCTCTCTCTCTCTCTCTCTCTCTCTCTCTCTCTCTCTCTCTCTCTCTCTCTCTCTCTCTCTCTCTCATACATCAATA
AK353054	GACAGACACAGTTTCTTCTTCCTTTTTTCTTTTTGGTTTTAGACAGTTTCTTCTTATTGTCCCTCTCTTTCTCTCCTTTTCTCACGCCGAGATTTCTGCGTCTGCTCTTATTTCTCACAACCTTTAAAGAAACGACGCCATTTTCACTCAGCCTGAGCTCTTCACCATGACATGATTTCGCGTTACAGCACGATCTTGGACGCCGTCTAAGTGTCAAACAAAAGGAAAAGACTGATGTATATACGGATTTGGAGTTTTGCCTTTTAGACTGAGAAAACTCAAGAGAGAGAGAGAGAGAGAGAGAGAGAAACATTTATGTGTCTTATCGGGTTTTGTGTTGTCAGAAGCTGAAGGACAAAAAAAAACAATTATTTTTAGGGTTTAGACGAAGAAAACTGG…
AK353055	GAAGGCTCTCTGAACAATACAAAAAGAGAAACAAAAGAAGAAGAACAAGAAAGCTCACAAGAGTCACTAAGCTTCATTCACCATCAAATGCAAAAGAAATTCACGCA
AK353056	GGAAGAAAAAAAAATACTGTTGGGAGATTTTGTCATTTTGGTTTCTCATTTTCTCAGATTCGAAGAA
AK353057	GGTCCAACCAATCTGATTTTTGGACACGACCTTTTGTCTTCTTTCTTCTCTCTCTCTCTGTTGATTTTAGTGTTAACCCAATTTTGAGGTTGTTCGATTCCGATCTACGGATTTTTGTACTTGAGAAGCTTTTTCAGTTTTGTGTAATTTGGTCGGATGATGATCTTCTCGATGCTTGCGCTAGGATTTGGAAACTAAATGGACTTTGGCGTAAAGCTCGATTTTTTCCGTTTTTGAATTCAGTTGAATTTCTTCTTCTGCTGCTGGTTAGACGTTGTGTTGGTCTCT
AK353058	GGAAAGAAAGAAGCTTTACTGTTTCTCTGCAAATTTATCACTAAAACCATTAATCTCTATCTCTCTCTGTCTCTTTCACTTCCCTCTTTTTTCCCCTGGAACGGTTTTTTTGTCTTCCTCTTCTCTCTCATCTTCTTCTTCTTCTTCTTGTGTTTGCTTCTTCTCTGGTTTCAGTATCTTCATGCATTGAAGAAACTTTAAATTCTCTTGTCCGAAAAAAGAAGACGAAAGGATTAATTTTTTTTTAATCATAAAGAAAAAAAGAAA
AK353059	GAGCTTCTTCTTCCTCAACGACCAGTCAGTCTTGTTCATCAATTTCACACCATAAGCCTTTACCTTTTGATCCCGCGCTTATTGCTTCTTCTTCAAAGTTTCCATTTTGAAAATTCGTCGTCTGAGTAACCTTCTCTTTCTTTTTTCTTCAAAGTTTCCATTTTTGCTTTCCCTGTAAATTGCATCTGATTCGAATTTTGGGCATTTATTAATTCGATCCAGCGAGTTTCCCAATTAGGGTTTGATTCCCTTTCCTTTTCATCTTTTCTAGTCAAATCTGAAGACTTGGTTGGTTTTAATGTGCTGAGAGAAGCTTCGTCGGCAAGTAGAATCTCGTCTCCTTTGAGTCAATTTTAAAAATATATTTCTTCTTCTTTCTGGGTTTTATATTCTTTGCCA…
AK353060	GGTCAGCTGGTTCGGACCGACGTCGTACCTTTCGCTTGTCTTGTCCCCGAACACACAGAGGCTACGCCGCCTCTCGCCTCCGGTCCGTCCAATTCACGGCCAAGCGAACGACTTCGCCGCTTGGGCTTGGGCTTGGCTTGTGAGAGGTATAATAAATCCCTAAGTTGCTACTTACTGATCAACGCTTTCTGTTTTCGGAGGAGCGAGGCGGAGATCAGCATCTCTTATATGTCTACTCGCTGTTATCATCATTCCTCCTTTTCTTCTTCTTTAGCCGCTCGATTTCCTCTCTAGCGGCTGCTTGCTTTCATCGCTGCACAGACAAGTTCCTCCTCTTTCAGTCTCTGCGGTGGATCAGCTTTTCGACTCAAGAAATGGTTGGGCTTGGAGATAATGCTG…
AK353061	GGACACATAGAGAGAGAAAGACAAAAAACAAAATCAAGGAGAGAGATAGAGAGAGAAAAGAGGAATCTGAGGCGATTGGGTAAGCG
AK353062	GATATATCTCCTTTCACAAAAAAAAAAAAAAAAAAATCCGACGCCTAAAGGTATTTTCTGCATCCAACG
AK353063	GACCCTCTGCTGCTGAAACCTTAACTTTTGGATCGTTTCTGGTTACC
AK353064	GGAGAGTGGTGTTGTGTGAGAGAGAGAAGAAGAAGGAGAAAGATAAAAAAAA
AK353065	GGGGCGAGT
AK353066	GGGCTTACTTAAAGTCGCAAACTTTGCTTCAAATTCAACCCACCTCTCTTCTCCCTCCTCTGCAGATTCTCTTCCCTTAGAACCAAATCTCCCCCCCAAATTCTCAGTCTTCTGGGTTTCGGATTCAA
AK353067	GATCGGGGAGATTGTAACAAGGAAACCGCCGTCGCCGGATCTGGTAGTGTGCGTATCCGTGAAGTAGCCGAAGAATTACTTTCCGATCTTAGAAAGGAGCTTCTGTACATAAGAGTTGGCCTCGATTTTTATCAGAAGGGTCTGTTTACTTTTTTGTTTTTTCTTTTGTGTGGTGGTTTTGCGTTTTCTCCTTGGACGGTTTCTGGATTGGGATTTCAAACC
AK353068	GACCCAGATTCTCTTTCTTCTGCGATCAAATATTTTCTCTCTCACTTTCCTTGGTTTTCTCGGCGGCTTTCATCTCCATTTTCCCGAATCGTTTTTCCATTTTTCTTGGGATAAATCTTCCTCCTTTCTGCAGACGCTATGTCGGACAAAGGTCGTCCCTTGCCAAAGTTTGGGGAATGGGATGTGAATGATCCAGCATCAGCAGAAGGTTTCACAGTGATATTCAACAAAGCTAGGG
AK353069	GGCGAGTAAACCATTTTAAGAGATTCTCCGGCGACTAGCG
AK353070	GATCTAGCTCCCACAATTTTTTTCAAACTAAAAATCAAATCATTATTCAGAGGAAAACG
AK353071	GAAGAACATCTCAAAACATTTCTCTTTTCTTCATTCAATTTTTTGACCCACACACACTCACATAAACACATAAATTTCCTCATAAAACCCTAAACCCTACCTAGTTCCAACAACTACTTATATATTCCAAACCAATAAAATCTCATTAGCA
AK353072	GAGAAGAAAAAGAGAGAATATTATGAAAATTCTTTGCTTGAGCCTGAGAAACAGTTCCTCTGCTTCTACTTCTTCATCCTCTTTTCTATGTCTCTCTTTTTTGTTTGCTCAATCACTCGTTTACCCACAGAAGAATATGGATCTCTGATTAAAGCTTTTTGCTCGTATTTATTCCAAGGTGTCAGTTCAAATAATCAAATGGTTACATAGGCCCAGGAAACAAAATAGCTTTTTTTGCTGGTTGCAAAAAAG
AK353073	GATCAGCACCAAAACACCTCAAACCCCAAAAAAAAAAAAAAAGGAAACTCTAATTGAAACCCACATCTAAAGATCTCTCCTTCTCCGTTTTCTATTTCGTTTTCTCCGTAGATTCTGCTGTTTTGAGTGTCGGGTTCGTTTTCACTTCCATCTTCTCCGGCTTCCGATTTCCAAAAAAACTCCGGGGAATAGGTGGTCGGCATCACGGCTATACACGGGATATCTCGGGGTGTTAGCTCTCATGTCCATATAGTCCGACGCAAGGGTTGCTTAATCGAGACTAATCCTTTGCCGCACGGAGGACGTGGAGCTCTGCCGTCTGAAGGCGGCAGCCCTTCCGATCTCCTCTTTCTAGCCGGAGGCGGTCTTTTCTTTTCCATTAGTTTTTAGGATTTAGGG…
AK353074	GAAATTAAGCTAAAGCTTTTGACTTCGCCTACCTTGTTAATCGTTTTTTCTCTAAAGCGTTGCAATTAAGCTAAGCTTTTCGAATTCTACTATCGTTTTCCAAATTTGGTTTTCTCCTTTGGGGTTTTCTCTCTGTTTGGCTAAATTTTGTGAGGAAGTGAAGGAAGAAAAACCAAGAA
AK353075	GGCACAACAACAGACTCTCTCTGAAAATACATTCCTGATTTCTCCGTTGTTTCAAAATTCGAATCAAAGAAATTTTTCAAAAAAAATCATTTAAAAAAAGAATTCAAATTA
AK353076	GAGATCCACTCACACCTCGTCTCCTTATTTGTACGGTTCTAAAAGGATTTGAAAGGGTAAAAAAAAAAACCAAAACAGACGCAAAGGGCAATATCGGAAAATAGTATTCT
AK353077	TGGAGAAAATAAAAAGAAGAGCATAAATAAGGAAAACAGCATAGACATCTTCCCAAGTTGGTGGAGTTGCAGACAATAGTGTATCTTTGAACTGAGAAGCAGCAAGCTGCATTTAGAAACTAAGATTTGTGTGTCAGGTTTTCGAAGACAGAATT
AK353078	GACTTTTGTTATGCCTATCCTCTGTTTTCATTTTTTAACAGACGCGACTCGAAAAACAATCTTCTTCTACTTCTCCTTAGAGCCACAACA
AK353079	GACGGTTGCTTAATTCCAATGGCATCGTGATCGTCTTTCTCTCTCTCCTCCGTCTTTTCAGTTTTCCCAATTCTTCTTAAAACCCTAATTTCTTAAATCTAATTTGTCTGTTATTTTTATCTCGAATCGGCAAATTCCGCTCGCCCAAAAAACTTCTTCAAGCTCGAGTTTGCGTTCTGGTTCATCGATTGATGGGTCGCGGCTCAGTGACGTCGCTCGCTCCTGGGTTCCGTTTCCACCCTACGGATGAGGAACTCGTTCGCTACTATCTGAAGCGTAAGGTCTGCAATAGACCCTTCAAGTTCGATGCTATTTCCGTCACCGATATTTATAAATCCGAGCCGTGGGATCTACCAGGTTACTTTTCCAATCTCCCTTCTTTTTGTTTTTCCCTTTAAT…
AK353080	GATCGCCTCTACTATCATCCGTCAATTCTCTCCCGGAAAATTTTTCCTGATTCTCTTTTGAGGGTTTGCGACAGAGAGAAAGCAACC
AK353081	GGCTTCAAAGCGGCAAAGCAAAATCGATTGCTGAAGGTTTTCTCGCGCCCGCCATTATCGAAACCTCTCTCCTCCTCTTAAGCCAAATTTCCCGATGTGAACAAACAACCTTCAGATTAATCCAACCACCGTCACGCATCCTCTCTCTTTCTCTGTCGCCGAC
AK353082	GGAGGTTTTTTCTTCTTCTCCGAAACAATTCCTTCATTAATTGTCTTCTACTTTTCACTCTGTTTACTCTTTTCGATCTCCCAAACACCAAACCTGACAGACCCATCTTCTCCAAAACCCTCTTCCTCCGTCGCTCCCCTTCGTGGGGATGCCGAATCTTCTTCACCTGCGTCCTCCGATCCTCCGCCTCTTGCC
AK353083	GAGATGTTCTCCCCTCTCTTGTTTTCTCCAGCGTCCGATTAATCTCTCTGGCTTCCCTCCTACGTCCTCCTCCTCCAATCAAACAACCTCTCTCCACCTGTTTCACTCCCGCCTTTTTTTTTTGTTTTTTTTATTGCTCTGGGTTTATCTG
AK353084	GCGTAAAACATAGATCGCTCTCCATTCTCGAAAGTTCCTCTCTGTATCGCTCTTCTAGAGTTTCTTCTTTTCTTCTTTCTCCGACCAAAATTTCCTCTTTCTATTCCCAGAGGGTTAAC
AK353085	GATTCTTCTTCAAGATGACAAGACCAGAGAAAGAGAGTTTTTCATCCCTTCTGTTGTCCGACCGATTTGAACAGCGGATTTCTGGGCTTTGCGTCTGATTTCGTCACTGAAAGTGAAAAAAGTCTCTTTGCTTTTCATGGTTTCCGCGCGCCCTTTTGAAGCCCTTTTGACGCTAAAGACGAGAAGAAGTTGAGGAAAC
AK353086	GCTAGTCACTTTGCCTTCTCTTTTTTCCCCTTCTCTTTGATTTTTTCTCTGTTTCTCGGTCTCTCGATCCCCCACCGTCAATTCTTCTCCGGCCA
AK353087	GACACACTTCTTTTGCCTCTTCTCCAAGCATCCTAAATCCTACACATCGCTTCTGGTAAAACCTCCGTCGTCTTTCCTCTTCTTTCAAAACCTCTCAAACCCAGAATCCCACACATTTCCTTCGCCTCTGCTTCGAATTCAAAGCTCAC
AK353088	GATTGAAGCTCCATTACTGGTGAAGAACAAACAATCAGAAGAAGAAGAGAAAGATAAAATAAGATGGGAGAAG
AK353089	GACAATTCACAATTCAGTTTCCGAAACTTAAAATCAACTTCTCAATCCTCTCGTAATCGCGAGTTATCATCAAG
AK353090	GGTAGATCCATCCATCCATATGCGTTGATTGATGATTCTAAGGGAGAATCTCTTCGTCTTCTTCTTCAGGATTTCAATTTTTCTTTTCTCGTAAGTTGATCAAAATCTGATCTGAGATCTGTTGGGATTTCCTCCTACTTTTCAAAATCAAAGCTGGCCTCTTTCTTTCGCTTTGGTTTTGCCTGCAAAGTAGCTCTCTATGTGTTCTAGAGATGGTATCTATGTGTTGGTAGTGATGAGAAGCCAAAGACAGCAGCG
AK353091	GGGGATAGGAGATTTAATTATTAAGAAACAAAGTAAATTTACTTCCCTTTGTTCAGACGTTTCTTTATTATTCATTCTTCTTTCTTCTTTGATCGTGTTCAGAAATCAAGTTCATCTCATCATTTCACTCTTCTCTTTTCTCTCTTTCTCTAGCTTCTTTTTCTTCTTTATTTAAGATCTTTGATTTTGGAGTTTTTTCTATCAGACAAATAGAAA
AK353092	GATCATAACTTAACCAGAGAGAAAGAGAGAGAGACAACAAGAGAGAGAGAGCAAGA
AK353093	GGAGCCAATAAGCATCTCTCTCTCTCTCTCTCTCTCTCTCTCTCTCTTCATTATCCCCTTGTCTTTCATAAAAACATAAACCCCCTCTAGGATTCTTGTTAAAA
AK353094	GACCAAGAAATTTCTCTCATTCTTCTTCTTCGCTCAGCTCCTAGAAGAAAGGGCGAAGAATCTCGCTCCTTGAATTTCGCTTTGCCATCGATTCCTTGTGAGGTCAAA
AK353095	GATTTCTTCTTCGCTTCCTTTCTTTGATTTCTAATATTTTGTTTGTTCGACGTGAAA
AK353096	GGGATCTAAAAAACACCATTTCTTTTTGTCTGTAAACCCTATATAAATCTCATTTCTTCTTCTTCTTCTTCACCCTTCTCAGATCTGTTCTACTTCAATTGAATAGACCACCTTTCCTTTTCTCTTCTCGTCATCGCTTTCTCAAAACCAGTTAAACTTGGGGAAAGTATACTTCGACTTGACGGGTTTCCTTTTCGTTTCGATTTCCTTCAAATCTTAGGGTTTGGTATAAAACCAGATCTTGGTTTGTTCATCTCGATCGTATTTTGAGCTCTAGTAGTGTTAATA
AK353097	GATCGCTAAATCGAGCTAAATTTGAGGTGAAATTGGTGGTTTCTCGTATGATTCTAGGGTTTATCTCTCTGGTAGCTGTATCGAGTAATGTTAAGGAGCTAAACCGGTGGTGATTGTTTTTGCGACAGAGATAGAGACATTCAAAGGAATCAAGTGTAGTACCGAGGCGAGCTTTGAGGTTTTTTGGGCGAGGTTTTTGAAAGAGAAGAGGTGGATTTGGAGATTTTCTTGTTGATTTCGTCTGCTTAGAGGATTCTTTGATACCAGATGAAACAGATCTGAGCTTTGAGTTTACCGAGGT
AK353098	GACCATGCAATTTGTCTTTCCTTGACACCAAGACTTCTCTCCAAGAATATCTCTCTTTTCAAAGTCCTTTTTCTGAATTTTCAAGATTCTTTGCAACTTTCTTG
AK353099	GGAGTAGAGATTAGGCAAATTCTCGATCCCCAAATTTGAAAAAGCTGAAAGTTGTTCTTAGGGTTCTTTTGTTCACTTTGCGATTCTTCTCAATTTCTCTTCGATCCTAGGAGAATCGATTATTCATCAGTTAGTCGCTGATCTGTTTTCAGAGTCCTCTCCGTCTCGTCGTAGCCGGCGCCTGATCGGATCAAATTGTTCAGGCGAAATATGGTGGTGATCTCCCTGAAGATTTTGAATTCAACTTTTCTCCGATCGCTTCCGCTTGAATTTCTCAGGATTTCGATTTCGTGTAGACTTTCTTCTTGGCTTTGTCTGCGAATCCTGTAATACCATTAGGGTTTTCATTTGTGTTTGATGATCACTCTGTTCAGCCGATCGTTATTGTGAATAATCTTT…
AK353100	GAGATAATGAACTAAAGATTTCTCTGAAAGCTGACTTCAAAAGCTTTTTCTGAAGAAAGAAGAAAACAAGCTGATCTTTAATTGATATTTTATTTATTTATATGTAAATTTAAAGG
AK353101	GAAAATATGCACCGAACCTCTTCTTCTTCTCCTCTCCTTTGTTCTCTTCTCTCTCCTTTTATATATGTGGAAGCTGCATTTATCAAGAACCCTTTAGGAAGTGTTAGCCCCAAAGGAATGTTTTTGGTTGAGAGAATACAGAGAAGGAGAAGAAGAGATTGTTAAATTGAGGGAAAGGCGCCTATATAAACCCAAATTTGAAAAGTATTACTTTGGAAGAAGTTCCATTAGAGCTTGAATTGATTCTCATCTAATT
AK353102	GATCATCATTTCTCTCCGGCGAGTAGACACAGCGACTGACGAAAATTAAAACTCTTCTCCGTCTCTCTCTCTCTCTAATCGCCGGCG
AK353103	GAGACCGACTTTTCTTCACCTGAACCCGCGTTTTCTCTCTCGACGCAAACTCACCAATTCGCCGGAAATTTCCGCCACCGCCACATCCATCTCCTTCGCCAGCGTCGATATGAACTAAGACAAAAAGCTTTTTCTTTGTTGGCTTCCCCTTCTTTTTGATCCCCTTTCTCTGAGTTGCTGAGCTCCTAACTCGGCC
AK353104	GAGATAGAAACCCCCAACACTTTCACGAAATCGTCGTGACGAAACGAAAAACCCTCAAGTT
AK353105	GGAAGTGCTTGTTTCTCTTTCCTTCCTTTCTCGCTCTAACAGACCCTCCTCTCTCTCTCCCTCTTCCTCTCTCTCTCAAACTGTCATCTTTCTCTTCTCCGTCGACGTTCTGGGACTTCGGGAGCAGGTTCGAGTCTAAGGTAAACGGGATTGTTGTCCGTGTTCTACTGACTATTCATTCGCCAAGAAATTTCTGCACTGTCTTGCTTACTAGTTGCGAGTTCACACGTTTCGGAT
AK353106	GAACAAACTCCTTTTA
AK353107	GATACACATTTTTCATTACAACGGTCAGTGGTATATATACATTCATATATACTCCCTCAAGGTTCCCTCCTCCACCATCTCCAAATCCATGGCGAAATACTAGAAAGACGTCACCTTTCTGCGTTTTCTGATTGCATCCCATTTTCAATTTCCCATTTTTTCCTCCCTTTCTATATATCC
AK353108	GATCATTAATCAATTCATCTCTCTCTCTCTCTCTCTCAACACTCAAGAAGCGAGACACAGAGGAGAGTCTTCTTCTCTGTTTTGTCTCTCTGGCTATATATTCACACAATTTGTGAACGGACACAAAACAACACAAACACAATTTGTGTTCTTTTTGATCTTCTTCCTCTTTTGAAGCTTTGTTTCAGGCGTCA
AK353109	GAGCTCCTTCCTTCTTCCGGCGAATCAGGACCGTCAAAGCCTCTTTTTTTTAACTCCGGCGATCATAGTTTTCTGAGAGTTTCATTTCCAACATTACATCTTCTTTTTTCTCTGCGCCAAGATTTACAGCGAGAGTTTTTCTGTTTCCCTTCTATATAACCCCAAAAATCTCCGGTTTGCTGGAAATTTTCCGGAAGGTTATAGATTGTTCCTAATTTCAGAAGCAAATCGTTTGTCTTTTTCTAACTGGAGCAGAGAGGAATCAAATCATTTTCTGGGATCTATAGAAACGGACGGAGAAAGGAAGATATTAAGCTGATTCGAAGTCCAGATTCGCGAATTTAACATCTTTAGTTTGCTTTTCCTTTTTTTTCCCGATCCACACCTTCAAGTTTTTTT…
AK353110	AGAGAGATAGACAAAACAAAACAGAGAAACAGAGAGAGTTTAATTGATTGGTTGATTTTGATTCCCTTGGTAAAGAGAGAAAACACAGAGCTTTGAAAA
AK353111	GACACCATATTTGCGATAGACTCTGAAATTTCTCAAATTTCTGAATCTTAAACCGAAGAAGAAAAGACACAGAGAGATTCGTCTGATT
AK353112	GAGGGAACAATAACAAAAAAACAAAAAACGAACCGGATCGATGAAACTTACACTGCAAAAACACGATTTCTGAGAAGAAGAAGAAGAAGGAGACGCAAGCGAGCTTCGTTAAGTTTTCGTGACGAAAGCAAACATTTTTAATAAATTTTATTATTTTAATTTCGATTAGAGGTTTCACCCGATTTTGGCTCCTTAATCTAATCTTCTAGATTTCCATTAGTTTCCGAGATTGTCTAAGATGACGGCGAAATTGTAAATCTTCTGATTTATTGCTTGCTGTTTTAGCCCAATCCCATTTTGTCAGATCTTCGCAATTTGGGGATTATGAATCTGAAATTTTGTTTATTTCTCAAACATTCGATTTCGGGTTTTGCTTGATTGAAG
AK353113	GCGACGGAGGGAGAATCTTCGAATCTTGGTGTGGGAGAGAAGGAA
AK353114	GAATAATCGAAT
AK353115	GATTGCGCCTTATCTGCTCGTCATGAGTAGCCTCATGTTATGATTCGTCTTCCTCCTTAGCCATTCGCAGTAGCAAAAGGAGAGTCTGTTTTGTTGGTGATTTTTGTGAA
AK353116	GATCGCAGAAGAAATTGAGAAAACGCTTTGTGCGAATACAAAAAACCCTAGCAAGCGGAAGGAGACAAAGAACGAGAATTGGAGAGGGAAAGTTTTCAATAGATTTTTGAGAGACTTACGCTGATCAATCGTGAATTAAACACAGAGTGAGGAGAAAGGTCTAGTG
AK353117	GAGAGAAAATTCAACCCTCGGTG
AK353118	GAAGGAGCCAAGTTTCTCTCTTTCTCTCTCTAACAACAACA
AK353119	GAAACGAAGAATCTCTCGCTCGAAGAAAAATTCTCTCTCTCCGTTACAGCAAAGCAAAATCTGACCAGAAGTGAGCTTCGAAAGATTCATTTTCAGACTTAGATTGTG
AK353120	GGGTTGTTGTTGTTGTTACAAAAAAAAAACAGTGCCCTTTCGCTCAAGCTTTGAGTCGTCTCTTCCTCTCAATCGAATCCGCCGTCTCCGATCGCTATTTTCGCAGGCGCGGTAGATCGTATCAAGCTCAGTTAGAGAAA
AK353121	GAAGTCTCTCTCTCACACACACATCTTTGAAACCCTAATTTCTCCCCTTTAGTAAAGTA
AK353122	GATCGTTGCCTTTAAAGATAGAAACCTCTTTCTCAAAGAACAAAAAACAAAACTTTTTTTTTTCTCCTTCTCTTCTTTCTCCTTCAAGGTAGCCTCCAAGCAAAACACAGAGAAACCTAATCTGTTGTCTGGTCATAACCTCACAAGAAGCTATAGCCTGTCGTTAATGTTGGCTTCTTCTTGTCCATTTCTTCTTTCCTTTTTCCTCTGAAACACTATAAAAATCGTTAAAACTAGAACAGAGAAAGAAGACGAAGAAATTGGTAATTTCATAAACAGAGTATATGAAAGAGATCTTGAAGTTTTGAAAGTCTTATCGAGATAAGAGTTAAGAAGAAGAT
AK353123	GGGAGGGTTCAGTAGTCGTCGCTTCTAATCAACATCCACTTCTTCCACGAGAACAAGCAATTCAAACAAACGTGAAAGCAAGATTTCCTTAGATTTTGCCTACTAAGCAAAATCAACCCAACCTCAACAAACATTTTTATACTGCAATCTCTCTTCTGTCTGATCCTACACTCAATTTTCTTGTCTCGTCTCGATCAATCCGTTGTCTTTATTGATTTTCCAGGGTCTTGGTTTATTTGGATGTGGTGATT
AK353124	GGGGTTAAAAAGACAAGATCAAATTGACTTTCTGGCAAGAAAAAAGAGAGA
AK353125	GGTTATCCATTGCCGTTTTGCATTAAATCCTTTTTTTTTTCTTTTTATTCTTTTTCTGGGTCGAAGCAAGCTATTCGCATTTTGGCATCCATGGCCTTGTCTTCATGGTTGGGTCGCTCTCGTTTCTCCTCCAAAACTGTTTCCGCCTTTCTCCGGCCTTGTCGCCGGAAGTTACAGTCGACGGCGAAGACAGCTGATGAGTTGACCGCAGTTTCTACGGAGAAAGGTCGCCGGAATTGGTGGTCGAGCTCTGCTCTTGTCCCGTTGGCGATTGCAGCTTCCGCCACCACTTTCGCGTTCCTGAACCAGTCACAGCCTTCTATCAGCGAATCATCAGCTTATTACCGAATTGAAAATAATCCTCGATGTGCTGCAAAAAAATTTGGAATTTGTTTTCTC…
AK353126	GAACTTTATTTTCCCCAACTTCTTCTTCTCTCCACCGAGAAAGTTGAATACGGCGAGAACAAGTAGCGTTTTCCGGCGAACTAACAGGCATTTTCTCTCTAGTGGGTTTCGTTTTAGGGATTGAGTGGTTTCTTCACTTTGTGGCGTTTTCTCTCCTGCGACTACG
AK353127	GAGGCTCTCTTTCTCTGTTAAACTGATAAATCACGATCCCTTTTAGTTTTTTTCGCCGGCGATATTTCTCGATCCGATCAG
AK353128	TGTCCTCATTTGTTATTTCGTCTTCACTCTCTTCTTTCTCCCCACACTTACCTTCGCAGTACTCTCACTCTCCGGCGCTTAATCTCGCAATTTCCGTCGTTTTCTCTGTTCGAA
AK353129	GGCTCTTATTCTTTCTTCTTATTACGTTACGGCACATCATCTTCATGAGAAGGACTTGAAATAGTGTTCCATGGTGGATTTCTTGAGTGAGAAGAAACTACGAGCTTAGTGTTCGTAAT
AK353130	GGAGCAAATGTCATAAACAACCAAAAGAGAAAGCTCCAATCTGTTTCACTTTGATTGTCAAATCAAATCACACTAAAAAATCTTCTCTATTTGTTTTCGATTCTTCTTCACGCTCAGGTCTCTTTCGATTCGTTGATTAATTCTATTTTTCCATCACTGGGTTTTCCTCCCGTCTTCTCAGAAAAACGATCGGAGAATCCAGTCGATTAGTAATCTGAGGTCTTTTTTTTGGTTGCCGTCTCTGTTCCG
AK353131	GATACTTGCCTCATTTTCCTCAGAATCTGGTGCCTAGCTTCGGTGAA
AK353132	GACGGTGGTGCATGG
AK353133	GAAACTGCTAAACACTAACTCTCTCTCTCTCTCTCTCTCTCTCTCAAAGTCTAGCGATAACTACTCTCGTGA
AK353134	GGTCTCTCAATATCCTCACTGCTCAATAAGCA
AK353135	GGTGTAAAAACTTACGTCTTTCTTTCTTTCTATTTCCATTTTCTTGTTTTCTACAATGACAACACAAATCCAGTTTGGTGCTTAGACATTGGCAGATTTAGCTGTTTAATTTCAAAAATAAAAAAATGGATATTTAGCTTGGGCGTGGAAAGAGAGATTCTATCTAAAATTCCCTGAATCGGATTGATCCAAAAGAGAGTTTTGCAACAACAACAAAAAAAAAAACAAAGAAGAAGAAACTCAGTTTTTTTTTCCTGGAGAAAAAAAAA
AK353136	GACGCTTCTCTTCTTCAATTCCGTTTAGCCTCCCCTCTTTTTCCGCTAGGTTGACGTTTCTGTTTTTCTTTGCATTTTCCCGAGAAACTTCACATTCTCATTCCCCTTTTACTCGTTTTCCCTTCTCCATATAAATTCAGGCTCTGCATGGTAGGGGAATAAAATTCGTTGTTGGTTTCAGATTTGGAAAATTCCCTATTTCGTTCTCTTACCCATAAATTTTTGAGCTTCTCCTGAACGGCCATCGTGGAGATTCTCGGATCAGGTCGGGCTGCGAGAGGGGGGTTTCACGGCGGCGATAGATTCATCTTCTGCCTTCTTTTGAGGGGGTAGCCGGGGCTCCGGCCTCGGCGGTTTTTAAACCCCTACCTTCACAAAATCTGGGAAAATTTTAGATTT…
AK353137	GGGTATGTAATGGAATCATCCCACACGAATCAATTTCGCGAAATTAAAACCATAGATTTCTGCAAAATTGATTCATTTCTGTAAAAA
AK353138	GGTGCTTACTACTTCCCTCTTCTCTCTCTCTCTCTTTCCTTCTCCATCTCCACTCTAACTTCCCAATTTCTAATTCTTCCTCACACAAGAATTTTCCTTATCCTCTCTTGGAA
AK353139	GACGGTTACCACTCGTTCTTTCCACCATCTTCCCTCTCTCTCTCTCTCTCTCAAGCTCTTTTCACAGTTTTAACGCCGGTTGTTTTCAATCGCCGTTTTCATTATCTCCGGCGAACCGATTTTCTCTATACTTCCTCTTGTTGTACCCTTAGAGGTTC
AK353140	GAGAGCTGTGAGTGACTCACTGTGCGCGGATCGAGTTCTATAACAGAGTCATCTTCTTCACTCTTCACTTTCCAGCT
AK353141	GAATCCTCTTTCGATCATCTTCCAGTGATC
AK353142	GACACTGTCTCTTCTCTCTCTCTGTTTCTGTTTTTAGATCTCTCTCCTCTCTTCTTCCTTTCCAAAAATCAATCTTCTCCTTCTCCACCTTTCGTTGTTATCTTTCCTCTCTTACCAAACCATAAAAACAAGAAAACAAACCCACAAAAACAAAAAATAAAATTGAATTCTCCTTTTTTCCGACAATCTGAGTTTCTCAGGCAGAGAAGACAGAGATTTTTCACCGCAAGGAAAACAAAGGAAAAACTCTGTCTCTCTGTTTCGTACTTCTCTTTGATTTCTTACGCCAAAAAGAGACTTCTTTAAAGAATCACATTGTACCCTATTGCGTGTCTCACAAGAAAATCCCTCAGACACATACTCCTATTTCCTCATACGGATTTAGGGTTCTTGCTTAGT…
AK353143	GGAACACATCGGAGAAGACGAATGTGATTTTCTCTTTCACTTAAATAA
AK353144	GAGGATTAGGTTTAGGATTAGGAGAAAGATGAAGAGAGGGGTTTAGGTCGACCAACTGGTTGTTAAGGATAGAAACTCCTTAACCATACATTTATAACATTTTCGCAACAATTTTCTTCTCATTACCAATTACAACTTGATTCCAAGTTTCAACAAGCAAGAAACAGGAAGTTCAAGCATCAACTATATCATGGCTTGCTGAAGCAAGATTCTTCAGAAAACAAAGTTTTTATTTTGATATATTTTTCTTCCTCTAATTTTTATTAAATAAGAAAAAAAAGGTTTTTATTTGCTTTCTTTCTTCTGGGGGAGGGAGAGAATGATATGGGTCTTTCACGTGTGACATTGATGAGATGATGACTACAAATTATATACCACTAGAAGAAGAAAAATATAACA…
AK353145	GGATAGAGAGAGCGAATTATCTTCTGCTTTCATCCATTGGACCAAAAAGAAGATAAAAAAAAGAAATCAAAGGTGAGGAAGCTCTGCAGCTCATCC
AK353146	GAAACACAAAAACCTCAATTTCTTATTTTCAGCTATAGCAGTCGCCTCCTCCCACTAACTCAAATCCTCTCTTCTTAGTCTTCTCAATCAAATCTGTTTCTTTCTTCATTATTGAAGCTGGCTATCGAAAACCACAAGAACTTTGGGTCCAATAAGCCCAATCACAAGAAACTA
AK353147	GGTCTTTCCCTCTCTCCAAGAACAAAAAAAAACGCAGAGAAAATTAGAACTTAGCAAACGACACGACACCGTTTCATAGCAAAA
AK353148	GACAAGAAAAAAACTAATCTAAACTTCCTCGATTTAAGGGAATCTATAATCTCCGGAGACAGATTTCATTTCTGCATCCTCCATTCATCCATTGATTTGAAGGGTTTCTCGAAATAGGTAACAAGTTCGAGACTTTTGCAACCGCGTGAAAACACCAAAACCAAAGTGTGTAGCTTCCGAAAATGTGATTTTTGAAGACAGCTCATTACTCTGTCAACTTCAACAATTTACTTGTTGTGTTTAAGTATCGAAGCCGAAGCAGGTACACCCAATAACTTGGTCTGAAAAAAAAAACACGGAGGT
AK353149	GGGGAAGAAAACGATTTCTTCTGTATTCTTACGCTGTTTGAAACTATCGAAGAAGGA
AK353150	GAAAAACATAAACAGCATCTTCTGCTCTCAACACAAACACCTATTCTCTCTCTGTCCTCATTTCTCAACAGAGCAAAGAGACAGAGAGAT
AK353151	GGCTTGAATTTGATTTGATTATCTTTTGTGGTGGTGAGAGAAAAATTAAAATCCTATGGGTAGCGTTTGAAACAAGTAAAATTTTTCCTTCACTTTCTTGGGGAAAAACATGGGTTAGAGGAAAGATTTTGGTTGAGTGTGTAAAGAATTCTGATTCCTTCTTTTTGCGTTTTGTGATTACTTTGTCTCCGATCTCGCATTTTCTGGAGATTTCGTTCGAAATTGTTGAACTTTTCTCTTTACTGTTTTGGAAACTGAAGATTCAGAAAAAGATCGCTAAGTTTCATCGATTTCCTTCACGCGCGTGGCGATCACATCATCGTGTTATGCATCCAAAGTA
AK353152	GAATATATCTCTCCTCATCCAAAATTAAAAAAAAAAAAAAAAAACTCTATTGATACTTTTCAAACCCACAA
AK353153	GGTTTCTGTTTGAGTAGATTCGCATGGAGATTGTTCTTCAAGGTGTCTAACTCGCTATCCTCAACTCACCCAACTCGACTGAGTCATAGTTTTTTTAACCTAACTCGTTTCC
AK353154	GACTCTCATTTCTCTTTTGTATTTTTTTTTTTTTGCTCTCATCTCTCCTTCCTCCATTACAGAGAGGAACCCAAAAAGAAAAGGTATTTAGTAAGTTTTACGAAAGGTAATACAGAAAAAACT
AK353155	GGTAATAATTTCAATCACAAACA
AK353156	GGTCCGAAGGCAACTGTGGATATTTTTCTCTAACAGATCTGTGGATCTTTACACTCTATGCTTGTTATGATGAGATCTAAGCATGAGAACAATAATAAAGGGAGAGAGAAGAAGCTCTTGACAAGAATCTGAGGAAATTCATTTCTTATTTTCGTTTATTTCTTCATCGCCGCCATTGTTGCTCTACAGTGAGCTTGGACAGTTGACACCTGTTATTCAAATTCAGAAGTCATCACTGCAAACATACTCAGGCTTTTGCTCTATCATAGCTCTGCAACAATTTCGCTTCAGAAACCAAAAAAGAAAGAGAAAGGTGAATGCTTGATTAGAGCTTAGCTGGCTTCACCTGTACACTCTCTCTCCGGCGACTATCTTTTCTTCTCCGGTAGATTCTTCGAC…
AK353157	AATGTTGAGCTCGTCGCCGTTAACGATCCTTTCATCACCACCGAGTAC
AK353158	CAGAGCACCAGTGACAGGCAAGAAGCGAAGAACTCAATACAAAGAAGAAAAAAAATTAGAG
AK353159	GGAAATCTCAAACTGGAAGAAG
AK353160	GGTCAACTCTTTCTCTCTCTCTCTCTCATCTTCTTCAACCTCTGCCTCTACCATGGATGAACAACTTCAATTGTAATCTAAACCTTCAAAATTTCTCTAAACTCGTCACTGTTATTCTGAAATCCTCAGATTTTTCAAAAGAAACAAAAAAGTATTGGTTTTTAAG
AK353161	GGTAGACTTTCTGAGAGATGGAGTGAGTTTAGGCTAAGTTAAGTGGTTCTCGAGTCTCGACTCGTTCGATTCAGTTGCTGCAGAGATCTGCA
AK353162	GACCCTCCACTTCTCTCTCAACTCACGATTCCTTCTCGCCTAATTTCTCGGTTGCGTATCAAAATTCTCATCACCCCATAGCTAAAAGAAGAATCAGGCTAGTCTTTTGGATACCTTTAACTCTCGAATTCTCGGAAAATTCGACTTTTTTCATAGAAAGTTTCCGAGATCTCGGCGGGGTTACTTTTTGACGACGAACCGCC
AK353163	GGTTTCTTCTTCTTCTTCACACGAAACTTCCTTTGCTTCCTCTTGAAGCTCTTATCTCTTTCAACTTCTTCACCTGCTTAAATCTCAAGCTCAAGTTTGATTTTTTCCGGGAAAAGTGTCACAACAATAACACGATTAAATTCTGGAGAATCCATAGCGAACAGTTGGAGTTGAAGAGCTACTGAGATATCTTGACGCTACGAAACAGAGCACTATTGTTGTAGGAGAGACAGGGGAAAAAATTCGTCGCATTTTGATTTGATTC
AK353164	GTAGACATAGATTCCCTAAATCTCTGCAAACTTAAGTTTACAGATTCATACCTGCATCTCCAGTTGTGCTCAAAGTTTCAAACATAACCGGTCGTTTGGAAGCTCTCGCGGGGTTGTTTAAAAATCGGTGAATGTGATA
AK353165	GGGTTGGACCCACTTAGTTGCATCCACTTCTCCAAATTTCCTAATATTCGACTTGAGTTCCTCACCGGAGCAGAGTCAGAGTCAACGGCCGTCTCGTTCCGTTAATCTCCTCAGTACGCACAAGTACAAAAGGGAGCGATTCTCCGTCACTGTCACCGTTATCAAGCCCGATTCACCAGCCGATTCG
AK353166	GATAACTGATTTCTGAGCATCTCATCAGCCAAGAACCTAAAGCCTCGTTTGAGGC
AK353167	GAGACAAAACCAAACCCATTTGGACTTTCTTTGTCTTAACTCTCAAATTTCCAAAAGCTTTTTTAAAAACCTCAATTTTTTGTTCTAAAATTTCATTAAAACCCTTCCAAACAGGTCGAATTTGTTCACTAACAGTATATTTTCATATTGAAACCATAAAAA
AK353168	GAACAAGTCTCGCTTCCACTCTCTCTCCATCTCCTCCCATTTTTCTTCCTCTTCTCTCTCTCTCGCTCTCCCGTCCTTCTAGGGTTTCGTTGATCGCATTCAAATTTTTCTCTTTTCATCTCAAGAATCTCTAATTTATCCAATTTTGTAAAATCCGTGTATCAATCAGAAGAA
AK353169	GATCACTTACTCTCTCTCTCTCCTTCACTTTCTTCACTTTCTCACATAACCACTATCTCTTTTCTTCATTTGAATTTATTTTAGTGTTCTCCTGAGTTTCAAACCTTTTCAGCTTCGATTGTACCAAGTGATGTTCTGGGTTTCTTCTACTTCTTCTTTGCCATCATTGTTTTCAAGGTTTCTGTGTACTGGATTCTGCTAATGCTTCGAGCGTTTGGTGTCTCTCTTCTCTGAGAGAATTAACGTCACTTTCTCAGGGAAAGTTTTGGGTTCTTCTTTCTCTTTTCCCAGAAAAAAAAAATCAAACTCTGTAATTGGGTTTCTGGGTGTGATTCTGTATTCCTGGAAGAATCTTCAAAATTCTCAGATCTGAATCTTTCTTTTCACTGTTTTAATTTT…
AK353170	GATTCATCATCAACACTAAATATCTTCTCATAAACCTGGAACTCCCCTTCCTCTCCCTAAAAAAAAAACACATTTTCTTAACATCCATCTCTG
AK353171	GCCAAATCGGCCATCACGAGTCTCTCTCCTCTCTCTCTCTCTCTCTCTCTCTCTCCCCAACTCGCGAACAAAGCAAACCCTAGATCATCAATCCGACGGAGACGGCAGCTCCTCGTCGGCAATATCTTCAACCGGCGGCGGCTACTCTCTCACAGATCTCTCAGTCTCATCCATCTCTGTAACATTTTGGTGGGAATCCTGCC
AK353172	GAGCTTTTAAATTCGCCGTCGCTAGACTCGGTTCCTCTCTGTTTCCTCACCGTCACTGCCACCACGGAAAATCCGATTATTTGGCGCAAGTGATTTCGAAGCAGATTGAAGAATCCAAACTCAAAAATCATCGTTTCGGTTCGACAAAATCAAGGGTTCAGGTTCAGGTTCCTGTGATGAAAATATTAACATTTTTGGGTGGTTTCCCGTTTTCGTATTGCAGGTTTTAGTGAAGAAGCTAGTAGGCTCCAATTGCATATTTAGCTTCAGATTTGAGTTTGACAACTCTTATGCCCAAATCAGGATATACTGTGTATAGATGTTCCATCAAACACGTCCTCTTACTTTTGGACTTTGTAGTAAAGCAAACGCATTTGGTTTCCCCCGTTTGGCCCTTGC…
AK353173	GGTCTTCTCTCCATTTGGCGATAGAAGAT
AK353174	GACGAAGCCAAACGCAAAAAAGGGAAACCATCGCACAAGTTTCCAAAGGATTTCTCTCCTTCCTTCCCGTTTTTCCTCTCCTCATTTCTGTCTCCATTTCGTATTCTTATTTTTTTTTGTCCCTTATTGATCCGCGATCCAATTTCCTTTGCCTTCAGGTTATAAAGCGCAGTAAGCACTTTTACCATAACAAGCAGAGTTTCACATTTGGAT
AK353175	GAATTTAGCTCCTCACTGATCAGCAGTCCTCGTTTCTTCCTTCGATTTCAAACGAGAGATCACATAAATCAAAACCAGAGTACGAATAAGGACTCTATTTTCTGGTTAAAAAAAG
AK353176	GGGTCGTATGATTCGAGTTCGCCTGATGGGGCGGCTTCGTCGCCGGCTTCAAAGAATATTGTGTCGGAGAGAAACAGAAGACAGAAACTTAACCAGAGACTCTTCGCTCTCCGATCAGTTGTTCCCAATATCACTAAG
AK353177	GATTGCTCCCACTTCAAACCAATTTGCTTCCTTGA
AK353178	GGTGTCTAAACTAAAAAAACATTTCTTCAATCTCTCCACAATCTTCTTCGATGAACCTTCGTTTCCCTTTTGATTTCGATAAACGATGATAAATACGAAGACGATAAAGACCTGACTTTGAGAGGGTTTTACGAAAAAATCAAACTTTTTGATTTCCTCCAAAAAGCC
AK353179	GACTCACAATTCTTTTACCTTTAATCAACAAAAAAAGAAAAACTTTATTCCCTGAAATCTTTTCTTTGCGTTTAACGAAATTGCCAGT
AK353180	GACACTCGTAGTTTCGACGCTATCTCTAGAACATTCCGATTAGCCACAGAAGAAGCAGAGCCGAGGAAGAAAGAGGAAGAAGACGAAG
AK353181	GGATTTTGTCCTTTTACAGGGTTGAAGTTATTGTATTTTTGGTAGTCTTTCTGA
AK353182	GGAGTTTCAGAGGTATAGGACTTAGGATAGGGATCAATCCAAGCATCCAACAACCCTCAATAATCTCATCACCATCTATAGTAAGGTGGTGAATTTAGGATCAGAGAGAGAGAGAGAGAGGGTAAAAA
AK353183	GCCAATTATTACAAGAGAAGAGCACCAAAGCAAAACAAAGCAAGAGAGAGAGATTAAGCTTAAGCATACCCTGAGAAG
AK353184	GAAATTAGACTCTGTGCCTGTTTTTACATTTGCTTCCACCATAGACTCGAGGAACAGAGTAAACTACAAAGTGGAAGAAGAGAGAGCAAGAGACA
AK353185	GGGCATTTTCTCTCTCTTTCTCTCACTTTCTCGCCTGAGATTACTAACCGGAAAAA
AK353186	TGAGGTCGGCAAATTAATTTCGCAAGAAACAGTGAGAATCAAAAAAAAAAAAGGAACTCCCTCCTCTTCTCGAGCAAACTCTAGAAGTTGTTCAATCCTCAATTCTTCATCTCTCGCACCTTCTAAACTCTCTCTACTTCTTCTCCCTCTCGACAACTTTCTAATCCAGCTACAGCTACAAACACAAAGATCTCTCCTTTATTTCAGGGAAA
AK353187	GAACATACACTTGACCACAGAGAGACAGAGTGAAAGAAATAAGAACTTGCAAAGAAAAAAATGGCTACTCTTAAGGTTTCTTCTTCTGTTCCTTCTCCATCTGAAGATGCTGAGCAATTGAAAACCGCCTTTGATGAAGCGCTGAACAGAGGAAGGTTATCAGGCAAACATACCATGAAACCTTTGGAGAAGACCTTCTCAAGACTCTTGACAAAGAATTCTCTAACGACTTTGAGAGAGCCATCTTGCTCTGGACTCTTGAACCCGGTGAGCGTGATGCCTTATTGGCTAATGAAGCCACCAAAAGATAGACTTCAAGCAACCAAGTGCTG
AK353188	GGTCCCACCGTTAAAG
AK353189	GGTTGTTCTACACTCAGTCTCATTTTCAGCG
AK353190	GAGTTTCAATTTTCAAAGAATTTTAAAGCTCCACTTCTCGGGAGCTCTTTTCGTTTTGGGGTTGAAAAAATTAGGGTTTTTTTTGGGTGTGGTTCTGTTA
AK353191	GACACTTTTTTTTTGTTTGCTTTTAAATAAATTGAGAGAAGAATGAGAAATCCTTCTTCGATTCCAGCGAAGGAAAAGCGTATTCCTCGTGAGCACTAACTTCTCACTCTTCTTCTTCTTCTTCACTCTGCGTTCACACAATCCTCACCCTCCCCATCAAAGCTCGGAGGAGGTTTCGAGGGGGGGTGGTTTCGTCTTTGTGTGAGG
AK353192	GAGGTGTATATATAAATATACGATTCCTCTGCTCTTCAGACACAAACACAAAAATATCAATCTAAACAAAGACTAAAGATAGATTCGAAAAAAAGACTAAAGATAGATTCGAGACAAGAATCGAGATGAAGTTCGGGAAGGAGTTCTCGTCGCAGATGGTGCCAGAGTGGCAACAAGCTTACATGGATTACGATTTTCTCAAAACTCTTCTCAAAGAAATCATCCGATTCAAACTCCGAACCAACAACGCACATCCTCATGGCGGTGGCGCCAAGAATCACCACGACGGAGGATTAAACCGGAAAATGACTCTATACCGCGCGTTTAGCGGTTTAGTCTCAACGCCGGGAAGGCAAAGACGAAGCAATAATCCTCACGACGTCGAGGAAGGGATACAGT…
AK353193	GGCTTTTTGTTCAAAGCTTTTCCCGATTCGTTACTCGTTTTCCTCTCACCTGTTTCAGCTTCGATCCACCACATAATTAATCTTCTGATTTCCCAACAACAGATCACGAAACCCCTCTTCTCTCTCCGCGATCTCCGGTGGGTCTCCGGCGACCTAAACAGAGGTGTTCTCGGCGGAGGTGAGGGCAAATGAGGG
AK353194	GGTTCTGCAAACAAACATCTCACATTATCTAATTCGGATCGTCGATCTCAGAGCTTCTCGTTTCGTTTCATCTAATTCTAGCC
AK353195	GAACCTCTGATTTTTCTCTTATTTGTTCTGAGATTCATACACCCACAAATTGTCTTCGATCATATTAAGTTGTGCAAAAATATCAAACTGTGATTTTGAAGAAATCCCATTTATATTTTATATTCTCTACTTCTTTCTCTCTGTGTTTAAGATTCAATTAGGGCTTTTCCATCCGCCATTTTCGTTGACTTTTCTTGAAGGTGTTTTCTCGATTTGGCTTCTTTACTTCACATTAACTCATTAGAAAATCTGAGTGTTCTTTCATAAATTTCGGATCTTTTCTATAGGGGTTGATTTATTTCATCTCTATGAGACTATGATCTTGTCGGTATTGTTCATAGCTCAAAAACATAAGATTTCGAATCTATTATCATTGGTTTCAAATATAAGGGTTTGTAT…
AK353196	GGCCCACTCTCTCTCTCTATATTAAAGCCCTGAACCAGTGACCACATACTGAGTGAGCGAGTCCGAGTCTGAGTCAAAGCCCGAGTCCAACTTTGTGTGTGAGAGGAGAGACCCGTAATAACTAATA
AK353197	GGGCCAAAAAAATAGGAGTGAATTTCAAATTGGCGCTCAAGCTTTTAACGTATCTTCCCAAAAAAATTCCCCCCAAATTTTTCGAATCTATTTTTTCTTAAATCCCTCCAAAATCCCCCACAAATTTCTCATCCCATCGATTTCTTCAAAC
AK353198	GCCTTAAAAACAGAACTCACTCACTCTCTCTCTCACTGTCGGCAAAACTAACTTCTTTCCCTTTCCCACTGTGACCGTTTCCGGCGACACAGGTGATATCTCCGGCAGAA
AK353199	GGAAGAGAAATTATTCCCGTTCCTTCTTGAACAAAAAAAAAAGCTTAAGACGCTCCCTTTGTATTTTTATGATCTTATCTTACGTGTGCTCTACGCGAATTTTGCAACTTTCTTCCTCTTTCTCTCTCTCTCTCTCCCTGTCGCTACCTCGGTTGGGTTGAGTAAGTAAATTTCAAAAAATCTTCCATGGAAATGGGAGAGAGAATCAATTCGAGTTGTTAAGGTTTGCGATATTTTAGGCTTGTGTCGGTGTAGTTGATCTCGAGGATTACAAAAAAAAGGATTTAGGGTTTTAGGGACTCGCTCTCGGAAGATAGTTTTATGTTGGATCGTCTCTATACTGGAGTGAAGGAAAA
AK353200	GACTGAAGCTGTAGCGTTGAGAAAAAGTAAGAACCAGAAGACCACGAGAAGAAACC
AK353201	GAAGAAGCATCAAATTTTCAATCTCTTTCTTTCAATTTCTTCACTTAAAACCTCAAAACTTGAGAGGGCTCTTCACGAGAGAACTCTTTCTCTTTCATATTAAAATCTCCAAAAAGATCAAATCTCTCTTCATCATCATCATCATCATCATCACCGTC
AK353202	GACTGAAGAAAAAGAAAAAAAAAAGCTTAAAAACTTGGCACCTTTCTTGAGAGAGAGAGAGAGAGAGAAACCCTAAAAAAAAGAAGTGGGAGAGAA
AK353203	GATCACAAAAAAGAAGTTGGATTATTTTTTCAGATTCCTTAAAAA
AK353204	GATCATATTATAGAGAGAGAAAGAGAAGAAGGTACGCCAGTGGCAAAACCGTAAATAAAAG
AK353205	GAAGCAATTAGCAAAAGATGGAGCAGTGACGGTGAGACGACGGTAACGAAGAAGCAAAGAAGTCACGAGAAATCTGGGGTCTAAAGCTCTCGACTTTGCG
AK353206	GAGAGATTCAAAAGTATTAAGCT
AK353207	GGCGGTGGACCACTGCGTCACACACCACTCTCTCTCCACCGTCAAACTCCAAAACCCATTCTTCATTTCTCCCCCAAAATCTCTCCAATTCCTTAAATTGGTTTCACCGTAAACCCATAATTCGCACTTTGTCAATCCGATCTTGAAGTTCGAAACTCGAGCACGGCTTAACTTGAGGGATAATTTCGAGCAAAAGTTGAAGAATTCGAAACAGCTAAGATTTTAACGGTGCATTGAGGAGCCTTGGAGCTTATTTTCATCCCCTGGTCTCTTTTTCTT
AK353208	G
AK353209	GGAACGAGGAAGAGAGAGAGAGAGAGATTTCTATTCACG
AK353210	GACCTTTCTTTCACACGAAATCTCACGAGCCGCCTTGTTATTCTTCTTCTTTCTCTGTCTCTTTCGAAAAATAACAAAAACCACAGCGAAAAAAAATTAGAGCTTTGTGAGAACGGTAAGACCAACGACGGCGTTTCTCTCCGGTGGAATCTCAGCCGTTGGATCTGAGAAATCGCCGTGTCCAGTGGAGGAGTTAAAATGAAAACTTTCTTTTTCTAGTTTTAAATTTTTTTGTTTTTATCGTTATCAGAAAAGGTAGGTAGCGAAAAAGAGGTTTTTACGAAAAGCAGATTGATTGACTGGTAGCTGAAGAACAACGGAGGAGAAATATAGAAAGTGAGAGAGAGAGAGAGAGAGAGAGAGAGAGAGAGAGAGAGAGAGAGAGAGAGAGTAAGATAA…
AK353211	GAGGCCATTTCTCTTACGCTTTTTTTTTCTGATGAACAAAGCAAATTGCTGAAGAGAGAGGAAAAGAAAAGATAAACCCCAAAAAGAGTTAATTATTTTACATTTCGCCGCTAAGATTCTGTTTCTAAACATTTACACCCTCAAGAGTGACGCTTGTGTGAGCCGCC
AK353212	GACGAATCCATCATCGTAGTCTGTGAAGAAGCTTCCCTTCCCCTCCCGGAGCGACTCGGTCGTGACTCACTAACTCAGTCCGAGTTAAAACCGGGTTTTTCGATTCGTCGTCTCAACAGC
AK353213	GCTCCGCCGTTTCGCCGCCGTAGACAAAATGGCTTTTTCTCTCTCCGCCGCTTCTCACTCATCACTCTGCTCCTCCGCCTCCACCAAAGTCTCTCTTTCCCCCGCCGTCTCTTCCTCAGCCCCTCTCGTTGCTCTTTCTTCCTCTTCATCACAACCACATTCTTTCTCTTCTCTCCGAAGCGTCAAATCTTCCTCTCTATTTCCACATTTCTCCTTTACTCAGAGAAAATATCCGATTAATGGGACGAAGAACAGAGGTTGTAGCACGAAATGTGCCGCCTCTGATGCAGCTCAATTGAGAAGCGCTAAAGAAGATATCAAAGTTCTTCTCCGGACAAAGTTTTGCCATCCGATATTCGTCAGGTTGGGATGGCACGATGCTGGCACATATAACAAGAA…
AK353214	GCTTTCCTCTCTCTCTCTCTTTTATCCACTCTCCCACCAGATTCCTTTTTAGGACAGAAGGAGGAAGATAAGAGGTTCTGATCTAAAGAAGAT
AK353215	GGCTT
AK353216	GGTACAAATTGTACGTAATTACCAATAAAAATATTTACAAAGTTATTGTAAAATAAAA
AK353217	GGACAACATTTTTTGTTTATTTAAAAAAGTCAGATTTTTTCATTGTGG
AK353218	GAGGCGTAACAAAAAAAAGCCAAGACAAAACGCCATTTTTTCTTTTTGTCCATTCTTCTTCCTTCCTCTTCTGAAAATTGAAATTTCACAACACTTTGTCTCTCTTCCTAGACTCAAGACCTAGAGAGAGAGAGTGAAATATTACTCGGAGGCTGAAGTTGATTCTCCGGTCATCGGAAGATTGGTTGATTAACG
AK353219	GGTCTCTGTTCCAAGGCAAGTACAATAATTTTGCTTCTCCCACTCCC
AK353220	GAAATGGCTCGATAACCACTTCCCACAACTTCTCTAGAACACTCTCGTCGAAGCTTTTCAGGGTCGGATCCACAAGTTCTCTCGCGGGTTTGGTTTCGTGGAGCAGAGAATCCGGACCCGGGATCTTTCCGGTGATGATCTCGTGCAGAATGGCGCCAAAGCTGAAGACGTAGCTGGTCTGGGAATCAAGTGGCGTGGAGCTGAGGAAAGTAAAGTCGGCGACTTCAGCGGCGTAATCTGTTGTCAAGTAGACGGAAGATGAGTTGAGGCTGGTTTGGGAAATGGGTTTAGGGCTGAGATTGTGTATGTGTTCTACACAGTAAGCTATTCCCATTGCGATTCTCAGTCTCTTTGGCCAGTCCAAGTGCTCTGCGTCTTGCGCTGCAAATAATTATACAG…
AK353221	GAGACAAATTGTTCAAAGAAAATAGATAAAGTAGACAAATTGTATCATCCTGGGATTTTTGCTTTCATTTCTGCAATAAGTCTCGATTGGTTTTGAAATGGAGGACGTAGCGGCTAAGGCTGAGGAAGAAACTCCTGGAACCACCATAGAGGCTACAGCTGATGGAAGCAGAAGTCCAGAGAGTGTTTCTGCAGTGTCTGTGGTGTCAAGTAGAACTGCTACCACTAGAAAGAAACCAGTCGTGAGCCCGAATTTGATAAAGCCAACCGCATCTTCTTCTTTACGGGTCTCAAGCTCTACGCCTGTCACTATCAGGAGAAATAGCACTGGTGGAGTAACAGAGAAGTCAACTGGTGCCACTAAGATTCTGCCAAAACGAATGAGTACTGCCTCAGTTAC…
AK353222	GAGCTACTTACTCAACACTGTACGGTTTCAATCATTTCTTCTCTCCCATTTCTCTCTTTCCTCTCGTCCTTCTTCTTCTTCTTCTTCTTCTTCTTCTTCTTCTTCCCCAAAATCCCTTTTCTCAGCTCTCTCGCTAAGGTCTTTTTCAATTTTCGTACCAAAGCTGAATCATTTGCTTAGCGAGTTCGAAAGGCATAGTTTTTTTTCGGTTTGGAAA
AK353223	GGATGAAACCCACATCGAAAAACCTATCCTTACAGTGAAATTCCTCGATTTTGTTTTTTCTCTTCTTCTCCGGCGAAATCTGTGTGAATTCCGGGGGTAACCACGGCTATACACGGGATATACTCACGGCCTTTGAGCTCTCATGTCCAACGCAAGGGTTGCTTAATCGTAACTAACACTTCGCCGCACGGAGGACGTGGAGCTCTGCCGTCTGAAGGCGGCAGTCCTTCCGATCTCCTCTTCCTCGCCGGAGGCGGTTCCTTTATCACCATTGATCTCTTTTCCATTTTTTAATTAGGTCTTTTTAGTTTCTTAATCTGTATATCATCTCGGGAGGGGTTTTGTTTTTTGCTCTTTTCGAAAAAAATGTTGTTGAAGATCAAAAGGGTTCCCACCGTC…
AK353224	GGAACAAAAGGTATCCAAATTTTTTTTTCCAATTCCTTCCATTTTGCTCCCCTTCTTCTCTCGAACGTCAAGAAACATAAAGTTAAAACACCATCATCGAGACCTCTGCGCAAAGATCGAAGAATCATCTCAATCGAATTCTCCGATAATTCTTTGGACGCATGAACTAAGGGAAAATCTGAGTAAAACTTACAGCAGTTGAGTCGAAGAAAAACAAAAA
AK353225	GGCATCTTCATTTTCCCCTCTCTCTCTCTCTCACTCTCTCACTAGCGCC
AK353226	GGGTACCACCTTCCTTCCCCACAACAAAAAAAAAAAAAAGAGAGAGAATAATCTCAGAGTAACATGAGCTTCTCCTCCTACAATCCGAGAAACTACCAACAAATCGTCCGATCACGGTGCTAGATTTTAAGAACAACGGAGAGGAAACAGCAGCTTTGTATAA
AK353227	GGCTTTTACTTTCTTACAAATCAAGCACAACAACATATCTAAACCCCATATCTGATCGTGGCTGTTTTTCCACAAAT
AK353228	GGGCATTTTCTTCTAGTTTCACTTGCAGCT
AK353229	GAACTAAAAAAAAAAAAAAGAAGAAGAAGGAGAAGAGCTCTTGTTCGAAGATCTAAAGAGAAAAGGGAGATCGAATACACTCGAT
AK353230	GAGGTTTTCCCTCTTTCACCGATCCTCCATCTACGAGCCGTCTCAAGAACAATCGTTATCGTGATCGAGAG
AK353231	GACAGACTCAATACTCAGAAAATTTGAGAAAGAGAGAGAAAGAGAGTGATAGAGAGAGAGAAACACTATCCTCGTTCCCAGATTTCGAATTTTTTTTTTTTTTTTACATCTCCCAACAAATTTTCTCAGAAAGATTCTTAACGAAGGAAAAAAAAAAATAAAA
AK353232	GAACAAAATATAGCTCAAGT
AK353233	GGTTCTTCTTCTCCTCAAAGTTTGAGAGAGAGAAAGAGAGAGA
AK353234	GGAGAAAAGTAAAAATTAAAAAAACAGAGCTTGATTCACTGTAGATCTGTTGTGACTTCTAATGAAATTGACGAAGAATGAAGAAATGAGGAGGAAGATGTGACTCTGAGAATTGGGTTGAATCGTGTCAAATGCCAACAATTTAGCAATTACCATAAAAGTTTAGGATTAGTGGATTAATCAATAGATATACTTCTACTACTATATAATTTAAGAGGCAGTTAAATTAATCATATTCTTATTAAGCATCACTTGCGTAATCGGAAAAAATCTAAAAAGCACAGTGGCTTAGAAAATAGAAATTCCTTTTTCCTCGACTCTCCTAATTTCTCTCAGACCACCGTCGATTACAGATCCGACCTGACAGCTCTCGACCGAGTAGGGTTGAATTCCGATTTG…
AK353235	GGTCACGGAACCGAATACCCCTTTTGACTGCCAGAGAAATCTCTGCATACATTTTCCTTCACTTTCCCGGTAAAGTAGCCGAGAAAAGTAGGGAAAGAGA
AK353236	GGTGTGGGTTTTTTTTTGTGTGTGTGTTGGTTAGGTCACTCAGGTCAGGTTTAAACGAGGGTTAGAGAGAGAGAGAGTTTAAGCCTTTGACCAAAAGCAAAACTCAAAATTGGTTTCAGATCTGAAAAGGGTTTTTTCTGCTTAGAGACTCAGTGTTATGTATCGGATTCTCCGGCGTCGTTTCATGATCTAACCCCTCTTTCTTTCGTTAACTCTGGTCCCTTCTTTTATCTCTTTACATACTTCGTCACTGTTGATGATTATCTGAATATGCCTTTCCCTTTCTTCCACAGCCTTATTCTCTCATCCACTATTCAACGAAAGCGTCTGGCCTAAAGATAGCTGACAACAAAATCAGTTGTTTTGCCTGTTTCAAGACGTTTGGTTTTAAGATACAAA…
AK353237	GATTCATAAAACTATTTATTCCCCCTTTGGTAGTAACCACTGAAAGGGCTTTACTTCACTCTCTCAA
AK353238	GACCGTGTTTGATCCTAATCCGTTTTCGCTTTTGTCAAAGAGAAGAAGAAGAAAAATATCAAACTTTGAGCGAGAGTTGCAGGTATTTTCTCGGCCAAGAGTTAAAGAA
AK353239	GGCTTGTTTTTATCCTTCAATCATTCTCTCCTTCTCTCTCTCTCTCTCTCTTCTTCACAACGCCATTATAGTAGAAAGCTCTGCTTAGATCTCCTCACTGCTTTTTACCTTTTCAATCAATTCCCCAAATTGCTTCAGATTTACCCGGAATTTCGGAGACTTCGATGTCTGCTGTCGAAATTCGCATGGGTTTTGCTTAAAGGTAACTTCTTTTAGGGATTTCGAGGATCAGGAG
AK353240	GCTCTTTTCTATTGGATTGTATTAGACTGATAGCTCAAGGAACCGAAAAAAAGAGAAAGAAAGGATAACAAAAATATCTCCTGAAAAAATTTCTCAGCCTTGGTTTGATTTTTAATTTTCAGGAACTGTTTTGGAGTTTTTTCCAGATTTTTTTTCTGTATTTCCTCGTAAAAAAATTTTCTGGGTTTTTTTTTTCTTTCCTGGCTTCAATTTGTTCATATGCAGAAAATCCTTTTTCTGGGTTTTTACCTTTGCCAGAGAGAAGCCTCTTAATAGTTAATAGTCTTGTTTTTGTATATTCCAATTATAGCTCAATATTGAACATAATTTATAAACTTAAATTTCTTTCCAAAAAGTCTCTTCTTTTGTCATTATAAATTGAAACCTTCCTTTGAAATT…
AK353241	GAATTGAAATAACAAAACCGGAAGAACTTGATCGTCTTCTTCCCACACCTTCAGAGAGTCGAACAACTTGCGAAGAGCCGTATTTTCGTTCCAAGAAACCAAGTTTAC
AK353242	GACGGATTGTGCGGGTGTGAAGAAAGGATAAGACGACAGAAGAGGACAAAACTGGCGAGAGCTCCGGCCAG
AK353243	GAGTGCAGGCATACATAAAAAAATCAGAGGTTGAGAGAGAGAGAGTGAGAGCGAGAAGCA
AK353244	GGTACATGCACACAAGGCAAAACACACTGGTTTGTTTTTAAAATCCTCCGTCCTCCTCAATTCCGTTACCGTCAGCGTCAACCTCCGTTTCTCTCATCTTCACCGTTCATCTCCTCCGATCTAACTCGCCGTCGACAACGGT
AK353245	GGAACGACAAGAGAAAAAAAAAACCTAAATTCTTTCAAGGACCTGCAATTTCGGCGGTTCAGGTTTGAAGGGTTTTGATCATTCTCGAATAGACTTAATTTAT
AK353246	GATTCACTTCTTCTGCTACTCCGATCGATCCACCGTCGTACTCGATCGTCCTCATCTCGCCGGAGATCTCTGTATTTTCTTATCCCTAAACAGAAG
AK353247	GGTCGTCTTATTTAAAACCCGGAGAAGGACTGTGAGGCCATCTCTCTCTCTCTCTCTCTCTCCCTTCTCTTTTGCTCTCTGTTATAAATTTCGGATTTCTCGGGAAAACAAAAATACACGACTGTGAAATCTCCCTCTCGATTAAAAGTTTAATTTTTTTCCTTGGAGTGTACTAAATGAGTCTTTCTTGGATAATTAGTAACCTTTGATCAATTCTCTGCTTCCATATTGGATGTATCGTAGTCACAGAGCAAAGATCCTTATTTGGAGAGGAAGAGATAGTACACGTATTGGTCGTAGATAGATCCTGATCGTTCATTACTATTACTCAAACGATTTAGGCCTCGATTTAACCATTAAATAAAATTTCTTTCCTTTTTCCCTGCTTAAGTTAGTTCT…
AK353248	GAACCATATCGTCTTGACAAGCAGCCGCCCAAACTCTGCGATAATTTTCGTCGGTAGAAAATTTGGACTTTCTCCTAAGCCCTAAATATCCCAAGTTCCACTATCGGGAATCTAGTAAA
AK353249	GAATATAAAGAGAACGCACGAAGAGAGAAAAAAAGGGTTTCATATTAAAAACA
AK353250	GAACCACTCCCACACGAACCACCCCAGAGAAATTTCAGAGAGAAGAACCAAAGAGAAGAAGCAGAGAGAAAAAAGCAGAGCAGAAGAAACAGAGAGCAGAATTGTTTTCGTTTTCCAATGGTTTGGAGATTTGTTAATGGCGTCATAGATTCGTGGGACTAAGGGAGGAAGAAGCTTACCCTGCATCTTCCGGATTTCTCACTCTTTCCTCCCGCCAGAGGAATAGGCGAGAAATTGACACATATAATCCCGAAGCTTCTTATGGTTCGCTGGAAATTCTTAACTGATGGAGGAAAATTTGGTTTACTTCGCTTGAGCAATTAACAAAATTTCATCATGATGGTCTCACTGCCACACTGGTGGGAACATGCGTGAATGATTGTCAAGAGACCGATCCTG…
AK353251	GGTGGTTTCTTGATTCATGAAAAAATTCAAGGTTTTTGATTGTTTTCAGGGTCTTGAAATCGTGAAGAAGCAGAGCTTTTTGCGGAATTATAACATCTGCTTCTC
AK353252	GCAGCCACGCTCTCTGTCACTTACTCTTATTTCTCTCCCTTTTTTTACCAGACTCTCTCTCTAGATCTTCCCCTGCAACTACTTTCTTCCGAATTTGATCAAATCTTGAGCTTAAGTCTTACGCTTAAAAACGGTTCATTTGATTCTCTTCTTTCTTTATTCAAAGGTTTCTGATTTCTACGTTTGTGAGTAGAGGAAAGGCGCTTTAAATATACACACAAACAAAAGTTAATATAGTGGAAGAATCAAGATGCCGTGGACATCCTTCTTCATGTTTTTCAACAGGACTTGCACTCGTCTAGTTGTCTTCTTCCTCGTGATTCTGTAAATTTGTTCCTTTTAGGTGCTTTTTTCCGGAGTTTCGGAGTAGCTCTCAGTTGTTTAGCCTATATATTCTTT…
AK353253	GAGGGTTTCCCATCTTCATCTTCCCCATCACTCTCTGAAAGAGAATAAGAGAGAGAAAGAAAAAAAGAATCCATTAATTCTTAAGAGAGAGAGAGAGACTGAGAACGAAGAGCACAAGAGAGAAGTTTCCGCTTTCGTTCTCTTTCTCTCTCCTCCATTTCAGTAATAAACTTCTTTTAATTTTCTGGGTTTCTTCTTCTCCCTCATCATCATTTTTAGTTATTTCTAATTTCTTCCTTCTTTTTTGTTTTCCTGTGACTTAGTTCTCGATCCACTCATACTTTTTTCCGTGAAAAGTCTCGACCTTTATTCGCTTTCATTCTCTGGTTTCACTGTGTGTTTTATTTTTG
AK353254	GACCGAACGTAAAATAAAAAAGGTAG
AK353255	GAACCGCCTCCATTGTCATTCTCTCTCTCTCTCTCACCTAAAACACCAAATCAAAGACTCCTCAGACAGAGAGAGAGAAAAGACATCAGAGAGAGAAAGAGAGACAGAGATC
AK353256	GAGCA
AK353257	GGTCATGTGTAAGGGTTTTGCCCTTCGAATTTGGAGTTTTCTTTAACCAAAAAAACCAGATTCCATGAAATGGGTTTGTCCTTAATTCTTCTGGTTTCTCGATTTATCTTGTAGCCTGTTTGCTCAATAGGGCTCTTTGTCTCTTCTTGGGTAAAATAAATAAAGTAAATTATGAAGATTTCGTAAAAGAAAAATACCTTCGAAGTCTCGCTTAAAGCCTAGTGCTGAGTGTCGTAGACACTGACCGAGCTTACAAAATCTCTTT
AK353258	GGTCTTCTTCTTCTCCTCCTTCGAGAGAGCAAATGAAAATCCAAACTCTTTTCCCCAACCATTCTTTCATGAGAGGCTCTCTCCACTCAGAGGGCTTACCCGTCTAAAAATCAAACCTTTCCATTTTCTCAATCGATACCCATTTCTTCTCCATCTTGCCCTTCCCATTATTTCCCTTAAAGCATCGATTTTTACTTTCTCGCTGTGTGATTTCTCGACTTGGAA
AK353259	GGCACAACAAAGTTGAGAAAAAAAAAGGAAGAGAAGAGAGGAGAGGAGAAAAAAACAGCGATAAAACCGAAAAGCCTAAGAAACATCAAAAGAGAAGAAGAAAAAAAATTTCAATTTTTTTTGTTTCACAAAGGAAAATCTTTCAATTTT
AK353260	GAACAAAGTATCTAAGAAAGAAGAAGAGAGAAAAAAAGAA
AK353261	GATACTCTTAACCCTCATGAATTATTGGTCTCCAGAATAGTTTTTAAGTTACAATTCAACTGTACGGATGTCTCTTGTGATGTTAAAGAATTAAGAAACAAAGAAAGAGAGAGAGAGAGAAGAAGAAAAA
AK353262	GGTAATTTCATATTAAGGATCAACAAGAAGAAGA
AK353263	GATTAAGCGAAAAGAGATTTTTTTTGTGTTCTTCCTGGTCTTCTTCGAAAGGACGTTTCCTCAGCTCGGCGATTCTATTCCGGG
AK353264	GACAAATCATTAGAAGAAGAAGAATCAAAAAGAAGAAGA
AK353265	GGAAGAAATTTGTAGGGAGAAATAAACAAATTTATTAACAAAA
AK353266	GAGCAAAGATCAAAACTCGACCGATTCAAATTCTTATAGCATTTTCATTTTCCGAGAAAGTCGCATTTAGCCATTAAAGGAACTCTCGGAGTCGTGCTTTTGAAGGTTTAAGTTGAATCTCGAGTTTCTTTTCTTCCAGATCTGCTTCTACAGGTTCGATTCATCTTCTTCTGGAGGATCAGAGAGATCGAA
AK353267	GGTCGTCTAATTTTCGCTCCGTCTCCACTGTTGTGTGTTTCTCCCCTGAAA
AK353268	GCGATTCTCGCCGTCTTCGTGACATTTCTGATTTCTGTTTGCTCTTGTGAGAGAGAAGAGAACGAATCATC
AK353269	GGGTCTCTGTCTCCGTATTCTCCGGCGTCGTTTTATGATCTGACTTCGGTCTCTTCTTCTTCTCTTTTTTTTTTCTTCTTTACTTCGTCACTGTTTCTCTGAAC
AK353270	GATTTTCCCATTCCATTTCCATTTCCTCTGTTTCTCCTCTTCCTTCGCTTCGTACCCTCTCTCTTCATCGTTGCAACTCTATTCCTTCTCACGAT
AK353271	GCACCGAAATATCAGATTTCCGATTATTGAGAGAAAGCGACGGACGCAGATTCGCCGGAGCCAGATTCCTTTCCCGGCGAGCTCCGAGAGAAAACGAATCAATCGGAAGCCTGACCGGAGCCGATAATCTCATTCTTCTCTAGAAAATCTCGCCGGAAAATCTCGCCGGAGCTGATTGATTTTCCTCATTTTCTCATCTTGTTTAAGAAATTAGCA
AK353272	GGTCGTTGTGTCACAGCTATTTTAACCCAATCAGTGTCACTCCGTTTTCCAGCACTAAACTCCATTGCTCTTCTTCGAGACGAACTTCTCTTCTCTTGAATCGACGATTATTCTCTGTTTCTGCAACT
AK353273	GGTTTCGCCGATTCGAGAATTGGGTTAGTGAAAAAACATCATCTTTGACGACAGGGTTTCAAATGGGAATCATGGAAGCAAGAAGGAGGATTCTACAATTCTCTACAAAACTCCATCGACGACATTAGCAACTCTGGAATCACTCATATCTGGCTTCCTCCTCCTTCTCAATCCGTTTCTCCTGAAGGGTACTTACCGGGAAAGCTCTACGATTTGAACAGCTCCAAATACGGTTCAGAGACGGAATTGAAGTCACTAATCGCAGCACTGAATCAAAGAGGAATAAAATCCGTGGCTGATATTGTGATTAACCACAGAACAGGTGAGAGGAAAGACGATCACTGTGGGTATTGTTATTTCGAAGGTGGGACTAGCGATGGTCGTCTAGACTGGGACCCT…
AK353274	GACAGTATTAATCCCAAAAGTTCCTCTCACATCTCTCTCTCTATCTATCTATCTCTCTCCATTAAAACCATTCACAAGAAGCAAAAAGCTTTGAGCTTTTAATGAGTTTAAGGTCCTCTTCGGTTCCTCCTGCAAAAACTGGGTCTTTCCTCGTGTACTTGCTCTTATCTGCATAAAATTAAACAAACTCTACTCCAGTGTAAGCTTATCATCTGCTATATCACCAGATAAAGTCCAAAAATTTAACCTTTTTGTCGATCTATTTGATTGAAATTGCAATTTTAAGTGCAAGCAAAAAAAAAA
AK353275	GACGTGTGCTCTCCTCACTTTCCCTTAAACTAGAGCTTCATCAGTCCCAAAAGAA
AK353276	GACCATAAAATTATTCAGAGCAAA
AK353277	GCTTTATATTCATAAACCAATCAACAAAATAACAAACCAAAAAA
AK353278	GGAGAAGAAATTAGGCACATACTCTTCGGCAACTTCGTCTCTCTTCTGTTTATAAACTTTTTTTTTTGTTTGTTTATCTCTGTTCCACGCGTTTCCAGACTGATATTTTTCCATTTGGTTACCGACGACGGCCCGGAAATTTTCCCCGAGAAGGCGTCGAGGACCTCAGCATTATCTACGAGCCAACTTTTCCAGCTAGATCTACTGTGTATTTTACTGCGATTTCTTTCTAACTCGATTTTTTCCAGCCAATGCTGAAGGCTTAGGCTGAA
AK353279	GGGAAGAAAGATTCGGTCTCGTCGATAGATCGAACGTCGGAGAAATCGAAAGAGAAGAAAGACGACCACCACCACAACAACAAGCAGCACCGGAAGAAGAGCAAG
AK353280	GATACTCATCCTTTTCTTTGTGAATTCTATAGCAACGTT
AK353281	GACCTTCGTTTGCGCGTTTTCTCTGTAATCTCTCTCTCTCTTCTCTCTCTCCTCTCTCTCTTACGGCTGTGACGACGATGGAATTTCTGCAGAGCGACGGGATCCGTGATTCTCGATCGGAGGAAGCTTCTACTCCTTCTCTCTCCGCCTAAATCTCCAATTCGCCGCCGTTTACCGTCATCTCCGTTTCCAAACCAAAATCGTTTTTTTTTCTCGTATGATGGGAGATCTGGTGGAGAACTAGACGCAGCAGCTAGCGGAAGTTTTTAGTCTCAGCTTCTTCATTTTTTTTCTTTCAAGGCTCAGGGAAATAAAA
AK353282	GGTGTCTCAAAGATTGAAATCATCAAATCTCTCGAAAAAGCTCTCAAAAGTTTATCTATTCGTCTTTCAATTTCTCTTGCTGTTCTTCGTTTGCGTTGAATAGAAAATCGTTGCA
AK353283	GATGATCTCTTGTAAGAATCGCATTCTCTCTTCGTCTTCTCACTCATAGATCTCTTTCTCTTCCTCTCATTTTCTCCTCCGATTCTCAATTTTCCTCCTTTTTCTCTCATAACTTTTGGAAAAGCCCTAAACTTTCTGCCTGGAAAATCTTACAATTTTTCTCTTGGATCTCTCTCTCTCTCTCTCTGCAGGGCCAGGCTACTACAGCTGATTAGATCTATTTAGTAAGTGATGTTACAAAGTCGTCTCCTTTGATCTATTTAATAGTTGAGTCTTTAGAGTGAATTCTAGAA
AK353284	GCTTCTTCATAACATCAAAAGCTCCATTTTACCAAAACCCTTTCACAATCTCGGCTACATCA
AK353285	GGAGAAACAGAGAAAACGAGAGAGAGATAGGATGAGAAAGGGAGTCTTAAATCCAGGCAGAGATCGTCAAATTGTGGAACATGAGTTGCAGGAAACTGGGTTTAGCCCAGAATCAGAGAAGGCGACAAAAAAGAATGTTGAAGGAGACGAAGATGAAGAGGAAGAGGAAGAATCTGTGGAGAAGATCTTTGAAAGCAGAGAAGTGCCTTCTTGGAAGAAGCAGCTGACTTTGAGGGCTTTCGTGGTGAGCTTTGTGCTGAGCATCTTGTTTAGCTTCATTGTTATGAAGCTCAACCTCACAACGGGAATCATACCGTCGCTCAATGTCTCCGCTGGTCTTCTGGGATTCTTCTTCGTCAAGACATGGACCAAGATGCTTCATAGGTCTGGATACTTGAA…
AK353286	GAATCTCTCTTTTTCCTCTCTGCGACTAATTTCTGTACATCGGATTCTATCATCGGAAATCAACC
AK353287	GGCGATTTCCTCTAAGCATCGAAGTCGTCTTTCTCAGGGAAGATATTTTCGCGATTTGAGCGGTTGTGATCGAAAGTAAAATTAGATACTAAATATACAAAGAAAGAGTTCTTCTTCCTTCATCCTCACTGCGACTTCACATATCTTTTTCTCTCCTTTAATCCTTGATCGGAAACGGTTTTCTCGGCGAATTAAGATCCAAAATCTCATTGATCGAGATTCTTGTTTCGTTTACGGTGTTTATTTGACTTTGTTGCTGTTATCAAGTTCTGCTTTTCTCTGTAATTTTTGTTTTGAGCTCCGATCG
AK353288	GGGGCCAACGCTTCCATTATCGCCGGTAATCTTTCCCCGTTATTTTAGGGTTTTCTAAGTGTTCTACCAATTTCGACTTTGAGAAGGAAGATGATCTTCAAGATCGAAGACGTTACTGTCTACTTCCCTTATGAGAACATATATCCAGAACAATACGAATACATGGTGGAATTGAAGCGATCCCTAGACGCCAAGGGACATTGTCTTCTCGAGATGCCCACCGGAACTGGCAAAACCATTGCCCTTCTCTCCCTTATCACCAGTTACCGGCTCTCTCGTCCCGATTCTCCGATCAAGCTTGTCTACTGCACTCGTACCGTCCACGAGATGGAGAAAACGCTTGCTGAGCTTAAGCTACTCCACGAATACCAAGTACGCCATCTCGGCTCTCAGGCAAAG…
AK353289	GGGGAACCTCCCTTCCTTGAAAACAAAAACACACCAAAGTCCTCTTCCTCCACATAAGACACATATACACATACACATAGAGATTGAGAGATCGAAGAGATTTAAAGGAGAG
AK353290	GAACCAAGTCTTTTGTTTTTGTATATTTCCTTTTGATATTTCTCCATTCGATTTTTCCTTATTTGCCGAAGAGGAAGGAACATTACAAGAACGAGCTAAGATCATATTTCCCGATAAATTCCCGTCAGCGAATCGCTACGCTTAAGAAGATCAAAAACAATTCCAGGCGGCGAAGAGATTGATTTTGATTCACGTCGCAGCTCTCCAAGGTTTCTTAAAGACTTCCGATT
AK353291	GAGAGTGAGTTAGAAGCTTTTCACCTATATAATTGATCTCATCTTCTATTATTCCTCAACACAAACAACTTGTTTGGTCTGATTTCTCCGATTGATC
AK353292	GAGCCTTCTTCACACACACACACATATATATATACACACACGCTTTGGATAAAAACTCTCTGATTCGATAAATCAGAAGAAGAAAAAAAAAAAACAAA
AK353293	GAGATTCACCCTTCGTTTCTGCAGCAGCAACAACAACCGAGCCCTGTTCGTTAGGGTTTTCGGTTTTTGTTGGCTTTCTTCTTGCGTTGCTCAACACCTTTTCTCATTTCCTCCGCCTGATTTGTAACC
AK353294	GGGTTTTCTCAATTTTCCGGGAAGAAGTGCGAGCTTGGTGCGCGATGGGTCGTTCGAAACTAGCTTCTCGTCCGGCTGATGAAGACGCGAATCCAGGAAAATCGAAAAGGAAAAAGTTATCCTTGGATCCTGAGAATGCAGGGGCTTCAGTTTCGACCGGAGGTGAAGCTAGGATTGAGAGGAAGCCTGGCCTTTACTGTTGTAACTATTGCGATAAAGATCTGTCTGGTTTTGTTCGTTTCAAATGTGCTGTTTGTATGGACTTTGACCTTTGTGTGGAATGCTTCTCTGTCGGTGCTGAACTTAATCGTCACAAGAGCAGTCACCCATATCGGGTTATGGTTAGTTTCCAACATCAAGCAGTATATTTGAATTCAACCTCTATCAGCTGAATAGTTA…
AK353295	GAAGAAAACAAAAAAAGTTGAAAAGTAGATCGCTCTGCTCTGCTTTCTTTTGCTTCTCTCTTTTTATCTTTGAATGATTGGTGAAGAGGGTTTTCTGGGAAATTGCCTTGCTCAAAACATTTTCTTTCTCATAACACAAAGAAGAAACCTCAAGTTTGTTCTGTTTTCATCCAAACAGGAAATTTGTCTCTCTTTTTTTTTTTGAGGAAGGAACTGTTCTTCAGAGATTGGAGCCTTAGAAGAAGAAACCCTTTTGGAGTTTGGCCATTATGCAGAGGATTTTCTGAAGATTCAAGAACCTAATAAAACATCATAAATCAGCT
AK353296	GATTGGCGTCTCTCTTGAAGCTTTACCAAATCTCTGAAATCTGTTTTTGAGACTCAG
AK353297	TGGAGCCTTGAAGATCAACAACGTCGAGAGTA
AK353298	GGCCATCATCAACACAATTCACAATCATCATCACAATCATCATCATCTAAGCAG
AK353299	GGCGTATATATTCTCAACCGCTAAATCAGAGTGAGAGATAGAGAAAATCAAAAATCTTCCGGCGAAGAAAAAAAAGA
AK353300	GGGAAGCCACCATGTGCGGCGGTTTCTACTTGGTGCGGCATTCCATGAGCTTTCTCCTCCTTGACTGGACTATTTTATTTCTAAAATTAAATGAAGAAATAAAGCTAAACTTTTAGTATTATTCTCTCGCAATCACACAGATGCAGATCCCTTCACAAATTTTCTCGGGAGAAAAGATTGTTGCGACTTTCCCGGAAAATCTACTCGACAGAG
AK353301	GGTCATA
AK353302	GACCAGACTTAATCCACCAATTCTCATTTTTTTTGACTAAAGTGAAAAGAAAATATCTTTTTTTTTTTGCTACTCTTTCTTTTCTTTTTTTTCCCTTTTTTATTTATTCTATGGATGGATCATTATACCTTCCTGTCTAAGTGAAGGAACACAATAATAAAAACAGTTTTTGTTTAATTCCCTTTATCCCAATTCGAGCCAAAGTTAACTCCTGTCAGATTCCTTTGTCTGAGAAAAAAAGAAAAGTCTTATTTTTAACCATTTCTGCGTTAAACTGATCAAAACCCATTTTCCCAAA
AK353303	GGTTTACAGAAAGATCGGCG
AK353304	GACGAGGAGAATCAAAAGAAGCTCTTTAATTTTCTCGTGGCAACGATCTCATCTACGTGTCAAAATCTCACTCCCTCACTCCGGCGACAATGTACCGAGCGGCGGCGAAGCGTCTTCTCGGCGGTGGTTTTACAGCCAACCGCGTCCTCCCCAAGCTCAGGTCCACCATCAACCCGTCCTCTTATACTTCCCGTCTCTGCACGTCGTCGATGGGTAATACTGAATCGACGGTGGGTAATCAGTCTGTAAACCCTAATCAATCGGATCACACGGCGTCTTCTTCTTCTTCCACGGCTACAGGGGAAGGACCTCGTCGACATGAGAGCAGAAAACCGAGAGCCGAGTTTCAGGAAGAGCAGGCTCGTGTTCTCTCTGCTTCTCTCCGTCACGTGCCGAGAT…
AK353305	GAACTTGGATCTTCTTGCTGTTTCAGAAACATTTTTTCACAAAAA
AK353306	GATCATCCACACTCATAAATCGAAATCATCGTTTGTCTTCCTCCTGAAAAAGAAAA
AK353307	GAAGTGATATCACCAACAACCTTTTTCACTTACACAACTTTCAAAAAGAACTAAAACTTGATAAGTGTTTTTTAGAGACAGTGAGAGGT
AK353308	GGAAACGGTCAAGTTCCAACCAAAGTTCCA
AK353309	GGCATCCCTCTCTACAAAAGAAAATCACTTAAGATCACAACAACAAAAAGAAGAAAAAAAAAGTGAAACTAAGTAACTAAAAG
AK353310	GGTTACAAACGAAGCAAAAAAATTATAACATCAAAACCGAGAAGAAGAAG
AK353311	GGTAAGTGGTATAGTCTAGGCCGATACATTTCACTATCTCTCTCCTTTTTATTCCTCTTATCTTTTCCATTTGATTCTCCGACTCACACAATGGGTTTTGAGATCCCAAGGTCTCAATTATGATGGCTTCGAGACAAAGAATGGTAAGAAGAAACTAAAGAGAAACGACCAAAGCTTAAGCAAACAGTGTCTTGTCTTCTGTTGAAAAACAGAAGAAA
AK353312	GGAAAAGTATCACCGCCTAGAACCTTCGCTCTTTCTCTAGAAATCTCTCCTTAAAAAAACAACTTTCGTACCTTCAAAAACCCTAAACCCTCTTAGTACACGTTCCCGATTTTATCCGCATCATTTGGCATCTTCCTAACTGATCTATCGCCTCCTGAATTTCAAACC
AK353313	TAAAACCGAGAGAGAAAGAGAGAGAGAAGAGAGAGAGATAGAGGGAGTGAGAGAGCTCTCTGGCTGATCTTTTTTTACCCGATCAGATCGAAGAGTTTTATCTCGAAATTCGAACTTTCTGTGTGGTTGCTCTGACCAAGAGATCCAAGCTTCACACAATTGTCGTTGATTCATTCTCGTAAAGATCTATCGAATCCCAGAATTTGCTGATTACACGAGTTTCACGTCGAATTCTGGAGAATTGGCGAGGAAAACTTGCAGCGGAGGCTGGTTTTGGCTAAATCGACCAGGATTTTATCGAAATTCTAGGAGTTTTCTCGTGAAAAAGCGACTGAGAAAGCATAATTCAGCGACTTTCGAGCTCAATTCCTCTTCTACAAGGATCGGAGAAGGCGAATC…
AK353314	GACGAGCTGATTCTATCTTCTGGGTGTTCACAAGGATCTCATTTTTCTTTTAGCTCTAAAATTTGAGGGATGTTTTTGTTTTTCCTTCTCATAAGCTAAGTTTATCTTTCTGGGTATAGACAAAAGATCTCATCTTTTAGCTCTTGAATTGAGGGAGTTTCGATTTTACTTTACACAGTGAGTTGGAGAGATTCAGCATTTTGGGGGAAGTAACTAAATGCTGATTGGTTTCTTAATATTTAGGGGTTGAGTTTTGGATTTTTCACGCGCCTTGGATTTGATCTCTATTTAGCTTTTTAATGTGCAACTCTTCTTTCATGTCTTATCGGTTTAGATTCACTGGGATTTCGATTTTGGGCTCTTTTGTTATAGGTTGCAAATTCCATCTTTTTAGGTTCT…
AK353315	ACGCAGTACCCAAAAAAAGGACTCACTCCAACATTCAGCTCTCAATCGCCGAATTTCCCTACCGCAAAACTCCACCGGAAAAATTCAGATTCCGGAGATAAATC
AK353316	GAAGATTTCGAACATTGAAGTACGAGAACAACGGAGACTCTAATAACCCAACAATTGTAGTGAGAGTTATTGCTTGCTTTCAACCGATGGATAATTGTCAGGCTGAATACTTTAGACATATACTCAAACCAGTGACGTAGTTGGTTTGTGTTTTCGTATTGTGTCTTCGAGCTGGCATCTTTCTTTTCTTCATTTTGTCTCTACTTTCTTTTACGATTGTTTCAAGAAAGAACCAAGGAGTACTGCGTTCATCACATTTGAGCAACAGCTTCCACAATCGCTTTTTTTTTTTTCCTGCAGTAAAGTTCCATTGGCTTAAACTGCAAGAGC
AK353317	GACAGGAGAAACAGATGTACTCTGCTCTCTTCTCAGAATTTGTTTTGTACTTGTGAAAAAACTCCTCAGATTTTGTTTTGTTTTTCTTCAGGTGAGCATTGTCCTGTTATGAGAGGCAACTGTAGCAAGAAGCTGAAGTGTTATTGTTTTTAGCTGTGAGGCTTTATATTTTTCCGACTTCCATGCTATCTTTGGGATTATAAAAAAAAAAAGATATC
AK353318	GATAGACTAGCGACAGAGAGAGAG
AK353319	GACCCTTCTTTTTCCGACATAATTTTTTTTCTTTCTTCAGTTTTGTCATTGTTAGAGAGCCAGGAAAATCTTGGCCATAGATTTATCATCTGTTTCCGATTCGATTTGATTCTTACTTTATCTTCTTCTTCTTCTTCTTCTTCTTTTGTATCTTCTTATATCTATTACTATCTCACTTTTCTTTTTCACTTTTGGGGAAACGGAGTGAGAGAGTGTAGAGAAAGAGAGAGAGAAGGTTCTTCGAAGTCGCCGGAGTTGTTTAATCAGAGCTCCGGCTACTTTCTATCTTTTATTCCTCTCTTCTCTCTCTTCTAATTTTCTCTCATCTTCGTCTTCGTCTTCGTCTTCTTAATCGCTTTATGCTCTGTTCTTGGGTTCTCTTGTTCATCAAGCTGCATC…
AK353320	GGTTTAAAAAAAATAAACCTCACCGCATTCTGGCTGTGTGCAACGCAGCGCCGCGTCCTCTTCTTCTCAGCTTGAGTCGATCCCAGAGTACAGATTGATAAACCCTAGCTATCTGTAGAAACTTTCACCCTAGAATAGCGAGGATTTAAAAGGAGTTCGTCGGAACCTAATTGCTGCGTCGATTTGATCGCTGTGAAGAAAGAAACCCTAATTTCAGAATCGGTAGTGTGAGACTATGAAGATGTGAAACAGCTGTTTGGAAGTTCTCTAATCAGTAAGTGAGAGAGAGAAG
AK353321	GATCTCTCTCTTTCTCGCTCTCTCTTCATCTTCTAGAGAGAGATTTT
AK353322	GATTCAGCAATATAGGGGGCCCGAAATTCTGTTGGGCCTTTATGATAATAATAATTCTCTGATTCATAAATATGTCACCGATTTAAAAAATCGGTATCCGCCAAAGCTGACTCCTGCTTAGAGTTGCGTCGGATCCGCAACTAGTTGGTCGTTCAGGTAAGCCGTCGAATAAAAAAGTAAATCAATTGAAGATGATAAAATAAATTAAATGCCATCGAAAAAAAACAAAATCGAAAAAGCAAAATCAATGATAAATAAATTAAACCAAGTGAACGGATTTACCATATATTTTTCAATGAAAAAATCTATTTTTTTTAATAATTATAGTATAATTTTGTCGACCAATATAATTTGATACCGTTTGTGCCCGTATTAGAACAAAGCACATAAACATTAATT…
AK353323	GGTCTGTCCACACAGCTAACCCAAATTCCCAAAGATTTCGACTTTACAATTAAAAAACAGTTTCGTTTAGTGTAACCTTTATCTTACCTTCACTTCTCAACCCTTCTTCTTCTTCTTCTCCCATATTTAGAAACCCATTGTTTTTTTTAATAAGTTTTTTTCTTGTTAGTCGTATTTTCTATCCAATTAGCAATAAACCATCCCTAAACTCAAATATCTCAACTTTACAAGAGAAAGAGATTTTTTTTTGTGTGTGGAAACCATAAATGTTTTTGAAGTC
AK353324	GAAGACCATCCAACGCTTTCTTCTCTTGAAGAAAACATAGAAAGTTTTATCCAAACCAAAA
AK353325	GGCACTCTCTTATTACACAAAAGTTCAACATACTTGCTGTTTTTTTGTTTTGTTATATGAATACTGGCATGTGGTGGTTCGGTGATCGGGAAATAAGTATCTGAAATTATTCTTCCATTAATTCATATATTTCTAAAATAATCCTTTTCTAAACATCGATATGATTTTTCTTCATCTCAACATAGAGAGAGAGAGAGACTTTTAGGTGTTCTTTCTTATCTGATAAGATCATATCTCTTAATTGATTTTTCCCATTGATAGATTTTTGGGGATTTTATTGCTTAAATCAAAGACTTTCCCGTGATAACAGAGATTTTTCTCACAACAGGAAAAAGTGGTTTAAAAGGAGATATAGAGAGGGACAAAGAGCTAATTTGGTGAATTGTGATTACAAAAGTT…
AK353326	GGTACACTTCCTCCACCCATCTCTCTCTCTCTCTCTTTCTCTCTTTATCCTTCTTTCTCTCTTCTTTGCTTGCCTTTTCTTCAGTTTATTCTTCCCAAAATCAAATAGTTCCTTCTTTGATCTCATTGGTATAACTAACAAGAAGAGAGATATCATTACTGAAGAGATCAACCCACACAAAA
AK353327	GGTCAGAGAAGAAGAAGAAGAAGACTTCACTGATTCTCTTTTTCTCTCTCTCCTTCGGAATCC
AK353328	GAACTTATTCAAACCAATTCACATCTCTCACAAATCTCAACAACTACACTTTGTAGCAAAAGTTTCATTTTGTGAGATTCGTTCGTCGGTCGATTTCTTAATCAAGTTTTACTTCTTTTTCTTTTCATATTTCCGGCGAGTTCA
AK353329	GACCCTCTGAAAAAAAAAAAAAAAACCACCCAAAGCGATCAAATCGATTCCATCAAAAAATCACCCGCCCGAATTTGACTCTTGCTAGATCTCGATCGTCGTCTCCGAATCTCCTGGCGTATTCCATATAACTAGATCTTTTGATTCGAGTGTATTGTAATCTCTCTGAGTCGGAATGAGAAATTGATTCGATACGAACTAGGGATCTGTAGTTTCGGGACAGATAGATACCGGAGTCTGTGTTGAAGACGACGAGTT
AK353330	GATCATCATCATCA
AK353331	GAAACTAATTTTTTTGTTTTTGTTTTAATCTTTTACCCATTTTCTGCACTTTCTTCGATTCTTAGTTTTTTTTTATTGGGAAGTTCGGTTTGTTCATTTCGGGTTGGAGGAGAGAGTTTTTTTTTGGTCGTATGAAAAAGAGAGTTTTTTATATGAAATTTCCGATTTTCTGGAGAAAAAATCGGTGGTGAAACTTTCTTGAATCCGATATACTGGGCAAGATCTGAGATCTCTGGTGTTCCATGCAAACCTGTTGTGCTCCGCCGTATTTTCGCATCTGGGACACTTATAAACCCTAGAATTTGACCAAGACTCGGTTTCTGAAGATCTGAGTTTCTTGAAAGCTTGGATTTTTTCTTTCTTTCTGGGAAATCAATCAAACAGAGAG
AK353332	GGTCTTCTCTCGTTCAAGAGCCTAAAAGACGCCGCTCGTCTCTTCAGACAGTTCCACCTTCTAGGATTTGTTCAAGAGAGAAGGGTTGAGAA
AK353333	GACACTTCCCTCACCAGATATTTCCCTAAACGCGCTCACTGACGAAATCCACCACTGAGTTAACTCGTTCCTTCTCTGGGTTTTGGTAGGCGGCGACA
AK353334	GGTCCATAGATTTTTCTTTCACGAAACCAAAGTTTTCCGTTCACTTTCACCATTCTCTGCATTTCTTCCTTCAGTTACTGAATCCGATCTTCAACT
AK353335	GGTAGAGAAGTAGCTAGCAATGTCTTAGATCTTTGATATATCTTCAATTTTTTTTTGTTTATTATCGTTTTCAAATGTTACTGAAAATGAATACACATAATCATTCAACAATCTACCATAGTTTCTCAGTCAGTTTCATATTTAGATGCATCAGAGTTCTACTCAACAGATCTATTGGTCTCTTACCTTAAATTAGACGACACTTTTTTCTTTCCTTTCTTCTTTTTTTTTTTCGTTCTTCTTCTATATTTTGTACGTATATCTATAAATATTTTATTCATATAAGAGTGAAAAA
AK353336	GGCGATGTTTTATTTTTCTGTCTTGCTTCTTTCTGATTTATCCATAAAAATAATATCATGTTGCTCTGCTCAGAAACATTGATATCTTTACTTTCATTTCCTGATTTTGGTCTCAAATTATCTGGTTTTCACTGTTTTATCGTCGCTTTAGACGTAACTCAGGGCTTGTCATGTTCTTTGGTTACTTAAAAAAGTACGCCTCTCTGTTCACTCTTATCTACTTTTGGAGTTCCAAATCAGAAATTATAGTTCTGAGACAATACTCACTGTGCTTTCCGCTTTTAACATAAATCCCACGTGCCAAGATTTCTTCTGAATCTTGCTTGTGAACTGTGTAAATAGACCTTCTTAAGTAGATTGTGGCCAATCTGTGCAGGAGATTCAAAGACACATCAAC
AK353337	GGAAAAAAAA
AK353338	GGTACAGTTGTACCAAACCAAAAAAAACATCGTCGAAGCTGAGAATTCATCTTCTCTTTCTCCATCTTTCCCTCTCCGAGACAAGAGATTCAAAACACAAAGAAAACG
AK353339	GACATTCCAAAATCATTCGCTCTCTGTAATA
AK353340	GGGAAGTGGTAGTAGTAGTAGCATCACCATTCACCCAATCCCCAATACTAAAGATTCTTCACCCTCAGAAAAAGCAAAACCTAGAGATCCGACATTAAAGGAAGGTTTCAAGATCGATCTGAGAAACCCCCAATAACCATC
AK353341	GGTACCTTCAGAAGAAACGGGCAATTTCTTAAACCGACTCTTCGAAAAGGCATAAACTCTAAAAGACTTTCTCATTGTCGTCGGATCTTCTTAATATCATTCTCTAGCCGTTGGATCTTCCAAAACCCTAAACCCATCAGAAACACAAGCTTACAAAGGTTTTGGTAGATCGGTTACAACATCAAATGTAGAGATTTATATAACTCTTCTCACACTCAAAGGAGACAGCTTATTGAGGTTAATAGTGAGCACACCATTCTCGAGCTTGGCCTTGACAGAGTCCATATCCACATTATCAGTCCACTCTCGTTGGGGATAGAGCCACGCTTTGGTCCCTCTCGAGTTCTAATGGGATTCTCTCCAAGATTTTGAATGGATCGGGAAACCGGTCTAGCCAGA…
AK353342	GATCCAAAATACGGAAAAAAAAATAAAAAAAAAAAACAAAAAGCAAAGGGAGAAGAAAGACGATTTCTGGAAAAAAAAAGGACGAAGAAGCT
AK353343	GACTCACACCACTCCATTGCCATTGCTCTGTACTTTTTGATCTCCTTCCGTTGAGTGAAAGGGGAAAAAAAAAACCAGCGCAGGCAAATCTT
AK353344	GAAGTCAACGGGTGAATACGCGTCGAGGGCTTTTCTCTTACTTTGATTTTTCATTTCATCATCTTAGTTGTTTTTGGGGTGTCCTTGTGTGGTAGTTGCTTAATCTAGGATTCGAGATCCTTTAGTTGGTGAGTCAAAATCGTGCTGGATCTTTCTCGAATGATTATTGATGAAGGAGAATTTTAGGGTTCGTTTTTAATCTGGGAACTTGGCAAAAATGGAACGACGATTGATCCCTGGCTTCTTTTGGTTGATTCTGGTTTTCGATTTGGTTCTCAGAACAGCGGGCAACGCCGAAGGTGATGCTCTGAGTGCACTGAAAAACAGCTTAGCTGACCCTAACAAGGTGCTTCAAAGTTGGG
AK353345	GTCGAGCCTTATTTCAAGTTCAGAACGCCGAGCAACGTTGGAAGAGACAATGGAACTGATCGGTGGAGCTCTCCGGTGTATGATCATACTCAGGTGGTTGGTTTGGAAGGAGATAAAAGAAAAATCAAGGAGTGGCTCTTTTGTTCAAACGAGAGCGACCTTCTG
AK353346	GGTAACAATTCTACAACTGTAGCCAAAAAGACCATTCCTTTTGTGCTCTTATGGTGATCATGATCATGAGCATGTGATGAATGAAATATCTCTTATTAACTCCCTCTTCATATTTTTCTTTTTCTTTGTTCTGCAATAAGATTAGAGAGAGCGAGTTTTAGTTTTTGGACCAA
AK353347	GGGGGTTCGTGTCATCTTCCCCTCCTCTCTCACTCCTTCTCTCTTACGCTCGCGGAAGAAGATATTTTCATTTGCATTTTCGCCTGTTTCTTTATTAATATTTCATATCCACACATATATATAATCCTCTTTTCATCTTCGAGCC
AK353348	GAAGAAGTGTCTCTGTCATTGTGCAGTAGATAAGCCACTCTCTCTCTATATTATAAACGAGATTCTCCCATTAGTGAGGTTACTTCAACAAAGAGATCTTTTGATTTTCTGGGATTCATCGAGAAGAGTTTGAAAGTGAAAAAGAGAGATTCCC
AK353349	GAACCAGGAAAAATTATTTCAAGATCTACTTATTATCATCATTTCATCCTTCCTTCTCCAAGATCTTCCGCATCAAAATTCTTCAGCAGAAATCTGGAAAAGCTTTTGTTTACAGACAAGACAAAACCCAACAAAT
AK353350	GACCATCTCTGAATCTGATTCCACATCAAAAAAAAAACCATTCTCTCTAATCTCTGTTTTGATTCTTACCAACTTCGGTTTTGATTTCCATCGACACCATCCGCAGACTTCTTCTTATAGAAGAACTTATAGAGAGCGTGGGGCTAGTGGAGAGATCGATTGTGATCGGCGATA
AK353351	GAAAGCAAATTCCTTACATCCGTATATCGCTCACTCCCTCTCCCTCTGCTTCTCGCGGAGCTTTCAATCTTCGAGGAAGATTAGAAGATACTCAAGAGC
AK353352	GATCTCATAATTTTATCTCTCTTCTGTAAATCTTCTTCTCTCTTCCTTTTTGCCCTATATTCTAGGGTTCTTCGCGTTTCATGAATCTCAGTCTTTGTCTTCTATTCAACACCGTCTCTGCTCTGTTAGTCTCCGTCTACGTTCTCGTCCTCTCACCTACCTTCCTGGAGTTTCTTCCTACGGTGTTGGAATTATGTCTGGAATCTTCAGATTTAGTGGTGATGAAGATTTTTTCCCTGGGGGATCAATGCATCTATCGCCAGGGAGTTGTCCCGGCGTATATTTCCCAGCACGCAAGAGATTGCGGATTGCTGCACCGTCAGTTCAAATCGGTTTTGAGCAAAACAAACTTCAATCGAAGTATTGCCTGATGAGTGTCTATTTGAGATCCTAAGACGC…
AK353353	GACACTTGAACCCAAAA
AK353354	GATCAGGGGAAACCATTTACTCCATTTTATAAGCCACAAACCAAATCACATAATTTTACAAATCTCGAATCCTCAAAACGTCTGATTTCATCTTTCTCCGTCTCTTCTGGATCTTACGCA
AK353355	GCGAGAAAGCAACAATTTTTATGGACGAAGACGGGTCTGATTGGGGCGGATTGGCTCCGGAGATACTCACCAATATCATTTCAAGGCTGACAATTCAAGAGCGATAGACGGGACCG
AK353356	GACACATTTTTCTTCATTTCCACTCGAATCCGAAAGAACCAGAAAAAAAAAACCCAGAAAAGAAGAAAATCAGAGAAATTAAGCGAACCCAGAAAAAAAAG
AK353357	GGCTCTATCGAATACACACTTCTCTCTCTTTCTTTCTCACTTTCTCTCTCTCTCTCTCTCTCTCTCTCTCTCTCTCTCTCTCTCTCTCTCACTGTCTCG
AK353358	GGTGTAGAATCAAATCCTTTCGAAGAAAACAGATCGAATTTATCTTAATCGGCATAGAAAAA
AK353359	GAAGAAAATAAAGAAAAAGAAAAAGAAA
AK353360	GAGATATAATATATTCTCTTTAAGTTATAGATATAAATTTGCTCTTCTTAACAGTTTCTCGATCTCTTCTCACAA
AK353361	GAATATTCCCTTCTCTCTCTCTTCTTTCGCTGGTAGAGAGCCTCTCTCTAAAGCAAAAACACGAGCGATAAAAAAATCCGAGGGAGCTAGAAACGAAACGAAACGAAAGAAGACCATCTTTACTTGTTTCTCTGTTCGTTTTTTTTATTTTTCTTTTTTTTTCTAGATGCGAATATCTTAAGATTCAACTGGCTGAAATCGAGATGAAGATTTTGCGAGATCAGCCAAATTGTTGGGATCAATCAAAGATAGTGGTCAAAAAACCCCAAGTGGAAAATACAGTCGCATAGATTTCGTCAGATCTGTTAATCTCCGGTACTCAATTCTCATTGATTCGTCCTCTGTTATGCTAAAGTTAAGTGTATGAATAAGCTTAGCATAATTAGTAGCGTCGCTGAG…
AK353362	GGAAGAGAAAAACAAAAAAAAATATAAACCTCAGATCATAAAAAAAAAGACTTCGAGAAATTTGTTGTGTGGTGAA
AK353363	GGCAGCTCGATTTTAGCTGCTCGTTGCTTTTGTAATTGAGATTAGAAGAAAAGATTGGATTTCCTCG
AK353364	GAAGTGGTTGGTCCCTTTCCCTTTCTCGTCCCGATTCTTCTCCTAACTCCAGAATTTGGTCTCCAAGATCTGAAAAGTACCTTCCTTTTTACTCAGAGATAAAGAG
AK353365	AACGAGAGCTGATAGAGAGACACTGAGCTCACGATCACGAGCTTTTCTTCCTTCTTCTTCATAAATCATCCATCTTTGAATAAAATAAAAAAAGACAGCGATCAAAGACACAAAAAAGGATCTCAAGAAACCCACTTGTTGTTGGTTAGAGAATTCACGGGTCTCTCAAAATCTATCTCTGAAAAGTCTCTTTCCCACACCCATAACTTCATCATCATCATCATCATCACCCACTACTCTTTCCCAATTTCAACGGCCCAAATTCCTCCACGTCATAGTCGCTCATTTTCTCAGATGTAATGTCGAGTCTCTGTTAGATATCTCCCAGAAAAACCTGATCTGATCAAATTGAAGTCGCAGAGAGGAAAGGGAAAAGAAAA
AK353366	GGTACGTCTCCTTAAAAACAAAAATAGAAGAAAAACAAAAAACAAGAGGAGTGAATCTCGGCG
AK353367	TGTAAGCAGTGAACCAAATCAACACTTTGCTTTTCTGACGAAAATCCATTCTTCCGGTTTTGTTGTTTTTGTTTTCGTACCTTGTGATTTTGGGTCAATTGCATGCATTTTGCATGTTGTTATAATCTCTGTAGATCTCAGATCTCTTTAGTAATGATGGAGAAAGTTCATGCTTTTCAATTTTATGGGGTCACGATTTGTGGGTACTTAAAGTAAAGAGGGCTTTTCTGTGTGAGTGAGTGCATCTTGGTAATTCTTTTAGGCTCCATGTTCGTTGCCCTTTTAGTCTCGATTGAAAGCATCATCGATGTTATTTTTGGTAATCAACACGGATTCTTTGGCCTTTTGGTATTTTGCAAAGTTTCATCTCCTTTCCTTTGATTCGGATGATTGTCATTC…
AK353368	GGAAAATTGTTTTAATTCCAAAATTAATGTAAAATACAGGAAAAAGCAAAATTAACACACACTACTTTTCTCTCGCCTCCACCTTTCTCCACACTCCTTTTGATTTGCTAATATTTCATCCGCTAAAGAAAGACCAAAAGATTAACGATGAGAGGAAGAGAAGGAAAAGAAGAGTCGGAGTCGAGGATTCCACTGTTGAAAGGCCCTCACACGGCGGAGGAAGACGGTGGAGAATTGAAGAAGAGAGTTTGGGTTGAGACAAAAAAGCTATGGCGAATCGTTGGTCCTGCTATGTTCAGTAGATTAACAACAAACTCGATACTTGTAATAACTCAAGCTTTCGCTGGACATCTCGGAGATCTCGAACTCGCCGCAATCTCCATCGTCACTAACGTCATC…
AK353369	GGGAGCACAACTAGGGTTAGGGTTAGGGGTTCGCCCTTCCTGCGAGATCGTCGCTCCCAGAGAAGTCGCCATCGAGG
AK353370	GGTGTTATCATCACACACCGCACAAGTCGACTTTGGAGAGAGAGAAAAAGAAGGGCCAACGACCACATACACACCAAAACACC
AK353371	GAGGATACTCCCTTCTTCGATACGATCGATAATCAGAAGAG
AK353372	GACCATCTTTTTCTCTTATATTTCCTTAGCAA
AK353373	GAACATTACCACTTTCACATCTCTCTCTCTCTCTCTTTATTGCTCGCCATCTCTTTATCTCCTCTCCTTCTTCCTCCTCTCACATATCAACTTTGAGCACACAAGTTTTATGAGAAGTCTAAG
AK353374	GAGTTCTGATTAGGCCTGTTAATGGAGGTCACTCCAGTAACTTGACCTTCCTCTCTCTTTACTTTCTGAAACAGGAAGCTGCTGAAATTTGAGAAG
AK353375	GGTTTGCCCATTAGCTTCCTCCAAACGTCAAAAAGCAAATTACACAAAAGCAGCA
AK353376	GGTAATCTCTATCTTCTCCGTCGCGACCAAAACGAAGCTCCGCCGAACAAATCTCGGATTCGAGGGACG
AK353377	GGTGACTTTTGGGGAATAATCGTCGTTAACAAATTTTGCTTTTAACCTTCTTCCCTCAACCGACCTCCGAGCCATCGCCGCAAGTATATAAATAGCTCATCCCTAACCTCTAAACACTTTTTCTTTCCTTCTTCTTCTTCATTTTCAATCGATCGAGATAGAGAGAG
AK353378	GGGTTTCTTCTGCATCAACGTCGTGAGGAGTTCGACGCAGAGAAGGAAAAAAAAGAAAAAAAGAAAAGCGTTTCCTCGCCGATTAGATCCCACCATTTCTCCAGGAAAATAA
AK353379	GACGATTTTGAAATTCTAGCTTTTGTGGTTCCCCTGTGCCTCTTGTAGTGCATCTCGTTTCCCCGGGAAATGCTTTTGCTGTTTTGTTCCTGGGAGCTTTCAGACTTCTAACTAGGATTAAGGACTGTCATGAAAC
AK353380	GATCTAATTGTAAGCTGAGCCATACAAAACAATTCCTCCTTTCTCTCTTTCCCTCTCTTCCTCTATCAAATGAAATCACTCGCCTCTCTTCTTCTTCTTCTCCTTCATCATCATCATCTAATACTGCCTCGCATCCTTATCTCCTCTATCTCTACCA
AK353381	GAATGTTCGTCTTCTTCCTCCCTCTCTCTCCTTGGATCTCTCTGATTTTATCTTACCGTCTTCTGCTCCCATTTCTCTCTTTCGCCATCATTTCTCAAATTTTTTTCTGGAAATTTTTATTAACTTTCCTAGATAGTTTCTCTACACACCTTTTCTTTTGTGTCTCGCCGATCTCTCTTTGGGTCATTCTGCTTTGGTTTCTGGAGGCTTTTCCAGCTGATCAGATCTCTATTAGTGGGTTTAGGTCGAATACTGGAA
AK353382	CAGAATTTCCCTCCATTTCCC
AK353383	GAAGCTATTTTATTTTTTTATAAAGTTTTCTTACATAAAATGATGAAAAGAAAGACGAGGACTGACTCACGCGTTTCCGAGCTCTCTCAATTCTTGAGCCTGCAAGC
AK353384	GGATTTTCTGTGGTCGGAATGAAAAATATCTCTGTTTGATCGAGAGATTCCCCAGAAATGCATTTCAAAAGTATTTTCTAACTCTTCATATCTCAACTTCGTCATGAATTCCTCTGCTTCTCGATTCAGTGAGCAAATGTAAATTTGGTTGCAAGCTATTGGGATCTACAGTTGAAGAGAG
AK353385	GCAATTTCACTCCTCAATTTATCAAATCCCTCTCTGAATCTCTCGTAGCTTTTAGAGAAACAATAACTCTGATCTTCAAACAATTTCCGATAGAAAATATCACCAGTGTTGAAGGAAATATCTTCCCGCCTTGGCCTGAGAGAGGTGACTTGACAGAGAATAAAGCAAGAAG
AK353386	TGGAAATGAAGGAAGCTGATCGGAGCAAGGTACTTCCACAAGGGCTACGCAGCCGCCGTGGGACCACTCAACTCTTCCTTCGACTCTCCACGTGATCTCGACGGCCATGGCTCCCACACTCTCTCCACCGCCGCCGGATCTTTCGTCCCCGGCGCCAGCGTCTTCGGCCAAGGCAACGGCACAGCCAAAGGCGGCTCCCCACGCGCCAGAGTCGCCGCCTACAAAGTCTGTTGGCCGCCGGTCAAAGGCAACGAGTGCTACGACGCCGACGTTCTCGCCGCTTTCGACGCCGCCATCCACGACGGTGCTGACGTCATCTCCGTCTCGCTTGGCGGCGAGCCTACCTCGTTTTTAAACGACAGCGTCGCAATCGGGTCGTTCCACGCCGTGAAGAAGCGG…
AK353387	GAGAAGAGTACTGGATCAAATCATTGATTCGTTGACTCGATTAGCTAATCCAGATGAAGATTATATATCTCCAAGTAGAGAGACGAATAAGATCTCACTAAAGATTGGAAAAGTCCAGCAAGAAAATGAAGTAAAAGAGAAGCCTGAAGAA
AK353388	GCACAAAAACCATTTCTAATAGACAGAGAGTGAGAGAGAAAGAAGAAAACTA
AK353389	GAGTTTGATTTCGATGTGATGACTTTGTGGGTATAATTTGGTTTCTATAGTTTTGGGTTTTTCTGTTTTCCCCTTTAGGAATCTGGCTCCTGTTCGATCATGGCTTTTTTTTCTTTTTTCTTTTTTTTGGTTCCTCCTGTTAAAAATTCGTTGCTTTGTCGTAAAATTTCCCTTTTTTAGCTTATGCCTGCGACGTGTTTGCGTATATTTCGTAGAGAACCTGAAGCTTGCTGAAAGAGACAAGAGAACTTCTCACTGTTGAACTGATTCTTGTCTGGTGGATTGATCTCTATTCTTCTCATCCTCAATGGCTTGAAGAGCTATTTGATTAAAAGAGATGGTTCTAGCTCTAACAGGAATTTTCTGAACTGTTCCTTAGTTTGATTGCATTGTCTCC
AK353390	GAGACAGCCACAAAATCCATTTTTCTCTTTCCGTTCTCAATTCTTAGCCGTTGATGATCTAAATCGATCAATCAAACATAACAGAGAACCAGAGCTTTGAAACTCTGAAAAACAGAGGAAACCAGAGTAAAGAGTCTTGTTTTATTTTTGTGTCGTCAAACATTTTTCGATATACTCTTCTCTCTTTCTTTGTCTTGTCTTAACCGTCGCTTATCTGTCTCCGGTCCGAAACTAGCTCTGTTCATTGGTTTTGTCTGATCTGTTTTTGAACG
AK353391	GAGTTTTTCCCACCTCTTTCATCTTTTCTAAGCAACCTACCCAAACAACATTACATAAACCTAAATCTCTCCTACTGCATACATTTATAGCAAATCCTCTTTTGCTTTAACCCACCCAAAAAAAGAAAAAATATATTCAGAGCTTTTGTTCCACCATATTCTATTCTATTTGTACTTTTGGTCTGACTTTAAAGATCATATACATATATAGAAGTTACGAGATTTCTGCAGAGAACAAT
AK353392	GAGCAGATTATTCCATTTCCCTAAGGCGATTTTGGTGTGGACTCGTCTCCCTCACAGTCGCTCCTAGTCAAACGCTTCTTCTCGGATCGGCGACCTCTAGAGATTTCTTCAGCCGTCTCTTCTCTGTTTTGCTACTTAGAGGTGTCTTCTCTTACTCCTTCTTGTATTCTGGGATAACTTTGTTTCTTCTTAGATTTGGGATTTCTTAGAATTTAGCTTTATACTTCTGTTCTGAGAGAGATCGATGAATCAATGAAATTGTTTAGTGTGAATAGCGTATGTGTAGCAATTTCTTAGAATGGCGAATCGTTTGTTTTGTTTCTTCGTTTCCATCTCCCTACGAAAAGAGAAGAAGACGTGTGTGGTTTTCTACTAGACGAATTTGATTGTAACATTTGA…
AK353393	GGTTCTTCTTTTAATTTGATTTCATTATTTATTTCTCTTTCTTCTGCTTTGTATCTCTCCCAGGCCATAATATTAATTAGTTGTCTCTCTGCGTTTGCAATTTGTAAATCATCTCGTTGGAATCCACAATCCAAATTTGCTTCTCTTCTCTCTTCTCTCTGAGATCTGACGTCTTCTCCAGTGTGTAGATCCGTCGGTGATGCGCTTCAGTG
AK353394	GGTGGATTTATTTTTTTTAAAAAATTTTGGTGCTCTTTTCCTTCAGAGGGAAGTAGGAAGACAGCGAAA
AK353395	GATTCACAATTTTTTGAGAGAGAATTCAGCATTTGAGAAGCTCAAACACTTTTATTCTTTCCAAAGGGGTGCCCTGAGATCACAAGAGGATACAAACT
AK353396	GATAATTATTGCTCTGTAAAATCCAAAATAAAACAGAGGAAGCTCCCAAGTCACAAGACTCATTAGGTTTCATAGTTCGATGAA
AK353397	GGTGATTGTGATTTTTACTTTCTAGTTTCGGTATCTACATTCCTAATTATGTGCTTTAATCGCTTAATTGCTTCGGCGAACTCTTCGATCACATGAATCTCTTCAATTATTCTCGCTTGAGATCGGATTCTTTTTTAGTATTCCCTTGGAAAA
AK353398	GATGTACTTTTAATATCTATCATCTCTCAAAACCTCTGAATCTGTGTTCGTCCTTGAAACAATACCCAAATAACGCAAAATTCTCTCCGAAGAGAACGCCGAC
AK353399	GGGAACGAAATTTCGCAGCAGAAGAGGCACAGAAACA
AK353400	GAACTATATAATCACACACTTAAAAGAAAAGCTTATACTTATACAAAGAGAGAAAGCGAGTTAAAAACAACTAAAAAGAA
AK353401	GACCCCCAAATATGGAATTCTGACAGAGTCGCTGCTTAGATTTGTTTTTTTGTCATCTCTCTTCCATCTTTTCTCTTGTAATCCAACCGGAGTTACGATTCCCCCTCTCATCGTAACTCCTCGAAACAATCTGCTTCCGATCTCGATCCCGTTTACGGCTCTGTTTGATCAGGCGGTTTCATTTCGCGGCATTTGCGACTCCAACACAAAAGGGAAGGAGGTATAGCAGAATATTGATCCGTTTTGGGGTGTTAAAAAAAGTGAGCTTTTTTCTTTAGATGAAGTGAAATTTTGAGGGGATTATGTGAGTT
AK353402	GAGGACTCGCCGGCGTAAACTGTCTGAAATACTTTCAGAGAAGAAGGG
AK353403	GGCTCTTCTCTCTTTCTCTCTCCGACTCTGTGGCTAATTAAGTATCTATACACATAAGAAAGAAACA
AK353404	GGTCACCA
AK353405	GAGACTTCATATACCCCAAAAAAAAGTCATTAAGAACCAAAAGAAATATTAAAGAAAAT
AK353406	GGAGTCTCTCTACCACCACCATATCTCTTCTTTTTCTTCCCTTTTTCCACACAGTCTCTCTCTCTCTCCGTTGCCTTTTTTCAGATTTTATCAGCCGCCGCGTTTTGTGGGTTAAATTGGTTGCTGATCAATTAGGAAA
AK353407	GGTTTTTTGTTTTTTGTTTTTTGTTTTTTGTTTCATTTTCTCCTGCCTATTTTCTGTTTTACCGATCTGACTCTCTGTCTTCTTCTTCTTTACGTCTCTGTGAAATGCTCAAGCTGATTAGGGTTTATCAAGTATTTCTTCGCTTTCTTGTTATCGCCTTCGTTATCCTCCCCGTCTTCGCAAGTGAATAATAAAAA
AK353408	GGTCGATTTCTCCCCTCTCTATCTCCACCTCTCTCTCTCTCTAACCCTTTCAGGGAATTTTGGAGTCATAGCTTGATTTGAGAAGAAAGTAAGAG
AK353409	GGTCGCATCTCTCTCTCTTAATAAACTTATAAAAGAAAAACATAAACAAAAAA
AK353410	GGGGGAGATGGAAAAACTTTAGTAGTGTTTTCTGGAATCGTCCAGTTTCTGAAGCTAGTAGCTCCGTCGCGTTTCA
AK353411	GAGAAGCTTTAAGGATCAAAACGCAACGCTGGACAGGGATCGGTCGGAAAGCGGCTGCTTTTGTTGCTACCGAATTTGTTCTTTTACTCTCTCCGACACGAGAGAGAGATTAAAGTACAGGACAGTAGAATCGTCCCATGGAGGAGAAGGGGAGCGAAGCTGAGGTTTACGCGGTGGAGACAGACAAGAGCGAGAAAGTAGAACCGGAGAAGGAGCTGTGTAATGACGGATTGAGTCAACTCAGAGACGAAGAATCATTTGGAGTTACCGATGCGGATAAAGAAGATTTACATGATGAGTCTGTGCGAGATACCCTAGCTAAGGATCAAGTTGAAGGTGCTCGAGAAAATTCGGCTGTGGAACCAAATGGTGAAGATGTAAAAGAGGCGAAGGAGAAAG…
AK353412	GAGCTGCTGGCCGCTGTTTGTTTCTGCTTCATTTCTCTCTCTCTATCGCTGCTTCTCGAATCGTCTTCTCTTCTGTATCATCTTCTTCTTTAAGTGAAAG
AK353413	GAAAGGTGGAAGAAAGCGCTAGAATACTGATTTGTTGTTGTTGTTCTTCTTCTTGGAATCGAAAGCTACGATCTGCACGAATCGATCGGAAACA
AK353414	GGCTCTTTTAATTTCTTCTTCTCTTCCAATCACAAAGAAACCCTAGTTTTCTCTCTCTACCTATTATCTCTCTCTTTCTCTACCTTCTTAATC
AK353415	GGCAAGTTCTCACATCTTAGCTAGAGCAAAGCATTAAACTTTGAATTCAAGAAACACACAAGACAATCC
AK353416	GGGTCATCCTTCCACGTGTACCGGAGATGAGAAGATCCTTAAAATTTCCGGAGGGAACCGAGCCACCACCATTTTCCAAATCTGTCAGTGTGTGATTACGACCCACTGTGATTTGATCG
AK353417	GCTTGGAAAAAAAGCAATCATTTCAAAGCGAAAGGAAAAAGGGAAAACGTAAAGGGCAGAGCCCTTTTTCTTCTTCTTCTTCGTGAAGAAGCTGCATCCTCAGATTTTTTCAAGGGTTTCTTTCGATGCCCAGCTGAGATAAAGGAAACGACTTTATCTAAGCCAGCGAGATTATCATCAGTGGCTGCGTGGCTTGCTACAGAAAACAAAGATCAACTGAAACCCTGAAGGATCCACCTTCCAATTCCATAGCTCAAACGATTACGAAACCGAGTGTCTCAGAAGATTTCTGGTCAACAAGCACAATTGAT
AK353418	GGATTGATTTTTGGGTTTCTACTCAAACTTCTTCAATCGAATAAAAATCGCGTCAATTTCCCCTCTTTCTGAGTATATATTCCCTTGCTCAAAGCCTTTTGCTTTTTTTCTTTTCTTCTCTTCTCGAG
AK353419	GAATCATATCTTCAACGTGACCAGAAACAACACACGAAGAAGACGAAACACAAATAAAAACACAAAAGAAGAAGAAAATAGAAAGGCACCAACAGCTCTCGTGATCTTCCCGCCTTTTTCCCCGGAAAAGTCTTATCGAGCTTTTAAACTTTCCAAAAAAGGGATTGGATCGAAGTTTCCGGTTTCGGATTCGAGATTCGATTCGACTTTTCCCCAGAGAGATCGCCGGAGATTTGGATTCGATTGAGAAAATTGGATCGATTCACGGATTGATGGGGCGTCTCCGGCGACGGCAAGAGAGTGTAGCCGAGGAAGATGATTTAAACGACGACGTTTCATCGAGAAGAGGTAAATTGAGCTTGGCCGAGTCGTTTCGGTGGCTAGATTCCTCCGAGCATC…
AK353420	GAGTGAAGAAGAAGAAAGAAGAAAGAGGAAAGAAGAAAGAAGAAAGAAGAAAGAAGAAGAAGAAGAAGAAGAAGAAGAAGAAGAAGAAGAAGAAGAAGAAGAAA
AK353421	GAGATATATTTTGTATCACAACCAAACCTAAATCCTATCCTTAATCCATAGTCCATAATTTTCCG
AK353422	GATCTTCATTTTGATTATTTCAGAAACCCCCACTGACACACATCTCCACTCCATTTCCTCCTCATTTTTTTTTTGGGTTACATTTCCTCCTCACTCCTTATCTAACCAAAACCTTTATTTTGTTGTAAAAAAACCTA
AK353423	GACACGAAACACTAGAAAGAGAGAGAAAAAGCCCTAGATAAAGACAGAGCATATAACACTTGTAGATATAAGACACACACCTCAGAGAAGAGAAGAGAGAGAGAGAGAGAGAGAGAGAGAGAAAACTTCCACATAGAACC
AK353424	GAAGTCTTTGCCTCAAAATCAAAAAAACTCTCTCTCCTCTCTCCTCTCCCTCCTTCATCATCACTTCTCAGATTGCGTTACCTTTTGATCTTTTTTTTTCTTCATCTTCACCGTATTGGTTTGAGCGAGAAAATGATAATCAAGCTTATCTCATTTGGGTGATTGCCACTTTCAGCTATAGACCCAGTTTCCTCTCAATTTTTTTATAGTAATTTTGTTTTCTGGGAAAGTTTCTGCCTTTTTCTGTTCCTTTTAATTATCCTTCCTCTATCTAGTATGATTGCCTTTTTATGAATGCCAACCCAAAAAAAAAACGTAAAAATAGTTGCTAATGTAGGAGTAGCCTTCTCTCTGTAATTCCGGTTCGATTTTCAATGTTTTCGTGAAAAAAGAAAACAC…
AK353425	GAGGAGATTGTTCCTTTTGTGAACGCTTCAATTGCATAAATTTCCGGCCATCACTTTTCTACTTCCTCCTCTCTCTCTCTCTGTTTCTCTCTCGATACGATTGTTTCATTCTTCTTCTTCTTCTTCTTTGATCACCTTCTTCTCATCTCTCACATTCCCGATTTCGTTTAGGGTTTCCTGTTTTAACATTTCTAGGGTTTTTCTTGTTTGCTTTGTACCGGATATGGCGAATTGAAGCGGCAAAAACGGAGGAATTTTGTATTCTTTTGTTGTTGCTGTTTCCTCAGGTCTAGATCTGAGGTTATATTGAATTCGAACTTCGAGAGGGTTTTTTTATTTTCCTTTGCTCCAATTCTGGAGGCA
AK353426	GGGAAAATAAAAATAAAAA
AK353427	GGGCCTCACAGTAAACACCATTTTCAATAATTTATCTACTCCTCGCAATTTCTCCGATCTGCTCTGTTTTTTCAGGGTTTCTTGGTAAGAGATCTCCG
AK353428	GATCTAAAGAGAGAAAACCGAGAGAGTTAGGAGAGAGAATCTTCTCTTCTTCTCTCCTAACTCTATTCTGTTACGTGTGAAGCAGAAAACAGATATAGCTAGATTCTTCTCATCATTCAGTGGCTTCTAAATCTGATCAGAC
AK353429	GGCTGACTCTATCAACTTCACTCTCTCTCTCTGTCTTAACTCACCGCCGCAGCAGCGATTAACGAACC
AK353430	GAGCTTTAAGTCAATACCCTATATAAACTATACACCAAAGCTTTGAACCTTCAACCAAACCCAAAATCCAAGTGCCCCACCAAATGCTTCAATCCTCTTCCACTACGCAAAAAAACAACTTAATCCCTTTATACCCTTTGAGCCAAAACCCTCGCTAAAAGCCAACCCCCAGTATATATAAAATAATAAGAACACACACTTGATCAATTTATACCACTTTTTGATATGTGAATATATATATGTAGAAGAGTTTATATCAAGACATCAAAAAATAAGATCTACACACAACCAAAAAAAAAACAGGAAGAAGAAGAAGAAAAAAAGGT
AK353431	GGCCACTTCTTCTCTGTACTAAACTAAACTAATCGCTTGAATCTGTGTAGAACAATTCATTTCCTTCCTGATC
AK353432	GATCGTTTTTGCTAATTTTTTTTTTTGTTTGGGAAGATTATTGATGTTTTGAGAGCT
AK353433	GAACAATCCATAGTCCAGACTAAAATCCAATTCTGATCCTCGAGGCGGAT
AK353434	GGTCACATAATCCTCTCAAAACAGAGAACCCCAAAGAACAAAGAAAAAAAAACAGAGCAATCTAAATATATCTAAGAGATTTCAAGAAA
AK353435	GTCTGTATATGTTGCAGAGGTTTAATCAAAATCAATCAATAAATCAGTAACGCTTTGAGGAAAG
AK353436	GGCAAATTTCATCAGATAAGCAAAGAACAGAGAGACAGATTAAGATACCACACGTGGGAATCAACTTACCATTTGCA
AK353437	GGGAGGCACAATTTGAGGATACAAGAAAAAGATCGAATTGACCTGGGTTTTCCTTACTCTCTAAGAAAAATCTCAAATTTAATCTCTTTCGGTTCTGTTATTTGGAAGCTCAAAAAGCGGAGAGGCAGAGAGAGATTCGTAATCC
AK353438	GAACTCCTCCTATAAAAAGAAGAAACCACCTTAGCTCTTCTCCTCATTCCTAAATTCCAGCCGCCAAAAACTCCAACAAAATCTTTCCTAACCACGAACCGAATCCGAGCGGTCTTCAA
AK353439	GAATATCACCAAGTCCCATTCCTCAACATTGCTAAACCTACCAGAGGCTCCTTCCTCCAAGAATCATATGCTCAAGACTACAACTTAAAAGCTTTCCCTCTCTCAAAA
AK353440	GCTTCTCAATTCCCAAAGTTTGTAACTTGTCTACTGATTTCCTCCTGCAAGTCATCTTCTTCTCCAGGAGAG
AK353441	GACTCAAGTTTCCTCTATCAGATACACTCATATACTCGAATCTTCTTATTCTACTTCCAGATCTGATCTTCGTCTTTTGTGTAATTACCACAGATCCGAGGATTCTCTGATTTTCACAGATTTGGAAAACGTACGGGAGAATTTTGTTTGAGGAGGTTTTTAGGATTTGATCTCTCTTTGGTGTAATTCAACA
AK353442	GAAGAGCTTCACTACACATCTTCTCTCTCAAGAGCCAAGTGGATCAAAGGCAGCC
AK353443	GACGGCGTAGAGAGAGTGTAGAAGAGAAGAAGGACTTCAATAAGGTTTCAGATTTTCTCTGATCATTTGTCGCCGCCGTCCGTCCGTCAGCAATGGATTTGTTCTAGGAATCAGCAGAGAACAAAAAAACATCAGTACGGTCACAGACTGTAAACAAGGAAAACCCTAGACTGTCGCTTTGCCTAGGTGTTTTCGACATTTCGTCAGTC
AK353444	GATCATTTCTCTTCTCCTCCCTCCAATCATCTCGGAAATAGCTCCA
AK353445	GGATCATTCAAAACTTTCATTCATAGAGCTCTACAAACAGAACTTACAAATCTTCTTGTGATTTTTCGATTAAAATAATCTTTCAAGAAG
AK353446	GGTTTACTCTTATTACTTTCTCAACACACTCGTCATCACTCACTATATAAACATACACTCACACATTCACTCAAACAAACACTAAAAACCACAGAGTATATCAACTCAAGATCTACAAAA
AK353447	GGAAGGATTGATTAGAAGAAGAAGAAGAAGAGGAAGAGTGGCGCCAACCGAAAATTTAGAGCGATAGATCACTGCATAGAAGGAAC
AK353448	GGTCTCTCTTTATTATAAGTCTTCTTCCTATCTCTAACTTTACCTTTTCTTCTTCTGCTTCTTCTTTCTTGCTGAAGAACCCTAAATTAATTAATTA
AK353449	GGTCACGCAGAACAAACACAAGTCAAAGTAAATACTTCTTCCTCTTGTTCTCTTCC
AK353450	GGCCGTAGAAGAATCAGAAGTCGTCAGCTCCGGAACACCTGCAAAC
AK353451	CGATACGAGAATACTCCGTTTGTCACGGTTGCGACCACCGACGAGGACA
AK353452	GACTCGATTTCTGCTTATAGGAGGCCCAAAGCTAATTCCTTGCGAGA
AK353453	GGCCCAATCAGAAAAAAAAATCGAGAGAAACAAAAAAACCTTAAAAAAAAAAACAGAGTGAGTTGGATATAGTATTGGTCTACGGAGAAAAAAAGAAGAAGAAGAAGAAACGGAATAAAGCAAAGAAAAGAAAATA
AK353454	GAAAAGACTCAACACTAGACTACACAAACCACACACATCCTCAAGCGAGCAAAATCTCCTGGCTTCTTC
AK353455	GAACAGAGAAGAAAGAGACTTCTCATTCCCCTCATACCTTTTGCCCATCTCTCTCTTTCTCTCTCTAACTCTTTGCAACTGCTTTTCTCTTCTCACCAAGAACACATATTCATTAAGCTAAGGAAGAAGAAAAAACAATTTTTGAAACAAATAAGGTTATAACCCCCCCCCCCCTTTCTTTCTTTTTCTTCCCCAAAATTCAGCAATACTATCTCAAAGTCATTCAAAATAGTCTCTTGTT
AK353456	GGCCGTGAAAAAAGCATCAGCGTTTTGCTTCTGCGAAGTGAAGGAGATTGAC
AK353457	GACGTTGAAAACAAGAAAGAGAGAGAGAAAGAAAGTA
AK353458	GGTCCTTCTCTTCCTTCTCCTTCGTCTTCTTCCTCTTTCCTTCTCTCTCTTCTTAAACCTTCTTCCTTCACAGAAGCAGCACAAGCACAGAAGAAGTTTATAATAAACTCCTTCTTGTTCTTCTTCTCTGTGTGTTGTCGTTAAGGTTA
AK353459	GGAGAGCTGACAAAATTGCGAATTCTCTCTCGCTCGTCGCGATTTCC
AK353460	GAGCGAAGAGAGAA
AK353461	GCTGATCTGCACAGCACTACGAACAGAGCTAATTACAAAAAAATTTGTGAAAAGAAG
AK353462	GAGATCATTTCTCTGCTACAATTTTTTTTTCCTTTTTTTTTTTATATTTTGTGATAAGAAAAATTTTCAACTCACTATTTATTGAGGTTTCTTGAGATCATCACATCAGGATAAGTACTCACTTTATTTGAAGAATACATGTGTTTCACAAACATGAACAGCAAATAAAATCTCTCTATTTTCTCTTTTCCCTCTACCTGGCTTAACTTTACCAGAAAAAAAAAAAC
AK353463	CGTGGGAGATAGAGATACGTTGCTACAAAAGTCACATTCCTTCCTTCTTCCTACATTCAAAGTTTCTCTCGTTGACTTTTCGCTCCCAAATCCCAAATCAGAGATTGATTCATCAAAAGCTTCCAAATTGTCTGTGTTTCA
AK353464	GGGTTTATTAATTTGTTCTTCTTCTTCCTCTTCACCCCGGCCGGCTGCTACGAGGTGAAATTTATCGATTTGTGGAACTGTGAAGCGATTGATAGACTAATTGTAGTTTGGTGAAATTCTGAG
AK353465	GGCAGGGGGGTGACCTGAGTTGTTTCAACACAAACACAAAA
AK353466	GGAACAAACTCTCTCCTCTCTCCACGACGACTCTGCTCTCTCTATTCATTCCCTCCTCAAGCCATGGCCGGAGGAGTAGAAGAAGTGACGGAAACTCTTCTGAAAAAGACGTCGGAGAACGGTGCCGGAGAAGAGGAAGAGTTGGAAATGAAGGATAAAATTTGGAATGAATCAAAGAAGCTATGGGTTGTGGCGGCGCCGGCGATCTTCACAAGATTCTCTACTTCCGGTGCATCTTTGATAACTCAAGCTTTTGTCGGCCACCTTGGCCCCACCGAGTTGGCCGCTTACTCCGTCACACTCACCGTTCTCCTCCGTTTCAGTAATGGTATCTTGGTGAGTAAACTATTCGTTTCTTGTTAATGTTATGGCCTTTGTTCTTGCACATAAAATCATAAA…
AK353467	GAGCTTTAGCCGCAGGAGTGACTCATTGAAGTTTTAGGAGAAGAAGA
AK353468	GGGTGGCTTATGGTCGTCTCCGATTTCCACTCTCTGGGAGACAGAAAAACCTCATAATCAAATTGTTCACTCTCCTTTATATTTGTTCTCTCTGAAGCTGAGAAGCTTCGATTCTTGTGTATTTGCTTGCCTTTTCTTGATTATGATGTCGTTTTGAGTCTATGTTTCTCTTTCCCAACCGTTAGCTGCTTTCTGCTGGATCCATTTTATTCTGGTTGAAGAGGTCCTTACTGTTGTCTTCTTGGAGTTGTTTTCCCCGAGACCATTCTACTTGAAGAGAAGCATTTAAGTGTATTAATACTTTGATCATCTGAACTCAGCGAAGTAGAGTTGGTGTG
AK353469	GGCTTCGATTTTGAACCATATAAACATCTCCCATGGCGGAAACTCGAAGTCGTAACTAGAGAAGAAGAAGAAGAAGATAAAGCTGTAATTAGAGA
AK353470	GGCGTGTTCACATTTCTGAATTACGCGCAATCAAAAAGCAGATTCGAAAATTCTCCGGCCAAGTCGTCTTCCTCCTTCTATAGATCAATCATCATCTCTCAATCGGTCTCTGGCTTCCGAAATC
AK353471	GCACAAACCCAAACCCTTATTCTAAAAAA
AK353472	GACACCAATCAAAAGATAGAGAGAAGAGAGGGAAAGAGAGAGAGGG
AK353473	GAAAAGCCTCTCTCTCTCTCTCTCTACACTAATCTCTCTTTATCTCTCTCTCTCTCTCTCTAGTTCTTGATTTATTCCAAGATTTCAAGAAACAC
AK353474	GGACTTTTCTTTGTGAGAGATCAGATCGAAG
AK353475	GGTGTTCCCTCTTTTTTTTGTGTCTTTCTACTTATATAAACAACACCCAATCTCCATTTCTCCACATCATATCTTTTTCAATTTTCTTCCAAAATCATCCGACTTTGATTAGAAGAACATTTATCTCCTCTCTCAATCTA
AK353476	GATCAACTCAAAAACAAACAAGTAAAACACAAATAAATATTTTCTTTGTCATTTTTTATTTTAATACAAAATCCCACC
AK353477	GAGACCGACCCAAGAAATAAAATGGAGAGTTTTTCTTTTTTCTTGAAATCCTAGAAATTTCGTATTCCACAATCTCCTCGGATAAGAGCAGGTTTAAAACCCCTACCCGTTTCCCGCACTCGAACCTTCGACCTCTGTCTCTCCGGTCAAAGGGTTCTCTGGTAAGATATATACAAA
AK353478	GGTATCATCCTCAAAATTAAAATGTTTTAATTTTGAATATATCCTCGATCTTTCACTCATAACACAGAGCAATACATGCTCATAATCCCCATCATAATCTAGCTGTATAACGATAATTTAGGACATTTTATACATTTTTTCTTTAGTTCACAGAGAAAT
AK353479	AGGGATCGAAAATTACCAAATCCGCTAGGGTTCACAAAAAAACCCTAAAATCTCGCGAGCTCAGGTTCTCGAGTGAATCTCTGTGTTCTCCGATTCCATTTCGAGCCGAGTCAAAGAAAACCGAGTGATTTTCTGATCCGATTCCGGCGAGTGAGGATCAACGGACTTCTTTC
AK353480	GAAGACAAAGCTAAGCTAATCTTAAGACCTTATTTTTCCCAAATCCCATTAGAAAAAAACACCATGCAACCTTAAAATTATTTCTCTTTAGTCCCTCTTTATAGACCTGACATCTCGTAGCTCTTTCAATTCTCAAAACATTACCAAAAATATACCCCCACAAAACAACAAATTATTAAAAAAATATTTTAACGTATCAAAATATTA
AK353481	GAAGACTTCAAGAAACCATCACCGGAGATTCTAACGGCGGCTTATTACCGGCGGCTACTGCAAAAAGATTGTTGTCTTCATAAGGGTACATTACGTACCTTGGAATTATAACATCTTTTTGCGGTAGCTAAAAGTTAAGCTCGATTCGTTAATCTATATTATATATATCAGAAATATCCAATATCTATATAATAAAA
AK353482	AATGGTCTTTTTTCTTTCTCTGATCTTTCAAATTAAAGAGAAAGAAAAAAAAAACAGAGGAAACGATTTAGACCTTCAATATTTCTAAACAGGAATTTGGTATATTTAAGTTGAAAAATTAGT
AK353483	GAAGAACTTCATCTCTTCTTCCTCTTCAAAAATATGGCTTTCCTATAACTTTGCGTGTTTTACTGGAGAAAGTTTCATTTTTTTCGTTTTCTGATGTCACATTTGGTGATTCTTGAGGTGATAATTCCTGTAAAGTGTTGAGTTTTTTTTTCTTTTTAAGCAGGAGTTACATAAAGGTAGAAGAGTTTATCATCCTCTCAGGCTCGTTTCTATTTATCTGTCCTTTGCTAATTACTGCTTTCGATTTTGTCTCTAACTCCTCCTACTACTTCTTTAGCCTTCTTTCTTTTGCATTTTTTGAAATTGTAAATTTTAACCACATTTTTAATCGTTGGCTTGCTCCTCTCGATATCTGAAAATCTGGATTTGTAGGTCAAAACACAAAAGCCATGTACTTTT…
AK353484	TGGAGTAGAGTCATTCTCAGCCATAGAGAGAGAAGAGATAACATTAACAACAACAGAGACAGCTTCTGTAATTATACACAGATTGATACC
AK353485	GGGAGATTTGGTTTCTATATAATCCACAACAAACCCTTCATCGAAAACCTCTTTCCCCTTCACACAAGTTCTCTTCCTTATCTCCAAAATCTTCCCTTATATTTATCTCCTCTGTTTCTTCTTCCTCCTCAACATATTCCAAAATATATATATATTTCTATCTTCCTCTGTTTCTCTGTTCTTGCATCCAAAATCTCACAACCGAGGAAAGAATCATTAAAAAGTTTGAGAATTTAATGATTGGAAACTGATGACTCCGGTTCTCTGCGAAATCCTGCTCTCTGGGCTCACGGTTAAATCTGCTCTCCGCCGTAGAACCCATCTTGTTCAATCTTTCTCCGTCGTCTTCCTCTACTGGTTTTACAACGTTTCATGATTTGCCTCCCTTTTCGAAATTAA…
AK353486	GGGAAATCCTTAAAGACTCCTGCATTTTTAATCTTATCCATCTCCTCGAAACCATCACACTGTTGGAAGAAACCTAAGAAATAGCAAAATCCAACAGACCCATTACTCCTATTATTGATCAGACTCGGTTAGACCAAAAGACAAAACTGATCACCGAGTGGAAACGTACGAAACCTGGTCGGAAGTAAACGAATTTATATTGTCTTAAT
AK353487	GGAGAGAGAGAGAGAGGAAGAGAGGGAGAGGAAGAGAGAGAGAGAGAGAGAGGAAGAGAGAGAGAGAGAGAGAGAGAGAGAGGAAGAGAGATTCATCATCAACCTATCTCCCTCCTTCCTATGGATCTACTCATATCTTGATTCTTCCACCAATTTCTCCGTTTTCTTTGATCCAAATTTCTGGGTTTCCCGGTTGAGTTTTTGATCTGATCGAGATTTGAAGAGTGACCAAGGAAGAATCATTTTTTTCACAAATTCTTCTGCAATTTTTTGTATCCTGGA
AK353488	GGTTCTTTCTTTCTCGTTATATCTGTGAAGAAGCCACAAGAAGTTCTTTAGAAGAAGAAAGGAGAGTCTTCTTTCAACTTTTAGGTAGTTGAATCCAGAAATGGTTTTAGTTAGAAATTAATTGAAGAGAGATATTACAGAATCTTTAAGGGGTCGTAACGAATTACCCACAATCCAGGAAACCCTGAATTGAAATTCAATTCATTAATTTCTTTTCTTTTGCTCTGTGGTGATTCTCCCGGGAAAAATTTGGGTATCTCTATCTGATTCTTGCGGTAGCCAAGGTTCCTTTTTTTGGGGGCAGTCATGGGTTTCTTGTCTGCATCGCTTCTAATAAAGTAGTTCTCTTAAATTTCTGTAGAAATCTGTCGAATTTTCATTTTTCTTCCATTAGAGCTC…
AK353489	GATTCCTTTATATAAACAAACCTATCCATAGTAACCAAACCACAAACAAACAC
AK353490	GTGGCTCCTTTGTCTCGGACAAACCAAAGAAAAGAAAGAAAGAAAAAATAGAAGCTTTCACACAAAGTTTCAGAAGCCGCCTTATTTTTTTTCTTCGGTGATTCTTTAGAGTGAGAAAGAAAGGATCACAATCACTTTGTTCTGGAAGAAGCCGTAAGTACGGATACTCATCTCCGGTGGAATTTTAGCCGTTGGATCAGATCGGTGGATGGAGGAAGCGTGTGGAGAGAGTTCTGGGTTAAATGATTAGGAGATTTCTTGGGTAATGAAGTTCTGATTTTTATTTTTCCTTTTTTTAATCTTTTGGGGAAGAGAGGTCAGAGTGAGTTATCAGAAAAGTTTGGTGGCGGAAAGGGGAAAAAAGGAGGTTTTTTTACGAAAAGCAGATTGACTGGTAGC…
AK353491	GGTAAGACAACCTTCGTTGTTCTTCTTTCCTCTGCGCTCGAATAATCCTTCCTTCGATTTTCCCACTGAGATCCATATTTGCTTTCGCATCCGTCAGAGAACATCAGAAAGTGGGTTTCTTCATCGCCGGTAAGAAACGCAGAGCAA
AK353492	GTCTGTAGTTAGAAATTTAACTGGAATTTTTACACATTCAGGATCGAACTAAAAAGAAAAAG
AK353493	GGCCCGCGTCTCACTTCTTCTTCTCTCTTGATTTCTTCTTATCGCTTTTCACTCTCGGAAGAAATTAGAACCCTAATTATCAAATCTCAAG
AK353494	GAAAATCACAAACCAAAACCCAATAGAAGAAGAACAACAACAAACAAATAAAAACCCCAAAAACAAAACTCTAA
AK353495	GGTCCAGAGAGAGAGAGAGAGAGATAGATAAAGAGAGAAGATAAAATCTTTGATGTCCACAGTCTCTCTCTCTCTCTCCTTCTCCTTGTTGAACTTCCTCTCTCAAAAACGACGTAGTTTTCTCCATCTCCGCTAGCTTTA
AK353496	GACCAAGAGAGATCTGATTCTCATTCTAATCACACTATCACTGTGTCTCATCTTCGTTTCTTCCGTAGTTTTTTCACTCTGGTATAGTGAGCAAAAACA
AK353497	GCTTAAAGACACCTCTCTCTGTCTTTTGTCTTGTGTGATGACGTGATTTTTTG
AK353498	GGAAAAAACAGTTCGTGAAAAAGTTCTCTTGCGCATCCTTTTCGAATCCACTAACGAATCTTCCACCGCAAGTCTGTAACTTTATATTAAACCCTCTGAGAAACCCGTGAAAAA
AK353499	GGTGTTTCCCAAAGTTTCTTTGCAGCTTCTCCTCTCTCCAGAAATTAGGTTTCCGTCGCAAAACCACGATCAGATCTCATACTCTCAGCTCTCTCTGCTTGTTTTAGAGA
AK353500	GAATCTCTTTTTCGCTTTCTTCTTTCTTCTCTGACTTTTTTTTTGTTCTTCTTCGTTTTCAATTAGATTCTGTTCTTCGTATATACATCAATCTTTTGTGGATTTTTATCTTTCGATCTGGATTAAAGGGACGGATTCGGAATCCACGAGAAAATCCCGCCGGATTCT
AK353501	AAATGGCTTCGCTCCTCTTCTTCTTCTTCTTCTTCATCATCACTCGCCAAAATCTTTTGAACTTTCTTCTTCTTCCCTTGTTTCGTCTCTCTCCTCCTCCTCCTCCACAACCAAGTCG
AK353502	GGTGTGTGTGCTCAAGTGTCGTGCATGCATTTTATGCGTTTCTTTCTCTCTATCCTTTTCTCTTGCATGCTCTCTCTCTATCCTCTTCTCTCTCTCTCTATCTGACCCATAATTTTAATTTTACATCGAAAAATTAAAAACTAAAAACCACCAAAGAAAAAAAAAAAACCTCGTTGCCTTCTTCTTCGCCGTTACAGTCCCCCCCTCTTTCTTCCAATTCGCCGTCAAATCCTTTTCTCTTCTTCTTCCCTCCGGTGATTCCTCAACCTCCTCTGATCTCTAACGCGACTTGATTTTGACCACGTCGATGCATGTTCATGACTAGTCTCTCCTCCAATTTCACGTCGATTTCACCTCCGATTCGTGCTTCCTGCTCTGTTAGGGTTTTAAGATTTGTCT…
AK353503	AAGCCACGAGACGGTTGCTTCACCGTGTGTCTACCAGAATTTCTACCGCCGGAGCACGACGGAGCTATGGCGGCCTGCCGCAGTCGAACTCCAAATCTCCGTCTTCTTCTCAGCAATTG
AK353504	GGAAAAAAATAAACCTTTTCTTTTTCTTTGTCATTCTGACTATCTTTTGCTTGGATTCGGAGAGAGGAAGGAGAATTGATTCTCTCTCTCTCTCCTATTTTATTGTGTTCCGATCTGATCGGAATTTACATTTCTTCTATTCTCATCTTCAGGTTCAATTTCCATTAAGTTTCTTCCTCTAGTGTCAAGGGAGAAATTTCCTGGTGACGTCTTAATCATTGATTTCACGAAGAATATTTATCTCTTCGTTGATTCTTTTACAATTTTGTGAAACCGGAGAAGCAAAAGCAAGAAGCTTT
AK353505	GGCGACCAATCACCAAAGCTAAAAAAACTTCATTCATTCTCCCAATCTCACTCCAATTTCTGCAAAACTAAAGCTTTTTAATTCCTTCGCATCTCTGGGTTTGCTCAAACATTAACGATCTTGAGAACTCGTTCTGCTCTAGTGTGAAGCTTCTTCTTCTACTTGGTTGTTTAGAAGCTGGTGAATGTGGTA
AK353506	GGTAACTACGCGTTTCCTTCTCTCGATGTTATGAAATCCGAAAAAACAAAAAAACCCAGAAAAATTCTCGATTAACCCAATCTTAATTCTCTTTCGATATACTGAAGTTTGAATTTTTGTTTTCTCTTCGTTGAGAT
AK353507	GACACACAACAAACAATAACAACATTTACAAAGCTCGAAATATTTTCTTATACACTAAACAAAAACACAAA
AK353508	GGTCTCTCCGTCTCTCTCTCCTTCGTTAAAATTCCCAAAGCTCGTTAGAGAAATCCAGAAGCTTCCTACAATTAGAGGAGCGAAAGGCCCTCGCGTAGACAGTGAAACTCCAATTTCTGGGGACAAATAAGCAGAAG
AK353509	GAGAAGCAAAGAAATTACTTTGCGTTACGTTACGTTACGAATCCTCTTAGACTCTCCCACGCATTTGACCGTACACGTGTCTCTCTCCATTCCCGTTTAATTTCTCAGTCCGCCGTGAAATTTGTTTGCCGGGAGAATCGAATCCTTTCGCTTTCTCTTCGGGTAATAGAATTCGTCTCGTTCCCAAAAGCGGGTTTAGCTTCGGAGCTTCTGAATTTAATCTTCGTCTGTGTAATCCTTTTAGCGGATTTGTTTCATAGAGCTATACGATCACCCATAAGAGCTTCAGGACCTGTTGGAATGGAGGGTCCGGAGAGATGAGAGATCTTTAATTCGCAGTTTTAGATCATTGCTGTCTTACAAAACTTAATCGAAAAAGGGAAAAAAAGTGGTTCAAGA…
AK353510	GAGGATCGCCGGCGACTCGGAGAAGAAG
AK353511	GAAATGTGTGTGGTTTCTCCACCGTTCTACATCTCCGTAGATAGTGCCACGAGTTTTCTCCCGAAATGTCTTCTCTCTCGCGCCGCTTTCGTATATATATCTGCTTTCATCGACTCAGATTTCTCAATCAAGCAGATAAACAATCAATAAGATCAAAAGAAATCGAAAACACCTAGCTTTGCAATCAGCAAGTTTCAATCACTGAAGCTTTTTTCACAGCAACA
AK353512	GAATGGTCGATTTTGTTAGCTAATGAGTAATGATGATGACGATACCATCACCATCGTGCTCCCCTTAGCTTCTTCTTCTTCTTCTTCTGGGTTTATTTGTGCTTATTCTACAAGGTAAACCATAAACCCCCCCCCCCCCAAAGGAAAAAAAAATCCTTTTTTTATCTTTCCTCCGTGTGTCCTTATCTACAAAGGCTTAATCCGATTGAGTATCTTCTCCAAGTTTCGATTTTTGTGGGTTATTTTAAGGATCTAGAAGAAAAAATTGGGGAATTTATGTGGCGATTCGTGAGTATCTAGGAAGGGTAGATAAAGTTCTTGTTATTACAAACTCACGATTAGGGTTTCTTCATTGCGGAGGATTACAGGATTGGATTTTGAAATTGGGAATTCAAGGGG…
AK353513	GCAAAATTCTCCGATAATCAAATCAACCCCCTTCGATTATCTTCCAATCGAATCAAATCCCGCTTAATTGTTTTCTCTACTCTACACTTGTAATCAGTTTGTATATAGAAAAACCCTAGTAGTTGGCAGTG
AK353514	GGCACGTTCATAAGAACCAACTTTCACTAATCTATTTAACGCACCAAAATACCAAAACTGTAAACTCCTTTCAGACTTCGTTACTCCATCTCTCTGCAACTATATCTTTGTATTGTTCTTTTCGTATTGAAGATTTAACTACAAATCAGTCTACTGTTTTTGACCGTTGATTTTCTCAGATCTGAAATTATTTTTTTACCATCAATTCCACAAATCTGAGATTTTTCGTTGCTTCTCTATTGAAAGTTGATCGATCATTTAGATCGGCGGAGAA
AK353515	GGTGGGGGAAAAGGTTTGAATTTGGTGTTGCAGATAAGGTTATTTGAGATTCTTGGTTTCTTTAGTGGGTTTTGGTCAAGGGATCTGTTTCACATCGGTGTGATTATTTGAGGGTTTAGGTTTAATTTCTGGAAGATTATTGTGAGCTGCTGAGTTTCTGTTACTGAATGTGGAGAAAAGAGGCAGCTTACGTGTTTGTTAAAATGTCTGAGTGAAATTGATCTGTTTTAAGTTCTTAATCGATCTGGGTACTAAGGGATGGATCCAAAGTCTCTTTCTTTCTGAGAAATTAGCAGTTTCTTGTTTGGTTGCTGTACGTTAGGGTTTGGATTTTGGTGGAGGTTTTTTTGGGGTTTTGGAAGCTCAAATATCATAGTTTCTTCGTTGAATTCTGGTAAG…
AK353516	GGGACAAAACCAACTACCACTTGTACCCCTTTGTCTTAAGTACTCTTAGCCCTACAATTTCCTAAGCTTCCAAGCAAAAAACCTTCGAAGGATTAACGTTTTCTTCCTCTATATATCTATCATCATCAAGACCCCTCTCACTGCTCATACCACAAACTATTCCGTTCTTCCCCTAAGCACAGAGAAATATATAGGAGATTGTG
AK353517	GGAACTTCTTCCTTCAACTTTTCTCTACGATCAACAAATCTACATTCTCCGGCGTTGTTCGATTCAGTGATCGCCGTTGTTTACCA
AK353518	GAATCACATCCTTCTTCTCGTCTCTCTCTCTCTGCTTCGCAACCAAAAAAGAAGTGCTTCTTCGCTTCCTCGATCTCATCCCGTCTCGCCTCTCTTCTCCAAAATTAATTTTACTGTGGAATCGTTTGTGAATGGTGGAAACGAATCCGATTGGTGGTAAGTTTATGCTCTCCCTTCCAATCCAAAGGGCGAGCTTCTTCCTCCCTCTCTCGGCTTCCTCTGCTTTCGCTTTTGGATCCTGCAAAGAAGGCTGGTACTTTCGCTGCCTCGGCCTCGACCCGTGAATCGATCGATCGTCCGATTTGTTACATTGATTGATTGATTCGTTGTGATCTGCCGATTTTGTTTTTTGTGTCTCTCTGTAATTGAAAATTTTCTCGAAG
AK353519	GAAGATATTTCCTCTCTCAATTATTTTACACATCTTTCTTTTTTCGTGGGTGTTCGGGAAATCTCCGTTAAAGCAAAG
AK353520	GATACACTTTAAGCTACCAAAACCATTAAGCTTATCTACTTCTTATCTATTTCAAACCTTTTTCACCTTCTTTTACCTGAAACCAAACC
AK353521	GTTTCGTCTCCCAAATCTGCCGCCGCCATCGTTGATCATGTA
AK353522	GCTTCTTCTTCCGACTCTTGGTCTGATCTCTTACAAGAAACAACACACAA
AK353523	GGCCGTGTGAATTAAAGGCGGAATCAGTGCGGCAGGTCTCCGGCGAGGACGTGCTCGTCGAAAATACCCCTCCGTCCTCATTCTCCGAAGGGTAATCCTCGAGCGAGATTTAAGCTCATCACATATCACTTTTCACCTCTTGCTTTCGTGGGCTCTTCTTCGATCGCTGTGCTCACTCAAAATTTTGGATATTCGTTAAAATAGTGAAGTTGAAGAGCTAAGAGCGAGCAAGTTATC
AK353524	GATTTCATAAACACCAGCCAAAAAAAAAAAAAACACAGTTTCTGTCCAATAATC
AK353525	GATCTTCCTTGCGTCGTTTCACTCCATTACAGAGCTGTAGAATTAGCTTGAAAAAGGGTGAAGATTAGGGTTTGTTATAG
AK353526	GAAAGAAACTCTCCCAAAAGAAAACTATTATAAATCCTAAACA
AK353527	GGTGTCAAATTTCGTCTCCTCCTCCTCCTGGGTGACAATTTCTAGGGTTTCCACATTTTCTCGTCTTTTCCATTTCTGGATACTGGTAAAAAGCGTTCTTCTTTAGGGGAAACAAAACAAAAA
AK353528	GGGAGCTTTTCACGTCTTCTTCCTTCTTTCTTTTATAGGGACAACGACGGATTCATACCGCAAAACTCGAGAATTCTTCCTTCTTAAAATCTCATTTTCTCCAACTTCTGTATAGATCGATTCCAATATTTTTTTTTTTCATTTGTACATTTTCTATAATACATATAAAACATCAAATCTGTATGGGAAATTCGGGTTCCTGTTTGCGTGATCTGTAATTTATTGGTTCGGGATCGTGATCAAGGAACTGGTGGTTGATAGTGATATGCATATCTGAGAG
AK353529	GAAAAGAGACTGATAATAAAAATAAGACCACCAAACCCGTCGAGTTGTTGTGTTGCCATTTCATATAGCCAAAGGCAAAGCAAAGCCTCTCAAATCCTCAAAAATTCGAATTCCCCTTTTGCTTTACGTTCTTCTCTCTTCGTCTTTCTCCGAAATTTTGTTCCTTTAATCTCAAGAATCTGTCCTTAATCTTCAATCAATCAAATAGGCTTTTCAAGGTTTGCTCCCTATCGGGATCGGGTCTATCTTCTCCAATTATCTGGTTTGGTCACAACTTTCAGAGATTTTTTTGAT
AK353530	GGTGACTTCACCACTTCCTCATCTCCCACAAAA
AK353531	GAGGTTTATTTCTCTTATTCTCTCTACTTTTTTTTCCCTATTACGATTGCGATTTCGATTTGTCTTCTCCGATTCGCCCTTCATTCGCTCTCCAGACTCTAGGGTTTCTGTTTCGGATTTCGAATCGGATCTGTACTTACTC
AK353532	GTGTCATTGAATCAGTACGACTTTCTTCTTTCCTTATTAAGTATTTCCGTTGATCGATTCCGATCTTAATTTCTCTCTCTCCCTCCCTCTCTCTATATTTTTGATTTTGCG
AK353533	GGAAAAACAAAAAAAATTACACACTTTCTTAATACTATTGTCTCTTTCTCTCTCTCTAAATCAAATCTCTTTCTTAGTCCATCCATACATTGAATCTTTATATAATCCACTACTACAAGTAATTCTATTTGTCTCCAACGTTGTTTTTCTACTTGAATTCATAAACTTTTGTCTCTGAGGTTCGTCGAAAAATCTCTTAACG
AK353534	GACTGTGCGCCTTTATTTTCTCTTTCCTAGGGTTTATTTTTGGTTAGACACGGAAGAGGTTCTGATC
AK353535	GAGCTGATACGTTGACAGAGCAAAGGCAAGGCCAAACTTAAGGACTTTTTCTCTAACTAAGTAACAAGTAATCGGGAAAGCAATCCAAGATTATGATCTGAATCTCTCTGGTTTTTACCAAAAACTAAACTTTTTGGTCGAAAAATCGGAAAGGGTTTCCTTGGAATATTGTTCAGTGATCCCTCTGGTTCCGGAGGGGTATTGCAGTTCATGATGGGATTTTGCATCTGCCCGTTGGAGTCTCCGGCGAGATTACTATGGAGTACAAGCTTCTTCCGTCATAAGATTATGATCTTTTAATCCTCTTTTTGTTTTTTTTAACTTCCTCTCGTTCTTCTTACTTTCAACCCGATCCTCTCTCTCTCTCTCTCTCTCGCTCTGTTTCATCTTTCTTTTCTT…
AK353536	GAAAGGGCATTCAATGAAATGAAAAGGAAGTTAAAAAAAAAAAAAAAATTTCATTATATTAGCCCTTCAAAGCTTATTGCATCATACCTTTTCTTAACTAGGAAATCAAAATTTAGTCGGTATATCTCTAATATTTCTTTCCAATTTTTGTAGTGGTTTAAAAAGAAGCACAAGAAAGCTTTGTATGAAGCTCTTGAAAAGGTTAAAGCAGAACTG
AK353537	GGGTTTTTCTTGTGTGCGATTTTTTTTTTTTTTTTTTTTTTTGAAGTTATTGAAGCCAGACCCG
AK353538	GGTGTTTCTCTCTCTTCTTTCTCTAAACCCAAAACAGTCAAAATCAGGGAAGCCAAAAATTTTCTTTGCTTTCTTCTCCTTTCGTCCTTTCTTTAAACCGAGACAGTTAGGTTTAAGAGAGAGAGAGAGAGAGGGAGAGAGAGAATGATGCTGTCTGAGTAAGAGGAAACCAAA
AK353539	GAGCTCAGAAAGTCCGATCAAGAATATTCACCGGAGAAAAGGATCATAAGAGCATTTGAGAATGGTGCTTTTGCCTGCATTTTTGGACGGGTTTGCAAGAAGCGTGTCGACAAAGAAAGCCAAACATCTATCAGAAGATGAAGATGGAGGGAGAGAGATCGCTAAATCGATGATTAAAGATTCAAAGAAGAATTCGACTTTGCTTGGTTCTTCAGGGTTTGTCAACTCTGAAACCTCCAAGAGATTTACCTCTATTTGTTCTAATAGAGGTGAGAAAGGAATTAACCAAGATCGTGCCATTGTTTGGGAGGTACTCTTAATATAAATACAATATATGTTAGGTAATTTTTTCCTCCCATGAAACTGATTATATAGTAATGATGTCTATGAATAAGTAGG…
AK353540	GATCACGGTCCCTCCTATCGCGGAGGATCTCGATTTCGTTCAGGGATCAGGGAAAGACGACACCGGAAGCCGATTCGTACGAATCGCCG
AK353541	GCCATCAACTTCAAAGATCTCTCTACTTTAATTAATCTCTTCAATATTGTTACAAAAAAAAATATATAGTATTAATTA
AK353542	G
AK353543	GAGAAGTAAATAGAAGAAGCGGGGAAAAAACCAGAAGAGAGGGAAGCTAAATCGGGACTGGCGCATTTTAGCCGTCCGCCATATCCTTCGCTGTCGCTTCTCCTTTCCGATTACATCGGTTTCTTCTCTGCCTCCTTTCATCCGATTCG
[truncated: 15 more rows]

## Sheet: Arabidopsis_3UTR
AT1G16720.1	GAAGAAGAATCATTGATTCCATTTTGTATATTGTACACATCTCAAGCTCTGATACGCATTACATGCATATATACATACGTACATGTATAACTTGTACATACAAGAATCTCTTTGGTCTCTTTATGTCCATTACCATTTATTTCTTATATTCAACTTAAAATTTGTGTGCTAATACAAACAATCCAAGGCCACCAACATAATAAAAAGGGTGTGAAACCCAGTTTTCTATT
[truncated: 1,046 more rows]

[truncated: 1 more sheets: Thellungiella_3UTR]
