# Supplementary material for: Comparative genomic analysis of 1047 completely sequenced cDNAs from an Arabidopsis-related model halophyte, Thellungiella halophila
Source: BMC Plant Biol. 2010 Nov 24;10:261. doi: 10.1186/1471-2229-10-261 (PMC3017837; doi:10.1186/1471-2229-10-261)
Supplement: Additional file 3 — Figure S1, Title. Arrangement of motifs identified in 5'-UTR regions of 30 orthologous gene pairs in Thellungiella and Arabidopsis. [file 1471-2229-10-261-S3.XLSX]

## Sheet: Motif
	PP2C
			AK353278							19																	18										17
			AT1G09160.1
			AK352922
			AT1G78200.2
			AK352827
			AT2G20630.1																																											3
			AK353364
			AT2G25070.1
			AK352587
			AT2G40860.1
			AK353347
			AT3G15260.2
			AK352563												16																								15
			AT3G17090.1
			AK352944
			AT4G27800.1
			AK352900																									18									17										16
			AT4G31860.1
			AK353513
			AT4G33920.1
	Transcription factor
			AK353182
			AT1G01720.1
			AK352836
			AT1G04250.1
			AK353381																						19											18
			AT1G06070.1																												4																	7
			AK353326
			AT1G08465.1
			AK352907
			AT1G08970.2
			AK353522
			AT1G10200.1
			AK353075
			AT1G13260.1
			AK353340
			AT1G14920.1
			AK353493
			AT1G17880.1
			AK353076
			AT1G19000.2
	Transporter
			AK353380
			AT1G02010.1
			AK352577
			AT1G59870.1
			AK353329																	13
			AT2G02860.1
			AK352706
			AT2G26690.1
			AK352692
			AT2G38290.1
			AK352947
			AT3G18440.1
			AK353441
			AT3G44340.1
			AK353438
			AT3G51895.1
			AK352950
			AT5G13740.1																							3
			AK352637
			AT5G65990.1
