# Supplementary material for: Comparative genomic analysis of 1047 completely sequenced cDNAs from an Arabidopsis-related model halophyte, Thellungiella halophila
Source: BMC Plant Biol. 2010 Nov 24;10:261. doi: 10.1186/1471-2229-10-261 (PMC3017837; doi:10.1186/1471-2229-10-261)
Supplement: Additional file 4 — Table S3, Title. Motif sequences. [file 1471-2229-10-261-S4.XLSX]

## Sheet: Motif sequence
	Table S3. Motif sequences.
	Motif No.	Motif sequence
		PP2C										Transcroption factor										Transporter
		AK353278 /	AK352922 /	AK352827 /	AK353364 /	AK352587 /	AK353347 /	AK352563 /	AK352944 /	AK352900 /	AK353513 /	AK353182 /	AK352836 /	AK353381 /	AK353326 /	AK352907 /	AK353522 /	AK353075 /	AK353340 /	AK353493 /	AK353076 /	AK353380 /	AK352577 /	AK353329 /	AK352706 /	AK352692 /	AK352947 /	AK353441 /	AK353438 /	AK352950 /	AK352637 /
		AT1G09160.1	AT1G78200.2	AT2G20630.1	AT2G25070.1	AT2G40860.1	AT3G15260.2	AT3G17090.1	AT4G27800.1	AT4G31860.1	AT4G33920.1	AT1G01720.1	AT1G04250.1	AT1G06070.1	AT1G08465.1	AT1G08970.2	AT1G10200.1	AT1G13260.1	AT1G14920.1	AT1G17880.1	AT1G19000.2	AT1G02010.1	AT1G59870.1	AT2G02860.1	AT2G26690.1	AT2G38290.1	AT3G18440.1	AT3G44340.1	AT3G51895.1	AT5G13740.1	AT5G65990.1
	1	WTCAGCSWM	RMCGAAGRA	YCMWTWRTS	GRWRAAGAR	MGSYGGARR	CWTYKWSCM	WGGARRTKR	CACTGAGTC	MYTCASAWA	YKCYAACTM	ACCYYCTCY	WAMCMTYTW	GTMGAAYAY	CCACACAAA	CAMMWCAAA	YTRTTKMKY	YAAWYYRWA	ATAACCWTC	TRTYMRAWS	SGRAAAWAG	RYRGAGSMR	SAAAARASA	CRGAMTSMG	AGAAGAAAM	MRAWGGKAS	TAAAARWWM	SWMYSTTTR	TKMMRACCG	ASTKGGRWR	WTCGRRATY
	2	TGCTRARGK	CKKWMAYMA	WYACAARAA	YWKAMTYWG	TKCKTCGTT	TYCTCTTYT	WACMYTTWA	GCTTTGCCT	TCTSWKCTK	WARSYYKWG	AWMMGMSAR	AAGAAGAAG	GTGGGTTTA	AYTGAAGAG	YWGCAAAAC	ATCTCTTAC	AWAAAAKAA	WRAARMYYC	AAATKARAM	AAAGGGCAA	ARGATGMRA	YTGWMTYWC	CGAAWCTAS	RGYAWTYYT	AGAAWAACM	SMATTAARS	GKRWKKRAK	CCRAAYCCK	TYSWMTCWS	CTTCTTCWC
	3	TYTKMMASC	MKCMRWWKK	WKAAWWGWG	WGGTWCTKT	RCTCGATCG	ATATAKATA	AKCSCRMTS	GWWAAYCMR	MAAASWTYM	KATMKRKWW	TRMMTYTRR	YATWRAARM	TCTCTATTA	RAGASWWAT	SAMYKKYWG	SGAMWMWWG	ARYYMTTTM	ATCSATCTS	WWSAMWCWS	TGTTTTRKT	CWGWATTMG	AASWTYRAW	WTCGAYRMG	WGMRAAYAR	TWWMCMKKW	AWMYRTCTM	KSTTTGAGK	AWCAAAAWC	MTYSRKRAA	KGKGACWCY
	4	MAAGWMATC	WAATTTWTM	TKWATMWTT	CAGATMTYG	GGKMRTYMS	YATMCACAY	RGRMKKKAK	MGRMSAMWR	WGMYRTTTW	TGYAMTCAG	AKTAAGRWR	GAAGAAGAA	CAKCWGAWS	GWTARYTAW	CYTCCWCAT	CWTCTTCWT	GWRAMAYTT	GGAAGGTKW	CTTMTYWYC	ARAAMMRWA	AWKWTGWWR	TRRAWMKAM	TCKSWGAGT	MWRRAAWWA	CCYAYWYRA	WMGWMWGKY	CGTAMKSKM	ARMMRMCMW	KKGMYKMAT	GWRAKSRAY
	5	GYKAGAKST	CAAASMWTC	ATARGAAKM	YAAAKKCTS		TTGMATYKY	RKTAARAMC	AARGASAST	MWTCWWTWT	MGARTMGAR	CYYATCMYM	CATCACCTT	KGWSKCKTT	TCTTTGATC	RARARWWGG		CYTYSMYYC	GAKMTMSGW	TCTYSWYTY	TTTCRAAWS	MKGWKWRGW		CMTMWAMMY	MAAGRCSAK	WAWMSSARC	WGTTTSRWW	TYACAGATT	SYKARRWWY	GATTAWAWT	SCAWTMMCR
	6	GYYMRCTTW	YTMMAKKCM	GAGARASAA	YTTCTCYWM		RGWRKAAGA	TCMGRRSAS		TCASCYAYT	WMTTGTTWT	KKRTWRASK	TTTKKYSWT	TSCTTTRRT	ATAGTTCCT	TYYYTCWAA		MKWTGTWTM	ARGMAAAAC	KAARRRGMA	CYWYTMRMA	YYMTCTTCT		CCYKRSRWA	TTCTGTGGC			GGATTCTCT	MSYWRKCKC	ASRWTCTGY
	7	TTRTSTAYR	RRAATTRWT		CSSGAYSAR		GMSAKSSWA	TGMTKGRRG		CAARWYTTK	AMGCGGKWT	YRTYSARSA	TAWAAWACR	TSSKTCRWW	MWAAAYCAM	KKWTYRWST		TYSTGAWTT	CCWCWRMMA	GCCCGCGTC	YYCYTAWTY	TGAAATCAC		CRTCGTCTC				CARATCCRA	AAAGAARAA	GARARAGAS
	8	GGAMCWMAK	CCAACTYWK		TTTYSYTYW		TCCTTCTCT	TTKWMWSYG		GAKMRAGKW	CKWTTRSMA	TTSMTCCYY		SYCKMTCYC	TATTCTTCC	CCACCAAGA		AAAAWACAY	RAARAAWCY		MMAMKCRMM	TCTATYAAW		WTMGRGATC				RSWAAASAM		CAGCSTMRR
	9	ARAAKGMRW	TYSTTYKCT		GGRWYYRAY		YTCKYTCWY	WYYSTGWGR		KYCTCCTMY	AAMCCYYTY	GASWTASKA		CACCTTTWM	TTCTTSARW	AAACTCTCT		YWMTMTCWG	ATMMCMAAW			YCCSTCTCY		AARAKYSAW				WWMSAGATC		YWTMTRYWC
	10	RAWTTTCCS	GAKMAMSRA				GMGGSGRWG	TTKCTCYMT		TCMTCKAAW	ATTYRATWA	YWGWAACWM		YWKYTTCTY	KGSWTGMMK	AACCAGATC		KRCACAMMM	MTTCRSSSA			GAGAAAGGA		CACCCGCCC				CTYMTAYWC
	11	MRGRCSGYY					WSGMRYYCS	KMTKCWARA		MKKSARAWC	TCKSWGWAT			ARMWTYCMW	GAGAAASAW	TTSKYSTKW			ARMAWCAMM			MYWYAYMAA		CATCAAAAW				CYMKATCMG
	12	RCMAMWTSG						WTTCYSGGT		GKCTRYWWT				YTYTGGAMA	TTTCTYTYT	CCTAATAAA			AGYAGTMST			WGTRWGYTS		AAATYGATT
	13	TSWYAYTYT						TSTSTCRAR		CRTWYWMYY				TCAMWWWWT	CTCTCTCTC	SYWYWKKSW			KSRAWGTSG					TTSAKASGR
	14	TGSWARMKC						GWTARSGTW		MAGACCTTT				AWRKYKMAA	ACCCATCTC	SAARGGGRA
	15	YCWMTGYTS						YMTMCYSRT		GRRGCWACG				TSKSAKYAG	KGTACACTT	GTTAAAGTC
	16	YWTMWMCTT						GSRWTTTTS		AGRARCTTK				GRTMAARTY
	17	MKAGACKAA								RAWCAAAYT				GATCTCTCT
	18	CTTCRGSAA								MGAAGAAGA				TCCYYCTCT
	19	CYWMWYKYS												CKTCTTCTT
